# Supplementary material for: Extreme allelic heterogeneity at a Caenorhabditis elegans beta-tubulin locus explains natural resistance to benzimidazoles
Source: PLoS Pathog. 2018 Oct 29;14(10):e1007226. doi: 10.1371/journal.ppat.1007226 (PMC6224181; doi:10.1371/journal.ppat.1007226)
Supplement: S2 Data — (TSV) [file ppat.1007226.s002.tsv]

plate	condition	control	strain	row	col	trait	value
3	DMSO	NA	N2	A	1	n	369
3	albendazole125	DMSO	CB4856	A	10	n	186
3	albendazole25	DMSO	CB4856	A	11	n	112
3	albendazole3125	DMSO	N2	A	2	n	357
3	albendazole625	DMSO	N2	A	3	n	235
3	albendazole125	DMSO	N2	A	4	n	188
3	albendazole25	DMSO	N2	A	5	n	123
3	DMSO	NA	CB4856	A	7	n	290
3	albendazole3125	DMSO	CB4856	A	8	n	330
3	albendazole625	DMSO	CB4856	A	9	n	214
3	DMSO	NA	DL238	B	1	n	343
3	albendazole125	DMSO	Ju775	B	10	n	207
3	albendazole25	DMSO	Ju775	B	11	n	180
3	albendazole3125	DMSO	DL238	B	2	n	316
3	albendazole625	DMSO	DL238	B	3	n	308
3	albendazole125	DMSO	DL238	B	4	n	228
3	albendazole25	DMSO	DL238	B	5	n	116
3	DMSO	NA	Ju775	B	7	n	188
3	albendazole625	DMSO	Ju775	B	9	n	176
3	DMSO	NA	DL238	C	1	n	295
3	albendazole125	DMSO	N2	C	10	n	156
3	albendazole25	DMSO	N2	C	11	n	111
3	albendazole3125	DMSO	DL238	C	2	n	294
3	albendazole625	DMSO	DL238	C	3	n	306
3	albendazole125	DMSO	DL238	C	4	n	194
3	albendazole25	DMSO	DL238	C	5	n	156
3	DMSO	NA	N2	C	7	n	335
3	albendazole3125	DMSO	N2	C	8	n	321
3	albendazole625	DMSO	N2	C	9	n	245
3	DMSO	NA	Ju775	D	1	n	95
3	albendazole125	DMSO	CB4856	D	10	n	219
3	albendazole25	DMSO	CB4856	D	11	n	77
3	albendazole3125	DMSO	Ju775	D	2	n	115
3	albendazole625	DMSO	Ju775	D	3	n	90
3	albendazole125	DMSO	Ju775	D	4	n	59
3	albendazole25	DMSO	Ju775	D	5	n	96
3	DMSO	NA	CB4856	D	7	n	326
3	albendazole3125	DMSO	CB4856	D	8	n	193
3	albendazole625	DMSO	CB4856	D	9	n	261
3	DMSO	NA	Ju775	E	1	n	295
3	albendazole125	DMSO	DL238	E	10	n	175
3	albendazole25	DMSO	DL238	E	11	n	143
3	albendazole3125	DMSO	Ju775	E	2	n	135
3	albendazole625	DMSO	Ju775	E	3	n	210
3	albendazole25	DMSO	Ju775	E	5	n	34
3	albendazole3125	DMSO	DL238	E	8	n	194
3	albendazole625	DMSO	DL238	E	9	n	246
3	DMSO	NA	CB4856	F	1	n	230
3	albendazole125	DMSO	N2	F	10	n	157
3	albendazole25	DMSO	N2	F	11	n	132
3	albendazole3125	DMSO	CB4856	F	2	n	215
3	albendazole625	DMSO	CB4856	F	3	n	229
3	albendazole125	DMSO	CB4856	F	4	n	167
3	albendazole25	DMSO	CB4856	F	5	n	119
3	DMSO	NA	N2	F	7	n	73
3	albendazole3125	DMSO	N2	F	8	n	170
3	albendazole625	DMSO	N2	F	9	n	96
3	DMSO	NA	CB4856	G	1	n	222
3	albendazole125	DMSO	Ju775	G	10	n	80
3	albendazole25	DMSO	Ju775	G	11	n	97
3	albendazole3125	DMSO	CB4856	G	2	n	290
3	albendazole125	DMSO	CB4856	G	4	n	107
3	albendazole25	DMSO	CB4856	G	5	n	79
3	albendazole625	DMSO	Ju775	G	9	n	203
3	DMSO	NA	N2	H	1	n	178
3	albendazole625	DMSO	N2	H	3	n	97
3	albendazole25	DMSO	N2	H	5	n	56
3	DMSO	NA	DL238	H	7	n	292
3	DMSO	NA	N2	A	1	mean.TOF	240.460704607046
3	albendazole125	DMSO	CB4856	A	10	mean.TOF	174.284946236559
3	albendazole25	DMSO	CB4856	A	11	mean.TOF	154.892857142857
3	albendazole3125	DMSO	N2	A	2	mean.TOF	218.647058823529
3	albendazole625	DMSO	N2	A	3	mean.TOF	197.387234042553
3	albendazole125	DMSO	N2	A	4	mean.TOF	183.090425531915
3	albendazole25	DMSO	N2	A	5	mean.TOF	160.170731707317
3	DMSO	NA	CB4856	A	7	mean.TOF	271.613793103448
3	albendazole3125	DMSO	CB4856	A	8	mean.TOF	226.863636363636
3	albendazole625	DMSO	CB4856	A	9	mean.TOF	227.392523364486
3	DMSO	NA	DL238	B	1	mean.TOF	251.209912536443
3	albendazole125	DMSO	Ju775	B	10	mean.TOF	205.231884057971
3	albendazole25	DMSO	Ju775	B	11	mean.TOF	181.616666666667
3	albendazole3125	DMSO	DL238	B	2	mean.TOF	219.417721518987
3	albendazole625	DMSO	DL238	B	3	mean.TOF	224.909090909091
3	albendazole125	DMSO	DL238	B	4	mean.TOF	190.614035087719
3	albendazole25	DMSO	DL238	B	5	mean.TOF	179.974137931034
3	DMSO	NA	Ju775	B	7	mean.TOF	273.218085106383
3	albendazole625	DMSO	Ju775	B	9	mean.TOF	224.153409090909
3	DMSO	NA	DL238	C	1	mean.TOF	228.505084745763
3	albendazole125	DMSO	N2	C	10	mean.TOF	174.403846153846
3	albendazole25	DMSO	N2	C	11	mean.TOF	141.198198198198
3	albendazole3125	DMSO	DL238	C	2	mean.TOF	209.180272108844
3	albendazole625	DMSO	DL238	C	3	mean.TOF	208.56862745098
3	albendazole125	DMSO	DL238	C	4	mean.TOF	198.536082474227
3	albendazole25	DMSO	DL238	C	5	mean.TOF	171.788461538462
3	DMSO	NA	N2	C	7	mean.TOF	288.785074626866
3	albendazole3125	DMSO	N2	C	8	mean.TOF	201.476635514019
3	albendazole625	DMSO	N2	C	9	mean.TOF	195.648979591837
3	DMSO	NA	Ju775	D	1	mean.TOF	218.915789473684
3	albendazole125	DMSO	CB4856	D	10	mean.TOF	186.65296803653
3	albendazole25	DMSO	CB4856	D	11	mean.TOF	148.467532467532
3	albendazole3125	DMSO	Ju775	D	2	mean.TOF	215.991304347826
3	albendazole625	DMSO	Ju775	D	3	mean.TOF	197.922222222222
3	albendazole125	DMSO	Ju775	D	4	mean.TOF	202.677966101695
3	albendazole25	DMSO	Ju775	D	5	mean.TOF	192.145833333333
3	DMSO	NA	CB4856	D	7	mean.TOF	253.613496932515
3	albendazole3125	DMSO	CB4856	D	8	mean.TOF	197.554404145078
3	albendazole625	DMSO	CB4856	D	9	mean.TOF	197.789272030651
3	DMSO	NA	Ju775	E	1	mean.TOF	249.359322033898
3	albendazole125	DMSO	DL238	E	10	mean.TOF	199.057142857143
3	albendazole25	DMSO	DL238	E	11	mean.TOF	164.104895104895
3	albendazole3125	DMSO	Ju775	E	2	mean.TOF	248
3	albendazole625	DMSO	Ju775	E	3	mean.TOF	249.971428571429
3	albendazole25	DMSO	Ju775	E	5	mean.TOF	171.529411764706
3	albendazole3125	DMSO	DL238	E	8	mean.TOF	229.809278350515
3	albendazole625	DMSO	DL238	E	9	mean.TOF	210.532520325203
3	DMSO	NA	CB4856	F	1	mean.TOF	247.752173913043
3	albendazole125	DMSO	N2	F	10	mean.TOF	177.484076433121
3	albendazole25	DMSO	N2	F	11	mean.TOF	149.719696969697
3	albendazole3125	DMSO	CB4856	F	2	mean.TOF	226.093023255814
3	albendazole625	DMSO	CB4856	F	3	mean.TOF	204.441048034935
3	albendazole125	DMSO	CB4856	F	4	mean.TOF	174.37125748503
3	albendazole25	DMSO	CB4856	F	5	mean.TOF	153.075630252101
3	DMSO	NA	N2	F	7	mean.TOF	279.041095890411
3	albendazole3125	DMSO	N2	F	8	mean.TOF	188.976470588235
3	albendazole625	DMSO	N2	F	9	mean.TOF	185.645833333333
3	DMSO	NA	CB4856	G	1	mean.TOF	266.954954954955
3	albendazole125	DMSO	Ju775	G	10	mean.TOF	208.725
3	albendazole25	DMSO	Ju775	G	11	mean.TOF	205.247422680412
3	albendazole3125	DMSO	CB4856	G	2	mean.TOF	217.372413793103
3	albendazole125	DMSO	CB4856	G	4	mean.TOF	183.084112149533
3	albendazole25	DMSO	CB4856	G	5	mean.TOF	158.924050632911
3	albendazole625	DMSO	Ju775	G	9	mean.TOF	226.344827586207
3	DMSO	NA	N2	H	1	mean.TOF	239.410112359551
3	albendazole625	DMSO	N2	H	3	mean.TOF	196.020618556701
3	albendazole25	DMSO	N2	H	5	mean.TOF	141.5
3	DMSO	NA	DL238	H	7	mean.TOF	222.047945205479
3	DMSO	NA	N2	A	1	q10.TOF	77
3	albendazole125	DMSO	CB4856	A	10	q10.TOF	75
3	albendazole25	DMSO	CB4856	A	11	q10.TOF	72.1
3	albendazole3125	DMSO	N2	A	2	q10.TOF	91
3	albendazole625	DMSO	N2	A	3	q10.TOF	88.4
3	albendazole125	DMSO	N2	A	4	q10.TOF	74.7
3	albendazole25	DMSO	N2	A	5	q10.TOF	73
3	DMSO	NA	CB4856	A	7	q10.TOF	81
3	albendazole3125	DMSO	CB4856	A	8	q10.TOF	86.9
3	albendazole625	DMSO	CB4856	A	9	q10.TOF	98
3	DMSO	NA	DL238	B	1	q10.TOF	98.2
3	albendazole125	DMSO	Ju775	B	10	q10.TOF	88.8
3	albendazole25	DMSO	Ju775	B	11	q10.TOF	87.9
3	albendazole3125	DMSO	DL238	B	2	q10.TOF	96.5
3	albendazole625	DMSO	DL238	B	3	q10.TOF	100.7
3	albendazole125	DMSO	DL238	B	4	q10.TOF	96.7
3	albendazole25	DMSO	DL238	B	5	q10.TOF	86
3	DMSO	NA	Ju775	B	7	q10.TOF	93.7
3	albendazole625	DMSO	Ju775	B	9	q10.TOF	102
3	DMSO	NA	DL238	C	1	q10.TOF	97.4
3	albendazole125	DMSO	N2	C	10	q10.TOF	87
3	albendazole25	DMSO	N2	C	11	q10.TOF	68
3	albendazole3125	DMSO	DL238	C	2	q10.TOF	94.3
3	albendazole625	DMSO	DL238	C	3	q10.TOF	94.5
3	albendazole125	DMSO	DL238	C	4	q10.TOF	95
3	albendazole25	DMSO	DL238	C	5	q10.TOF	82
3	DMSO	NA	N2	C	7	q10.TOF	90.4
3	albendazole3125	DMSO	N2	C	8	q10.TOF	84
3	albendazole625	DMSO	N2	C	9	q10.TOF	92.8
3	DMSO	NA	Ju775	D	1	q10.TOF	92.4
3	albendazole125	DMSO	CB4856	D	10	q10.TOF	81.6
3	albendazole25	DMSO	CB4856	D	11	q10.TOF	84.4
3	albendazole3125	DMSO	Ju775	D	2	q10.TOF	81.4
3	albendazole625	DMSO	Ju775	D	3	q10.TOF	83.6
3	albendazole125	DMSO	Ju775	D	4	q10.TOF	106.6
3	albendazole25	DMSO	Ju775	D	5	q10.TOF	93
3	DMSO	NA	CB4856	D	7	q10.TOF	87.5
3	albendazole3125	DMSO	CB4856	D	8	q10.TOF	91
3	albendazole625	DMSO	CB4856	D	9	q10.TOF	93
3	DMSO	NA	Ju775	E	1	q10.TOF	97.4
3	albendazole125	DMSO	DL238	E	10	q10.TOF	95
3	albendazole25	DMSO	DL238	E	11	q10.TOF	81
3	albendazole3125	DMSO	Ju775	E	2	q10.TOF	102.4
3	albendazole625	DMSO	Ju775	E	3	q10.TOF	138.4
3	albendazole25	DMSO	Ju775	E	5	q10.TOF	71.6
3	albendazole3125	DMSO	DL238	E	8	q10.TOF	96.6
3	albendazole625	DMSO	DL238	E	9	q10.TOF	90
3	DMSO	NA	CB4856	F	1	q10.TOF	99.7
3	albendazole125	DMSO	N2	F	10	q10.TOF	89.6
3	albendazole25	DMSO	N2	F	11	q10.TOF	71.3
3	albendazole3125	DMSO	CB4856	F	2	q10.TOF	101.4
3	albendazole625	DMSO	CB4856	F	3	q10.TOF	95.8
3	albendazole125	DMSO	CB4856	F	4	q10.TOF	77.6
3	albendazole25	DMSO	CB4856	F	5	q10.TOF	73.4
3	DMSO	NA	N2	F	7	q10.TOF	109.4
3	albendazole3125	DMSO	N2	F	8	q10.TOF	90.6
3	albendazole625	DMSO	N2	F	9	q10.TOF	79
3	DMSO	NA	CB4856	G	1	q10.TOF	83
3	albendazole125	DMSO	Ju775	G	10	q10.TOF	82.5
3	albendazole25	DMSO	Ju775	G	11	q10.TOF	94.6
3	albendazole3125	DMSO	CB4856	G	2	q10.TOF	109.8
3	albendazole125	DMSO	CB4856	G	4	q10.TOF	85.6
3	albendazole25	DMSO	CB4856	G	5	q10.TOF	75.8
3	albendazole625	DMSO	Ju775	G	9	q10.TOF	99.2
3	DMSO	NA	N2	H	1	q10.TOF	94.1
3	albendazole625	DMSO	N2	H	3	q10.TOF	94.4
3	albendazole25	DMSO	N2	H	5	q10.TOF	67
3	DMSO	NA	DL238	H	7	q10.TOF	83.3
3	DMSO	NA	N2	A	1	q25.TOF	108
3	albendazole125	DMSO	CB4856	A	10	q25.TOF	102
3	albendazole25	DMSO	CB4856	A	11	q25.TOF	95
3	albendazole3125	DMSO	N2	A	2	q25.TOF	130
3	albendazole625	DMSO	N2	A	3	q25.TOF	126
3	albendazole125	DMSO	N2	A	4	q25.TOF	104
3	albendazole25	DMSO	N2	A	5	q25.TOF	95
3	DMSO	NA	CB4856	A	7	q25.TOF	129.25
3	albendazole3125	DMSO	CB4856	A	8	q25.TOF	132.25
3	albendazole625	DMSO	CB4856	A	9	q25.TOF	126.25
3	DMSO	NA	DL238	B	1	q25.TOF	144
3	albendazole125	DMSO	Ju775	B	10	q25.TOF	144.5
3	albendazole25	DMSO	Ju775	B	11	q25.TOF	125.25
3	albendazole3125	DMSO	DL238	B	2	q25.TOF	143.25
3	albendazole625	DMSO	DL238	B	3	q25.TOF	153
3	albendazole125	DMSO	DL238	B	4	q25.TOF	136.25
3	albendazole25	DMSO	DL238	B	5	q25.TOF	120.75
3	DMSO	NA	Ju775	B	7	q25.TOF	149
3	albendazole625	DMSO	Ju775	B	9	q25.TOF	159
3	DMSO	NA	DL238	C	1	q25.TOF	128
3	albendazole125	DMSO	N2	C	10	q25.TOF	114.75
3	albendazole25	DMSO	N2	C	11	q25.TOF	93
3	albendazole3125	DMSO	DL238	C	2	q25.TOF	131
3	albendazole625	DMSO	DL238	C	3	q25.TOF	147
3	albendazole125	DMSO	DL238	C	4	q25.TOF	130.25
3	albendazole25	DMSO	DL238	C	5	q25.TOF	118
3	DMSO	NA	N2	C	7	q25.TOF	156.5
3	albendazole3125	DMSO	N2	C	8	q25.TOF	128
3	albendazole625	DMSO	N2	C	9	q25.TOF	137
3	DMSO	NA	Ju775	D	1	q25.TOF	144.5
3	albendazole125	DMSO	CB4856	D	10	q25.TOF	108.5
3	albendazole25	DMSO	CB4856	D	11	q25.TOF	102
3	albendazole3125	DMSO	Ju775	D	2	q25.TOF	129
3	albendazole625	DMSO	Ju775	D	3	q25.TOF	129
3	albendazole125	DMSO	Ju775	D	4	q25.TOF	148.5
3	albendazole25	DMSO	Ju775	D	5	q25.TOF	133
3	DMSO	NA	CB4856	D	7	q25.TOF	138
3	albendazole3125	DMSO	CB4856	D	8	q25.TOF	125
3	albendazole625	DMSO	CB4856	D	9	q25.TOF	132
3	DMSO	NA	Ju775	E	1	q25.TOF	153
3	albendazole125	DMSO	DL238	E	10	q25.TOF	135
3	albendazole25	DMSO	DL238	E	11	q25.TOF	105
3	albendazole3125	DMSO	Ju775	E	2	q25.TOF	177.5
3	albendazole625	DMSO	Ju775	E	3	q25.TOF	190
3	albendazole25	DMSO	Ju775	E	5	q25.TOF	81.25
3	albendazole3125	DMSO	DL238	E	8	q25.TOF	150
3	albendazole625	DMSO	DL238	E	9	q25.TOF	136.5
3	DMSO	NA	CB4856	F	1	q25.TOF	142.25
3	albendazole125	DMSO	N2	F	10	q25.TOF	115
3	albendazole25	DMSO	N2	F	11	q25.TOF	101.75
3	albendazole3125	DMSO	CB4856	F	2	q25.TOF	142.5
3	albendazole625	DMSO	CB4856	F	3	q25.TOF	139
3	albendazole125	DMSO	CB4856	F	4	q25.TOF	100.5
3	albendazole25	DMSO	CB4856	F	5	q25.TOF	96.5
3	DMSO	NA	N2	F	7	q25.TOF	156
3	albendazole3125	DMSO	N2	F	8	q25.TOF	127
3	albendazole625	DMSO	N2	F	9	q25.TOF	121.5
3	DMSO	NA	CB4856	G	1	q25.TOF	134.25
3	albendazole125	DMSO	Ju775	G	10	q25.TOF	131.25
3	albendazole25	DMSO	Ju775	G	11	q25.TOF	123
3	albendazole3125	DMSO	CB4856	G	2	q25.TOF	143
3	albendazole125	DMSO	CB4856	G	4	q25.TOF	114.5
3	albendazole25	DMSO	CB4856	G	5	q25.TOF	101.5
3	albendazole625	DMSO	Ju775	G	9	q25.TOF	154.5
3	DMSO	NA	N2	H	1	q25.TOF	127.25
3	albendazole625	DMSO	N2	H	3	q25.TOF	133
3	albendazole25	DMSO	N2	H	5	q25.TOF	76
3	DMSO	NA	DL238	H	7	q25.TOF	123
3	DMSO	NA	N2	A	1	median.TOF	174
3	albendazole125	DMSO	CB4856	A	10	median.TOF	167.5
3	albendazole25	DMSO	CB4856	A	11	median.TOF	137
3	albendazole3125	DMSO	N2	A	2	median.TOF	206
3	albendazole625	DMSO	N2	A	3	median.TOF	196
3	albendazole125	DMSO	N2	A	4	median.TOF	168.5
3	albendazole25	DMSO	N2	A	5	median.TOF	129
3	DMSO	NA	CB4856	A	7	median.TOF	231.5
3	albendazole3125	DMSO	CB4856	A	8	median.TOF	219.5
3	albendazole625	DMSO	CB4856	A	9	median.TOF	221
3	DMSO	NA	DL238	B	1	median.TOF	214
3	albendazole125	DMSO	Ju775	B	10	median.TOF	197
3	albendazole25	DMSO	Ju775	B	11	median.TOF	171
3	albendazole3125	DMSO	DL238	B	2	median.TOF	212.5
3	albendazole625	DMSO	DL238	B	3	median.TOF	217.5
3	albendazole125	DMSO	DL238	B	4	median.TOF	189
3	albendazole25	DMSO	DL238	B	5	median.TOF	163
3	DMSO	NA	Ju775	B	7	median.TOF	245.5
3	albendazole625	DMSO	Ju775	B	9	median.TOF	221
3	DMSO	NA	DL238	C	1	median.TOF	209
3	albendazole125	DMSO	N2	C	10	median.TOF	159
3	albendazole25	DMSO	N2	C	11	median.TOF	122
3	albendazole3125	DMSO	DL238	C	2	median.TOF	196.5
3	albendazole625	DMSO	DL238	C	3	median.TOF	201
3	albendazole125	DMSO	DL238	C	4	median.TOF	197
3	albendazole25	DMSO	DL238	C	5	median.TOF	157.5
3	DMSO	NA	N2	C	7	median.TOF	256
3	albendazole3125	DMSO	N2	C	8	median.TOF	202
3	albendazole625	DMSO	N2	C	9	median.TOF	192
3	DMSO	NA	Ju775	D	1	median.TOF	212
3	albendazole125	DMSO	CB4856	D	10	median.TOF	163
3	albendazole25	DMSO	CB4856	D	11	median.TOF	134
3	albendazole3125	DMSO	Ju775	D	2	median.TOF	215
3	albendazole625	DMSO	Ju775	D	3	median.TOF	188
3	albendazole125	DMSO	Ju775	D	4	median.TOF	194
3	albendazole25	DMSO	Ju775	D	5	median.TOF	188.5
3	DMSO	NA	CB4856	D	7	median.TOF	232
3	albendazole3125	DMSO	CB4856	D	8	median.TOF	179
3	albendazole625	DMSO	CB4856	D	9	median.TOF	178
3	DMSO	NA	Ju775	E	1	median.TOF	240
3	albendazole125	DMSO	DL238	E	10	median.TOF	192
3	albendazole25	DMSO	DL238	E	11	median.TOF	143
3	albendazole3125	DMSO	Ju775	E	2	median.TOF	253
3	albendazole625	DMSO	Ju775	E	3	median.TOF	239
3	albendazole25	DMSO	Ju775	E	5	median.TOF	145
3	albendazole3125	DMSO	DL238	E	8	median.TOF	224.5
3	albendazole625	DMSO	DL238	E	9	median.TOF	206
3	DMSO	NA	CB4856	F	1	median.TOF	229.5
3	albendazole125	DMSO	N2	F	10	median.TOF	168
3	albendazole25	DMSO	N2	F	11	median.TOF	136.5
3	albendazole3125	DMSO	CB4856	F	2	median.TOF	213
3	albendazole625	DMSO	CB4856	F	3	median.TOF	189
3	albendazole125	DMSO	CB4856	F	4	median.TOF	155
3	albendazole25	DMSO	CB4856	F	5	median.TOF	133
3	DMSO	NA	N2	F	7	median.TOF	281
3	albendazole3125	DMSO	N2	F	8	median.TOF	181.5
3	albendazole625	DMSO	N2	F	9	median.TOF	182
3	DMSO	NA	CB4856	G	1	median.TOF	235
3	albendazole125	DMSO	Ju775	G	10	median.TOF	202
3	albendazole25	DMSO	Ju775	G	11	median.TOF	196
3	albendazole3125	DMSO	CB4856	G	2	median.TOF	201.5
3	albendazole125	DMSO	CB4856	G	4	median.TOF	166
3	albendazole25	DMSO	CB4856	G	5	median.TOF	137
3	albendazole625	DMSO	Ju775	G	9	median.TOF	234
3	DMSO	NA	N2	H	1	median.TOF	217
3	albendazole625	DMSO	N2	H	3	median.TOF	198
3	albendazole25	DMSO	N2	H	5	median.TOF	109.5
3	DMSO	NA	DL238	H	7	median.TOF	195.5
3	DMSO	NA	N2	A	1	q75.TOF	350
3	albendazole125	DMSO	CB4856	A	10	q75.TOF	231
3	albendazole25	DMSO	CB4856	A	11	q75.TOF	184.25
3	albendazole3125	DMSO	N2	A	2	q75.TOF	276
3	albendazole625	DMSO	N2	A	3	q75.TOF	259
3	albendazole125	DMSO	N2	A	4	q75.TOF	234
3	albendazole25	DMSO	N2	A	5	q75.TOF	182.5
3	DMSO	NA	CB4856	A	7	q75.TOF	392.25
3	albendazole3125	DMSO	CB4856	A	8	q75.TOF	303.75
3	albendazole625	DMSO	CB4856	A	9	q75.TOF	292.5
3	DMSO	NA	DL238	B	1	q75.TOF	319
3	albendazole125	DMSO	Ju775	B	10	q75.TOF	260
3	albendazole25	DMSO	Ju775	B	11	q75.TOF	223.75
3	albendazole3125	DMSO	DL238	B	2	q75.TOF	288
3	albendazole625	DMSO	DL238	B	3	q75.TOF	278.75
3	albendazole125	DMSO	DL238	B	4	q75.TOF	225.25
3	albendazole25	DMSO	DL238	B	5	q75.TOF	214.5
3	DMSO	NA	Ju775	B	7	q75.TOF	372.25
3	albendazole625	DMSO	Ju775	B	9	q75.TOF	296.25
3	DMSO	NA	DL238	C	1	q75.TOF	285.5
3	albendazole125	DMSO	N2	C	10	q75.TOF	227
3	albendazole25	DMSO	N2	C	11	q75.TOF	170.5
3	albendazole3125	DMSO	DL238	C	2	q75.TOF	272
3	albendazole625	DMSO	DL238	C	3	q75.TOF	260
3	albendazole125	DMSO	DL238	C	4	q75.TOF	244.5
3	albendazole25	DMSO	DL238	C	5	q75.TOF	217.25
3	DMSO	NA	N2	C	7	q75.TOF	396.5
3	albendazole3125	DMSO	N2	C	8	q75.TOF	256
3	albendazole625	DMSO	N2	C	9	q75.TOF	232
3	DMSO	NA	Ju775	D	1	q75.TOF	285
3	albendazole125	DMSO	CB4856	D	10	q75.TOF	250.5
3	albendazole25	DMSO	CB4856	D	11	q75.TOF	178
3	albendazole3125	DMSO	Ju775	D	2	q75.TOF	273.5
3	albendazole625	DMSO	Ju775	D	3	q75.TOF	257
3	albendazole125	DMSO	Ju775	D	4	q75.TOF	250.5
3	albendazole25	DMSO	Ju775	D	5	q75.TOF	232.75
3	DMSO	NA	CB4856	D	7	q75.TOF	338
3	albendazole3125	DMSO	CB4856	D	8	q75.TOF	256
3	albendazole625	DMSO	CB4856	D	9	q75.TOF	260
3	DMSO	NA	Ju775	E	1	q75.TOF	318
3	albendazole125	DMSO	DL238	E	10	q75.TOF	239
3	albendazole25	DMSO	DL238	E	11	q75.TOF	193
3	albendazole3125	DMSO	Ju775	E	2	q75.TOF	299
3	albendazole625	DMSO	Ju775	E	3	q75.TOF	302.75
3	albendazole25	DMSO	Ju775	E	5	q75.TOF	243
3	albendazole3125	DMSO	DL238	E	8	q75.TOF	288.75
3	albendazole625	DMSO	DL238	E	9	q75.TOF	266
3	DMSO	NA	CB4856	F	1	q75.TOF	333.5
3	albendazole125	DMSO	N2	F	10	q75.TOF	224
3	albendazole25	DMSO	N2	F	11	q75.TOF	183
3	albendazole3125	DMSO	CB4856	F	2	q75.TOF	275.5
3	albendazole625	DMSO	CB4856	F	3	q75.TOF	269
3	albendazole125	DMSO	CB4856	F	4	q75.TOF	221.5
3	albendazole25	DMSO	CB4856	F	5	q75.TOF	191.5
3	DMSO	NA	N2	F	7	q75.TOF	365
3	albendazole3125	DMSO	N2	F	8	q75.TOF	230.75
3	albendazole625	DMSO	N2	F	9	q75.TOF	243
3	DMSO	NA	CB4856	G	1	q75.TOF	355.25
3	albendazole125	DMSO	Ju775	G	10	q75.TOF	264.75
3	albendazole25	DMSO	Ju775	G	11	q75.TOF	247
3	albendazole3125	DMSO	CB4856	G	2	q75.TOF	281.75
3	albendazole125	DMSO	CB4856	G	4	q75.TOF	232
3	albendazole25	DMSO	CB4856	G	5	q75.TOF	187
3	albendazole625	DMSO	Ju775	G	9	q75.TOF	285.5
3	DMSO	NA	N2	H	1	q75.TOF	345
3	albendazole625	DMSO	N2	H	3	q75.TOF	255
3	albendazole25	DMSO	N2	H	5	q75.TOF	159
3	DMSO	NA	DL238	H	7	q75.TOF	266
3	DMSO	NA	N2	A	1	q90.TOF	520.6
3	albendazole125	DMSO	CB4856	A	10	q90.TOF	282.5
3	albendazole25	DMSO	CB4856	A	11	q90.TOF	247.9
3	albendazole3125	DMSO	N2	A	2	q90.TOF	357
3	albendazole625	DMSO	N2	A	3	q90.TOF	307.6
3	albendazole125	DMSO	N2	A	4	q90.TOF	294.1
3	albendazole25	DMSO	N2	A	5	q90.TOF	237.6
3	DMSO	NA	CB4856	A	7	q90.TOF	526.2
3	albendazole3125	DMSO	CB4856	A	8	q90.TOF	368.5
3	albendazole625	DMSO	CB4856	A	9	q90.TOF	361.4
3	DMSO	NA	DL238	B	1	q90.TOF	482.8
3	albendazole125	DMSO	Ju775	B	10	q90.TOF	306
3	albendazole25	DMSO	Ju775	B	11	q90.TOF	277.4
3	albendazole3125	DMSO	DL238	B	2	q90.TOF	339
3	albendazole625	DMSO	DL238	B	3	q90.TOF	339.3
3	albendazole125	DMSO	DL238	B	4	q90.TOF	278.9
3	albendazole25	DMSO	DL238	B	5	q90.TOF	256
3	DMSO	NA	Ju775	B	7	q90.TOF	473.9
3	albendazole625	DMSO	Ju775	B	9	q90.TOF	336.5
3	DMSO	NA	DL238	C	1	q90.TOF	391.2
3	albendazole125	DMSO	N2	C	10	q90.TOF	263.5
3	albendazole25	DMSO	N2	C	11	q90.TOF	228
3	albendazole3125	DMSO	DL238	C	2	q90.TOF	325.1
3	albendazole625	DMSO	DL238	C	3	q90.TOF	335.5
3	albendazole125	DMSO	DL238	C	4	q90.TOF	296.8
3	albendazole25	DMSO	DL238	C	5	q90.TOF	254.5
3	DMSO	NA	N2	C	7	q90.TOF	511
3	albendazole3125	DMSO	N2	C	8	q90.TOF	315
3	albendazole625	DMSO	N2	C	9	q90.TOF	282
3	DMSO	NA	Ju775	D	1	q90.TOF	343.6
3	albendazole125	DMSO	CB4856	D	10	q90.TOF	309.8
3	albendazole25	DMSO	CB4856	D	11	q90.TOF	228.4
3	albendazole3125	DMSO	Ju775	D	2	q90.TOF	341.4
3	albendazole625	DMSO	Ju775	D	3	q90.TOF	297.1
3	albendazole125	DMSO	Ju775	D	4	q90.TOF	268.6
3	albendazole25	DMSO	Ju775	D	5	q90.TOF	269.5
3	DMSO	NA	CB4856	D	7	q90.TOF	463
3	albendazole3125	DMSO	CB4856	D	8	q90.TOF	326.6
3	albendazole625	DMSO	CB4856	D	9	q90.TOF	338
3	DMSO	NA	Ju775	E	1	q90.TOF	414.6
3	albendazole125	DMSO	DL238	E	10	q90.TOF	283.4
3	albendazole25	DMSO	DL238	E	11	q90.TOF	246.8
3	albendazole3125	DMSO	Ju775	E	2	q90.TOF	375.2
3	albendazole625	DMSO	Ju775	E	3	q90.TOF	356.4
3	albendazole25	DMSO	Ju775	E	5	q90.TOF	273.7
3	albendazole3125	DMSO	DL238	E	8	q90.TOF	349
3	albendazole625	DMSO	DL238	E	9	q90.TOF	325.5
3	DMSO	NA	CB4856	F	1	q90.TOF	417.1
3	albendazole125	DMSO	N2	F	10	q90.TOF	273.2
3	albendazole25	DMSO	N2	F	11	q90.TOF	238
3	albendazole3125	DMSO	CB4856	F	2	q90.TOF	357.8
3	albendazole625	DMSO	CB4856	F	3	q90.TOF	314.2
3	albendazole125	DMSO	CB4856	F	4	q90.TOF	292
3	albendazole25	DMSO	CB4856	F	5	q90.TOF	245.2
3	DMSO	NA	N2	F	7	q90.TOF	459
3	albendazole3125	DMSO	N2	F	8	q90.TOF	286.4
3	albendazole625	DMSO	N2	F	9	q90.TOF	284.5
3	DMSO	NA	CB4856	G	1	q90.TOF	514.6
3	albendazole125	DMSO	Ju775	G	10	q90.TOF	345.4
3	albendazole25	DMSO	Ju775	G	11	q90.TOF	296.4
3	albendazole3125	DMSO	CB4856	G	2	q90.TOF	349.1
3	albendazole125	DMSO	CB4856	G	4	q90.TOF	282.6
3	albendazole25	DMSO	CB4856	G	5	q90.TOF	244
3	albendazole625	DMSO	Ju775	G	9	q90.TOF	350
3	DMSO	NA	N2	H	1	q90.TOF	425.7
3	albendazole625	DMSO	N2	H	3	q90.TOF	296.2
3	albendazole25	DMSO	N2	H	5	q90.TOF	240
3	DMSO	NA	DL238	H	7	q90.TOF	415.7
3	DMSO	NA	N2	A	1	mean.EXT	544.533875338753
3	albendazole125	DMSO	CB4856	A	10	mean.EXT	332.462365591398
3	albendazole25	DMSO	CB4856	A	11	mean.EXT	289.196428571429
3	albendazole3125	DMSO	N2	A	2	mean.EXT	458.641456582633
3	albendazole625	DMSO	N2	A	3	mean.EXT	396.71914893617
3	albendazole125	DMSO	N2	A	4	mean.EXT	371.776595744681
3	albendazole25	DMSO	N2	A	5	mean.EXT	325.422764227642
3	DMSO	NA	CB4856	A	7	mean.EXT	615.848275862069
3	albendazole3125	DMSO	CB4856	A	8	mean.EXT	507.339393939394
3	albendazole625	DMSO	CB4856	A	9	mean.EXT	490.42523364486
3	DMSO	NA	DL238	B	1	mean.EXT	532.979591836735
3	albendazole125	DMSO	Ju775	B	10	mean.EXT	469.739130434783
3	albendazole25	DMSO	Ju775	B	11	mean.EXT	390.405555555556
3	albendazole3125	DMSO	DL238	B	2	mean.EXT	472.259493670886
3	albendazole625	DMSO	DL238	B	3	mean.EXT	521.38961038961
3	albendazole125	DMSO	DL238	B	4	mean.EXT	393.021929824561
3	albendazole25	DMSO	DL238	B	5	mean.EXT	363.422413793103
3	DMSO	NA	Ju775	B	7	mean.EXT	649.117021276596
3	albendazole625	DMSO	Ju775	B	9	mean.EXT	529.448863636364
3	DMSO	NA	DL238	C	1	mean.EXT	468.677966101695
3	albendazole125	DMSO	N2	C	10	mean.EXT	322.346153846154
3	albendazole25	DMSO	N2	C	11	mean.EXT	237.063063063063
3	albendazole3125	DMSO	DL238	C	2	mean.EXT	456.051020408163
3	albendazole625	DMSO	DL238	C	3	mean.EXT	465.843137254902
3	albendazole125	DMSO	DL238	C	4	mean.EXT	427.09793814433
3	albendazole25	DMSO	DL238	C	5	mean.EXT	307.897435897436
3	DMSO	NA	N2	C	7	mean.EXT	689.229850746269
3	albendazole3125	DMSO	N2	C	8	mean.EXT	403.249221183801
3	albendazole625	DMSO	N2	C	9	mean.EXT	402.110204081633
3	DMSO	NA	Ju775	D	1	mean.EXT	460.589473684211
3	albendazole125	DMSO	CB4856	D	10	mean.EXT	362.287671232877
3	albendazole25	DMSO	CB4856	D	11	mean.EXT	260.818181818182
3	albendazole3125	DMSO	Ju775	D	2	mean.EXT	516.147826086957
3	albendazole625	DMSO	Ju775	D	3	mean.EXT	426.855555555556
3	albendazole125	DMSO	Ju775	D	4	mean.EXT	447.542372881356
3	albendazole25	DMSO	Ju775	D	5	mean.EXT	442.354166666667
3	DMSO	NA	CB4856	D	7	mean.EXT	551
3	albendazole3125	DMSO	CB4856	D	8	mean.EXT	411.782383419689
3	albendazole625	DMSO	CB4856	D	9	mean.EXT	415.781609195402
3	DMSO	NA	Ju775	E	1	mean.EXT	527.901694915254
3	albendazole125	DMSO	DL238	E	10	mean.EXT	415.8
3	albendazole25	DMSO	DL238	E	11	mean.EXT	303.440559440559
3	albendazole3125	DMSO	Ju775	E	2	mean.EXT	589.481481481482
3	albendazole625	DMSO	Ju775	E	3	mean.EXT	589.257142857143
3	albendazole25	DMSO	Ju775	E	5	mean.EXT	414.764705882353
3	albendazole3125	DMSO	DL238	E	8	mean.EXT	515.19587628866
3	albendazole625	DMSO	DL238	E	9	mean.EXT	457.914634146341
3	DMSO	NA	CB4856	F	1	mean.EXT	502.721739130435
3	albendazole125	DMSO	N2	F	10	mean.EXT	301.904458598726
3	albendazole25	DMSO	N2	F	11	mean.EXT	245.772727272727
3	albendazole3125	DMSO	CB4856	F	2	mean.EXT	493.939534883721
3	albendazole625	DMSO	CB4856	F	3	mean.EXT	411.096069868996
3	albendazole125	DMSO	CB4856	F	4	mean.EXT	307.185628742515
3	albendazole25	DMSO	CB4856	F	5	mean.EXT	277.571428571429
3	DMSO	NA	N2	F	7	mean.EXT	579.958904109589
3	albendazole3125	DMSO	N2	F	8	mean.EXT	356.064705882353
3	albendazole625	DMSO	N2	F	9	mean.EXT	361.604166666667
3	DMSO	NA	CB4856	G	1	mean.EXT	610.95045045045
3	albendazole125	DMSO	Ju775	G	10	mean.EXT	461.8375
3	albendazole25	DMSO	Ju775	G	11	mean.EXT	459.010309278351
3	albendazole3125	DMSO	CB4856	G	2	mean.EXT	451.431034482759
3	albendazole125	DMSO	CB4856	G	4	mean.EXT	358.289719626168
3	albendazole25	DMSO	CB4856	G	5	mean.EXT	324.987341772152
3	albendazole625	DMSO	Ju775	G	9	mean.EXT	522.4039408867
3	DMSO	NA	N2	H	1	mean.EXT	469.904494382022
3	albendazole625	DMSO	N2	H	3	mean.EXT	371.670103092784
3	albendazole25	DMSO	N2	H	5	mean.EXT	286.857142857143
3	DMSO	NA	DL238	H	7	mean.EXT	425.493150684931
3	DMSO	NA	N2	A	1	q10.EXT	89
3	albendazole125	DMSO	CB4856	A	10	q10.EXT	100.5
3	albendazole25	DMSO	CB4856	A	11	q10.EXT	101.4
3	albendazole3125	DMSO	N2	A	2	q10.EXT	124.6
3	albendazole625	DMSO	N2	A	3	q10.EXT	141.4
3	albendazole125	DMSO	N2	A	4	q10.EXT	103.7
3	albendazole25	DMSO	N2	A	5	q10.EXT	90.4
3	DMSO	NA	CB4856	A	7	q10.EXT	100.9
3	albendazole3125	DMSO	CB4856	A	8	q10.EXT	132
3	albendazole625	DMSO	CB4856	A	9	q10.EXT	151.9
3	DMSO	NA	DL238	B	1	q10.EXT	122.2
3	albendazole125	DMSO	Ju775	B	10	q10.EXT	143.2
3	albendazole25	DMSO	Ju775	B	11	q10.EXT	150.7
3	albendazole3125	DMSO	DL238	B	2	q10.EXT	161.5
3	albendazole625	DMSO	DL238	B	3	q10.EXT	154.8
3	albendazole125	DMSO	DL238	B	4	q10.EXT	142.8
3	albendazole25	DMSO	DL238	B	5	q10.EXT	114
3	DMSO	NA	Ju775	B	7	q10.EXT	101
3	albendazole625	DMSO	Ju775	B	9	q10.EXT	143.5
3	DMSO	NA	DL238	C	1	q10.EXT	109.4
3	albendazole125	DMSO	N2	C	10	q10.EXT	128.5
3	albendazole25	DMSO	N2	C	11	q10.EXT	84
3	albendazole3125	DMSO	DL238	C	2	q10.EXT	128.6
3	albendazole625	DMSO	DL238	C	3	q10.EXT	156
3	albendazole125	DMSO	DL238	C	4	q10.EXT	124.2
3	albendazole25	DMSO	DL238	C	5	q10.EXT	104
3	DMSO	NA	N2	C	7	q10.EXT	112.4
3	albendazole3125	DMSO	N2	C	8	q10.EXT	111
3	albendazole625	DMSO	N2	C	9	q10.EXT	145.4
3	DMSO	NA	Ju775	D	1	q10.EXT	116.8
3	albendazole125	DMSO	CB4856	D	10	q10.EXT	101.4
3	albendazole25	DMSO	CB4856	D	11	q10.EXT	94.2
3	albendazole3125	DMSO	Ju775	D	2	q10.EXT	147.2
3	albendazole625	DMSO	Ju775	D	3	q10.EXT	143.7
3	albendazole125	DMSO	Ju775	D	4	q10.EXT	136.8
3	albendazole25	DMSO	Ju775	D	5	q10.EXT	160
3	DMSO	NA	CB4856	D	7	q10.EXT	110.5
3	albendazole3125	DMSO	CB4856	D	8	q10.EXT	136.2
3	albendazole625	DMSO	CB4856	D	9	q10.EXT	146
3	DMSO	NA	Ju775	E	1	q10.EXT	135.4
3	albendazole125	DMSO	DL238	E	10	q10.EXT	143.2
3	albendazole25	DMSO	DL238	E	11	q10.EXT	101.2
3	albendazole3125	DMSO	Ju775	E	2	q10.EXT	180.6
3	albendazole625	DMSO	Ju775	E	3	q10.EXT	243.6
3	albendazole25	DMSO	Ju775	E	5	q10.EXT	95.5
3	albendazole3125	DMSO	DL238	E	8	q10.EXT	157.9
3	albendazole625	DMSO	DL238	E	9	q10.EXT	136.5
3	DMSO	NA	CB4856	F	1	q10.EXT	127.8
3	albendazole125	DMSO	N2	F	10	q10.EXT	98.2
3	albendazole25	DMSO	N2	F	11	q10.EXT	99.1
3	albendazole3125	DMSO	CB4856	F	2	q10.EXT	132.4
3	albendazole625	DMSO	CB4856	F	3	q10.EXT	147.6
3	albendazole125	DMSO	CB4856	F	4	q10.EXT	97.4
3	albendazole25	DMSO	CB4856	F	5	q10.EXT	100.4
3	DMSO	NA	N2	F	7	q10.EXT	122.4
3	albendazole3125	DMSO	N2	F	8	q10.EXT	135
3	albendazole625	DMSO	N2	F	9	q10.EXT	125
3	DMSO	NA	CB4856	G	1	q10.EXT	106.6
3	albendazole125	DMSO	Ju775	G	10	q10.EXT	145.1
3	albendazole25	DMSO	Ju775	G	11	q10.EXT	147
3	albendazole3125	DMSO	CB4856	G	2	q10.EXT	139.9
3	albendazole125	DMSO	CB4856	G	4	q10.EXT	127.8
3	albendazole25	DMSO	CB4856	G	5	q10.EXT	103.6
3	albendazole625	DMSO	Ju775	G	9	q10.EXT	177.6
3	DMSO	NA	N2	H	1	q10.EXT	102.4
3	albendazole625	DMSO	N2	H	3	q10.EXT	129
3	albendazole25	DMSO	N2	H	5	q10.EXT	70.5
3	DMSO	NA	DL238	H	7	q10.EXT	100
3	DMSO	NA	N2	A	1	q25.EXT	166
3	albendazole125	DMSO	CB4856	A	10	q25.EXT	157.5
3	albendazole25	DMSO	CB4856	A	11	q25.EXT	144.75
3	albendazole3125	DMSO	N2	A	2	q25.EXT	216
3	albendazole625	DMSO	N2	A	3	q25.EXT	217
3	albendazole125	DMSO	N2	A	4	q25.EXT	152.75
3	albendazole25	DMSO	N2	A	5	q25.EXT	127.5
3	DMSO	NA	CB4856	A	7	q25.EXT	195.25
3	albendazole3125	DMSO	CB4856	A	8	q25.EXT	232.25
3	albendazole625	DMSO	CB4856	A	9	q25.EXT	238.25
3	DMSO	NA	DL238	B	1	q25.EXT	194
3	albendazole125	DMSO	Ju775	B	10	q25.EXT	242
3	albendazole25	DMSO	Ju775	B	11	q25.EXT	215.75
3	albendazole3125	DMSO	DL238	B	2	q25.EXT	230
3	albendazole625	DMSO	DL238	B	3	q25.EXT	228.5
3	albendazole125	DMSO	DL238	B	4	q25.EXT	227.75
3	albendazole25	DMSO	DL238	B	5	q25.EXT	170
3	DMSO	NA	Ju775	B	7	q25.EXT	250
3	albendazole625	DMSO	Ju775	B	9	q25.EXT	269
3	DMSO	NA	DL238	C	1	q25.EXT	163
3	albendazole125	DMSO	N2	C	10	q25.EXT	167.5
3	albendazole25	DMSO	N2	C	11	q25.EXT	118
3	albendazole3125	DMSO	DL238	C	2	q25.EXT	231.25
3	albendazole625	DMSO	DL238	C	3	q25.EXT	242.25
3	albendazole125	DMSO	DL238	C	4	q25.EXT	212.25
3	albendazole25	DMSO	DL238	C	5	q25.EXT	152
3	DMSO	NA	N2	C	7	q25.EXT	258
3	albendazole3125	DMSO	N2	C	8	q25.EXT	213
3	albendazole625	DMSO	N2	C	9	q25.EXT	229
3	DMSO	NA	Ju775	D	1	q25.EXT	248.5
3	albendazole125	DMSO	CB4856	D	10	q25.EXT	164.5
3	albendazole25	DMSO	CB4856	D	11	q25.EXT	151
3	albendazole3125	DMSO	Ju775	D	2	q25.EXT	244
3	albendazole625	DMSO	Ju775	D	3	q25.EXT	220.75
3	albendazole125	DMSO	Ju775	D	4	q25.EXT	247
3	albendazole25	DMSO	Ju775	D	5	q25.EXT	271.5
3	DMSO	NA	CB4856	D	7	q25.EXT	201.5
3	albendazole3125	DMSO	CB4856	D	8	q25.EXT	207
3	albendazole625	DMSO	CB4856	D	9	q25.EXT	207
3	DMSO	NA	Ju775	E	1	q25.EXT	245
3	albendazole125	DMSO	DL238	E	10	q25.EXT	216
3	albendazole25	DMSO	DL238	E	11	q25.EXT	139
3	albendazole3125	DMSO	Ju775	E	2	q25.EXT	346
3	albendazole625	DMSO	Ju775	E	3	q25.EXT	348
3	albendazole25	DMSO	Ju775	E	5	q25.EXT	153.25
3	albendazole3125	DMSO	DL238	E	8	q25.EXT	262
3	albendazole625	DMSO	DL238	E	9	q25.EXT	225.25
3	DMSO	NA	CB4856	F	1	q25.EXT	212.25
3	albendazole125	DMSO	N2	F	10	q25.EXT	167
3	albendazole25	DMSO	N2	F	11	q25.EXT	134.75
3	albendazole3125	DMSO	CB4856	F	2	q25.EXT	244.5
3	albendazole625	DMSO	CB4856	F	3	q25.EXT	230
3	albendazole125	DMSO	CB4856	F	4	q25.EXT	155
3	albendazole25	DMSO	CB4856	F	5	q25.EXT	133
3	DMSO	NA	N2	F	7	q25.EXT	208
3	albendazole3125	DMSO	N2	F	8	q25.EXT	194.25
3	albendazole625	DMSO	N2	F	9	q25.EXT	192.5
3	DMSO	NA	CB4856	G	1	q25.EXT	198.75
3	albendazole125	DMSO	Ju775	G	10	q25.EXT	248.75
3	albendazole25	DMSO	Ju775	G	11	q25.EXT	206
3	albendazole3125	DMSO	CB4856	G	2	q25.EXT	216.5
3	albendazole125	DMSO	CB4856	G	4	q25.EXT	166.5
3	albendazole25	DMSO	CB4856	G	5	q25.EXT	154.5
3	albendazole625	DMSO	Ju775	G	9	q25.EXT	306.5
3	DMSO	NA	N2	H	1	q25.EXT	155
3	albendazole625	DMSO	N2	H	3	q25.EXT	218
3	albendazole25	DMSO	N2	H	5	q25.EXT	108
3	DMSO	NA	DL238	H	7	q25.EXT	153
3	DMSO	NA	N2	A	1	median.EXT	318
3	albendazole125	DMSO	CB4856	A	10	median.EXT	272.5
3	albendazole25	DMSO	CB4856	A	11	median.EXT	221
3	albendazole3125	DMSO	N2	A	2	median.EXT	374
3	albendazole625	DMSO	N2	A	3	median.EXT	345
3	albendazole125	DMSO	N2	A	4	median.EXT	251
3	albendazole25	DMSO	N2	A	5	median.EXT	195
3	DMSO	NA	CB4856	A	7	median.EXT	363
3	albendazole3125	DMSO	CB4856	A	8	median.EXT	388
3	albendazole625	DMSO	CB4856	A	9	median.EXT	414
3	DMSO	NA	DL238	B	1	median.EXT	330
3	albendazole125	DMSO	Ju775	B	10	median.EXT	372
3	albendazole25	DMSO	Ju775	B	11	median.EXT	311.5
3	albendazole3125	DMSO	DL238	B	2	median.EXT	337.5
3	albendazole625	DMSO	DL238	B	3	median.EXT	386
3	albendazole125	DMSO	DL238	B	4	median.EXT	319.5
3	albendazole25	DMSO	DL238	B	5	median.EXT	260.5
3	DMSO	NA	Ju775	B	7	median.EXT	533.5
3	albendazole625	DMSO	Ju775	B	9	median.EXT	496
3	DMSO	NA	DL238	C	1	median.EXT	305
3	albendazole125	DMSO	N2	C	10	median.EXT	264
3	albendazole25	DMSO	N2	C	11	median.EXT	200
3	albendazole3125	DMSO	DL238	C	2	median.EXT	329
3	albendazole625	DMSO	DL238	C	3	median.EXT	356
3	albendazole125	DMSO	DL238	C	4	median.EXT	331.5
3	albendazole25	DMSO	DL238	C	5	median.EXT	240.5
3	DMSO	NA	N2	C	7	median.EXT	446
3	albendazole3125	DMSO	N2	C	8	median.EXT	333
3	albendazole625	DMSO	N2	C	9	median.EXT	336
3	DMSO	NA	Ju775	D	1	median.EXT	381
3	albendazole125	DMSO	CB4856	D	10	median.EXT	280
3	albendazole25	DMSO	CB4856	D	11	median.EXT	198
3	albendazole3125	DMSO	Ju775	D	2	median.EXT	436
3	albendazole625	DMSO	Ju775	D	3	median.EXT	344.5
3	albendazole125	DMSO	Ju775	D	4	median.EXT	370
3	albendazole25	DMSO	Ju775	D	5	median.EXT	369
3	DMSO	NA	CB4856	D	7	median.EXT	382
3	albendazole3125	DMSO	CB4856	D	8	median.EXT	321
3	albendazole625	DMSO	CB4856	D	9	median.EXT	334
3	DMSO	NA	Ju775	E	1	median.EXT	378
3	albendazole125	DMSO	DL238	E	10	median.EXT	307
3	albendazole25	DMSO	DL238	E	11	median.EXT	215
3	albendazole3125	DMSO	Ju775	E	2	median.EXT	544
3	albendazole625	DMSO	Ju775	E	3	median.EXT	523
3	albendazole25	DMSO	Ju775	E	5	median.EXT	236.5
3	albendazole3125	DMSO	DL238	E	8	median.EXT	387.5
3	albendazole625	DMSO	DL238	E	9	median.EXT	365
3	DMSO	NA	CB4856	F	1	median.EXT	397.5
3	albendazole125	DMSO	N2	F	10	median.EXT	246
3	albendazole25	DMSO	N2	F	11	median.EXT	198
3	albendazole3125	DMSO	CB4856	F	2	median.EXT	388
3	albendazole625	DMSO	CB4856	F	3	median.EXT	351
3	albendazole125	DMSO	CB4856	F	4	median.EXT	229
3	albendazole25	DMSO	CB4856	F	5	median.EXT	201
3	DMSO	NA	N2	F	7	median.EXT	417
3	albendazole3125	DMSO	N2	F	8	median.EXT	296
3	albendazole625	DMSO	N2	F	9	median.EXT	323
3	DMSO	NA	CB4856	G	1	median.EXT	381
3	albendazole125	DMSO	Ju775	G	10	median.EXT	387
3	albendazole25	DMSO	Ju775	G	11	median.EXT	331
3	albendazole3125	DMSO	CB4856	G	2	median.EXT	332.5
3	albendazole125	DMSO	CB4856	G	4	median.EXT	278
3	albendazole25	DMSO	CB4856	G	5	median.EXT	238
3	albendazole625	DMSO	Ju775	G	9	median.EXT	453
3	DMSO	NA	N2	H	1	median.EXT	303
3	albendazole625	DMSO	N2	H	3	median.EXT	320
3	albendazole25	DMSO	N2	H	5	median.EXT	173
3	DMSO	NA	DL238	H	7	median.EXT	293.5
3	DMSO	NA	N2	A	1	q75.EXT	795
3	albendazole125	DMSO	CB4856	A	10	q75.EXT	457.25
3	albendazole25	DMSO	CB4856	A	11	q75.EXT	355.75
3	albendazole3125	DMSO	N2	A	2	q75.EXT	602
3	albendazole625	DMSO	N2	A	3	q75.EXT	529.5
3	albendazole125	DMSO	N2	A	4	q75.EXT	434.25
3	albendazole25	DMSO	N2	A	5	q75.EXT	303
3	DMSO	NA	CB4856	A	7	q75.EXT	908.5
3	albendazole3125	DMSO	CB4856	A	8	q75.EXT	628.25
3	albendazole625	DMSO	CB4856	A	9	q75.EXT	635.25
3	DMSO	NA	DL238	B	1	q75.EXT	703.5
3	albendazole125	DMSO	Ju775	B	10	q75.EXT	603.5
3	albendazole25	DMSO	Ju775	B	11	q75.EXT	476
3	albendazole3125	DMSO	DL238	B	2	q75.EXT	647.75
3	albendazole625	DMSO	DL238	B	3	q75.EXT	669
3	albendazole125	DMSO	DL238	B	4	q75.EXT	479
3	albendazole25	DMSO	DL238	B	5	q75.EXT	429
3	DMSO	NA	Ju775	B	7	q75.EXT	884
3	albendazole625	DMSO	Ju775	B	9	q75.EXT	743.5
3	DMSO	NA	DL238	C	1	q75.EXT	564
3	albendazole125	DMSO	N2	C	10	q75.EXT	431
3	albendazole25	DMSO	N2	C	11	q75.EXT	293
3	albendazole3125	DMSO	DL238	C	2	q75.EXT	565.5
3	albendazole625	DMSO	DL238	C	3	q75.EXT	595.75
3	albendazole125	DMSO	DL238	C	4	q75.EXT	516.75
3	albendazole25	DMSO	DL238	C	5	q75.EXT	401.25
3	DMSO	NA	N2	C	7	q75.EXT	987
3	albendazole3125	DMSO	N2	C	8	q75.EXT	514
3	albendazole625	DMSO	N2	C	9	q75.EXT	498
3	DMSO	NA	Ju775	D	1	q75.EXT	599
3	albendazole125	DMSO	CB4856	D	10	q75.EXT	489
3	albendazole25	DMSO	CB4856	D	11	q75.EXT	312
3	albendazole3125	DMSO	Ju775	D	2	q75.EXT	633.5
3	albendazole625	DMSO	Ju775	D	3	q75.EXT	610.75
3	albendazole125	DMSO	Ju775	D	4	q75.EXT	512.5
3	albendazole25	DMSO	Ju775	D	5	q75.EXT	542.75
3	DMSO	NA	CB4856	D	7	q75.EXT	804.5
3	albendazole3125	DMSO	CB4856	D	8	q75.EXT	563
3	albendazole625	DMSO	CB4856	D	9	q75.EXT	520
3	DMSO	NA	Ju775	E	1	q75.EXT	715
3	albendazole125	DMSO	DL238	E	10	q75.EXT	479.5
3	albendazole25	DMSO	DL238	E	11	q75.EXT	341
3	albendazole3125	DMSO	Ju775	E	2	q75.EXT	766.5
3	albendazole625	DMSO	Ju775	E	3	q75.EXT	763
3	albendazole25	DMSO	Ju775	E	5	q75.EXT	511.25
3	albendazole3125	DMSO	DL238	E	8	q75.EXT	644.25
3	albendazole625	DMSO	DL238	E	9	q75.EXT	603.25
3	DMSO	NA	CB4856	F	1	q75.EXT	710.5
3	albendazole125	DMSO	N2	F	10	q75.EXT	389
3	albendazole25	DMSO	N2	F	11	q75.EXT	293.5
3	albendazole3125	DMSO	CB4856	F	2	q75.EXT	588
3	albendazole625	DMSO	CB4856	F	3	q75.EXT	543
3	albendazole125	DMSO	CB4856	F	4	q75.EXT	400.5
3	albendazole25	DMSO	CB4856	F	5	q75.EXT	311.5
3	DMSO	NA	N2	F	7	q75.EXT	693
3	albendazole3125	DMSO	N2	F	8	q75.EXT	453
3	albendazole625	DMSO	N2	F	9	q75.EXT	483
3	DMSO	NA	CB4856	G	1	q75.EXT	919.5
3	albendazole125	DMSO	Ju775	G	10	q75.EXT	598.25
3	albendazole25	DMSO	Ju775	G	11	q75.EXT	579
3	albendazole3125	DMSO	CB4856	G	2	q75.EXT	613.5
3	albendazole125	DMSO	CB4856	G	4	q75.EXT	435
3	albendazole25	DMSO	CB4856	G	5	q75.EXT	370
3	albendazole625	DMSO	Ju775	G	9	q75.EXT	678.5
3	DMSO	NA	N2	H	1	q75.EXT	626.75
3	albendazole625	DMSO	N2	H	3	q75.EXT	554
3	albendazole25	DMSO	N2	H	5	q75.EXT	288.25
3	DMSO	NA	DL238	H	7	q75.EXT	515.5
3	DMSO	NA	N2	A	1	q90.EXT	1388.4
3	albendazole125	DMSO	CB4856	A	10	q90.EXT	625.5
3	albendazole25	DMSO	CB4856	A	11	q90.EXT	521.5
3	albendazole3125	DMSO	N2	A	2	q90.EXT	901.000000000001
3	albendazole625	DMSO	N2	A	3	q90.EXT	704.2
3	albendazole125	DMSO	N2	A	4	q90.EXT	668.3
3	albendazole25	DMSO	N2	A	5	q90.EXT	471
3	DMSO	NA	CB4856	A	7	q90.EXT	1396.5
3	albendazole3125	DMSO	CB4856	A	8	q90.EXT	1087.3
3	albendazole625	DMSO	CB4856	A	9	q90.EXT	812.7
3	DMSO	NA	DL238	B	1	q90.EXT	1335.2
3	albendazole125	DMSO	Ju775	B	10	q90.EXT	866.8
3	albendazole25	DMSO	Ju775	B	11	q90.EXT	603.8
3	albendazole3125	DMSO	DL238	B	2	q90.EXT	956.5
3	albendazole625	DMSO	DL238	B	3	q90.EXT	962.3
3	albendazole125	DMSO	DL238	B	4	q90.EXT	666.5
3	albendazole25	DMSO	DL238	B	5	q90.EXT	565.5
3	DMSO	NA	Ju775	B	7	q90.EXT	1310.9
3	albendazole625	DMSO	Ju775	B	9	q90.EXT	964
3	DMSO	NA	DL238	C	1	q90.EXT	1171
3	albendazole125	DMSO	N2	C	10	q90.EXT	575.5
3	albendazole25	DMSO	N2	C	11	q90.EXT	456
3	albendazole3125	DMSO	DL238	C	2	q90.EXT	912.999999999999
3	albendazole625	DMSO	DL238	C	3	q90.EXT	929
3	albendazole125	DMSO	DL238	C	4	q90.EXT	732.9
3	albendazole25	DMSO	DL238	C	5	q90.EXT	578
3	DMSO	NA	N2	C	7	q90.EXT	1435.6
3	albendazole3125	DMSO	N2	C	8	q90.EXT	803
3	albendazole625	DMSO	N2	C	9	q90.EXT	671.4
3	DMSO	NA	Ju775	D	1	q90.EXT	925.4
3	albendazole125	DMSO	CB4856	D	10	q90.EXT	712.4
3	albendazole25	DMSO	CB4856	D	11	q90.EXT	479.8
3	albendazole3125	DMSO	Ju775	D	2	q90.EXT	991
3	albendazole625	DMSO	Ju775	D	3	q90.EXT	771
3	albendazole125	DMSO	Ju775	D	4	q90.EXT	698.6
3	albendazole25	DMSO	Ju775	D	5	q90.EXT	701
3	DMSO	NA	CB4856	D	7	q90.EXT	1246
3	albendazole3125	DMSO	CB4856	D	8	q90.EXT	787.8
3	albendazole625	DMSO	CB4856	D	9	q90.EXT	837
3	DMSO	NA	Ju775	E	1	q90.EXT	1036.4
3	albendazole125	DMSO	DL238	E	10	q90.EXT	740.4
3	albendazole25	DMSO	DL238	E	11	q90.EXT	548.2
3	albendazole3125	DMSO	Ju775	E	2	q90.EXT	996.6
3	albendazole625	DMSO	Ju775	E	3	q90.EXT	971.3
3	albendazole25	DMSO	Ju775	E	5	q90.EXT	661.9
3	albendazole3125	DMSO	DL238	E	8	q90.EXT	995
3	albendazole625	DMSO	DL238	E	9	q90.EXT	881.5
3	DMSO	NA	CB4856	F	1	q90.EXT	1000.1
3	albendazole125	DMSO	N2	F	10	q90.EXT	556
3	albendazole25	DMSO	N2	F	11	q90.EXT	420.6
3	albendazole3125	DMSO	CB4856	F	2	q90.EXT	933.2
3	albendazole625	DMSO	CB4856	F	3	q90.EXT	783.2
3	albendazole125	DMSO	CB4856	F	4	q90.EXT	609.8
3	albendazole25	DMSO	CB4856	F	5	q90.EXT	434.6
3	DMSO	NA	N2	F	7	q90.EXT	1240.8
3	albendazole3125	DMSO	N2	F	8	q90.EXT	608.5
3	albendazole625	DMSO	N2	F	9	q90.EXT	665
3	DMSO	NA	CB4856	G	1	q90.EXT	1375.1
3	albendazole125	DMSO	Ju775	G	10	q90.EXT	887.5
3	albendazole25	DMSO	Ju775	G	11	q90.EXT	818
3	albendazole3125	DMSO	CB4856	G	2	q90.EXT	948.200000000001
3	albendazole125	DMSO	CB4856	G	4	q90.EXT	594
3	albendazole25	DMSO	CB4856	G	5	q90.EXT	516.8
3	albendazole625	DMSO	Ju775	G	9	q90.EXT	896.6
3	DMSO	NA	N2	H	1	q90.EXT	1218.6
3	albendazole625	DMSO	N2	H	3	q90.EXT	692.4
3	albendazole25	DMSO	N2	H	5	q90.EXT	411
3	DMSO	NA	DL238	H	7	q90.EXT	1015
3	DMSO	NA	N2	A	1	mean.red	21.7506775067751
3	albendazole125	DMSO	CB4856	A	10	mean.red	14.4193548387097
3	albendazole25	DMSO	CB4856	A	11	mean.red	13.7946428571429
3	albendazole3125	DMSO	N2	A	2	mean.red	20.6750700280112
3	albendazole625	DMSO	N2	A	3	mean.red	17.0936170212766
3	albendazole125	DMSO	N2	A	4	mean.red	17.9840425531915
3	albendazole25	DMSO	N2	A	5	mean.red	17.7642276422764
3	DMSO	NA	CB4856	A	7	mean.red	26.1379310344828
3	albendazole3125	DMSO	CB4856	A	8	mean.red	23.3121212121212
3	albendazole625	DMSO	CB4856	A	9	mean.red	23.6775700934579
3	DMSO	NA	DL238	B	1	mean.red	25.5102040816327
3	albendazole125	DMSO	Ju775	B	10	mean.red	23.719806763285
3	albendazole25	DMSO	Ju775	B	11	mean.red	18.0555555555556
3	albendazole3125	DMSO	DL238	B	2	mean.red	23.0569620253165
3	albendazole625	DMSO	DL238	B	3	mean.red	28.8961038961039
3	albendazole125	DMSO	DL238	B	4	mean.red	20.7061403508772
3	albendazole25	DMSO	DL238	B	5	mean.red	18.9568965517241
3	DMSO	NA	Ju775	B	7	mean.red	29.4308510638298
3	albendazole625	DMSO	Ju775	B	9	mean.red	25.0511363636364
3	DMSO	NA	DL238	C	1	mean.red	23.0847457627119
3	albendazole125	DMSO	N2	C	10	mean.red	13.1602564102564
3	albendazole25	DMSO	N2	C	11	mean.red	9.15315315315315
3	albendazole3125	DMSO	DL238	C	2	mean.red	23.343537414966
3	albendazole625	DMSO	DL238	C	3	mean.red	23.2843137254902
3	albendazole125	DMSO	DL238	C	4	mean.red	25.1185567010309
3	albendazole25	DMSO	DL238	C	5	mean.red	15.1666666666667
3	DMSO	NA	N2	C	7	mean.red	30.3611940298507
3	albendazole3125	DMSO	N2	C	8	mean.red	17.4299065420561
3	albendazole625	DMSO	N2	C	9	mean.red	18.8734693877551
3	DMSO	NA	Ju775	D	1	mean.red	17.6947368421053
3	albendazole125	DMSO	CB4856	D	10	mean.red	17.8401826484018
3	albendazole25	DMSO	CB4856	D	11	mean.red	11.6103896103896
3	albendazole3125	DMSO	Ju775	D	2	mean.red	25.6869565217391
3	albendazole625	DMSO	Ju775	D	3	mean.red	19.2444444444444
3	albendazole125	DMSO	Ju775	D	4	mean.red	23
3	albendazole25	DMSO	Ju775	D	5	mean.red	21.5625
3	DMSO	NA	CB4856	D	7	mean.red	23.920245398773
3	albendazole3125	DMSO	CB4856	D	8	mean.red	19.2227979274611
3	albendazole625	DMSO	CB4856	D	9	mean.red	19.6513409961686
3	DMSO	NA	Ju775	E	1	mean.red	22.5830508474576
3	albendazole125	DMSO	DL238	E	10	mean.red	22.0171428571429
3	albendazole25	DMSO	DL238	E	11	mean.red	19.5594405594406
3	albendazole3125	DMSO	Ju775	E	2	mean.red	26.7185185185185
3	albendazole625	DMSO	Ju775	E	3	mean.red	30.3809523809524
3	albendazole25	DMSO	Ju775	E	5	mean.red	23.4117647058824
3	albendazole3125	DMSO	DL238	E	8	mean.red	29.1958762886598
3	albendazole625	DMSO	DL238	E	9	mean.red	24.1178861788618
3	DMSO	NA	CB4856	F	1	mean.red	21.1652173913043
3	albendazole125	DMSO	N2	F	10	mean.red	12.9299363057325
3	albendazole25	DMSO	N2	F	11	mean.red	11.0606060606061
3	albendazole3125	DMSO	CB4856	F	2	mean.red	23.3720930232558
3	albendazole625	DMSO	CB4856	F	3	mean.red	20.3013100436681
3	albendazole125	DMSO	CB4856	F	4	mean.red	14.7185628742515
3	albendazole25	DMSO	CB4856	F	5	mean.red	19.7983193277311
3	DMSO	NA	N2	F	7	mean.red	24.7534246575342
3	albendazole3125	DMSO	N2	F	8	mean.red	15.5941176470588
3	albendazole625	DMSO	N2	F	9	mean.red	15.9895833333333
3	DMSO	NA	CB4856	G	1	mean.red	28.0315315315315
3	albendazole125	DMSO	Ju775	G	10	mean.red	21.8875
3	albendazole25	DMSO	Ju775	G	11	mean.red	21.9690721649485
3	albendazole3125	DMSO	CB4856	G	2	mean.red	20.6896551724138
3	albendazole125	DMSO	CB4856	G	4	mean.red	17.3738317757009
3	albendazole25	DMSO	CB4856	G	5	mean.red	15.746835443038
3	albendazole625	DMSO	Ju775	G	9	mean.red	26.0788177339901
3	DMSO	NA	N2	H	1	mean.red	19.8258426966292
3	albendazole625	DMSO	N2	H	3	mean.red	16.1443298969072
3	albendazole25	DMSO	N2	H	5	mean.red	15.5535714285714
3	DMSO	NA	DL238	H	7	mean.red	19.6986301369863
3	DMSO	NA	N2	A	1	q10.red	2
3	albendazole125	DMSO	CB4856	A	10	q10.red	3
3	albendazole25	DMSO	CB4856	A	11	q10.red	3
3	albendazole3125	DMSO	N2	A	2	q10.red	4
3	albendazole625	DMSO	N2	A	3	q10.red	4
3	albendazole125	DMSO	N2	A	4	q10.red	3
3	albendazole25	DMSO	N2	A	5	q10.red	3
3	DMSO	NA	CB4856	A	7	q10.red	3
3	albendazole3125	DMSO	CB4856	A	8	q10.red	5
3	albendazole625	DMSO	CB4856	A	9	q10.red	5
3	DMSO	NA	DL238	B	1	q10.red	4
3	albendazole125	DMSO	Ju775	B	10	q10.red	5.6
3	albendazole25	DMSO	Ju775	B	11	q10.red	4
3	albendazole3125	DMSO	DL238	B	2	q10.red	4
3	albendazole625	DMSO	DL238	B	3	q10.red	5
3	albendazole125	DMSO	DL238	B	4	q10.red	6
3	albendazole25	DMSO	DL238	B	5	q10.red	3
3	DMSO	NA	Ju775	B	7	q10.red	5
3	albendazole625	DMSO	Ju775	B	9	q10.red	5
3	DMSO	NA	DL238	C	1	q10.red	3
3	albendazole125	DMSO	N2	C	10	q10.red	4
3	albendazole25	DMSO	N2	C	11	q10.red	2
3	albendazole3125	DMSO	DL238	C	2	q10.red	5
3	albendazole625	DMSO	DL238	C	3	q10.red	5
3	albendazole125	DMSO	DL238	C	4	q10.red	5
3	albendazole25	DMSO	DL238	C	5	q10.red	4
3	DMSO	NA	N2	C	7	q10.red	3
3	albendazole3125	DMSO	N2	C	8	q10.red	3
3	albendazole625	DMSO	N2	C	9	q10.red	5
3	DMSO	NA	Ju775	D	1	q10.red	5
3	albendazole125	DMSO	CB4856	D	10	q10.red	3
3	albendazole25	DMSO	CB4856	D	11	q10.red	3
3	albendazole3125	DMSO	Ju775	D	2	q10.red	5
3	albendazole625	DMSO	Ju775	D	3	q10.red	5.9
3	albendazole125	DMSO	Ju775	D	4	q10.red	4
3	albendazole25	DMSO	Ju775	D	5	q10.red	5
3	DMSO	NA	CB4856	D	7	q10.red	3
3	albendazole3125	DMSO	CB4856	D	8	q10.red	4
3	albendazole625	DMSO	CB4856	D	9	q10.red	4
3	DMSO	NA	Ju775	E	1	q10.red	5
3	albendazole125	DMSO	DL238	E	10	q10.red	6
3	albendazole25	DMSO	DL238	E	11	q10.red	4
3	albendazole3125	DMSO	Ju775	E	2	q10.red	7
3	albendazole625	DMSO	Ju775	E	3	q10.red	8
3	albendazole25	DMSO	Ju775	E	5	q10.red	3
3	albendazole3125	DMSO	DL238	E	8	q10.red	7
3	albendazole625	DMSO	DL238	E	9	q10.red	5.5
3	DMSO	NA	CB4856	F	1	q10.red	3
3	albendazole125	DMSO	N2	F	10	q10.red	3
3	albendazole25	DMSO	N2	F	11	q10.red	3.1
3	albendazole3125	DMSO	CB4856	F	2	q10.red	4.4
3	albendazole625	DMSO	CB4856	F	3	q10.red	6
3	albendazole125	DMSO	CB4856	F	4	q10.red	3
3	albendazole25	DMSO	CB4856	F	5	q10.red	3
3	DMSO	NA	N2	F	7	q10.red	3
3	albendazole3125	DMSO	N2	F	8	q10.red	4
3	albendazole625	DMSO	N2	F	9	q10.red	3.5
3	DMSO	NA	CB4856	G	1	q10.red	3
3	albendazole125	DMSO	Ju775	G	10	q10.red	5
3	albendazole25	DMSO	Ju775	G	11	q10.red	5
3	albendazole3125	DMSO	CB4856	G	2	q10.red	4
3	albendazole125	DMSO	CB4856	G	4	q10.red	4
3	albendazole25	DMSO	CB4856	G	5	q10.red	3
3	albendazole625	DMSO	Ju775	G	9	q10.red	6
3	DMSO	NA	N2	H	1	q10.red	2
3	albendazole625	DMSO	N2	H	3	q10.red	5
3	albendazole25	DMSO	N2	H	5	q10.red	3
3	DMSO	NA	DL238	H	7	q10.red	3
3	DMSO	NA	N2	A	1	q25.red	5
3	albendazole125	DMSO	CB4856	A	10	q25.red	5
3	albendazole25	DMSO	CB4856	A	11	q25.red	5
3	albendazole3125	DMSO	N2	A	2	q25.red	7
3	albendazole625	DMSO	N2	A	3	q25.red	8
3	albendazole125	DMSO	N2	A	4	q25.red	5
3	albendazole25	DMSO	N2	A	5	q25.red	5
3	DMSO	NA	CB4856	A	7	q25.red	7
3	albendazole3125	DMSO	CB4856	A	8	q25.red	8
3	albendazole625	DMSO	CB4856	A	9	q25.red	8
3	DMSO	NA	DL238	B	1	q25.red	7
3	albendazole125	DMSO	Ju775	B	10	q25.red	9
3	albendazole25	DMSO	Ju775	B	11	q25.red	7
3	albendazole3125	DMSO	DL238	B	2	q25.red	7
3	albendazole625	DMSO	DL238	B	3	q25.red	9
3	albendazole125	DMSO	DL238	B	4	q25.red	8
3	albendazole25	DMSO	DL238	B	5	q25.red	6
3	DMSO	NA	Ju775	B	7	q25.red	9
3	albendazole625	DMSO	Ju775	B	9	q25.red	10
3	DMSO	NA	DL238	C	1	q25.red	6
3	albendazole125	DMSO	N2	C	10	q25.red	6
3	albendazole25	DMSO	N2	C	11	q25.red	4
3	albendazole3125	DMSO	DL238	C	2	q25.red	8
3	albendazole625	DMSO	DL238	C	3	q25.red	8
3	albendazole125	DMSO	DL238	C	4	q25.red	8
3	albendazole25	DMSO	DL238	C	5	q25.red	6
3	DMSO	NA	N2	C	7	q25.red	8
3	albendazole3125	DMSO	N2	C	8	q25.red	7
3	albendazole625	DMSO	N2	C	9	q25.red	8
3	DMSO	NA	Ju775	D	1	q25.red	7.5
3	albendazole125	DMSO	CB4856	D	10	q25.red	6
3	albendazole25	DMSO	CB4856	D	11	q25.red	5
3	albendazole3125	DMSO	Ju775	D	2	q25.red	8.5
3	albendazole625	DMSO	Ju775	D	3	q25.red	9
3	albendazole125	DMSO	Ju775	D	4	q25.red	8.5
3	albendazole25	DMSO	Ju775	D	5	q25.red	10
3	DMSO	NA	CB4856	D	7	q25.red	7
3	albendazole3125	DMSO	CB4856	D	8	q25.red	7
3	albendazole625	DMSO	CB4856	D	9	q25.red	7
3	DMSO	NA	Ju775	E	1	q25.red	7
3	albendazole125	DMSO	DL238	E	10	q25.red	8
3	albendazole25	DMSO	DL238	E	11	q25.red	6
3	albendazole3125	DMSO	Ju775	E	2	q25.red	12
3	albendazole625	DMSO	Ju775	E	3	q25.red	13
3	albendazole25	DMSO	Ju775	E	5	q25.red	4
3	albendazole3125	DMSO	DL238	E	8	q25.red	10
3	albendazole625	DMSO	DL238	E	9	q25.red	8
3	DMSO	NA	CB4856	F	1	q25.red	7
3	albendazole125	DMSO	N2	F	10	q25.red	5
3	albendazole25	DMSO	N2	F	11	q25.red	5
3	albendazole3125	DMSO	CB4856	F	2	q25.red	8
3	albendazole625	DMSO	CB4856	F	3	q25.red	9
3	albendazole125	DMSO	CB4856	F	4	q25.red	5
3	albendazole25	DMSO	CB4856	F	5	q25.red	5
3	DMSO	NA	N2	F	7	q25.red	6
3	albendazole3125	DMSO	N2	F	8	q25.red	6.25
3	albendazole625	DMSO	N2	F	9	q25.red	7
3	DMSO	NA	CB4856	G	1	q25.red	7
3	albendazole125	DMSO	Ju775	G	10	q25.red	9
3	albendazole25	DMSO	Ju775	G	11	q25.red	8
3	albendazole3125	DMSO	CB4856	G	2	q25.red	7
3	albendazole125	DMSO	CB4856	G	4	q25.red	6
3	albendazole25	DMSO	CB4856	G	5	q25.red	5
3	albendazole625	DMSO	Ju775	G	9	q25.red	11.5
3	DMSO	NA	N2	H	1	q25.red	4
3	albendazole625	DMSO	N2	H	3	q25.red	8
3	albendazole25	DMSO	N2	H	5	q25.red	4
3	DMSO	NA	DL238	H	7	q25.red	6
3	DMSO	NA	N2	A	1	median.red	10
3	albendazole125	DMSO	CB4856	A	10	median.red	11
3	albendazole25	DMSO	CB4856	A	11	median.red	9
3	albendazole3125	DMSO	N2	A	2	median.red	15
3	albendazole625	DMSO	N2	A	3	median.red	15
3	albendazole125	DMSO	N2	A	4	median.red	10
3	albendazole25	DMSO	N2	A	5	median.red	8
3	DMSO	NA	CB4856	A	7	median.red	17
3	albendazole3125	DMSO	CB4856	A	8	median.red	16
3	albendazole625	DMSO	CB4856	A	9	median.red	17
3	DMSO	NA	DL238	B	1	median.red	11
3	albendazole125	DMSO	Ju775	B	10	median.red	16
3	albendazole25	DMSO	Ju775	B	11	median.red	13
3	albendazole3125	DMSO	DL238	B	2	median.red	11
3	albendazole625	DMSO	DL238	B	3	median.red	17.5
3	albendazole125	DMSO	DL238	B	4	median.red	14
3	albendazole25	DMSO	DL238	B	5	median.red	12
3	DMSO	NA	Ju775	B	7	median.red	21
3	albendazole625	DMSO	Ju775	B	9	median.red	22
3	DMSO	NA	DL238	C	1	median.red	10
3	albendazole125	DMSO	N2	C	10	median.red	11
3	albendazole25	DMSO	N2	C	11	median.red	7
3	albendazole3125	DMSO	DL238	C	2	median.red	11
3	albendazole625	DMSO	DL238	C	3	median.red	14
3	albendazole125	DMSO	DL238	C	4	median.red	15
3	albendazole25	DMSO	DL238	C	5	median.red	11
3	DMSO	NA	N2	C	7	median.red	17
3	albendazole3125	DMSO	N2	C	8	median.red	13
3	albendazole625	DMSO	N2	C	9	median.red	14
3	DMSO	NA	Ju775	D	1	median.red	13
3	albendazole125	DMSO	CB4856	D	10	median.red	11
3	albendazole25	DMSO	CB4856	D	11	median.red	8
3	albendazole3125	DMSO	Ju775	D	2	median.red	19
3	albendazole625	DMSO	Ju775	D	3	median.red	15
3	albendazole125	DMSO	Ju775	D	4	median.red	15
3	albendazole25	DMSO	Ju775	D	5	median.red	16
3	DMSO	NA	CB4856	D	7	median.red	16
3	albendazole3125	DMSO	CB4856	D	8	median.red	13
3	albendazole625	DMSO	CB4856	D	9	median.red	14
3	DMSO	NA	Ju775	E	1	median.red	11
3	albendazole125	DMSO	DL238	E	10	median.red	13
3	albendazole25	DMSO	DL238	E	11	median.red	9
3	albendazole3125	DMSO	Ju775	E	2	median.red	23
3	albendazole625	DMSO	Ju775	E	3	median.red	26
3	albendazole25	DMSO	Ju775	E	5	median.red	12
3	albendazole3125	DMSO	DL238	E	8	median.red	17
3	albendazole625	DMSO	DL238	E	9	median.red	13
3	DMSO	NA	CB4856	F	1	median.red	14
3	albendazole125	DMSO	N2	F	10	median.red	10
3	albendazole25	DMSO	N2	F	11	median.red	7
3	albendazole3125	DMSO	CB4856	F	2	median.red	17
3	albendazole625	DMSO	CB4856	F	3	median.red	16
3	albendazole125	DMSO	CB4856	F	4	median.red	9
3	albendazole25	DMSO	CB4856	F	5	median.red	9
3	DMSO	NA	N2	F	7	median.red	14
3	albendazole3125	DMSO	N2	F	8	median.red	12
3	albendazole625	DMSO	N2	F	9	median.red	13
3	DMSO	NA	CB4856	G	1	median.red	17
3	albendazole125	DMSO	Ju775	G	10	median.red	19
3	albendazole25	DMSO	Ju775	G	11	median.red	12
3	albendazole3125	DMSO	CB4856	G	2	median.red	11
3	albendazole125	DMSO	CB4856	G	4	median.red	11
3	albendazole25	DMSO	CB4856	G	5	median.red	9
3	albendazole625	DMSO	Ju775	G	9	median.red	20
3	DMSO	NA	N2	H	1	median.red	10.5
3	albendazole625	DMSO	N2	H	3	median.red	13
3	albendazole25	DMSO	N2	H	5	median.red	6
3	DMSO	NA	DL238	H	7	median.red	10
3	DMSO	NA	N2	A	1	q75.red	29
3	albendazole125	DMSO	CB4856	A	10	q75.red	20
3	albendazole25	DMSO	CB4856	A	11	q75.red	16.25
3	albendazole3125	DMSO	N2	A	2	q75.red	26
3	albendazole625	DMSO	N2	A	3	q75.red	24
3	albendazole125	DMSO	N2	A	4	q75.red	19
3	albendazole25	DMSO	N2	A	5	q75.red	13
3	DMSO	NA	CB4856	A	7	q75.red	38
3	albendazole3125	DMSO	CB4856	A	8	q75.red	30
3	albendazole625	DMSO	CB4856	A	9	q75.red	30
3	DMSO	NA	DL238	B	1	q75.red	36
3	albendazole125	DMSO	Ju775	B	10	q75.red	30
3	albendazole25	DMSO	Ju775	B	11	q75.red	19.25
3	albendazole3125	DMSO	DL238	B	2	q75.red	32.25
3	albendazole625	DMSO	DL238	B	3	q75.red	35.25
3	albendazole125	DMSO	DL238	B	4	q75.red	25.25
3	albendazole25	DMSO	DL238	B	5	q75.red	18
3	DMSO	NA	Ju775	B	7	q75.red	37.25
3	albendazole625	DMSO	Ju775	B	9	q75.red	34
3	DMSO	NA	DL238	C	1	q75.red	28
3	albendazole125	DMSO	N2	C	10	q75.red	18
3	albendazole25	DMSO	N2	C	11	q75.red	11.5
3	albendazole3125	DMSO	DL238	C	2	q75.red	28.75
3	albendazole625	DMSO	DL238	C	3	q75.red	32
3	albendazole125	DMSO	DL238	C	4	q75.red	29
3	albendazole25	DMSO	DL238	C	5	q75.red	17.25
3	DMSO	NA	N2	C	7	q75.red	43
3	albendazole3125	DMSO	N2	C	8	q75.red	24
3	albendazole625	DMSO	N2	C	9	q75.red	24
3	DMSO	NA	Ju775	D	1	q75.red	23.5
3	albendazole125	DMSO	CB4856	D	10	q75.red	25
3	albendazole25	DMSO	CB4856	D	11	q75.red	13
3	albendazole3125	DMSO	Ju775	D	2	q75.red	29.5
3	albendazole625	DMSO	Ju775	D	3	q75.red	27.75
3	albendazole125	DMSO	Ju775	D	4	q75.red	23
3	albendazole25	DMSO	Ju775	D	5	q75.red	25.25
3	DMSO	NA	CB4856	D	7	q75.red	35.75
3	albendazole3125	DMSO	CB4856	D	8	q75.red	27
3	albendazole625	DMSO	CB4856	D	9	q75.red	25
3	DMSO	NA	Ju775	E	1	q75.red	30.5
3	albendazole125	DMSO	DL238	E	10	q75.red	24
3	albendazole25	DMSO	DL238	E	11	q75.red	17
3	albendazole3125	DMSO	Ju775	E	2	q75.red	38.5
3	albendazole625	DMSO	Ju775	E	3	q75.red	38.75
3	albendazole25	DMSO	Ju775	E	5	q75.red	18.5
3	albendazole3125	DMSO	DL238	E	8	q75.red	37.75
3	albendazole625	DMSO	DL238	E	9	q75.red	34
3	DMSO	NA	CB4856	F	1	q75.red	29.75
3	albendazole125	DMSO	N2	F	10	q75.red	16
3	albendazole25	DMSO	N2	F	11	q75.red	12
3	albendazole3125	DMSO	CB4856	F	2	q75.red	28
3	albendazole625	DMSO	CB4856	F	3	q75.red	27
3	albendazole125	DMSO	CB4856	F	4	q75.red	17
3	albendazole25	DMSO	CB4856	F	5	q75.red	13
3	DMSO	NA	N2	F	7	q75.red	27
3	albendazole3125	DMSO	N2	F	8	q75.red	19
3	albendazole625	DMSO	N2	F	9	q75.red	22.25
3	DMSO	NA	CB4856	G	1	q75.red	43.75
3	albendazole125	DMSO	Ju775	G	10	q75.red	28
3	albendazole25	DMSO	Ju775	G	11	q75.red	27
3	albendazole3125	DMSO	CB4856	G	2	q75.red	30
3	albendazole125	DMSO	CB4856	G	4	q75.red	21
3	albendazole25	DMSO	CB4856	G	5	q75.red	16
3	albendazole625	DMSO	Ju775	G	9	q75.red	35.5
3	DMSO	NA	N2	H	1	q75.red	25
3	albendazole625	DMSO	N2	H	3	q75.red	25
3	albendazole25	DMSO	N2	H	5	q75.red	13
3	DMSO	NA	DL238	H	7	q75.red	28
3	DMSO	NA	N2	A	1	q90.red	59.2
3	albendazole125	DMSO	CB4856	A	10	q90.red	31
3	albendazole25	DMSO	CB4856	A	11	q90.red	25
3	albendazole3125	DMSO	N2	A	2	q90.red	42
3	albendazole625	DMSO	N2	A	3	q90.red	32.6
3	albendazole125	DMSO	N2	A	4	q90.red	33
3	albendazole25	DMSO	N2	A	5	q90.red	22
3	DMSO	NA	CB4856	A	7	q90.red	62
3	albendazole3125	DMSO	CB4856	A	8	q90.red	54.1
3	albendazole625	DMSO	CB4856	A	9	q90.red	42
3	DMSO	NA	DL238	B	1	q90.red	72.8
3	albendazole125	DMSO	Ju775	B	10	q90.red	45.4
3	albendazole25	DMSO	Ju775	B	11	q90.red	31
3	albendazole3125	DMSO	DL238	B	2	q90.red	53
3	albendazole625	DMSO	DL238	B	3	q90.red	57.3
3	albendazole125	DMSO	DL238	B	4	q90.red	39.3
3	albendazole25	DMSO	DL238	B	5	q90.red	29.5
3	DMSO	NA	Ju775	B	7	q90.red	58.6
3	albendazole625	DMSO	Ju775	B	9	q90.red	51
3	DMSO	NA	DL238	C	1	q90.red	61
3	albendazole125	DMSO	N2	C	10	q90.red	26
3	albendazole25	DMSO	N2	C	11	q90.red	18
3	albendazole3125	DMSO	DL238	C	2	q90.red	56
3	albendazole625	DMSO	DL238	C	3	q90.red	58.5
3	albendazole125	DMSO	DL238	C	4	q90.red	44.7
3	albendazole25	DMSO	DL238	C	5	q90.red	30
3	DMSO	NA	N2	C	7	q90.red	69.6
3	albendazole3125	DMSO	N2	C	8	q90.red	39
3	albendazole625	DMSO	N2	C	9	q90.red	32.6
3	DMSO	NA	Ju775	D	1	q90.red	38.4
3	albendazole125	DMSO	CB4856	D	10	q90.red	37
3	albendazole25	DMSO	CB4856	D	11	q90.red	23.8
3	albendazole3125	DMSO	Ju775	D	2	q90.red	50
3	albendazole625	DMSO	Ju775	D	3	q90.red	38
3	albendazole125	DMSO	Ju775	D	4	q90.red	35.6
3	albendazole25	DMSO	Ju775	D	5	q90.red	34.5
3	DMSO	NA	CB4856	D	7	q90.red	57.5
3	albendazole3125	DMSO	CB4856	D	8	q90.red	38.6
3	albendazole625	DMSO	CB4856	D	9	q90.red	43
3	DMSO	NA	Ju775	E	1	q90.red	50
3	albendazole125	DMSO	DL238	E	10	q90.red	41.6
3	albendazole25	DMSO	DL238	E	11	q90.red	32.6
3	albendazole3125	DMSO	Ju775	E	2	q90.red	50
3	albendazole625	DMSO	Ju775	E	3	q90.red	52
3	albendazole25	DMSO	Ju775	E	5	q90.red	36.7
3	albendazole3125	DMSO	DL238	E	8	q90.red	59
3	albendazole625	DMSO	DL238	E	9	q90.red	48
3	DMSO	NA	CB4856	F	1	q90.red	47.1
3	albendazole125	DMSO	N2	F	10	q90.red	24.8
3	albendazole25	DMSO	N2	F	11	q90.red	18
3	albendazole3125	DMSO	CB4856	F	2	q90.red	45.6
3	albendazole625	DMSO	CB4856	F	3	q90.red	40.2
3	albendazole125	DMSO	CB4856	F	4	q90.red	35
3	albendazole25	DMSO	CB4856	F	5	q90.red	23.6
3	DMSO	NA	N2	F	7	q90.red	57.6
3	albendazole3125	DMSO	N2	F	8	q90.red	30.1
3	albendazole625	DMSO	N2	F	9	q90.red	33.5
3	DMSO	NA	CB4856	G	1	q90.red	68.9
3	albendazole125	DMSO	Ju775	G	10	q90.red	45.1
3	albendazole25	DMSO	Ju775	G	11	q90.red	38.2
3	albendazole3125	DMSO	CB4856	G	2	q90.red	52
3	albendazole125	DMSO	CB4856	G	4	q90.red	30.4
3	albendazole25	DMSO	CB4856	G	5	q90.red	25.2
3	albendazole625	DMSO	Ju775	G	9	q90.red	50
3	DMSO	NA	N2	H	1	q90.red	55.6
3	albendazole625	DMSO	N2	H	3	q90.red	30.8
3	albendazole25	DMSO	N2	H	5	q90.red	18.5
3	DMSO	NA	DL238	H	7	q90.red	46.9
3	DMSO	NA	N2	A	1	mean.green	37.4037940379404
3	albendazole125	DMSO	CB4856	A	10	mean.green	20.8225806451613
3	albendazole25	DMSO	CB4856	A	11	mean.green	20.7321428571429
3	albendazole3125	DMSO	N2	A	2	mean.green	32.0700280112045
3	albendazole625	DMSO	N2	A	3	mean.green	25.868085106383
3	albendazole125	DMSO	N2	A	4	mean.green	26.4308510638298
3	albendazole25	DMSO	N2	A	5	mean.green	26.5447154471545
3	DMSO	NA	CB4856	A	7	mean.green	44.4
3	albendazole3125	DMSO	CB4856	A	8	mean.green	38.7727272727273
3	albendazole625	DMSO	CB4856	A	9	mean.green	36.0327102803738
3	DMSO	NA	DL238	B	1	mean.green	38.798833819242
3	albendazole125	DMSO	Ju775	B	10	mean.green	38.1111111111111
3	albendazole25	DMSO	Ju775	B	11	mean.green	29.8388888888889
3	albendazole3125	DMSO	DL238	B	2	mean.green	35.5316455696203
3	albendazole625	DMSO	DL238	B	3	mean.green	43.1038961038961
3	albendazole125	DMSO	DL238	B	4	mean.green	29.5131578947368
3	albendazole25	DMSO	DL238	B	5	mean.green	29.7844827586207
3	DMSO	NA	Ju775	B	7	mean.green	51.5372340425532
3	albendazole625	DMSO	Ju775	B	9	mean.green	43.625
3	DMSO	NA	DL238	C	1	mean.green	34.8135593220339
3	albendazole125	DMSO	N2	C	10	mean.green	22.474358974359
3	albendazole25	DMSO	N2	C	11	mean.green	13.7747747747748
3	albendazole3125	DMSO	DL238	C	2	mean.green	36.5952380952381
3	albendazole625	DMSO	DL238	C	3	mean.green	38.4901960784314
3	albendazole125	DMSO	DL238	C	4	mean.green	35.7422680412371
3	albendazole25	DMSO	DL238	C	5	mean.green	21.0384615384615
3	DMSO	NA	N2	C	7	mean.green	52.8238805970149
3	albendazole3125	DMSO	N2	C	8	mean.green	27.8629283489097
3	albendazole625	DMSO	N2	C	9	mean.green	28.8612244897959
3	DMSO	NA	Ju775	D	1	mean.green	32.2842105263158
3	albendazole125	DMSO	CB4856	D	10	mean.green	28.4292237442922
3	albendazole25	DMSO	CB4856	D	11	mean.green	17.2207792207792
3	albendazole3125	DMSO	Ju775	D	2	mean.green	43.6608695652174
3	albendazole625	DMSO	Ju775	D	3	mean.green	35.5
3	albendazole125	DMSO	Ju775	D	4	mean.green	38.0847457627119
3	albendazole25	DMSO	Ju775	D	5	mean.green	37.90625
3	DMSO	NA	CB4856	D	7	mean.green	41.9938650306748
3	albendazole3125	DMSO	CB4856	D	8	mean.green	31.0155440414508
3	albendazole625	DMSO	CB4856	D	9	mean.green	32.0038314176245
3	DMSO	NA	Ju775	E	1	mean.green	39.1864406779661
3	albendazole125	DMSO	DL238	E	10	mean.green	35.6914285714286
3	albendazole25	DMSO	DL238	E	11	mean.green	21.8671328671329
3	albendazole3125	DMSO	Ju775	E	2	mean.green	47.4962962962963
3	albendazole625	DMSO	Ju775	E	3	mean.green	50.2619047619048
3	albendazole25	DMSO	Ju775	E	5	mean.green	39.7941176470588
3	albendazole3125	DMSO	DL238	E	8	mean.green	45.4278350515464
3	albendazole625	DMSO	DL238	E	9	mean.green	36.6910569105691
3	DMSO	NA	CB4856	F	1	mean.green	35.6695652173913
3	albendazole125	DMSO	N2	F	10	mean.green	19.0891719745223
3	albendazole25	DMSO	N2	F	11	mean.green	16.3106060606061
3	albendazole3125	DMSO	CB4856	F	2	mean.green	39.2790697674419
3	albendazole625	DMSO	CB4856	F	3	mean.green	31.9082969432314
3	albendazole125	DMSO	CB4856	F	4	mean.green	21.5748502994012
3	albendazole25	DMSO	CB4856	F	5	mean.green	22.6134453781513
3	DMSO	NA	N2	F	7	mean.green	45.027397260274
3	albendazole3125	DMSO	N2	F	8	mean.green	25.5647058823529
3	albendazole625	DMSO	N2	F	9	mean.green	27.1770833333333
3	DMSO	NA	CB4856	G	1	mean.green	49.2612612612613
3	albendazole125	DMSO	Ju775	G	10	mean.green	37.8375
3	albendazole25	DMSO	Ju775	G	11	mean.green	36.9072164948454
3	albendazole3125	DMSO	CB4856	G	2	mean.green	34.5137931034483
3	albendazole125	DMSO	CB4856	G	4	mean.green	27.3084112149533
3	albendazole25	DMSO	CB4856	G	5	mean.green	31.746835443038
3	albendazole625	DMSO	Ju775	G	9	mean.green	44.2315270935961
3	DMSO	NA	N2	H	1	mean.green	34.123595505618
3	albendazole625	DMSO	N2	H	3	mean.green	27.0927835051546
3	albendazole25	DMSO	N2	H	5	mean.green	29
3	DMSO	NA	DL238	H	7	mean.green	31.5582191780822
3	DMSO	NA	N2	A	1	q10.green	4
3	albendazole125	DMSO	CB4856	A	10	q10.green	4
3	albendazole25	DMSO	CB4856	A	11	q10.green	5
3	albendazole3125	DMSO	N2	A	2	q10.green	6
3	albendazole625	DMSO	N2	A	3	q10.green	6
3	albendazole125	DMSO	N2	A	4	q10.green	4
3	albendazole25	DMSO	N2	A	5	q10.green	3
3	DMSO	NA	CB4856	A	7	q10.green	5
3	albendazole3125	DMSO	CB4856	A	8	q10.green	8
3	albendazole625	DMSO	CB4856	A	9	q10.green	7
3	DMSO	NA	DL238	B	1	q10.green	6
3	albendazole125	DMSO	Ju775	B	10	q10.green	9
3	albendazole25	DMSO	Ju775	B	11	q10.green	7
3	albendazole3125	DMSO	DL238	B	2	q10.green	7.5
3	albendazole625	DMSO	DL238	B	3	q10.green	8.7
3	albendazole125	DMSO	DL238	B	4	q10.green	8
3	albendazole25	DMSO	DL238	B	5	q10.green	5.5
3	DMSO	NA	Ju775	B	7	q10.green	9
3	albendazole625	DMSO	Ju775	B	9	q10.green	9
3	DMSO	NA	DL238	C	1	q10.green	4
3	albendazole125	DMSO	N2	C	10	q10.green	6
3	albendazole25	DMSO	N2	C	11	q10.green	3
3	albendazole3125	DMSO	DL238	C	2	q10.green	7
3	albendazole625	DMSO	DL238	C	3	q10.green	10
3	albendazole125	DMSO	DL238	C	4	q10.green	7.3
3	albendazole25	DMSO	DL238	C	5	q10.green	5
3	DMSO	NA	N2	C	7	q10.green	6
3	albendazole3125	DMSO	N2	C	8	q10.green	5
3	albendazole625	DMSO	N2	C	9	q10.green	8
3	DMSO	NA	Ju775	D	1	q10.green	7.4
3	albendazole125	DMSO	CB4856	D	10	q10.green	4
3	albendazole25	DMSO	CB4856	D	11	q10.green	5
3	albendazole3125	DMSO	Ju775	D	2	q10.green	8
3	albendazole625	DMSO	Ju775	D	3	q10.green	10.9
3	albendazole125	DMSO	Ju775	D	4	q10.green	7.6
3	albendazole25	DMSO	Ju775	D	5	q10.green	11
3	DMSO	NA	CB4856	D	7	q10.green	5
3	albendazole3125	DMSO	CB4856	D	8	q10.green	6
3	albendazole625	DMSO	CB4856	D	9	q10.green	6
3	DMSO	NA	Ju775	E	1	q10.green	8
3	albendazole125	DMSO	DL238	E	10	q10.green	10
3	albendazole25	DMSO	DL238	E	11	q10.green	5
3	albendazole3125	DMSO	Ju775	E	2	q10.green	14
3	albendazole625	DMSO	Ju775	E	3	q10.green	13
3	albendazole25	DMSO	Ju775	E	5	q10.green	7
3	albendazole3125	DMSO	DL238	E	8	q10.green	10.3
3	albendazole625	DMSO	DL238	E	9	q10.green	7.5
3	DMSO	NA	CB4856	F	1	q10.green	5
3	albendazole125	DMSO	N2	F	10	q10.green	4
3	albendazole25	DMSO	N2	F	11	q10.green	4
3	albendazole3125	DMSO	CB4856	F	2	q10.green	7.4
3	albendazole625	DMSO	CB4856	F	3	q10.green	9
3	albendazole125	DMSO	CB4856	F	4	q10.green	4
3	albendazole25	DMSO	CB4856	F	5	q10.green	4
3	DMSO	NA	N2	F	7	q10.green	4.2
3	albendazole3125	DMSO	N2	F	8	q10.green	6
3	albendazole625	DMSO	N2	F	9	q10.green	6.5
3	DMSO	NA	CB4856	G	1	q10.green	5.1
3	albendazole125	DMSO	Ju775	G	10	q10.green	10
3	albendazole25	DMSO	Ju775	G	11	q10.green	8
3	albendazole3125	DMSO	CB4856	G	2	q10.green	7.9
3	albendazole125	DMSO	CB4856	G	4	q10.green	6
3	albendazole25	DMSO	CB4856	G	5	q10.green	5
3	albendazole625	DMSO	Ju775	G	9	q10.green	12
3	DMSO	NA	N2	H	1	q10.green	4.7
3	albendazole625	DMSO	N2	H	3	q10.green	7
3	albendazole25	DMSO	N2	H	5	q10.green	3
3	DMSO	NA	DL238	H	7	q10.green	5
3	DMSO	NA	N2	A	1	q25.green	9
3	albendazole125	DMSO	CB4856	A	10	q25.green	8
3	albendazole25	DMSO	CB4856	A	11	q25.green	7
3	albendazole3125	DMSO	N2	A	2	q25.green	10
3	albendazole625	DMSO	N2	A	3	q25.green	13
3	albendazole125	DMSO	N2	A	4	q25.green	8
3	albendazole25	DMSO	N2	A	5	q25.green	5.5
3	DMSO	NA	CB4856	A	7	q25.green	11
3	albendazole3125	DMSO	CB4856	A	8	q25.green	13
3	albendazole625	DMSO	CB4856	A	9	q25.green	13
3	DMSO	NA	DL238	B	1	q25.green	12
3	albendazole125	DMSO	Ju775	B	10	q25.green	14
3	albendazole25	DMSO	Ju775	B	11	q25.green	12.75
3	albendazole3125	DMSO	DL238	B	2	q25.green	13
3	albendazole625	DMSO	DL238	B	3	q25.green	13
3	albendazole125	DMSO	DL238	B	4	q25.green	11.75
3	albendazole25	DMSO	DL238	B	5	q25.green	10
3	DMSO	NA	Ju775	B	7	q25.green	13.75
3	albendazole625	DMSO	Ju775	B	9	q25.green	16
3	DMSO	NA	DL238	C	1	q25.green	9
3	albendazole125	DMSO	N2	C	10	q25.green	9
3	albendazole25	DMSO	N2	C	11	q25.green	5
3	albendazole3125	DMSO	DL238	C	2	q25.green	12.25
3	albendazole625	DMSO	DL238	C	3	q25.green	14
3	albendazole125	DMSO	DL238	C	4	q25.green	12.25
3	albendazole25	DMSO	DL238	C	5	q25.green	8
3	DMSO	NA	N2	C	7	q25.green	14
3	albendazole3125	DMSO	N2	C	8	q25.green	10
3	albendazole625	DMSO	N2	C	9	q25.green	13
3	DMSO	NA	Ju775	D	1	q25.green	14
3	albendazole125	DMSO	CB4856	D	10	q25.green	9
3	albendazole25	DMSO	CB4856	D	11	q25.green	7
3	albendazole3125	DMSO	Ju775	D	2	q25.green	15
3	albendazole625	DMSO	Ju775	D	3	q25.green	17
3	albendazole125	DMSO	Ju775	D	4	q25.green	13.5
3	albendazole25	DMSO	Ju775	D	5	q25.green	17
3	DMSO	NA	CB4856	D	7	q25.green	13
3	albendazole3125	DMSO	CB4856	D	8	q25.green	11
3	albendazole625	DMSO	CB4856	D	9	q25.green	13
3	DMSO	NA	Ju775	E	1	q25.green	13
3	albendazole125	DMSO	DL238	E	10	q25.green	13
3	albendazole25	DMSO	DL238	E	11	q25.green	8
3	albendazole3125	DMSO	Ju775	E	2	q25.green	20
3	albendazole625	DMSO	Ju775	E	3	q25.green	20
3	albendazole25	DMSO	Ju775	E	5	q25.green	12
3	albendazole3125	DMSO	DL238	E	8	q25.green	16
3	albendazole625	DMSO	DL238	E	9	q25.green	14
3	DMSO	NA	CB4856	F	1	q25.green	12
3	albendazole125	DMSO	N2	F	10	q25.green	8
3	albendazole25	DMSO	N2	F	11	q25.green	7
3	albendazole3125	DMSO	CB4856	F	2	q25.green	15
3	albendazole625	DMSO	CB4856	F	3	q25.green	14
3	albendazole125	DMSO	CB4856	F	4	q25.green	8
3	albendazole25	DMSO	CB4856	F	5	q25.green	7
3	DMSO	NA	N2	F	7	q25.green	10
3	albendazole3125	DMSO	N2	F	8	q25.green	11
3	albendazole625	DMSO	N2	F	9	q25.green	10.75
3	DMSO	NA	CB4856	G	1	q25.green	13
3	albendazole125	DMSO	Ju775	G	10	q25.green	15
3	albendazole25	DMSO	Ju775	G	11	q25.green	14
3	albendazole3125	DMSO	CB4856	G	2	q25.green	12.25
3	albendazole125	DMSO	CB4856	G	4	q25.green	9.5
3	albendazole25	DMSO	CB4856	G	5	q25.green	8.5
3	albendazole625	DMSO	Ju775	G	9	q25.green	19.5
3	DMSO	NA	N2	H	1	q25.green	7
3	albendazole625	DMSO	N2	H	3	q25.green	12
3	albendazole25	DMSO	N2	H	5	q25.green	5
3	DMSO	NA	DL238	H	7	q25.green	10
3	DMSO	NA	N2	A	1	median.green	16
3	albendazole125	DMSO	CB4856	A	10	median.green	15
3	albendazole25	DMSO	CB4856	A	11	median.green	12
3	albendazole3125	DMSO	N2	A	2	median.green	23
3	albendazole625	DMSO	N2	A	3	median.green	21
3	albendazole125	DMSO	N2	A	4	median.green	14.5
3	albendazole25	DMSO	N2	A	5	median.green	9
3	DMSO	NA	CB4856	A	7	median.green	21
3	albendazole3125	DMSO	CB4856	A	8	median.green	25
3	albendazole625	DMSO	CB4856	A	9	median.green	26
3	DMSO	NA	DL238	B	1	median.green	17
3	albendazole125	DMSO	Ju775	B	10	median.green	25
3	albendazole25	DMSO	Ju775	B	11	median.green	20
3	albendazole3125	DMSO	DL238	B	2	median.green	18
3	albendazole625	DMSO	DL238	B	3	median.green	24
3	albendazole125	DMSO	DL238	B	4	median.green	20
3	albendazole25	DMSO	DL238	B	5	median.green	16
3	DMSO	NA	Ju775	B	7	median.green	31
3	albendazole625	DMSO	Ju775	B	9	median.green	35
3	DMSO	NA	DL238	C	1	median.green	16
3	albendazole125	DMSO	N2	C	10	median.green	15
3	albendazole25	DMSO	N2	C	11	median.green	10
3	albendazole3125	DMSO	DL238	C	2	median.green	19
3	albendazole625	DMSO	DL238	C	3	median.green	23
3	albendazole125	DMSO	DL238	C	4	median.green	20
3	albendazole25	DMSO	DL238	C	5	median.green	15
3	DMSO	NA	N2	C	7	median.green	24
3	albendazole3125	DMSO	N2	C	8	median.green	20
3	albendazole625	DMSO	N2	C	9	median.green	19
3	DMSO	NA	Ju775	D	1	median.green	22
3	albendazole125	DMSO	CB4856	D	10	median.green	18
3	albendazole25	DMSO	CB4856	D	11	median.green	12
3	albendazole3125	DMSO	Ju775	D	2	median.green	32
3	albendazole625	DMSO	Ju775	D	3	median.green	28
3	albendazole125	DMSO	Ju775	D	4	median.green	23
3	albendazole25	DMSO	Ju775	D	5	median.green	28.5
3	DMSO	NA	CB4856	D	7	median.green	24
3	albendazole3125	DMSO	CB4856	D	8	median.green	20
3	albendazole625	DMSO	CB4856	D	9	median.green	22
3	DMSO	NA	Ju775	E	1	median.green	20
3	albendazole125	DMSO	DL238	E	10	median.green	21
3	albendazole25	DMSO	DL238	E	11	median.green	12
3	albendazole3125	DMSO	Ju775	E	2	median.green	38
3	albendazole625	DMSO	Ju775	E	3	median.green	40
3	albendazole25	DMSO	Ju775	E	5	median.green	20
3	albendazole3125	DMSO	DL238	E	8	median.green	26.5
3	albendazole625	DMSO	DL238	E	9	median.green	20.5
3	DMSO	NA	CB4856	F	1	median.green	22
3	albendazole125	DMSO	N2	F	10	median.green	14
3	albendazole25	DMSO	N2	F	11	median.green	11
3	albendazole3125	DMSO	CB4856	F	2	median.green	26
3	albendazole625	DMSO	CB4856	F	3	median.green	25
3	albendazole125	DMSO	CB4856	F	4	median.green	14
3	albendazole25	DMSO	CB4856	F	5	median.green	12
3	DMSO	NA	N2	F	7	median.green	23
3	albendazole3125	DMSO	N2	F	8	median.green	19
3	albendazole625	DMSO	N2	F	9	median.green	19
3	DMSO	NA	CB4856	G	1	median.green	24.5
3	albendazole125	DMSO	Ju775	G	10	median.green	27.5
3	albendazole25	DMSO	Ju775	G	11	median.green	21
3	albendazole3125	DMSO	CB4856	G	2	median.green	20
3	albendazole125	DMSO	CB4856	G	4	median.green	17
3	albendazole25	DMSO	CB4856	G	5	median.green	19
3	albendazole625	DMSO	Ju775	G	9	median.green	34
3	DMSO	NA	N2	H	1	median.green	16
3	albendazole625	DMSO	N2	H	3	median.green	18
3	albendazole25	DMSO	N2	H	5	median.green	10
3	DMSO	NA	DL238	H	7	median.green	16
3	DMSO	NA	N2	A	1	q75.green	49
3	albendazole125	DMSO	CB4856	A	10	q75.green	28.75
3	albendazole25	DMSO	CB4856	A	11	q75.green	24.5
3	albendazole3125	DMSO	N2	A	2	q75.green	41
3	albendazole625	DMSO	N2	A	3	q75.green	36
3	albendazole125	DMSO	N2	A	4	q75.green	28
3	albendazole25	DMSO	N2	A	5	q75.green	18
3	DMSO	NA	CB4856	A	7	q75.green	63
3	albendazole3125	DMSO	CB4856	A	8	q75.green	48.75
3	albendazole625	DMSO	CB4856	A	9	q75.green	44.75
3	DMSO	NA	DL238	B	1	q75.green	46
3	albendazole125	DMSO	Ju775	B	10	q75.green	47
3	albendazole25	DMSO	Ju775	B	11	q75.green	32.5
3	albendazole3125	DMSO	DL238	B	2	q75.green	47
3	albendazole625	DMSO	DL238	B	3	q75.green	50
3	albendazole125	DMSO	DL238	B	4	q75.green	37
3	albendazole25	DMSO	DL238	B	5	q75.green	27.25
3	DMSO	NA	Ju775	B	7	q75.green	64.25
3	albendazole625	DMSO	Ju775	B	9	q75.green	59.25
3	DMSO	NA	DL238	C	1	q75.green	37
3	albendazole125	DMSO	N2	C	10	q75.green	28.25
3	albendazole25	DMSO	N2	C	11	q75.green	17
3	albendazole3125	DMSO	DL238	C	2	q75.green	40
3	albendazole625	DMSO	DL238	C	3	q75.green	51.75
3	albendazole125	DMSO	DL238	C	4	q75.green	40.5
3	albendazole25	DMSO	DL238	C	5	q75.green	25
3	DMSO	NA	N2	C	7	q75.green	68.5
3	albendazole3125	DMSO	N2	C	8	q75.green	38
3	albendazole625	DMSO	N2	C	9	q75.green	35
3	DMSO	NA	Ju775	D	1	q75.green	43
3	albendazole125	DMSO	CB4856	D	10	q75.green	38
3	albendazole25	DMSO	CB4856	D	11	q75.green	20
3	albendazole3125	DMSO	Ju775	D	2	q75.green	53.5
3	albendazole625	DMSO	Ju775	D	3	q75.green	52.25
3	albendazole125	DMSO	Ju775	D	4	q75.green	38
3	albendazole25	DMSO	Ju775	D	5	q75.green	48
3	DMSO	NA	CB4856	D	7	q75.green	61.5
3	albendazole3125	DMSO	CB4856	D	8	q75.green	42
3	albendazole625	DMSO	CB4856	D	9	q75.green	41
3	DMSO	NA	Ju775	E	1	q75.green	51
3	albendazole125	DMSO	DL238	E	10	q75.green	38.5
3	albendazole25	DMSO	DL238	E	11	q75.green	24
3	albendazole3125	DMSO	Ju775	E	2	q75.green	65.5
3	albendazole625	DMSO	Ju775	E	3	q75.green	64.75
3	albendazole25	DMSO	Ju775	E	5	q75.green	38
3	albendazole3125	DMSO	DL238	E	8	q75.green	53.75
3	albendazole625	DMSO	DL238	E	9	q75.green	48
3	DMSO	NA	CB4856	F	1	q75.green	50.75
3	albendazole125	DMSO	N2	F	10	q75.green	23
3	albendazole25	DMSO	N2	F	11	q75.green	19
3	albendazole3125	DMSO	CB4856	F	2	q75.green	44.5
3	albendazole625	DMSO	CB4856	F	3	q75.green	42
3	albendazole125	DMSO	CB4856	F	4	q75.green	25
3	albendazole25	DMSO	CB4856	F	5	q75.green	20
3	DMSO	NA	N2	F	7	q75.green	52
3	albendazole3125	DMSO	N2	F	8	q75.green	33
3	albendazole625	DMSO	N2	F	9	q75.green	38
3	DMSO	NA	CB4856	G	1	q75.green	70.75
3	albendazole125	DMSO	Ju775	G	10	q75.green	50.25
3	albendazole25	DMSO	Ju775	G	11	q75.green	45
3	albendazole3125	DMSO	CB4856	G	2	q75.green	47.75
3	albendazole125	DMSO	CB4856	G	4	q75.green	33
3	albendazole25	DMSO	CB4856	G	5	q75.green	33.5
3	albendazole625	DMSO	Ju775	G	9	q75.green	59
3	DMSO	NA	N2	H	1	q75.green	44.75
3	albendazole625	DMSO	N2	H	3	q75.green	41
3	albendazole25	DMSO	N2	H	5	q75.green	19.25
3	DMSO	NA	DL238	H	7	q75.green	33
3	DMSO	NA	N2	A	1	q90.green	109.2
3	albendazole125	DMSO	CB4856	A	10	q90.green	44
3	albendazole25	DMSO	CB4856	A	11	q90.green	36.9
3	albendazole3125	DMSO	N2	A	2	q90.green	66.4
3	albendazole625	DMSO	N2	A	3	q90.green	49.6
3	albendazole125	DMSO	N2	A	4	q90.green	48.3
3	albendazole25	DMSO	N2	A	5	q90.green	31
3	DMSO	NA	CB4856	A	7	q90.green	114.1
3	albendazole3125	DMSO	CB4856	A	8	q90.green	96.2
3	albendazole625	DMSO	CB4856	A	9	q90.green	66
3	DMSO	NA	DL238	B	1	q90.green	117.8
3	albendazole125	DMSO	Ju775	B	10	q90.green	78
3	albendazole25	DMSO	Ju775	B	11	q90.green	60.3
3	albendazole3125	DMSO	DL238	B	2	q90.green	82.5
3	albendazole625	DMSO	DL238	B	3	q90.green	89
3	albendazole125	DMSO	DL238	B	4	q90.green	56
3	albendazole25	DMSO	DL238	B	5	q90.green	47
3	DMSO	NA	Ju775	B	7	q90.green	109.9
3	albendazole625	DMSO	Ju775	B	9	q90.green	87.5
3	DMSO	NA	DL238	C	1	q90.green	96.4000000000001
3	albendazole125	DMSO	N2	C	10	q90.green	41.5
3	albendazole25	DMSO	N2	C	11	q90.green	29
3	albendazole3125	DMSO	DL238	C	2	q90.green	84.1
3	albendazole625	DMSO	DL238	C	3	q90.green	94
3	albendazole125	DMSO	DL238	C	4	q90.green	64.7
3	albendazole25	DMSO	DL238	C	5	q90.green	41
3	DMSO	NA	N2	C	7	q90.green	127.6
3	albendazole3125	DMSO	N2	C	8	q90.green	64
3	albendazole625	DMSO	N2	C	9	q90.green	51.6
3	DMSO	NA	Ju775	D	1	q90.green	69.8
3	albendazole125	DMSO	CB4856	D	10	q90.green	58.2
3	albendazole25	DMSO	CB4856	D	11	q90.green	39
3	albendazole3125	DMSO	Ju775	D	2	q90.green	88.2
3	albendazole625	DMSO	Ju775	D	3	q90.green	67.6000000000001
3	albendazole125	DMSO	Ju775	D	4	q90.green	65.6
3	albendazole25	DMSO	Ju775	D	5	q90.green	68
3	DMSO	NA	CB4856	D	7	q90.green	106
3	albendazole3125	DMSO	CB4856	D	8	q90.green	66.4
3	albendazole625	DMSO	CB4856	D	9	q90.green	74
3	DMSO	NA	Ju775	E	1	q90.green	89.6
3	albendazole125	DMSO	DL238	E	10	q90.green	71.4
3	albendazole25	DMSO	DL238	E	11	q90.green	39.8
3	albendazole3125	DMSO	Ju775	E	2	q90.green	97.6000000000001
3	albendazole625	DMSO	Ju775	E	3	q90.green	88.3
3	albendazole25	DMSO	Ju775	E	5	q90.green	59.4
3	albendazole3125	DMSO	DL238	E	8	q90.green	97.8000000000001
3	albendazole625	DMSO	DL238	E	9	q90.green	72.5
3	DMSO	NA	CB4856	F	1	q90.green	76.3
3	albendazole125	DMSO	N2	F	10	q90.green	40.4
3	albendazole25	DMSO	N2	F	11	q90.green	29.7
3	albendazole3125	DMSO	CB4856	F	2	q90.green	74.6
3	albendazole625	DMSO	CB4856	F	3	q90.green	69
3	albendazole125	DMSO	CB4856	F	4	q90.green	47.8
3	albendazole25	DMSO	CB4856	F	5	q90.green	33
3	DMSO	NA	N2	F	7	q90.green	109.8
3	albendazole3125	DMSO	N2	F	8	q90.green	54.1
3	albendazole625	DMSO	N2	F	9	q90.green	58
3	DMSO	NA	CB4856	G	1	q90.green	129.9
3	albendazole125	DMSO	Ju775	G	10	q90.green	84.3
3	albendazole25	DMSO	Ju775	G	11	q90.green	66.6
3	albendazole3125	DMSO	CB4856	G	2	q90.green	87
3	albendazole125	DMSO	CB4856	G	4	q90.green	45
3	albendazole25	DMSO	CB4856	G	5	q90.green	53
3	albendazole625	DMSO	Ju775	G	9	q90.green	88
3	DMSO	NA	N2	H	1	q90.green	99.6
3	albendazole625	DMSO	N2	H	3	q90.green	54.6
3	albendazole25	DMSO	N2	H	5	q90.green	31
3	DMSO	NA	DL238	H	7	q90.green	76.9
3	DMSO	NA	N2	A	1	mean.yellow	30.0813008130081
3	albendazole125	DMSO	CB4856	A	10	mean.yellow	18.7849462365591
3	albendazole25	DMSO	CB4856	A	11	mean.yellow	17.5267857142857
3	albendazole3125	DMSO	N2	A	2	mean.yellow	27.0924369747899
3	albendazole625	DMSO	N2	A	3	mean.yellow	22.0936170212766
3	albendazole125	DMSO	N2	A	4	mean.yellow	23.5053191489362
3	albendazole25	DMSO	N2	A	5	mean.yellow	23.6747967479675
3	DMSO	NA	CB4856	A	7	mean.yellow	36.5896551724138
3	albendazole3125	DMSO	CB4856	A	8	mean.yellow	32.3090909090909
3	albendazole625	DMSO	CB4856	A	9	mean.yellow	31.2570093457944
3	DMSO	NA	DL238	B	1	mean.yellow	33.4256559766764
3	albendazole125	DMSO	Ju775	B	10	mean.yellow	33.4589371980676
3	albendazole25	DMSO	Ju775	B	11	mean.yellow	24.9111111111111
3	albendazole3125	DMSO	DL238	B	2	mean.yellow	30.8132911392405
3	albendazole625	DMSO	DL238	B	3	mean.yellow	38.5681818181818
3	albendazole125	DMSO	DL238	B	4	mean.yellow	27.1008771929825
3	albendazole25	DMSO	DL238	B	5	mean.yellow	25.3275862068966
3	DMSO	NA	Ju775	B	7	mean.yellow	42.4414893617021
3	albendazole625	DMSO	Ju775	B	9	mean.yellow	36.1931818181818
3	DMSO	NA	DL238	C	1	mean.yellow	30.2949152542373
3	albendazole125	DMSO	N2	C	10	mean.yellow	17.7564102564103
3	albendazole25	DMSO	N2	C	11	mean.yellow	12.1081081081081
3	albendazole3125	DMSO	DL238	C	2	mean.yellow	31.6700680272109
3	albendazole625	DMSO	DL238	C	3	mean.yellow	32.3692810457516
3	albendazole125	DMSO	DL238	C	4	mean.yellow	33.1855670103093
3	albendazole25	DMSO	DL238	C	5	mean.yellow	19.9358974358974
3	DMSO	NA	N2	C	7	mean.yellow	43.0746268656716
3	albendazole3125	DMSO	N2	C	8	mean.yellow	23.8753894080997
3	albendazole625	DMSO	N2	C	9	mean.yellow	25.5714285714286
3	DMSO	NA	Ju775	D	1	mean.yellow	25.4526315789474
3	albendazole125	DMSO	CB4856	D	10	mean.yellow	24.2237442922374
3	albendazole25	DMSO	CB4856	D	11	mean.yellow	15.3246753246753
3	albendazole3125	DMSO	Ju775	D	2	mean.yellow	36.5217391304348
3	albendazole625	DMSO	Ju775	D	3	mean.yellow	27.8666666666667
3	albendazole125	DMSO	Ju775	D	4	mean.yellow	33.8305084745763
3	albendazole25	DMSO	Ju775	D	5	mean.yellow	30.6458333333333
3	DMSO	NA	CB4856	D	7	mean.yellow	34.5030674846626
3	albendazole3125	DMSO	CB4856	D	8	mean.yellow	26.9430051813472
3	albendazole625	DMSO	CB4856	D	9	mean.yellow	28.0459770114943
3	DMSO	NA	Ju775	E	1	mean.yellow	32.2
3	albendazole125	DMSO	DL238	E	10	mean.yellow	30.2285714285714
3	albendazole25	DMSO	DL238	E	11	mean.yellow	20.6923076923077
3	albendazole3125	DMSO	Ju775	E	2	mean.yellow	39.1851851851852
3	albendazole625	DMSO	Ju775	E	3	mean.yellow	44.4809523809524
3	albendazole25	DMSO	Ju775	E	5	mean.yellow	31.9117647058824
3	albendazole3125	DMSO	DL238	E	8	mean.yellow	40.2164948453608
3	albendazole625	DMSO	DL238	E	9	mean.yellow	33.2235772357724
3	DMSO	NA	CB4856	F	1	mean.yellow	30.295652173913
3	albendazole125	DMSO	N2	F	10	mean.yellow	16.9426751592357
3	albendazole25	DMSO	N2	F	11	mean.yellow	14.3106060606061
3	albendazole3125	DMSO	CB4856	F	2	mean.yellow	33.6139534883721
3	albendazole625	DMSO	CB4856	F	3	mean.yellow	27.8646288209607
3	albendazole125	DMSO	CB4856	F	4	mean.yellow	19.3053892215569
3	albendazole25	DMSO	CB4856	F	5	mean.yellow	21.5210084033613
3	DMSO	NA	N2	F	7	mean.yellow	35.6849315068493
3	albendazole3125	DMSO	N2	F	8	mean.yellow	21.3411764705882
3	albendazole625	DMSO	N2	F	9	mean.yellow	22.3541666666667
3	DMSO	NA	CB4856	G	1	mean.yellow	40.9144144144144
3	albendazole125	DMSO	Ju775	G	10	mean.yellow	32.1375
3	albendazole25	DMSO	Ju775	G	11	mean.yellow	31.9072164948454
3	albendazole3125	DMSO	CB4856	G	2	mean.yellow	29.448275862069
3	albendazole125	DMSO	CB4856	G	4	mean.yellow	24.0841121495327
3	albendazole25	DMSO	CB4856	G	5	mean.yellow	21.8860759493671
3	albendazole625	DMSO	Ju775	G	9	mean.yellow	38.487684729064
3	DMSO	NA	N2	H	1	mean.yellow	28.1685393258427
3	albendazole625	DMSO	N2	H	3	mean.yellow	22.0515463917526
3	albendazole25	DMSO	N2	H	5	mean.yellow	21.1785714285714
3	DMSO	NA	DL238	H	7	mean.yellow	26.4760273972603
3	DMSO	NA	N2	A	1	q10.yellow	3
3	albendazole125	DMSO	CB4856	A	10	q10.yellow	3
3	albendazole25	DMSO	CB4856	A	11	q10.yellow	4
3	albendazole3125	DMSO	N2	A	2	q10.yellow	5
3	albendazole625	DMSO	N2	A	3	q10.yellow	5
3	albendazole125	DMSO	N2	A	4	q10.yellow	3
3	albendazole25	DMSO	N2	A	5	q10.yellow	3
3	DMSO	NA	CB4856	A	7	q10.yellow	4
3	albendazole3125	DMSO	CB4856	A	8	q10.yellow	7
3	albendazole625	DMSO	CB4856	A	9	q10.yellow	6.3
3	DMSO	NA	DL238	B	1	q10.yellow	5
3	albendazole125	DMSO	Ju775	B	10	q10.yellow	8
3	albendazole25	DMSO	Ju775	B	11	q10.yellow	6
3	albendazole3125	DMSO	DL238	B	2	q10.yellow	6
3	albendazole625	DMSO	DL238	B	3	q10.yellow	7
3	albendazole125	DMSO	DL238	B	4	q10.yellow	7
3	albendazole25	DMSO	DL238	B	5	q10.yellow	4
3	DMSO	NA	Ju775	B	7	q10.yellow	7.7
3	albendazole625	DMSO	Ju775	B	9	q10.yellow	6.5
3	DMSO	NA	DL238	C	1	q10.yellow	4
3	albendazole125	DMSO	N2	C	10	q10.yellow	5
3	albendazole25	DMSO	N2	C	11	q10.yellow	3
3	albendazole3125	DMSO	DL238	C	2	q10.yellow	6
3	albendazole625	DMSO	DL238	C	3	q10.yellow	7
3	albendazole125	DMSO	DL238	C	4	q10.yellow	6
3	albendazole25	DMSO	DL238	C	5	q10.yellow	5
3	DMSO	NA	N2	C	7	q10.yellow	5
3	albendazole3125	DMSO	N2	C	8	q10.yellow	4
3	albendazole625	DMSO	N2	C	9	q10.yellow	7
3	DMSO	NA	Ju775	D	1	q10.yellow	6
3	albendazole125	DMSO	CB4856	D	10	q10.yellow	3
3	albendazole25	DMSO	CB4856	D	11	q10.yellow	3.6
3	albendazole3125	DMSO	Ju775	D	2	q10.yellow	6
3	albendazole625	DMSO	Ju775	D	3	q10.yellow	7
3	albendazole125	DMSO	Ju775	D	4	q10.yellow	4
3	albendazole25	DMSO	Ju775	D	5	q10.yellow	7.5
3	DMSO	NA	CB4856	D	7	q10.yellow	4
3	albendazole3125	DMSO	CB4856	D	8	q10.yellow	5
3	albendazole625	DMSO	CB4856	D	9	q10.yellow	6
3	DMSO	NA	Ju775	E	1	q10.yellow	7
3	albendazole125	DMSO	DL238	E	10	q10.yellow	8
3	albendazole25	DMSO	DL238	E	11	q10.yellow	5
3	albendazole3125	DMSO	Ju775	E	2	q10.yellow	9
3	albendazole625	DMSO	Ju775	E	3	q10.yellow	10
3	albendazole25	DMSO	Ju775	E	5	q10.yellow	4
3	albendazole3125	DMSO	DL238	E	8	q10.yellow	9
3	albendazole625	DMSO	DL238	E	9	q10.yellow	7
3	DMSO	NA	CB4856	F	1	q10.yellow	4
3	albendazole125	DMSO	N2	F	10	q10.yellow	3
3	albendazole25	DMSO	N2	F	11	q10.yellow	4
3	albendazole3125	DMSO	CB4856	F	2	q10.yellow	7
3	albendazole625	DMSO	CB4856	F	3	q10.yellow	7
3	albendazole125	DMSO	CB4856	F	4	q10.yellow	3
3	albendazole25	DMSO	CB4856	F	5	q10.yellow	4
3	DMSO	NA	N2	F	7	q10.yellow	3
3	albendazole3125	DMSO	N2	F	8	q10.yellow	5
3	albendazole625	DMSO	N2	F	9	q10.yellow	5
3	DMSO	NA	CB4856	G	1	q10.yellow	5
3	albendazole125	DMSO	Ju775	G	10	q10.yellow	8.9
3	albendazole25	DMSO	Ju775	G	11	q10.yellow	7
3	albendazole3125	DMSO	CB4856	G	2	q10.yellow	6
3	albendazole125	DMSO	CB4856	G	4	q10.yellow	5
3	albendazole25	DMSO	CB4856	G	5	q10.yellow	4.8
3	albendazole625	DMSO	Ju775	G	9	q10.yellow	9
3	DMSO	NA	N2	H	1	q10.yellow	3
3	albendazole625	DMSO	N2	H	3	q10.yellow	5.6
3	albendazole25	DMSO	N2	H	5	q10.yellow	3
3	DMSO	NA	DL238	H	7	q10.yellow	4
3	DMSO	NA	N2	A	1	q25.yellow	8
3	albendazole125	DMSO	CB4856	A	10	q25.yellow	7
3	albendazole25	DMSO	CB4856	A	11	q25.yellow	7
3	albendazole3125	DMSO	N2	A	2	q25.yellow	9
3	albendazole625	DMSO	N2	A	3	q25.yellow	10.5
3	albendazole125	DMSO	N2	A	4	q25.yellow	7
3	albendazole25	DMSO	N2	A	5	q25.yellow	5
3	DMSO	NA	CB4856	A	7	q25.yellow	9
3	albendazole3125	DMSO	CB4856	A	8	q25.yellow	11
3	albendazole625	DMSO	CB4856	A	9	q25.yellow	11
3	DMSO	NA	DL238	B	1	q25.yellow	9
3	albendazole125	DMSO	Ju775	B	10	q25.yellow	12
3	albendazole25	DMSO	Ju775	B	11	q25.yellow	10
3	albendazole3125	DMSO	DL238	B	2	q25.yellow	10
3	albendazole625	DMSO	DL238	B	3	q25.yellow	12
3	albendazole125	DMSO	DL238	B	4	q25.yellow	11
3	albendazole25	DMSO	DL238	B	5	q25.yellow	8
3	DMSO	NA	Ju775	B	7	q25.yellow	11.75
3	albendazole625	DMSO	Ju775	B	9	q25.yellow	13
3	DMSO	NA	DL238	C	1	q25.yellow	7
3	albendazole125	DMSO	N2	C	10	q25.yellow	8
3	albendazole25	DMSO	N2	C	11	q25.yellow	4.5
3	albendazole3125	DMSO	DL238	C	2	q25.yellow	10
3	albendazole625	DMSO	DL238	C	3	q25.yellow	11
3	albendazole125	DMSO	DL238	C	4	q25.yellow	10
3	albendazole25	DMSO	DL238	C	5	q25.yellow	8.75
3	DMSO	NA	N2	C	7	q25.yellow	11
3	albendazole3125	DMSO	N2	C	8	q25.yellow	9
3	albendazole625	DMSO	N2	C	9	q25.yellow	11
3	DMSO	NA	Ju775	D	1	q25.yellow	11
3	albendazole125	DMSO	CB4856	D	10	q25.yellow	7
3	albendazole25	DMSO	CB4856	D	11	q25.yellow	6
3	albendazole3125	DMSO	Ju775	D	2	q25.yellow	12.5
3	albendazole625	DMSO	Ju775	D	3	q25.yellow	12.25
3	albendazole125	DMSO	Ju775	D	4	q25.yellow	11
3	albendazole25	DMSO	Ju775	D	5	q25.yellow	13
3	DMSO	NA	CB4856	D	7	q25.yellow	9
3	albendazole3125	DMSO	CB4856	D	8	q25.yellow	10
3	albendazole625	DMSO	CB4856	D	9	q25.yellow	11
3	DMSO	NA	Ju775	E	1	q25.yellow	10
3	albendazole125	DMSO	DL238	E	10	q25.yellow	11
3	albendazole25	DMSO	DL238	E	11	q25.yellow	8
3	albendazole3125	DMSO	Ju775	E	2	q25.yellow	15.5
3	albendazole625	DMSO	Ju775	E	3	q25.yellow	17
3	albendazole25	DMSO	Ju775	E	5	q25.yellow	5.25
3	albendazole3125	DMSO	DL238	E	8	q25.yellow	14
3	albendazole625	DMSO	DL238	E	9	q25.yellow	11
3	DMSO	NA	CB4856	F	1	q25.yellow	9
3	albendazole125	DMSO	N2	F	10	q25.yellow	7
3	albendazole25	DMSO	N2	F	11	q25.yellow	6
3	albendazole3125	DMSO	CB4856	F	2	q25.yellow	11
3	albendazole625	DMSO	CB4856	F	3	q25.yellow	12
3	albendazole125	DMSO	CB4856	F	4	q25.yellow	7
3	albendazole25	DMSO	CB4856	F	5	q25.yellow	6
3	DMSO	NA	N2	F	7	q25.yellow	8
3	albendazole3125	DMSO	N2	F	8	q25.yellow	8.25
3	albendazole625	DMSO	N2	F	9	q25.yellow	10
3	DMSO	NA	CB4856	G	1	q25.yellow	9.25
3	albendazole125	DMSO	Ju775	G	10	q25.yellow	13
3	albendazole25	DMSO	Ju775	G	11	q25.yellow	11
3	albendazole3125	DMSO	CB4856	G	2	q25.yellow	10
3	albendazole125	DMSO	CB4856	G	4	q25.yellow	8
3	albendazole25	DMSO	CB4856	G	5	q25.yellow	7
3	albendazole625	DMSO	Ju775	G	9	q25.yellow	17
3	DMSO	NA	N2	H	1	q25.yellow	6
3	albendazole625	DMSO	N2	H	3	q25.yellow	10
3	albendazole25	DMSO	N2	H	5	q25.yellow	3.75
3	DMSO	NA	DL238	H	7	q25.yellow	8
3	DMSO	NA	N2	A	1	median.yellow	13
3	albendazole125	DMSO	CB4856	A	10	median.yellow	14
3	albendazole25	DMSO	CB4856	A	11	median.yellow	11
3	albendazole3125	DMSO	N2	A	2	median.yellow	19
3	albendazole625	DMSO	N2	A	3	median.yellow	18
3	albendazole125	DMSO	N2	A	4	median.yellow	13
3	albendazole25	DMSO	N2	A	5	median.yellow	9
3	DMSO	NA	CB4856	A	7	median.yellow	19
3	albendazole3125	DMSO	CB4856	A	8	median.yellow	20.5
3	albendazole625	DMSO	CB4856	A	9	median.yellow	21.5
3	DMSO	NA	DL238	B	1	median.yellow	14
3	albendazole125	DMSO	Ju775	B	10	median.yellow	22
3	albendazole25	DMSO	Ju775	B	11	median.yellow	15.5
3	albendazole3125	DMSO	DL238	B	2	median.yellow	14
3	albendazole625	DMSO	DL238	B	3	median.yellow	22
3	albendazole125	DMSO	DL238	B	4	median.yellow	18
3	albendazole25	DMSO	DL238	B	5	median.yellow	14
3	DMSO	NA	Ju775	B	7	median.yellow	27.5
3	albendazole625	DMSO	Ju775	B	9	median.yellow	30
3	DMSO	NA	DL238	C	1	median.yellow	13
3	albendazole125	DMSO	N2	C	10	median.yellow	14
3	albendazole25	DMSO	N2	C	11	median.yellow	8
3	albendazole3125	DMSO	DL238	C	2	median.yellow	15
3	albendazole625	DMSO	DL238	C	3	median.yellow	18.5
3	albendazole125	DMSO	DL238	C	4	median.yellow	19
3	albendazole25	DMSO	DL238	C	5	median.yellow	13
3	DMSO	NA	N2	C	7	median.yellow	19
3	albendazole3125	DMSO	N2	C	8	median.yellow	16
3	albendazole625	DMSO	N2	C	9	median.yellow	17
3	DMSO	NA	Ju775	D	1	median.yellow	17
3	albendazole125	DMSO	CB4856	D	10	median.yellow	15
3	albendazole25	DMSO	CB4856	D	11	median.yellow	10
3	albendazole3125	DMSO	Ju775	D	2	median.yellow	26
3	albendazole625	DMSO	Ju775	D	3	median.yellow	20
3	albendazole125	DMSO	Ju775	D	4	median.yellow	20
3	albendazole25	DMSO	Ju775	D	5	median.yellow	23
3	DMSO	NA	CB4856	D	7	median.yellow	18
3	albendazole3125	DMSO	CB4856	D	8	median.yellow	18
3	albendazole625	DMSO	CB4856	D	9	median.yellow	19
3	DMSO	NA	Ju775	E	1	median.yellow	14
3	albendazole125	DMSO	DL238	E	10	median.yellow	17
3	albendazole25	DMSO	DL238	E	11	median.yellow	11
3	albendazole3125	DMSO	Ju775	E	2	median.yellow	32
3	albendazole625	DMSO	Ju775	E	3	median.yellow	35.5
3	albendazole25	DMSO	Ju775	E	5	median.yellow	14.5
3	albendazole3125	DMSO	DL238	E	8	median.yellow	22.5
3	albendazole625	DMSO	DL238	E	9	median.yellow	18
3	DMSO	NA	CB4856	F	1	median.yellow	21
3	albendazole125	DMSO	N2	F	10	median.yellow	12
3	albendazole25	DMSO	N2	F	11	median.yellow	10
3	albendazole3125	DMSO	CB4856	F	2	median.yellow	23
3	albendazole625	DMSO	CB4856	F	3	median.yellow	21
3	albendazole125	DMSO	CB4856	F	4	median.yellow	12
3	albendazole25	DMSO	CB4856	F	5	median.yellow	11
3	DMSO	NA	N2	F	7	median.yellow	18
3	albendazole3125	DMSO	N2	F	8	median.yellow	15
3	albendazole625	DMSO	N2	F	9	median.yellow	17
3	DMSO	NA	CB4856	G	1	median.yellow	21
3	albendazole125	DMSO	Ju775	G	10	median.yellow	25
3	albendazole25	DMSO	Ju775	G	11	median.yellow	18
3	albendazole3125	DMSO	CB4856	G	2	median.yellow	16
3	albendazole125	DMSO	CB4856	G	4	median.yellow	15
3	albendazole25	DMSO	CB4856	G	5	median.yellow	14
3	albendazole625	DMSO	Ju775	G	9	median.yellow	29
3	DMSO	NA	N2	H	1	median.yellow	14
3	albendazole625	DMSO	N2	H	3	median.yellow	17
3	albendazole25	DMSO	N2	H	5	median.yellow	8
3	DMSO	NA	DL238	H	7	median.yellow	13
3	DMSO	NA	N2	A	1	q75.yellow	39
3	albendazole125	DMSO	CB4856	A	10	q75.yellow	25
3	albendazole25	DMSO	CB4856	A	11	q75.yellow	21
3	albendazole3125	DMSO	N2	A	2	q75.yellow	34
3	albendazole625	DMSO	N2	A	3	q75.yellow	31
3	albendazole125	DMSO	N2	A	4	q75.yellow	24.25
3	albendazole25	DMSO	N2	A	5	q75.yellow	16
3	DMSO	NA	CB4856	A	7	q75.yellow	52
3	albendazole3125	DMSO	CB4856	A	8	q75.yellow	41
3	albendazole625	DMSO	CB4856	A	9	q75.yellow	40
3	DMSO	NA	DL238	B	1	q75.yellow	41.5
3	albendazole125	DMSO	Ju775	B	10	q75.yellow	44
3	albendazole25	DMSO	Ju775	B	11	q75.yellow	27
3	albendazole3125	DMSO	DL238	B	2	q75.yellow	43.25
3	albendazole625	DMSO	DL238	B	3	q75.yellow	46
3	albendazole125	DMSO	DL238	B	4	q75.yellow	34.25
3	albendazole25	DMSO	DL238	B	5	q75.yellow	23.25
3	DMSO	NA	Ju775	B	7	q75.yellow	56
3	albendazole625	DMSO	Ju775	B	9	q75.yellow	51
3	DMSO	NA	DL238	C	1	q75.yellow	33
3	albendazole125	DMSO	N2	C	10	q75.yellow	25
3	albendazole25	DMSO	N2	C	11	q75.yellow	15
3	albendazole3125	DMSO	DL238	C	2	q75.yellow	38
3	albendazole625	DMSO	DL238	C	3	q75.yellow	44
3	albendazole125	DMSO	DL238	C	4	q75.yellow	36
3	albendazole25	DMSO	DL238	C	5	q75.yellow	23.25
3	DMSO	NA	N2	C	7	q75.yellow	62
[truncated: 3,101 more rows]
