# Supplementary material for: Extreme allelic heterogeneity at a Caenorhabditis elegans beta-tubulin locus explains natural resistance to benzimidazoles
Source: PLoS Pathog. 2018 Oct 29;14(10):e1007226. doi: 10.1371/journal.ppat.1007226 (PMC6224181; doi:10.1371/journal.ppat.1007226)
Supplement: S3 Data — (ZIP) [file ppat.1007226.s003.zip]

Archive with 3 entries (2 files):
- TS3_HTA_raw_tof.Rda
- __MACOSX/
- __MACOSX/._TS3_HTA_raw_tof.Rda
