# Supplementary material for: Extreme allelic heterogeneity at a Caenorhabditis elegans beta-tubulin locus explains natural resistance to benzimidazoles
Source: PLoS Pathog. 2018 Oct 29;14(10):e1007226. doi: 10.1371/journal.ppat.1007226 (PMC6224181; doi:10.1371/journal.ppat.1007226)
Supplement: S4 Data — (TSV) [file ppat.1007226.s004.tsv]

strain	Albendazole_cv.EXT	Albendazole_cv.TOF	Albendazole_f.ad	Albendazole_f.L1	Albendazole_f.L2L3	Albendazole_f.L4	Albendazole_iqr.EXT	Albendazole_iqr.TOF	Albendazole_mean.EXT	Albendazole_mean.norm.EXT	Albendazole_mean.TOF	Albendazole_median.EXT	Albendazole_median.norm.EXT	Albendazole_median.TOF	Albendazole_n	Albendazole_norm.n	Albendazole_q10.EXT	Albendazole_q10.norm.EXT	Albendazole_q10.TOF	Albendazole_q25.EXT	Albendazole_q25.norm.EXT	Albendazole_q25.TOF	Albendazole_q75.EXT	Albendazole_q75.norm.EXT	Albendazole_q75.TOF	Albendazole_q90.EXT	Albendazole_q90.norm.EXT	Albendazole_q90.TOF	Albendazole_var.EXT	Albendazole_var.TOF
AB1	-0.0268887990215037	0.0168081946145387	-0.0213537398405073	0.0601096442552051	-0.0206190281461158	-0.0107790965321688	65.4867094662988	13.8876271226257	9.03787549922804	-0.156049663259505	1.37728775416751	-42.1944260010555	-0.118900150665503	-14.6642707101009	-116.596845998357	-28.2046107710679	-26.6688618392728	-0.0878882462371529	-12.6505784806748	-64.9450979755705	-0.200493128116505	-19.2393895161867	105.938949075817	-0.113622630603771	21.2473608236901	35.0468594158156	-0.0767466304870627	-14.3818523126207	-30020.3580418137	-141.935667100909
BRC20067	0.211802940166239	0.166538663058037	0.0445599588934597	0.0443751043682165	-0.0219726783626675	-0.0928197178197066	140.154661781448	26.6854474696162	-6.841451630342	-0.227160439708717	22.2271502504565	-61.8842999917047	-0.330862726075048	-6.16515035450119	160.955308519396	52.5233856712829	-41.2943149851692	-0.157258255773528	-12.7953958566809	-52.7736189272124	-0.349235400719951	-14.7411903361682	67.3024859056576	-0.227968363104561	5.76558924459948	266.481100376661	-0.17560015667362	120.732511607697	109323.079364298	12370.3830954107
BRC20263	-0.00165242151412818	-0.021056670635015	-0.0406407498901709	-0.0164594045959149	0.0331423818207298	0.0216474268991909	-170.881756064444	-38.987017417862	-64.9061303559172	0.00176124247449154	-17.0846964065675	4.74544206210722	-0.0589038306709258	-9.06501239123465	-0.949018726253976	-1.73957779144472	4.15905429124442	0.12866113096861	1.96063916904106	8.32068268409413	0.00837650753480947	-0.746005273416598	-183.075883492348	-0.0725277567488188	-41.2861532362734	-234.148534731868	-0.0679919290555613	-47.7311380260603	-63802.5412300548	-5004.57744080846
CB4852	-0.0793770594022349	-0.0576912918449646	0.06260804538979	-0.0267329343253315	-0.0220174514894536	-0.0142303320813674	-57.0235747155585	-28.0591374904699	20.2720114991855	0.123126549204965	5.89036432070732	80.53934800326	0.163886218805028	12.0394997405739	-20.5863188738189	-7.24502805201124	-3.58448524110566	0.14789590363125	2.291509225394	143.844810800677	0.264258773408838	36.7218717589469	54.5974138244603	0.0971969245184981	3.74431183903694	-52.1119792148276	-0.0469005909270534	-11.4276052568318	-84925.5448973943	-3668.63237614798
CB4856	-0.113555771263586	-0.0268076295660688	-0.0499496482926721	-0.0820894798442155	0.0361817661059311	0.0665483420281518	-176.986990528226	-50.4100237989582	-56.9338441547022	-0.0343797890151453	-8.65448072029366	1.01780017497131	-0.0783590022678087	2.01567967676653	10.078480796942	4.18257087917476	40.7746058987763	0.108404169010117	18.7095823187437	54.361727798877	0.173426901159035	19.8352457855712	-150.432547503526	-0.145541902951509	-32.7898483030857	-200.511347225237	-0.105855468898522	-46.6608766289012	-55138.2633169595	-4171.12015255969
CB4932	-0.0695304660370236	-0.0398758891440422	-0.0236319554614741	-0.00467157856016107	0.00533393285239894	0.0325834838011301	-26.7295414457392	-2.59229897202599	-17.669859394979	-0.0663593605322676	-0.764167102912805	-15.0063578173977	-0.00495974286217364	4.43855835170996	14.723358435242	4.90360141639281	-4.58791813726022	-0.0287841550054633	0.605711915711146	16.2215354342297	0.0382238101607128	4.75119242644935	-37.5202829320306	-0.144319713019928	-2.85468211666069	-67.81649370897	-0.221485036348082	-10.7052451902403	-16320.633534075	-871.143657532304
CX11262	0.06741663495856	0.0483738442009298	-0.0857451582739291	0.00668226869294909	0.0802418120962879	-0.000916960184967262	-3.61520458943235	20.6128887406546	-120.315624330619	-0.202141331133964	-24.8186908397938	-153.050465907476	-0.124735324469298	-30.6273975150735	-1.76045088654397	-1.71225283608534	-1.40069049061564	-0.0658273195232681	-1.06257148019118	-63.6097275112801	-0.146923391742335	-24.4143616503016	-115.30691860666	-0.199170589310438	-26.1309656559332	-188.409003089987	-0.151601535234633	-34.5531708038862	-12835.4088529108	-763.895897058391
CX11264	-0.0943420518300704	-0.0621152242509051	-0.0771938535730294	-0.0375113664727844	0.0430551567327291	0.0797226587090576	-114.25805261025	-31.2023563582228	-67.2402210288556	-0.104665356494476	-22.4303119751	-44.3907497943075	-0.153756115748659	-8.49211794154631	-48.6373959021293	-21.1289731518912	19.3281136794971	0.0432856875506034	12.0906176648724	1.49984850376764	0.085227491994784	-12.2248171452861	-103.181206303799	-0.113907560320575	-20.6122650175747	-218.212172720513	-0.279863111891565	-39.7705566400325	-88851.915873197	-3541.17599525599
CX11271	0.198781200846438	0.150212604919736	0.129446692981298	0.0501026218474911	-0.0540420908698121	-0.108050267837795	313.777655208271	101.641128859016	87.2781518290729	-0.285479686807823	40.3045071346703	-31.3252240969765	-0.421692820974536	11.1499317989131	67.1747635428079	21.2641255225737	-59.1287005549406	-0.24919291001218	-15.6051974359937	-90.1158168137534	-0.409375522704438	-12.3064427693883	231.731474853776	-0.218826100174428	90.9057592077307	440.315970000508	-0.0834015299766419	145.119797542548	205863.451215553	15787.9433353206
CX11276	-0.0422628073595304	-0.0643866164894031	-0.0725464219841608	-0.0201764091430036	0.0542514613995333	0.0450025599953147	-110.436588728865	-35.734774504039	-53.9536845414335	0.076608000412207	-22.0342041376025	-1.84130551664975	0.00807335754561396	-18.6003220378022	50.4419322112005	17.8653571767285	-7.73324127553621	-0.0500858274337143	5.63997803486713	2.65049449413212	-0.0407862295510195	2.56454966444786	-119.640071132574	0.139281895022744	-33.175997463967	-137.326123905584	0.193651500375438	-35.9533791528382	-67079.792124565	-5076.08786584855
CX11285	-0.0740162663239366	-0.0361940465909706	0.024727545334382	-0.0278990919666964	-0.0110470153303182	0.0153346900113637	35.9552617312009	-12.7674369526093	64.0829222634227	0.184860122858652	5.20089298510548	120.921760815218	0.22685693549933	15.7599436788115	-20.4295159038564	-11.0901557673602	41.9029714122941	0.162506732275953	10.8914331204236	55.7642374214317	0.250061687257644	18.3467745747284	60.4937512447488	0.247162156638695	2.4367935030432	51.2144147963598	0.193726295181057	-3.15882282283879	-44133.9625285168	-1584.92269339232
CX11292	-0.0440096896638047	-0.0101285447308667	0.00548337169484975	0.0104958158092953	-0.0148040196421417	0.00809667556568755	71.7208826050788	11.3477092017203	33.824856825065	0.124443174981911	-3.83514476927464	73.5658302573797	0.217283257031889	4.84020749072077	-59.514596224205	-20.1189084064338	-19.336610859203	0.0131943094527095	-6.95386449516927	-10.1716470444618	0.110778357157466	-9.68125578078482	46.0065726498513	0.107025783371935	4.51160304273542	30.1922928927903	0.12301149176239	-22.9960992602319	-266.567066898693	-1335.22242702988
CX11307	-0.0387964025695804	-0.0467175449036417	-0.157596453100496	-0.00742559639027462	0.134336280336951	0.0616858651439146	-293.997315738102	-39.898747035859	-246.509764109851	-0.321892148303371	-39.4063052169169	-242.675861621439	-0.3622041277271	-39.5067243287523	24.5003153184879	8.76173946853948	11.5825290058448	0.0193192831493687	-7.46980168150037	-55.448881422835	-0.0931415724059622	-11.7577108415241	-382.324405467138	-0.486793878495498	-58.3938548760639	-490.428791046359	-0.484531738865302	-84.5841580923576	-190355.309427951	-7186.82983470625
CX11314	-0.0341246323659512	-0.00763290905485315	0.0698705916655379	-0.0025247980972251	-0.0624244910761649	0.00334683993628422	148.928833647191	25.1442517632833	63.8099064735922	0.015307802327483	11.4911014778562	37.7126836002784	0.0575844704890668	19.4381679272096	-23.7473112753654	-7.53715532046589	-13.3401864901351	-0.0477965600164014	-1.28449896397273	-51.371365475297	0.199395490944562	7.16953661424491	172.819239025184	0.207981022220844	31.8955201558006	118.378191083182	0.129747968669426	22.026721472516	-4521.55404247555	-869.360545373596
CX11315	0.11890616449412	0.0686638654920131	0.0102600555298186	0.116767932247963	-0.043242895704194	-0.113995247299282	291.133283458059	32.2247754876085	2.24806066497416	-0.115902061468661	-19.7117125339217	-82.3402881659253	-0.0866735981633305	-35.521984436835	-60.6914959807107	-23.5950800305168	-57.3330451379573	-0.10678204213473	-20.5967274063097	-92.9607462724612	-0.245381917215698	-32.446827523457	135.275227270757	0.0236375817894648	13.9256570789949	42.9302139371754	-0.0427418807183107	-22.7174710411279	6598.93788126373	1398.03098319914
DL200	-0.0287060367177669	-0.0105120742117128	-0.00489817198419411	0.0131983844272909	-0.0155094169100693	-0.0312186380264416	-53.6108040434789	-7.82928670427909	-37.0645235690422	0.020641415254789	-11.2902867412876	54.2511753796351	0.0500743467769274	1.17437723172751	17.7546570395419	4.33866010874914	-19.6942723523073	-0.0890458579454413	-8.57031455162891	-19.098338132552	-0.0141658036667077	-6.60837640149261	-69.5679763797347	-0.024001864717655	-16.7295650941266	-0.266979326623958	-0.127258634662572	-19.4020722845734	-56281.3944393163	-2339.01635575102
DL226	-0.0288153606557487	-0.016718202635464	-0.0492885946289308	-0.00269029932565808	0.0330253199437788	0.0224929743305261	-108.045202966467	-16.8866804879141	-76.8853036591001	-0.119634225336418	-16.9652703394469	-27.0639136464763	-0.152546689090858	-17.4608112811916	17.7227012702758	4.08999638663286	-9.40170408117336	-0.032775892144762	-4.60180400147165	-30.2802540794602	-0.0477154619670034	-11.5303942226815	-137.319339586115	-0.19515442900696	-21.813337477242	-155.133075323009	-0.122578704291347	-34.6645978397272	-45923.6206048859	-1604.15222777169
DL238	-0.15805531301205	-0.056257345703533	-0.0222417177633535	-0.0169600110582639	-0.0499199715073193	0.0943665392347922	-86.7304166589809	-9.51097203567777	2.05834196333319	0.172611784010788	-3.69649880392029	103.554795847499	0.376620489872313	16.4408917030557	-7.48322964516375	-1.45769365911513	-3.69538501856619	0.0215293819746017	0.0878160712902711	41.6882659053809	0.0964674668109092	1.97299287306637	-45.8379778433018	0.206794123267713	-16.1163970145741	-76.1956128584893	0.0478424199597424	-33.3263855487293	-74478.2805492633	-3298.55392779785
ECA189	0.00609797936377496	-0.0371039672095442	-0.00321603223414687	-0.0194753519133314	-0.059049926560422	0.0972691532309773	-104.222841411336	-45.7264975615383	-15.2053403246271	-0.0533119887852461	3.02981324889551	2.95509109314272	-0.143660809052974	12.7829353929728	23.8279527569381	6.44690075654309	38.54996103167	0.123592368374124	11.3290162675028	41.2669703925402	0.0523160212250726	31.6093955396695	-81.343280930303	-0.127624055390342	-17.2225041999064	-86.3827749588967	-0.0954656245726179	-11.4322292633604	-33232.5977253687	-3635.11645118337
ECA250	-0.134006682203916	-0.0528952988534899	0.0508592552989381	0.00249087589590079	-0.0585252646631353	0.00983438042798801	42.9019170894382	-12.2701120771651	62.5593586495391	0.349243565188022	-1.76177582376219	110.487351886649	0.421791081081882	11.8320937934532	-88.2802941472553	-29.1803131243298	19.9209280291862	0.162073723819482	-0.734552557450191	73.1234294049476	0.317571117988543	10.0245951249543	163.122050101084	0.465188231861316	2.46157557009761	125.366236654348	0.421690286394548	-16.6766516916379	-40811.3146671913	-3890.96262516101
ECA251	-0.00477458318852404	-0.0134282611931185	-0.0763944807756551	0.0136463569932965	0.0774004811865726	-0.0321135465951612	-13.9290124439539	-16.0606347359054	-47.5375971681677	0.081516563821968	-23.1212331730828	-1.00506125353091	-0.00706010901859042	-19.3908870571827	-1.23449466353095	-4.94954315758338	7.02223841109327	0.0347603643033301	-4.00293966378389	-41.328394536367	0.0567822602933771	-13.5709304861479	-41.9930078631662	0.0785244506465219	-32.3319640610325	-86.7043798299535	0.147340134328209	-36.2252296031573	-15611.6834834827	-2322.19912218585
ECA252	0.153055266452229	-0.0133733217083371	-0.194562976358902	0.114500125186355	0.279051111797941	-0.199509070895493	-240.188521680097	-43.2798408745111	-255.095696384325	-0.619566019996785	-77.113092907593	-279.061231193473	-0.741893087664872	-79.822542326846	-38.987777691411	-12.4202744738664	-91.35370187764	-0.253272555205192	-27.9957337727578	-164.499900160258	-0.497261128478556	-59.6651048061269	-386.941757663495	-0.911576264643373	-103.407169613505	-424.321027799846	-1.01573665749494	-118.638872837055	-53490.0300841499	-4032.96709216722
ECA259	0.0762361111478307	0.0331239481810122	-0.107169249329249	0.0284665752160231	0.0414959028522593	0.0322216706836447	-135.530555019741	-3.0833928339578	-136.610603936426	-0.201882297626479	-21.2782124231205	-160.696226603354	-0.113936133435362	-39.0438308336574	-32.6570389341743	-10.5086787749434	-3.51459587664327	0.140380945585033	-7.70854568407969	-3.94923277780925	0.0352503115954886	-17.9398367527891	-200.869477605346	-0.317655018673703	-26.1411657164223	-236.138580401894	-0.32080194158151	-19.3817278168874	-53883.5280490106	-1446.51753655903
ECA348	0.0714356130799462	0.0884850533861923	0.23930904729575	0.0045087657598332	-0.146299403628103	-0.0710364727345522	537.797058815146	103.371292464812	264.608477228372	0.127522341111773	68.9008951058038	157.450507044141	0.0416388695693661	59.7177180221441	17.2348836995666	4.91100366720736	22.7540314543839	-0.0453981534241712	12.1359463076149	7.39992034737315	-0.136040866765218	10.8281158304956	522.164419129378	0.29561705249672	114.034284017073	631.563328437669	0.585387319816091	141.36962285351	296488.150532332	14798.2166760736
ECA349	-0.100274824428772	-0.0641929478074996	0.0691126719807826	-0.0250075063954628	-0.139412145200308	0.0790891820108198	-115.121271289854	-13.9655654907348	72.7859478872696	0.214215036532184	21.4233696265791	107.005864171347	0.201344556525097	12.1908126926531	-1.10478817155085	-0.978260015606069	33.1130800308339	0.249607192921022	21.2028360553412	172.689508154314	0.218770098836659	46.914436710865	108.155640037137	0.173049067340142	17.0012373149698	89.11717536085	0.139391622987941	-7.91560990486358	-25194.3320868283	-1236.74750370701
ECA36	0.0753105776013443	0.0584891584776597	-0.0347124868171432	0.0161115758597793	-0.0233610538995673	0.0408204887521895	-82.4399727279301	-28.3759141297442	51.3307294584371	0.215174753174054	-7.12381146781601	30.7146914978486	0.237800171056059	-18.0675127027298	-63.177185335118	-23.0341298748974	-3.52604080825706	0.117205505199621	-1.57362072850202	57.7716790549684	0.345911884964982	14.0205166544374	-1.60207126218104	0.167839188338295	-17.0562065434328	-5.28625378909474	-0.0640817342220805	-25.9831013107526	125493.107873584	-412.681365708139
ECA372	-0.154424054559079	-0.122180692867557	-0.167591977107244	-0.0287528321473493	0.0694245081332786	0.133449643074506	-327.886308378316	-90.9323473028124	-163.686323604488	-0.154226604734691	-41.1820200653984	-166.026702775291	-0.229767690819309	-34.184518249883	1.92234182672582	0.382883663727932	35.8813393833148	0.0445578723792963	16.4086136036079	-1.8383199782606	0.110367102804419	1.98594267556817	-261.184320751696	-0.264860860850097	-61.806493342561	-437.678577318148	-0.227410571948857	-90.995167426899	-207112.696810185	-9885.58671785213
ECA396	0.0464320224632272	-0.0307521030938112	-0.11602626121812	-0.0352176279921643	0.0781305065654839	0.105707512082065	-170.246653836846	-50.9191498474208	-141.223529802662	-0.150684445385951	-34.3025660215629	-153.597726402316	-0.0984254144385713	-36.6935608404085	43.7356718261312	14.3335436871539	29.8396705211147	0.0578556757026849	17.1492301799474	-20.9356752844348	-0.0364945026698156	-9.01503192396469	-218.220460431507	-0.338398278328672	-57.2546534845554	-297.333607402248	-0.236288100494468	-63.439625449294	-56609.5829084294	-5300.2583021404
ED3011	0.0463500049993494	0.0693908554117401	0.187335492808247	-0.00323689711984298	-0.127966098950713	-0.059780827422647	395.808670049976	91.0728801736642	180.191506044335	-0.0256680261287138	89.6453049482195	139.562329157085	0.00165614050791037	72.349926432543	82.8216837221343	26.865119856156	2.236273973733	-0.104384428001946	11.8621186714972	57.7470165303294	-0.237986136880697	53.9800279622735	370.794585163316	0.0231164222151265	146.284528355655	572.997772913441	0.137523178024001	186.07999336855	252783.094759448	18400.2575024182
ED3012	0.0710706352378823	0.112130980643339	0.236360818204066	0.0639107641439128	-0.205992155829795	-0.116045022253155	498.740531977527	112.39560189538	292.806404162474	0.157006011163431	68.5959039160217	144.010812422981	0.162722799071488	75.5890726429493	-20.301212244708	10.6156800984322	-36.4119336371001	0.0383631686647446	-17.4469499238534	9.22703107914256	-0.0474879206885147	-1.62132220639261	582.071484004645	0.336230934173014	104.441848976518	689.845840162918	0.311327742090694	141.818430197767	191127.463422544	11030.9297996863
ED3017	0.0650613762351523	0.011226190851876	0.0681683641686002	0.0351233439208627	-0.139411339529461	-0.0292560642149618	60.4282727244645	15.9475373518704	71.0470691120407	0.198102621469821	6.7953752163206	104.548096478003	0.208061013452339	14.1309697881158	0.901522914416486	0.962488684140574	-18.9800727432642	-0.0255774474168883	-8.51558104435418	29.3914652216128	0.164126810216782	8.07312994255529	95.5295410698532	0.269012179306539	41.8259421534138	183.129936953463	0.232812983440981	31.7289357892678	53630.0661790196	1764.44878659053
ED3040	-0.0325608065549533	-0.00663838326382959	-0.0460728299297781	-9.03069238914229e-05	0.0265179645858982	0.0314637435069319	-73.5058352573124	-17.4284066611679	-31.4670177568084	0.0573652308831753	-11.8539259420385	37.5550764892236	0.074564096601447	-9.32878425386097	13.4834002614065	3.14287109603375	-0.479347187990864	0.036013118314642	-1.49726860132356	11.1761587878707	0.15212397768183	-2.03007222564607	-83.1943891423546	0.0276656453032025	-20.4799735361653	-103.894468653748	-0.0177946414145904	-24.1496864961749	-42333.8705870494	-1994.97201515308
ED3046	0.0629658560248487	0.0125510307752705	-0.0272867008080048	-0.00425156957045946	-0.0335878883674925	0.0806920662814596	80.9180270143749	17.0368144958194	5.04922350736994	-0.0238518389505104	4.97187245852368	-58.4369587147736	-0.031184472651494	-11.3857451808187	-31.2630741855743	-11.0381433990201	-33.5501548177912	-0.196635768610538	-0.614314675576328	-28.0254558520442	-0.0432701500936209	-6.48990548239314	17.162513693995	-0.037338957762141	12.210987108499	47.3397078837947	-0.00157930281349265	22.6105610817406	22495.366829188	911.839450021359
ED3048	-0.0651920711015854	-0.0371704527527241	0.00799823783829285	-0.0266855265036702	0.0479902607196914	5.06340701391952e-05	-11.7165763216825	-8.8252977287003	5.91716366796899	0.121544225534117	-6.10614147827774	26.0289198701368	0.144708965807795	-1.24567507151583	-36.7823055774228	-13.5889199536646	28.878823987478	0.147601690709044	4.27548732854986	45.6049307366235	0.101104655528885	12.9887652699062	0.164522417659182	0.217295543567857	-9.36782477106104	21.0685862924161	0.160222727898406	-16.3234068416753	-46278.9293180314	-3497.34650466565
ED3049	0.0219365312192478	-0.00119122021571501	-0.0458444036718963	-0.00428830918444007	-0.00605816673469089	0.0544179023170023	-39.3223468918921	-7.64288259209734	-55.6320583876606	-0.0182937374091802	-13.579518277275	-93.6190364490189	0.0931225747648761	-22.262418257199	34.0330475903959	8.30756296658299	1.9825367941122	-0.0216770519130429	-0.0217528022868343	22.1479437181336	0.0559095435386161	-5.07016479681972	-38.5759583727471	0.0438426962293471	-13.0075629828821	-41.7917052051461	-0.0812974654377267	-11.0636537819517	-21448.12880463	-1145.63403873924
ED3052	0.0272604811169061	-0.00969816851089772	-0.0209824676525249	0.00583057169601437	0.0247154171307214	-0.00581456772701318	-35.564996125692	-6.27548304155981	-31.7892029395394	-0.0282015564540066	-15.9127987635322	-24.4524450043981	-0.121017395681412	-16.0594228040191	-33.8007499189146	-15.9738921827031	-8.05966132131929	-0.0105374403779553	-2.7212820363157	-15.0266354589607	0.0462819037507629	-11.4877712652523	-82.1554029608541	0.0349723327002642	-16.9959871775043	-41.1892233950159	0.0101648761358765	-27.9294829234754	-32301.6688988494	-1608.9402723591
ED3073	-0.0924382176441391	-0.0272407563147235	0.00978861333227281	-0.00777402058520106	0.0759615570773585	-0.03408077016699	-80.4700125922944	-24.7539125577142	-22.7385542699897	0.136193875263792	-10.2484442205477	-29.1233027124459	0.191031426047423	-17.5693842152236	-4.17578635251988	-1.46504561675223	7.6745381719184	0.0480767250980667	-1.07565459548788	-11.596051466269	0.0138893909415965	-2.13388379395805	-110.086184205086	0.127986914154906	-22.0325687091457	16.4711611471283	0.175147910339895	-13.2675338747651	-50314.504687286	-3396.28241809485
EG4347	-0.049091006618836	-0.0373838695646566	-0.00394258335198611	-0.0167118588621552	0.0228740946261198	-0.00665107960305779	-127.545165906193	-14.9863449200286	-37.1426184526342	0.104495508649717	-10.8499127384033	-5.29429666277094	0.123355421215943	3.1475915315233	13.4701807017671	4.37433354549454	23.912198224056	0.0974515532933285	5.63547083977933	17.8759823605855	0.0778828959054987	-2.34116603157022	-122.316243837728	0.0502434595282664	-21.190803601642	-138.043250844578	0.0649118796812214	-33.0523019724714	-49513.2716607796	-3303.680637065
EG4349	0.439333938030888	0.0852645386167805	-0.143538383806633	0.140467536336745	0.138072648742117	-0.177536115835031	-309.98525677432	-65.8279691688338	-247.554190656753	-0.586373745737668	-62.7961858831101	-253.148504110775	-0.760413492049152	-67.4340904615899	-105.674497492089	-35.6777600718449	-57.6722233591096	-0.168053514306647	-16.5978040502544	-97.2468660886851	-0.373185498384295	-30.8851686003989	-408.423989546291	-0.749478630269606	-97.5957753916346	-538.266933404534	-0.644250876386431	-104.824382137001	-63391.124591903	-3630.08503066252
EG4724	0.0818661647355613	0.0812299309819416	0.121379516775699	0.0123551687798179	-0.0647179179938442	-0.087139611400362	244.686380428918	46.2543267387699	113.667882374988	0.0877642536424566	37.4193737044531	4.67056062598274	0.0422655361046071	25.9212281165947	-4.76911023552974	-5.08251015315516	-33.9664659672683	-0.116107559256846	-8.40037024426722	-21.3098043272848	-0.221930687046238	-0.323962535706328	220.683861070293	0.320750316668143	63.3463379114068	436.747121669752	0.286836423543283	110.720350219649	177597.745549509	11388.0997603933
EG4725	-0.0620747219509474	-0.0388260399532086	0.187707385264446	0.0214257395808594	-0.240388041762954	-0.0177384378395455	-33.9913335831309	18.2701582089132	106.724471043654	0.0692274007063602	44.9891147450471	269.603004584243	0.228151640281772	63.9478197312326	-20.8408934373857	-6.71734502777987	-7.74066047081857	0.0940953745446684	-12.4564691500065	70.9066206496774	0.618255975607555	14.521351954863	46.9631156797957	0.063080174750385	48.4927499401545	110.399644918515	-0.0592123358859082	52.7741237099636	7788.87366777255	6151.01758371361
EG4946	0.0824144404946173	0.0995345438671435	0.170086449264721	0.0522761762085536	-0.0805068266385409	-0.108303300359824	240.290489754463	71.7298830483294	211.243228773293	0.0764646642512719	47.7218224089543	150.412547912959	0.0461516180507164	30.3753616867826	62.3876234633222	20.758558946196	-36.6935022115971	-0.116002993656209	-15.2034693988249	-39.6123435252458	-0.136139355528401	-9.86531510419418	223.363437948298	0.168428611054722	68.3260050378388	538.124273820707	0.298103323197958	172.614681826728	173332.897351396	12621.9753682589
GXW1	0.0889788593259715	0.0257235763641515	-0.0141269558382979	-0.0228456074209295	0.0421738454380691	-0.0112196544855736	-14.2647607920123	8.53172248518941	-51.0079156136474	-0.110017441879992	-9.31733424213749	-118.302427125509	-0.26417069396961	-8.19369350802083	103.832417192845	34.6467201354241	-23.6523249596191	-0.0893504030070359	1.68268060705279	-59.4687710971121	-0.164023285502865	-19.3664232584588	-60.5247289429837	-0.0235514024388994	-9.12079627228441	34.2239894813817	0.0851492715599953	-9.78846286526317	11021.8917597148	-289.13717660373
JT11398	-0.0177655875291347	-0.0151760582726196	-0.0646286926150294	0.0242273627662536	0.0153402674642125	0.0476535333221117	-109.660320307506	-15.0553832337807	-96.8931971943507	-0.0979085954359242	-14.8924191204249	-110.920256151777	-0.0843919297129342	-16.9023813413264	-28.8125751868752	-9.09849252093232	-8.00927767894637	0.0157476591653259	-7.34466445080229	3.2940318774751	-0.0227989916753548	-9.30822886949773	-125.351456095908	-0.0739845365607227	-25.2442617727397	-162.352605875304	-0.0772254668435599	-34.53098034761	-60708.8858818428	-2550.36198156073
JU1088	0.0100972491723006	0.054347745553906	0.132300206065317	0.0133885209078719	-0.0876485317056449	-0.080018956290231	55.8674217820719	35.1265429784667	87.1032572124511	0.0680547675640395	43.0846364731395	43.1356774307202	-0.0901009244835896	46.9856294691343	58.618350436787	15.0538855685975	-24.1938199677566	-0.0590781127290362	-9.12232377224102	12.6665119331167	-0.168567977271492	2.64379273745335	125.555505601354	0.198783268634664	53.3602036582499	200.76322534707	0.202127089922538	86.4850411183997	33644.4414535381	4390.28388331918
JU1172	-0.0780357676779537	-0.0287321305852919	-0.109329057904672	0.0199755079364066	0.0248037385173466	0.0198379387620848	-99.2383266475542	-12.890101798367	-57.8332239143926	0.210002597483855	-15.3118668311843	54.0647151447317	0.199422115229918	-18.2240595734176	-3.97703806545977	-2.94556302315414	-13.7583397234399	-0.0385745456656853	-6.0229093096591	0.829993961540946	0.195221058265248	-9.5328711821931	-96.8085096110212	0.178518556399488	-16.754887311771	-211.243053420079	0.210946200470076	-53.5625516309801	-36473.6385742729	-3101.01042346977
JU1200	0.0323658704764034	-0.000541778768795731	-0.042767711609655	-0.0197740353949461	0.0241699068172052	-0.00647304096278377	-104.043740003315	-15.1036530720683	-46.9146998140254	0.00161877314403884	-12.4461649539343	0.0276967183194496	0.0695348082731048	-11.9162919789478	-9.80679760597698	-3.18459945434859	-11.9932955494329	-0.0332384617753977	-3.08448389260566	0.0469860880965207	-0.0741875427473862	-3.96485717428189	-121.960215957148	-0.0527579131634124	-18.0660919606562	-143.32372573197	0.0158286857898911	-34.5207329445991	-2883.02507858057	-960.759066258222
JU1213	-0.0387440336476325	-0.022302076568043	0.000290855623473203	0.0378405966269049	-0.0665905127682951	0.0524751192639779	55.5063772252261	-13.4585030579502	-5.94520640167004	0.0265303102832761	-1.73396738425541	2.15346405888114	-0.0241040349020728	3.99977782707177	-62.0143766847902	-19.8168582840479	-6.52950975234493	-0.0385286068549951	-5.40983460200906	1.8100107715522	0.0840402675090358	3.94716771291226	60.4354274503092	0.0542754660476408	6.23783478822679	-32.1729495508545	-0.02284091849646	-11.4057051897668	-44422.8904228676	-2482.97375576076
JU1242	-0.0170942266290571	0.0146831678579158	0.0565846698445319	-0.0210982586651259	-0.0363281437751096	-0.00128333419348396	30.434937841492	13.0210627874261	27.8082079665306	0.0776501685749005	9.1930128940714	81.9780752364838	0.289523114345243	17.7179652407811	8.74091432644384	1.35016976360257	23.9435105653067	0.0388703121367681	9.97458059054067	18.8841830858676	0.0971456735673361	3.88765702516473	44.5038187499831	0.0466449943306941	28.3058992246475	-9.17349686174367	-0.144353215080367	1.62522579941221	14463.9925387177	1568.95406600645
JU1395	0.0858948656023921	0.0794661216178166	0.163182720299504	0.0241310915370475	-0.0921832033769767	-0.0806389486006802	303.633929396817	80.6071290940754	153.33403429474	0.0565020582171763	52.9207997400487	112.182330678882	-0.0681940409265263	47.7692042252912	87.3146424945331	23.9467057125496	-35.9248389956809	-0.150561035637221	-15.5392566144598	11.8655852744336	-0.156526177121713	2.40427973421543	273.405657853446	0.0633629409910452	82.6246834560062	513.777669422307	0.226582480791303	128.87095706153	243850.85610018	10682.4067305476
JU1409	-0.035968382823186	-0.0458566316579208	-0.0735851989950433	-0.0254866145206333	0.114698845620644	-0.0454785988309421	-142.142670022693	-26.1587361311664	-89.3801805167222	-0.0905572511291672	-25.8499223746389	-36.5034738714695	-0.0292983787397098	-25.7599407999164	-36.636145083967	-13.2372442493237	3.04830122057007	0.00769076106376311	3.18106045880044	-21.6316014384685	-0.093111765449371	-9.15978146212092	-195.5622514546	-0.137834787345189	-29.3620292659282	-294.251309123061	-0.149677001811797	-58.0735761277599	-65727.1541034904	-3406.78323116951
JU1491	-0.0687870871831758	-0.0444888015937817	-0.0732122138219304	-0.0343941761322469	0.11926101975859	-0.0109674812700288	-129.661947513086	-20.6543962424746	-43.9983386347621	0.0205812725944088	-22.9349965606188	-2.75418294125667	0.115138167413795	-18.9842471671135	61.8563764727137	21.0480510481912	11.3041771239119	0.0943146601098489	6.31043886896758	-7.22276244024193	-0.0265755385067877	-7.28818910216843	-140.158863416326	0.0101218644092398	-37.3046919055025	-183.840257016689	-0.173515041598251	-54.1783300029332	-59937.3709267355	-3927.76775824185
JU1530	-0.0796758818453055	-0.00607066249696469	0.00119080135727478	-0.00668173774377562	-0.0220662597766571	0.0192858492047024	73.9119083908133	2.18999836120814	84.6245898820008	0.253278042078236	12.0474390208022	88.9976816750786	0.212400389740217	13.9083291001936	-43.3029129468284	-14.6933471682829	24.3516099457635	0.167356736105087	-1.25053273854715	55.9501488295911	0.235734772757229	11.1380393811038	106.401577056251	0.213526515574946	11.3152274290086	109.03441591302	0.214690918197244	12.7862412010089	26239.86091187	2044.02679434068
JU1543	0.0175603322035689	-0.0356546492002831	0.00321703536084643	-0.0280293576699757	0.00661966886742138	0.0194353288602744	-111.193626178424	-22.7703854541055	-88.684676850818	-0.302678475797374	-9.06375987448269	-95.4845878793194	-0.33427512751943	-6.66740450616707	-16.2254118093588	-10.0679207032096	28.860819687567	-0.166887427335898	11.9738753307984	8.56504629373675	-0.26829280390145	3.81871205144107	-139.281466725748	-0.19966465786635	-22.078990583069	-196.387653090748	-0.192983628334539	-31.7535437593767	-93669.6240388499	-3950.48065569498
JU1568	0.0172111800520632	-0.0506608366234763	-0.130548213761913	-0.019740416972988	0.194912282094352	-0.0392611880749187	-234.168948205223	-49.608753468898	-158.572578320549	-0.221771233678101	-38.8612228908519	-123.799235052726	-0.2682866610324	-38.6523629250143	63.4637812623908	19.5111010639439	12.1284297555001	0.0419738892847603	4.13929191293811	-23.7522835766236	-0.158842833222088	-7.58893246251208	-273.23680622165	-0.351124197824157	-63.2227984314196	-353.759198646297	-0.42000752622936	-83.1002866367497	-95464.2682274125	-6551.43715924028
JU1580	0.0509201705588265	0.00976493495662032	-0.0169693946024325	0.0171197326835256	0.0614640724362735	-0.0564839100101227	-51.9337514927978	-28.405186713753	-7.3650561268496	0.0920219937160676	-13.256458865177	-6.22473968327581	-0.000293768487873963	-12.0897318832851	-69.1997727430595	-23.3766846461583	-4.07169993261687	-0.00099346651674647	0.0392586854271331	9.32485620557773	-0.00901266634184918	-1.91429417247648	-67.2771477385424	0.121190370260672	-31.8515235003325	10.8709932063381	0.127034942799466	-20.9365135890556	14623.7020129439	-1621.43943883308
JU1652	-0.121888474984543	-0.0508227717172907	-0.0526486238199187	-0.0040537806082696	0.0105302680547257	0.0563516969885701	-95.6024856421468	-28.6292711746908	-72.8885101971014	-0.00533367238230211	-14.8034489238755	-18.0052485668241	-0.0212300746878685	-6.61102223397393	-44.2733824093396	-13.5984427038405	-14.0938028147199	-0.0678094998062164	-4.03797873511143	3.78357732578722	-0.0948178789936597	5.21417629082573	-114.335366730863	0.00149760219439044	-26.2959352213659	-185.629480449209	-0.0177822123225909	-39.0572761949411	-85775.9622946228	-5201.50355809852
JU1666	-0.0109126921860746	-0.0129922926798983	-0.0184552286152661	0.01651995722677	0.0488733580150284	-0.0446018612126605	46.6010375126278	3.03345515821981	-22.2899424549101	0.0546597412045021	-16.107047938352	27.6383517065813	0.144855147769854	-12.0000548476903	7.47953109436793	0.720991789466708	-42.4034057359412	-0.134287015653899	-7.86456137480391	-13.5856613161632	0.0070561686110771	-23.1038744095291	37.7965818204425	0.125261510602663	-1.60223610286065	-6.42531021005613	0.0473134696954484	-21.988922217501	-19242.0061600281	-1621.58116665332
JU1792	-0.137705237398138	-0.0380151381460008	0.0219506841417445	-0.0261100296488531	-0.00646734315508377	0.012339082267681	-95.8638888531381	11.3570363162986	15.3173144442336	0.17873241138047	-1.20984064849835	44.5161381303271	0.373938483730443	12.7071782264984	-13.3687996810487	-5.81433269887642	9.7409291183781	0.177142269590116	3.01247196251222	48.6793533953369	0.218166569341143	-6.8678518769581	-74.1265936530049	0.0925926709291355	-0.170682741905727	-115.101379927361	-0.0378329959847146	-19.3630917445298	-87152.0672582995	-2437.78770142605
JU1793	-0.043307080394305	-0.0399901507262102	-0.114685760908277	0.010325538089539	-0.0367488134862184	0.0846420560231062	-135.775601115318	-40.0725134568019	-14.6635393530088	0.236042352855394	-16.4949180942195	22.6219748954326	0.207831969453782	-9.99595841905681	-44.9487128134494	-15.2364806486741	24.2929840863807	0.203362088992578	-7.55408970273744	83.5234915626865	0.347447829928009	9.54314775120451	-62.7469862101876	0.224333299048312	-53.5661889348311	-40.070203921106	0.10843493711472	-28.757352556167	-18850.1144677907	-4058.62536275809
JU1808	0.0522627705264417	0.0698845763028435	0.0723967264426471	0.00767665921885077	-0.00273773198801057	-0.108740737619518	126.408548371538	46.727900636445	43.600473539417	-0.150827777519129	18.0553983147183	-49.0793264829145	-0.246392667004346	8.33998444230345	91.9001665533113	31.3288285251568	-37.928482458935	-0.188721521859887	-6.33404462329905	-74.7666342097415	-0.307644449028216	-14.5024265234955	100.87233876647	-0.0853318408774405	30.9494447218276	175.61054213987	-0.0480328318174906	52.3929165408454	59699.8012538224	5878.98238366912
JU1896	-0.0962214475786686	-0.0449878136456282	0.00646311919681741	0.00831432717717744	-0.0458274349206553	0.0775605041458455	-61.290173065157	-9.43770479659654	-9.47967231612663	-0.0645456161030025	3.53536093372358	25.2933794741566	0.026843825367725	17.2454694457095	-42.88770705869	-14.4211429047594	-13.2528534954836	0.0832579706639597	-7.50729916604995	24.2244213747803	0.0708057248490517	-2.69529839202331	-47.3251008259117	-0.190289165096638	4.78187727053501	-105.716574521593	-0.319141239003968	-18.403852556939	-55624.6599820275	-1770.55705485389
JU1934	-0.0848961475017198	-0.0758373803672949	-0.00461840528897667	-0.0498031597260127	0.011937314012302	0.0773645644873742	-184.849832918573	-48.4385295293964	-5.54365840482551	0.182127279957934	-8.17094297082401	107.302417283423	0.151514885382639	9.45174177588803	27.2684005185591	7.53330545726607	99.7535572759854	0.307978580738851	21.4293544612617	26.6249886768773	0.226734388502055	19.5613910270343	-153.687205516011	0.185349541274937	-36.6815438841257	-161.997400204141	0.141153349136791	-42.8711271078244	-73025.2616559719	-6643.60349906643
JU2007	-0.0320193695495172	-0.0369934186829088	0.038248375662993	-0.00465306617445639	-0.0445232063914991	0.0310036140267906	-30.7651452434167	-22.3830055488391	52.8900220653429	0.213295526929615	-1.64050745099289	83.1611832603963	0.411273257600251	1.67522335422912	-26.5507567158652	-10.4454615304633	2.99074412268636	0.0045372660445625	-2.49591884018387	52.5724763391832	0.103428940754557	5.41986503556701	-6.05976299616158	0.314885898498878	-8.43490838412602	-0.711934626321797	0.209764273405484	-9.91622368046841	-6924.39418371364	-3035.54493220732
JU2016	-0.00989687193484209	-0.0209252356299051	0.0245211391339068	0.00645967135663667	-0.0337885840783899	0.000228100087313433	62.8194172675545	0.966835768702627	21.1475667373112	0.128899514762152	-16.606716121102	-49.0868817396787	0.110265491361298	-16.8986405201477	-11.5059025050953	-5.59557442064459	0.648131463270668	-0.0315036717799074	1.86975261681322	11.0790899096867	-0.0468364818312465	-14.1202845915927	75.6616138632388	0.233410753436254	3.21438619797657	7.06757393119353	0.237853690087896	-16.5253148743098	-10885.3221872108	-2756.93869508146
JU2017	0.0556290179277074	0.0283532822793264	0.034838094780644	0.00598448809297965	-0.00378182916158673	-0.00394350452724006	90.0992158506864	16.0138499281357	18.62971628508	-0.0627346004589511	5.01812667674919	-82.6351950885623	0.00595647660025265	0.177271351478288	9.41574041923592	2.38170738347808	7.37135607715021	-0.0866545935534722	-3.51058793274124	-24.8048669328656	-0.0914237306405538	-2.52313297703293	41.1639977825037	0.111749406631418	14.5873214141771	173.773039535083	8.30771382207976e-05	31.6323426365042	62991.795562377	2579.73414730309
JU2131	-0.051745823872853	-0.0620418713857545	-0.012704224543205	-0.0129878114531646	0.0148266912301776	0.0200202570154717	6.47281198233561	9.97024867638586	-7.74217878218414	-0.0586484243406729	2.07112098882783	-7.189736054696	-0.0561720194694715	9.59404641689701	13.9364611479635	12.5634471142654	-6.55234015008384	-0.0921714942725465	-1.72844936244735	-45.214763206988	-0.162622156040046	-6.05219200276254	3.50495761131763	0.00233917595828936	0.526378999751692	-113.727164365339	-0.23400456061923	-27.6805668676092	-56611.8355967378	-3192.62382096717
JU2141	0.254525085343822	0.0871056856947814	-0.236701992725428	0.140006250237669	0.264012357392587	-0.155297864903367	-352.864633727361	-59.717826294948	-350.015481686505	-0.491402277053555	-95.6994708050682	-307.981011903119	-0.565989672158601	-92.6605854719934	-93.6777092427693	-30.8814029632926	-89.4077480972798	-0.318933530943087	-26.7416499956119	-200.77652268727	-0.434201035176281	-79.5961731983461	-541.046905569424	-0.673853406249005	-138.495107836453	-670.511956847031	-0.778462172546573	-141.370213387629	-112470.165546351	-8686.89925802872
JU2250	-0.119875761246417	-0.0441174945790476	-0.00191648507661169	-0.0211564883348332	-0.0476637323271698	0.0116643146778381	-78.3750199363563	-17.5790060866749	29.83141518714	0.178452819701643	4.13358959882074	82.2000145036885	0.170237987601937	9.41379485216666	25.3271227013012	6.70752396974253	47.6969278708753	0.171645822121349	8.07142949600368	82.8440627934259	0.245947698686042	20.2143477943641	-3.54666988658091	0.0927352207208659	-0.191035313707157	31.1134849129861	0.0479550354617668	-4.15119156150559	-38684.1617389017	-1640.93272317401
JU2257	0.0371697904322082	-0.00330437183779098	-0.0601192029699004	-0.0163694906357454	0.0530425033770504	0.00781980383049881	-190.0081881689	-31.2578517026244	-95.3851932586617	-0.114122777789049	-17.1341061134475	-61.6901435753844	-0.108902028567322	-16.2820238841471	-19.159047008329	-10.8892252706825	9.34635063797991	0.0548467903412329	4.17608739597243	8.75545826259097	0.063822073334431	2.394635359271	-183.88947493929	-0.309561770777981	-31.1966257894803	-261.299121009393	-0.242259206535109	-43.7190603938137	-78685.386372885	-2744.7735972922
JU2464	0.112264722550143	0.0317060642421242	-0.0689499367642336	-0.000701658350069064	0.120342281464779	-0.0492886648255018	-41.9930607310386	-10.4649330168866	-90.1354507672542	-0.286009403136473	-15.2533625012299	-97.6791684136189	-0.451182358921546	-24.4782285998646	48.4143321737157	15.4214269582593	-30.3514423540175	-0.178745624418655	-2.17313259114457	-38.1340071014548	-0.24888582476641	-8.73179919709792	-92.5220863333946	-0.613179512367642	-21.3922873121539	-164.373865903117	-0.439806044908557	-18.2478801086546	14428.7262136119	496.210969251562
JU2466	-0.0623453959390931	-0.0260768027531466	0.0118504671181563	0.0164179431877209	-0.00689931143314848	0.0163588787495376	-86.124005492793	-23.0175328280532	72.0862360588676	0.316937467255779	0.478319954063934	78.2627904023721	0.452642016891067	14.2155909725854	-83.5946911131301	-28.9834978714854	-8.19761945016553	0.0914413984733444	-7.47711938415145	49.2141537744291	0.186765692180505	2.67826579249153	21.6644203435522	0.36232968629635	-3.94417000630847	36.2115827154686	0.384376875877065	-20.1650073120432	-20171.0004349532	-2515.68273308018
JU2478	-0.133741974140345	-0.0551787251138869	0.0785279534682483	-0.011798026790542	-0.0345916658686623	0.0242876218991348	-5.67521079622896	5.48775495497354	131.271693885118	0.339865016033034	19.1341477078645	162.138480401511	0.437777644560025	28.131561932943	-47.6811977293096	-10.5752014372336	33.5173970513244	0.208481996943211	11.7180509735339	39.0456418075463	0.161069971194125	23.8372447497951	154.880564533693	0.334048450681237	17.7581750627737	143.777355209683	0.162664312722711	9.00722091721532	3609.72531144822	-1057.11870288126
JU2513	-0.0346337120579352	-0.0230320451922736	-0.0275203020279132	0.0180636375486791	0.0436289063619752	-0.0211244659745937	-53.6163273173137	-2.67904535621573	-41.1015868143426	0.0465265178753378	-11.5867199971775	-8.50303154779537	0.0473208877063959	-11.6682266198816	44.973125314563	14.7034909218026	-3.02787633789225	0.0488111492908323	-6.67348201279004	-7.3369266148744	0.0457896364871428	-8.24349074872283	-91.9363247864675	0.0471716542928721	-14.8245155791891	-64.4144914346416	-0.0208746441250863	-20.9134735570855	-34035.4399535933	-1779.50444914301
JU2522	0.135881033261827	0.0582802626713707	-0.0625933224182282	0.0250711742560299	0.0719541586409117	-0.0262316930935517	-73.6833884131378	3.13799467945612	-122.891268735287	-0.193754143136314	-24.6875779944377	-184.845054261539	-0.24441546309613	-43.4929332900277	-12.9962027067379	-3.91236505696754	-14.9415598250804	-0.0333469287338933	-5.39601866296851	-51.6671361045229	-0.163876291003098	-24.2106349582713	-139.824690165812	-0.268850815132673	-20.4323572933107	-218.456800227452	-0.150016838432164	-29.502866360699	-49646.5068189684	-1490.93825912055
JU2526	-0.112800432509044	-0.0690328240842313	0.045867763257664	-0.0274550663507871	-0.0525332511071061	0.0494999642217035	-1.82304650549663	-16.3314860233468	45.7339760618497	0.0684899925159944	14.8991577752512	83.0741852112113	0.0447138156229799	19.2771628439016	16.6799244145334	5.70559429000721	59.9502211409963	0.0843126692604864	12.4771066751979	30.6749705012183	0.0982478357533381	24.1996631968273	47.1558479597211	0.048637015533463	10.1858653680015	45.1480968719336	-0.0128785112390941	-1.01776518586771	-25309.1003054091	-2177.64542066499
JU2534	-0.10673520950139	-0.0607631722095276	-0.00857383802143648	-0.0564804260700139	0.018250586363007	0.0195100813440572	-20.2115833361282	-24.9185662796886	43.5267505455639	0.154001117952143	5.5642325694545	51.2931408597528	0.229809428552418	8.71516640155838	-9.3546038723021	-2.08854529612626	29.7215701358863	0.0715610425192478	11.9663131346146	69.217301110043	0.141211668331495	24.1519522132038	49.0912189901428	0.215352507206639	-5.02377995430662	44.6851153739271	0.07395822729822	-8.69565210058406	-24153.3250948046	-2600.06769485618
JU2565	-0.024120726076211	-0.0353437951675388	-0.149498986340968	0.0194231833953367	0.148687441041527	0.0140529352449896	-277.140698952803	-39.7069678411869	-178.584873845197	-0.174347768949333	-47.4063925815914	-91.5019458691534	-0.119399438780413	-34.8968912056395	22.3916439117969	4.90420567307089	-23.4308404681126	-0.0850526808733681	-5.93724426061341	-78.4947942576269	-0.175121080923948	-25.4130058930667	-336.815547504052	-0.335999856675116	-61.8466485690643	-459.364398402899	-0.287099453198677	-100.130257014924	-125809.796275222	-7640.9917324516
JU2566	-0.0554905745703411	-0.089416802268923	-0.0495715458460411	-0.0520968564606192	0.0309344712177471	0.090931375115256	-118.082604201003	-50.3967109177305	-5.1239968243062	0.119707537121471	-5.82968257047855	83.5637885256089	0.165552947619717	8.98460774771523	-77.0225756028458	-24.7359356169241	51.9329916898592	0.108744575299325	26.2658888201953	34.9871476072914	0.106208178072162	20.522396534728	-58.9161072365975	0.129500473031652	-28.5667016548663	-109.57765849306	0.0441207737134173	-43.4541624791583	-50848.8480422519	-6518.61968430782
JU2570	-0.120598907617392	-0.0879393062053961	-0.0709136885716119	-0.045817513756919	-0.00256954567768957	0.113004516358851	-140.931095360231	-42.3439649925459	-15.8325031358754	0.0871308420186236	-13.3002438930442	-10.181413225837	0.0616532904257306	0.441489195679213	21.473973331536	3.95424861407981	54.3903319860971	0.127489088008496	20.4640825911751	47.6495829206978	0.196318112643239	8.16909004221513	-85.1926915724215	0.0211121823145798	-34.2309824949256	-100.7955459522	-0.0118924280128609	-47.5685833144923	-75002.4483499484	-5006.36956478439
JU2572	-0.107834953438259	-0.061505403194549	-0.123056739035284	-0.0059259560872565	0.0189946526466826	0.0647642179150306	-154.238480077112	-35.15127356696	-52.0887403750006	0.0485137802428897	-22.6041710049113	56.8588523425132	0.109145102976221	-8.12628137035612	-90.9223535236006	-12.1690229752465	-14.4758349649955	0.0530673777428053	-0.277723769403007	17.0438586014299	0.0710877828215714	-2.34499816929347	-158.888872465302	0.035882164733987	-41.3708438489053	-187.660010467769	-0.0922245086492693	-69.7857255463976	-113807.012934872	-5368.83047034447
JU2575	0.00597163359832997	0.0237269920632802	-0.162263541368371	0.00457472300052838	0.127249007979292	0.0283211164841195	-146.871779461697	-26.9035805410617	-153.93026915896	-0.243898374224134	-34.4991760895891	-84.9313192420828	-0.318645496372162	-38.2316308409949	-43.3748225308859	-11.1117527961784	-21.8411114248028	-0.113541490393168	-4.8558453187564	-103.792953637441	-0.240135735086404	-25.6098042226374	-209.046189376249	-0.278544824941275	-52.6200832683138	-349.76862862164	-0.422338815507606	-69.8515487541598	-69584.3292288431	-543.62985233565
JU2576	-0.0454441792772667	0.00199894304730827	-0.16935176036257	0.0367204168927729	0.140771739855048	-0.0291355319523119	-237.98466707129	-38.7102757146882	-170.451680385052	-0.24987897913635	-47.3823945874807	-66.891504652132	-0.123417580446776	-40.2470661111368	-15.6801679315599	-7.40258759894214	-29.6278395328326	-0.0928723154888581	-11.1799520501086	-74.5268096734115	-0.208343104645715	-29.7357335871979	-318.070474561215	-0.437332252112387	-72.7397237224628	-389.316384112614	-0.443999760049833	-89.7897557055859	-98753.2694274181	-4537.67567822034
JU2578	-0.0473115101774548	-0.051072624368562	0.0595105340825468	-0.0104965342054226	-0.0500695171530116	0.00472925312752665	-166.735745447644	-47.9422528164692	-65.9044255227549	0.0958247731929031	-3.89197963752822	-40.747544856586	0.0505373267433766	-17.3295917351101	25.7156784145672	8.12615150464278	22.4593876024512	0.0767553263022086	17.4108033443437	117.617610908995	0.170944385417111	20.9968433183618	-134.233046129667	0.167682599950093	-25.4164650762981	11.9947183758208	0.195126630454466	-20.901892208996	-117405.591098612	-6083.11599943608
JU258	-0.0884956620032565	-0.0408102413269725	-0.000974776245582495	-0.0202926844465809	-0.0826322321006278	0.0500700886023879	10.204912036736	-1.35308314309282	36.440947798642	0.110206799594823	9.33288673520254	10.6767267925876	0.126413346756617	14.1668424904759	-21.8024066707987	-14.174047848079	-2.73699431964054	0.136817892697202	7.14886716406614	95.7781983140337	0.236591121947758	-6.05075312526456	91.7178976663348	0.178064258611457	9.1379707395859	86.0461541026525	0.0359390798211038	4.75773978481438	-19384.2560496076	-1298.23738105537
JU2581	0.0165685823048886	0.0726915222747974	0.217780123213488	0.00404194376281907	-0.115543869268366	-0.110914960237797	503.763868579728	123.190511870619	316.064050940704	0.145738022372533	80.4537461588781	395.545509108499	0.293052213905253	74.4441151260534	33.5737090898493	10.2586034428743	-24.4005379700669	-0.0941314744959768	-3.8232225650036	36.37317821059	0.0429397089232964	19.0451007030555	533.882401374819	0.261578823537424	140.92548563562	669.7324635099	0.385747680804723	186.557139152182	254747.131685415	19661.6905541682
JU2586	-0.069209186478385	-0.0450757350640147	0.0399475894009543	-0.0344558182368901	-0.012414223497742	0.00135696785207432	-137.355615246512	-21.1664066323975	-19.9173011790397	0.0359855244431554	-1.88598194432069	-53.4063128253946	0.0594575979639299	2.4441646256296	-14.034493686528	-5.4350239696777	51.9754805737294	0.144661591764489	12.6946072945191	86.2344272566353	0.335388937132486	14.5895010464458	-119.983028949771	-0.0449686483539645	-18.1028924375588	-6.11810987789879	-0.106234206357376	-28.9565551109356	-95410.4246857163	-5106.58041655533
JU2587	0.0191552682272642	0.0488778772795982	0.159885502465099	-0.0100823308624901	-0.0517170149051259	-0.106828003276689	261.136288538392	77.2646808632192	114.199930339299	-0.110708306163274	45.492573821321	75.4450159116751	-0.0808097402829739	36.6553074436396	41.9741982999644	13.3025147438827	-9.78632423153383	-0.0793577574008125	5.37252097539697	-4.17172234295414	-0.15767166728793	11.2493923987199	248.039191338145	-0.122713227862452	82.1807120066324	327.43360487061	0.0950799695875591	96.9017892027459	113469.731296072	9888.79687849629
JU2592	-0.0409866025957499	-0.0713379717242242	-0.0656015987615193	-0.0473309463490571	0.0794846636593284	0.0700519366558544	-130.83896547211	-57.7406797903943	-96.2368674127085	0.0691803279532733	-25.11217775504	-85.7350917404941	0.0723693900281658	-19.148035367912	31.5317200781038	5.46962826459211	47.550479474128	0.0838653359890318	20.815508537637	16.0802295841555	0.0719316856028244	13.7827340539309	-132.782214027387	0.0227459916510615	-47.3103862791497	-256.67275386106	0.0907688962954973	-57.2572464292428	-94759.5242351388	-8150.328652989
JU2593	0.0232545921245418	0.0437575383410287	0.220364336424507	-0.0183155405180167	-0.0344422764840345	-0.134317633004087	420.729822262199	85.8081114551477	226.190800291679	0.0507632083194967	59.1993421787123	188.795394126639	0.0997278070685256	77.7564743964168	64.4593443720786	22.342156560843	-23.4763394350958	-0.165102826905722	1.39038633989686	-11.7270932632105	-0.168102686614719	10.1661301859881	438.191335295935	0.0242374092058758	97.4272278012434	523.442043871245	0.554670565661591	143.8055954241	195108.352413061	13788.5832755939
JU2600	0.0391102242250294	0.0232308000398351	-0.0934435913405386	0.00351243406145022	0.120397726333937	-0.0292346757379211	-114.498647522971	-10.8367527529856	-96.1006666182899	0.00832155539928274	-35.7834538953053	-18.1902282571571	0.22323426027048	-36.5702463970836	-46.8041772347971	-15.6090375150088	-23.4374287327091	-0.0144704519041869	-10.6772706333416	-91.859526290025	-0.0744951809204721	-39.6412746027229	-170.956714313531	0.119713934379932	-42.7375923330676	-213.908311614741	0.0349318147443818	-47.7700792322994	-50373.7843873477	-3170.03723874756
JU2610	0.0645667569365945	-0.0191434757895084	-0.133561085871639	-0.0123634686622304	0.0716881675977878	0.0814369210793681	-195.907255282821	-47.5515364046482	-112.172690188907	-0.109128017308653	-31.0095213338743	-69.0991256259119	-0.0916275227521448	-15.4393008675076	6.08015162618608	1.91353074881636	11.7517467782455	-0.00386721471737649	-0.249841599083487	-45.9611858937182	-0.0392311182061188	-7.8869046744825	-262.858214867495	-0.113312483766787	-61.0776518253772	-275.273853171559	-0.124194965158493	-65.6536867512968	-58187.3943069874	-6070.08861074604
JU2619	-0.0644176158177639	-0.0281444651517502	0.132807055062651	0.0279939982176813	-0.0922123158430517	-0.0666834660809801	113.296970559835	10.6159592654172	70.4973646088398	0.295682227685863	1.39923626793609	224.161798868759	0.424053318480791	23.5384582181588	-73.9357320873353	-24.7485269709102	-40.6593461642774	-0.0785706904459038	-8.80300818952996	79.6641350439319	0.354804717621738	2.50596737178115	119.063004559747	0.47843780203559	11.2271346568194	86.2322153713055	0.319315020756596	-13.1102397960728	-11220.2991229149	-1740.54939996955
JU2800	-0.0455997699268305	-0.0243396255615751	-0.0619673382097216	0.0164246578693113	0.0193541268767306	0.0270572641511462	-137.776204989771	-13.5866200309175	-29.5097534931299	0.0522189068313649	-19.8442179473892	45.5810074016246	0.0874857653411734	0.230529812167519	-58.7834907652863	-19.2623043724184	-27.1697648420975	0.031357262909952	-3.56070823410052	-40.0839021216979	0.0843688221579546	-7.95907378261303	-56.4454229891888	0.0660458809561008	-27.8345582932799	-107.465694434665	-0.0582727251039234	-42.5788560719124	-73635.4060578792	-3501.46544555404
JU2825	-0.0152464454069715	-0.0349959161092959	-0.026640697117065	0.00852503263236215	0.00416290613622235	0.0595748160961135	-81.8464034826616	-47.5819295145863	-85.1556594120645	0.133052891799499	-32.9577516981327	-47.7915416055534	0.135279285064196	-13.5482504688069	26.1069299222048	8.82957230816002	-20.7472202186573	-0.0579304447927591	-7.22609887165858	-35.600236081892	0.0515454224025681	-18.2111079248229	-125.837791146927	0.225976727704369	-52.9005233835457	-129.725352961738	0.17431051628112	-60.028938732685	-75271.624166575	-7536.31138342251
JU2829	0.0125894283922302	0.057912179844652	0.181345418496767	-0.026650357194458	-0.0460211820688887	-0.102000818037278	448.041100240739	95.0284418647473	198.599842960119	0.0100482437106515	80.1277242895873	166.547258630494	-0.0374001518099058	47.4189179304385	59.3175082346963	19.0965283743559	2.01628299562409	-0.0476422100307728	11.3209423673012	-20.58762355975	-0.304479450745381	27.6749796373959	420.692111119308	0.0991278373842802	119.453949747528	566.726754135922	0.283355490556546	166.161660152198	210797.306094884	12559.5318933551
JU2838	0.141128402329509	0.0401749155098738	-0.139522059111546	0.0723114165077045	0.119339699702507	-0.0596750832738243	-213.274651630767	-42.6914777094789	-207.802243545515	-0.351230738037088	-52.0351133435526	-171.32291842715	-0.444874028552418	-56.2626366604824	29.7529713861491	10.9625197682053	-32.4765760759467	-0.112160747443162	-11.4257158053124	-89.2467360019731	-0.289658583910761	-27.6933585467181	-316.298695854199	-0.47779175084787	-75.123615638786	-382.454520800112	-0.355670084726362	-72.4782292713292	-90279.5907571865	-4635.17315188528
JU2853	-0.0936320192255921	-0.0581252064013772	-0.057115128511952	-0.0290810915401399	0.00719105360826047	0.0903460398072136	-171.882354937737	-25.3665601342564	-57.9096560308893	-0.0590670868249162	-12.1746131128704	-45.9330401042894	0.0181359688796517	-2.17673934900062	32.1338475020212	11.3962028801193	1.07000193901401	0.0833927545664439	-0.690682280921997	-6.32541993964534	0.185824860405674	6.5399520073835	-150.121957453137	-0.104222106901626	-19.5231287954463	-167.496404631531	-0.258761542161016	-31.4450423219898	-103895.342807194	-4825.26247619712
JU2862	0.294070517394828	0.224760799721175	0.0532402229434742	0.0865783749039911	-0.0689857804503286	-0.0786501623634094	81.6628601181666	26.4071985238164	75.76037740942	-0.0889426602709417	3.95230152163328	-85.1964238501549	-0.283550144289601	-12.6697568434601	0.559713497360615	-1.89217398270463	-20.5808092045914	-0.0635187093832688	-23.0317473778037	-54.0286371352768	-0.285354329677031	-21.0382251790644	59.0499600874889	-0.138748621189212	5.66095256938191	80.5629328709174	0.149191298373309	16.5434062520645	325989.526209338	6710.20270107336
JU2866	-0.0996555172063377	-0.0593625960362298	-0.0951514370406031	-0.0269750766734152	-0.0216083657445214	0.180747581923352	-222.312084234321	-61.2849892526784	73.5746334503734	0.334494227936581	-1.27508167442898	58.6142080617752	0.276493825249139	-17.675365598938	-59.6199695202162	-20.273510866804	127.041245180549	0.581023175566703	23.9327485571821	212.266834737854	0.665933410998474	31.9691940750541	-14.9910108049763	0.206418883031442	-24.8924584293625	-84.5644412146113	0.296457964467994	-43.7349218630893	-110017.051433718	-2258.84686429853
JU2878	0.435121184174969	0.149062958215179	-0.0580801332021756	0.0326221123696736	0.0360587386698253	-0.0263065223463057	-65.8343494331323	17.9517734194207	-128.051729348479	-0.452743368960133	-31.9169631254712	-259.338980617664	-0.540826547767887	-56.7357109511767	17.7643566334422	4.92863485520357	-37.9478316272824	-0.194508612048364	-14.2201099157374	-118.318945282759	-0.333551970015517	-27.3184977844144	-225.198469530616	-0.52542098039742	-14.8040806495774	-165.780390917804	-0.597730464713153	-38.1532470162155	126135.32185751	2407.86270466365
JU2879	-0.0193565286762775	-0.0194852443204072	0.0747951895830768	0.0290441016541443	-0.0722311370522927	-0.0105572640569552	84.7928901292768	-11.7422988033918	-5.90659011270445	0.109546365732356	-3.14196724818767	13.9523072889589	0.188121380980143	6.5301486151564	-88.4702932329447	-23.4196125384912	-13.5589728785139	-0.0625838280407274	-18.5207303960451	-33.6853427718488	0.0897636792052509	17.4382535838682	52.3716201459875	0.199821038991121	1.21042548277264	26.8284244506352	0.120406804411482	-15.7494721998046	-73885.7704602501	-2487.43028336885
JU2906	-0.0167209763911385	-0.0164553911127889	-0.0599263577348466	-0.0215495803516331	0.0501386745052247	0.038510971685833	-107.903376402137	-21.8820602343704	-16.4710555608591	0.106939459037289	-15.3751504378805	-88.2816096808363	0.0236687528939303	-15.54366197997	31.0490053191731	10.6348933008982	26.0158085352094	0.158960143240201	-0.172314744691178	-9.33840865071766	0.16319650590093	-2.76493704020725	-68.2782982264134	0.0867543470666467	-27.4149229494187	-27.1954340587152	0.0818009130162696	-24.6248450952684	-38647.2265344612	-3694.87579038488
JU311	-0.0161715335663847	-0.0442481859279222	0.0121618392640911	-0.0533857149035739	0.0221600577101445	0.0352684298871553	-18.4964368738867	-10.0847878970765	32.8591749068804	0.0383672212630055	17.6644414396467	21.9137046380168	0.0299408025464934	10.0004753098837	-62.2686516408027	-10.6665748616704	39.2129900852896	0.0353898614266432	19.3182915557478	40.0785312630438	0.00258536525367992	19.5202350958092	78.2646778276181	0.0185367379395201	10.1925067685223	199.044971287154	0.100612466542316	-8.59477346262161	17465.5075329151	-2426.84721011766
JU3125	0.0243695355147781	0.0366716559498337	0.122650836057377	-0.0342932651628967	-0.0216396308617332	-0.0532372919879819	89.5324368524176	51.3251765683189	77.3733883762288	-0.117048567212653	41.6289287321169	-18.3169656223085	-0.308656328818605	30.1337033820211	84.3604902583889	27.8380807068881	-14.3658622719028	-0.142299048554029	3.58832981909318	-9.74396387822009	-0.196870667448618	15.0267608522143	151.089327454586	-0.104552525539789	61.4490391352739	317.24203008825	-0.00840276284954658	98.0167852925767	119354.917395455	7942.25579720974
JU3127	-0.0321030292057887	-0.0365727818873214	-0.0401253022490605	-0.00945770352447849	0.0246382120425594	0.0169010494012603	-9.75931804959795	-18.3479158687221	-12.0187667816497	0.0476373859166543	-8.33946716650764	-67.2371585789377	0.0408169249585871	-17.0010719792175	-32.1854079556359	-10.7189888433528	-8.17181891505885	0.0571140244380548	-3.12316248197521	15.675544249352	0.0592733989606401	4.72510389165445	23.3631181228251	0.12837235729512	-15.5074876749836	46.9642161709406	-0.05479947525168	-11.626713679866	-36324.0406919197	-3499.60888983635
JU3128	0.0197637377980602	0.0157196500235652	-0.0207545099169626	-0.00510370990549239	0.0605812556443075	-0.0707638161067081	-110.481185079277	-24.2251789308985	-47.9099217427844	-0.0665945718857674	-13.5316933868312	-44.5442502734236	-0.020973107931107	-16.0669239688355	29.2432516422379	10.7813375694379	-18.5319694564129	-0.0298970870329037	-4.4550528817128	-18.7917433589127	-0.0916760251956197	-6.97082877323002	-126.983875698649	-0.0427234623939231	-33.2797109608607	-45.2486216833309	-0.0389891275989408	-20.8217459019968	-25822.6956495779	-1242.34037283349
JU3134	-0.0681072420155304	-0.0214909009367432	-0.0866848493571222	-0.0270899001032022	0.0506636004224798	0.02889429735691	-163.958162308225	-29.3545350279268	-45.1601299604513	0.11406013575783	-27.0031097344409	76.8879089596242	0.159500706271758	-3.27100663977605	29.6817078355839	10.3095754511084	4.54813031258031	0.0664063097348277	7.07835433926785	-57.1921104574179	0.136901457848792	-17.4393848601863	-191.65539470821	0.0312619453412262	-48.7072395011553	-155.490516046528	0.0126948472793506	-48.6903234939128	-68587.7629610862	-4830.72787708174
JU3135	-0.000839071314737524	0.0452933750083283	0.15366915499747	0.00815775207467467	-0.0353948159373057	-0.116695624760281	404.526585327149	69.6106675563613	56.0769197139398	0.055179369048593	50.5855078278342	132.740654235836	0.050147550256995	29.9569727835394	45.9710655417563	15.1946376109424	-29.5691350770999	-0.159642166423337	-9.07863635120194	11.2954260009984	-0.189809341654602	9.12340093517727	236.276096412204	0.197703300292339	100.949249878892	527.267871719235	0.503767640974628	150.003676622444	238054.582135455	14273.9402742973
JU3137	-0.122795319010538	-0.059303051864109	-0.0231439911565405	-0.0389992597774061	-0.0319644801079823	0.0360355414682682	-132.319149404736	-35.2305890583475	-60.5094130266225	-0.00748095563245656	-3.32391974850847	-12.2850423657357	-0.0588802694559513	8.66169766570173	-51.8706360113525	-17.5866023278142	83.7909790887545	0.259318121090699	3.43616013553684	23.1298263016063	0.17486231409599	21.4046692832646	-75.2210687232688	-0.125987577357581	-30.939332838277	-338.136167623844	-0.0655959619901375	-44.270822053345	-127486.57452136	-7412.58865115546
JU3140	-0.186520648091275	-0.090235000192299	0.025732571492067	-0.0389142076901051	-0.11623692691572	0.150853597733359	59.7826439245751	-38.7852611436487	156.513231636449	0.305864585124134	23.8803833136781	226.777626976884	0.397276263436043	42.5589145766637	-9.39115508950075	-4.27524082688717	64.064781686506	0.282222129743119	13.8424815234314	118.158579129136	0.360870295899121	38.5873528819248	213.069956625501	0.373259084637559	20.0289115396827	106.019339896085	0.204848023706261	6.20613993662108	-41276.7458182862	-3115.06284152723
JU3144	-0.114817936381496	-0.0196953491278361	0.0209466136092872	-0.013858843124181	-0.0566518538655292	0.045482350011366	-29.3646296606085	-9.49122852520027	43.2697074637779	0.153760933282072	6.46658822352612	105.064434503007	0.306881633334049	14.0019542352488	-29.5614927636387	-8.90908979319502	-20.9993125907829	0.0395905682092041	-0.250733552786012	66.067604761899	0.196634343541629	-4.71041574823451	26.8001084103827	0.0854621572324448	1.87125100793065	69.0222143232343	0.119384031177328	12.7471891833916	-36992.4202192486	-1303.21728309985
JU346	0.177845505428338	0.118024095121772	0.115776160937031	0.0105786302046399	-0.0696007303646169	-0.0951314120097832	300.769135359373	82.2236725577084	116.340587113913	-0.205046288045097	36.7234218845914	-48.8476729050323	-0.33302488708935	13.8155228294774	46.0661191475001	25.2858138930743	-37.8941811886433	-0.214574621849886	-3.78029464559045	-75.0933977610862	-0.363779805030166	-7.1317919249928	225.632302790376	-0.197737482432378	64.1147050311475	444.068906338842	0.0534270274615873	108.804818866817	199562.681590526	11410.1223905914
JU367	0.190205290758791	0.0506901641093886	-0.17028334956553	0.0235593123649661	0.23350465260954	-0.0823144356454363	-194.472001289412	-28.0993256935531	-226.058921905838	-0.419347902734996	-54.2427983519415	-269.18778883567	-0.516421464206054	-73.5375893730365	-18.4961611927872	-5.28631902329126	-17.980122789563	-0.147445591669709	-12.4361641154473	-110.349080211764	-0.338474467150212	-39.3603710016141	-312.124995374885	-0.577521372292075	-68.3375676906459	-351.975685798695	-0.518839390178858	-69.9929015162977	-53146.1359370611	-3132.84753137075
JU393	-0.123564794721437	-0.0355084024560405	0.0635804422936941	-0.0278304657318128	-0.100282974786367	0.071665799492785	70.3948118278184	12.218313261847	69.3238117190064	0.114378921219531	24.1083678196149	116.994927532411	0.137497051876701	29.650571519159	16.5728874133772	4.92858410721663	36.691270834798	0.169238013754553	6.28447180396501	63.7549724032627	0.276359785522739	22.6592603710797	119.041133034122	0.0400986586684054	33.3046408593467	99.1159374981962	0.1444537938541	36.4928158039109	-29297.5078118536	691.627234006769
JU394	0.0845747388906045	0.0283652767837575	-0.00284802682642798	0.0194384779226647	0.00422525504629188	-0.0210095880578688	-7.95185881241566	9.61446148535925	-12.3837098913749	0.0650178296288378	-15.6185507225725	-42.3659355771019	0.0578692029269367	-10.1087516876751	-3.39698133848959	-1.49525042186187	-4.70617420169194	-0.0510878820920749	-2.8256396815636	-13.0447525075461	0.118260713635127	-11.6363788279276	3.04623949532069	0.12383790961734	-14.0595888482062	-65.0594778770193	0.0416099914774211	-4.85571503281486	12719.7831544266	-1361.74368757289
JU397	-0.203281147654255	-0.110643287765798	0.0294418175462821	-0.0319663750718761	-0.0600662086835689	0.0531919465202064	-77.4330675896511	-46.3164662770745	73.3587416481301	0.235839799305113	4.98946567644879	175.125645928652	0.413344412060636	24.4844238055566	-27.9003851812612	-13.3110996879479	49.9727285005264	0.0948111677668052	23.7588195748799	81.3469328141375	0.219999637803589	32.3054281758926	-25.1582863947353	0.287987922415403	-9.80521390932985	-35.6200807276568	0.264412649982142	-37.8280112863011	-62023.9103047861	-5739.72614311842
JU406	-0.0864002210173966	-0.0431130305014335	-0.0288996086742849	-0.0127213587981458	-0.00124223236286572	0.0382057094158514	-88.355498429676	-23.0509323569411	-30.651504181968	0.0653322065901502	-10.7333171623595	79.3755091541918	0.0761122620411354	9.27764919927535	8.01033561925416	2.32947903585756	2.84808889701615	0.0260801819707588	-1.04474693655168	11.2151864520048	0.0466080559598513	1.01258911595817	-81.4204642569237	-0.0443576919385831	-25.1511983864732	-218.27635945085	0.000790115209400679	-26.957852236842	-60299.7392656083	-3624.9081842407
JU440	-0.0390267146637074	0.00388511406617598	-0.0018237021103413	0.0391274975625374	-0.0224343727170083	-0.034918410697101	42.2268570255225	1.29218620049213	31.9648738051492	0.168959352981817	-8.34142789317579	55.2859807768055	0.263689462248875	-2.40323864048339	-92.1973873608765	-30.6973507332322	-27.1158209133831	0.00929656122048676	-10.9588439789785	-13.3318273953479	0.0227152699172942	-10.898423503643	27.2206049971447	0.275139117848327	-12.4773331265463	58.1102306254524	0.238565080215827	-24.6855088899808	9991.03889609872	-889.626343308832
JU561	-0.0537616855327128	-0.0649589990343435	0.0166975642641032	-0.040601376536428	-0.0117082008603531	0.0573230320987857	-147.739094540279	-45.4063459995896	8.06294472256717	0.18603937582412	-3.6889145440894	26.1677854381183	0.129046456411856	9.43125699240248	27.8557455183467	9.15403391520556	47.3414129642943	0.195309270125287	18.2962231952857	86.3113480312472	0.278374581089191	23.7332864237486	-102.942467928129	0.172899230087784	-27.4035710036138	2.116179873473	0.220727801978871	-18.9866357096652	-57749.3650754287	-5369.01981618931
JU642	-0.00923018402926087	-0.0295623651809068	-0.0715100898612944	-0.0453610713233744	0.0447309754284466	0.070619371172309	-102.511206238725	-15.6588022621958	-75.5612511569107	-0.125367363631611	-10.3071126445384	-69.5515815490597	-0.140808801344625	-11.744014763083	70.8948301337344	23.3087709155858	35.6909290501108	0.0650192499297809	7.32282889557647	5.35155137788438	-0.0261385093364926	3.20789735091774	-102.563839590246	-0.277970255573545	-15.6542434917179	-226.830339405698	-0.251163392216097	-29.6172348579101	-77288.3906191725	-3113.35747592841
JU751	0.0480749367174099	0.0691079450367742	0.0940240388131822	-5.1949518624563e-05	-0.0829639352898227	-0.0304411024074579	83.5881138508405	42.7916666512372	84.9795753105078	-0.0957316873955726	31.5962182176075	-11.3585808889335	-0.182497290650135	29.3954279135181	44.7321796106005	14.4473352468665	-34.8818743268761	-0.176621390428171	-5.62242432740144	-45.4352040020975	-0.246013024734736	-0.873035696527737	135.112947774031	-0.0877190289351182	42.6068221726779	81.7021482234162	-0.188862423371741	78.2723321807437	129479.798956127	8625.59127779153
JU774	0.0839816398236893	0.039466165789581	-0.0426257294975251	0.0553721443530614	0.00909782164563843	-0.0648778077947024	40.4941023450334	11.0303494450532	-36.3142246673329	-0.219459874428807	-13.7310950871142	-113.853107950448	-0.176295971266773	-23.3875192391442	-19.3228599062732	7.30431476144509	-36.7184588953907	-0.089801526480614	-15.4087075161237	-45.0888436264089	-0.122549965118259	-14.5035792410617	-7.56836164417343	-0.221646983328393	-14.0354055334341	-2.87747165264206	-0.196754066709235	1.43891497685398	18095.0448673732	1826.44015824398
JU775	0.0460429127349669	0.0499583609637138	-0.0208871213229896	-0.00178538764881774	0.0574838008342051	-0.00517849526863471	21.5998554059426	3.54390895523663	-32.2344072572528	-0.0477042874064236	-5.1453630311911	-11.4818307498202	0.0196893032997635	-17.1475670918193	-7.92822069926612	-1.64483015754971	1.66656590068233	-0.0228299830469132	-6.38903072751439	-70.8472444984167	-0.0733721865994614	-20.686733886747	-3.73494982803739	-0.131544122452854	-7.19000896210495	-101.013479726104	-0.132733704934554	-1.00602733154806	-15823.5347890841	767.574639959173
JU778	-0.0522625725511024	-0.0214569479552646	0.0220541839206208	-0.0343032421666593	0.0634542221767753	-0.0140084021455663	-74.6566400589202	-1.47868440293959	-54.950650662586	-0.0384522529273097	-6.20895068175619	23.3302413392082	-0.0278228688032572	-6.98535462634898	38.9117260007976	12.5210940410394	6.77439633252584	-0.0669540750254987	4.61809130748	-19.1726318114965	-0.00241777431034618	-5.49460120763181	-115.584796917899	-0.0934245509585314	-8.34167038710572	-119.58805198582	-0.106260319516315	5.79138921164946	-66141.9244351042	-2195.56181959572
JU782	0.0169645163860182	-0.0169004785219569	-0.102518681097636	-0.0175838612680105	0.100666036581811	0.0331589802391849	-227.355718465012	-42.6380242336708	-173.29328383156	-0.0413774441214723	-39.1043756358817	-129.338683866954	-0.02703900501598	-42.4703371842462	39.7421270373002	12.8474171369514	-12.5468866065858	-0.13183940985758	1.90314009205416	-79.2096406477542	-0.0808021261934735	-26.3563143709091	-329.637981778571	0.0181899893111099	-46.2379712649754	-347.055421907282	0.0300516725789174	-60.6798918518081	-132015.050481199	-8159.69744880758
JU792	-0.133278807740552	-0.0473249280026329	0.0139109801804836	-0.0243800956290789	-0.00953413395790886	0.0028346620461935	31.7037785934687	0.339655886204799	61.7132371387937	0.20370711943518	7.07491800827417	147.490778546619	0.206829588382619	9.52000226840849	-25.6081185087783	-9.01177258263492	49.740292105785	0.0270105268087246	4.14357472273598	24.0674191017598	0.33316054331592	5.54816882312231	61.3211835795011	0.284543333167919	23.147855708298	123.996125024591	-0.011416872391558	7.66368088874968	32165.2904031376	1512.88833390373
JU830	0.145660134724029	0.105902476654041	0.170680250205623	0.0421271001430898	-0.10552322609285	-0.103433283523302	450.034991739056	104.397288621979	148.598117778305	-0.16870884214361	49.9179171450958	21.3428755412721	-0.217750693850876	32.4714875016243	31.5824609800145	8.51742637837394	-53.2434182928261	-0.222961638950198	-12.5900188520678	-62.3690441314341	-0.390110178553334	3.62123033477842	384.262109088442	0.0748363302245265	102.881661405991	543.401995598984	0.0882014320630156	125.567351675781	257579.429848836	13895.2482129898
KR314	0.119990286605367	0.0935331367657765	0.140004896940732	0.0418479596994635	-0.0819852778399364	-0.0758659191680455	386.623067253296	96.9115042318378	126.507149196987	-0.0954602006604556	43.5270475486871	-67.5602855516409	-0.324557898111339	29.602750536358	11.5664648577191	8.15715978713968	-43.4094542378543	-0.147068140697528	-6.23630706272861	-64.0486280022206	-0.314412907597121	-6.29880742980392	317.462895389031	0.00757863977512229	95.6235621068363	537.750815432039	0.33731014939789	143.6234241084	231798.089508859	11165.7967441451
LKC34	0.00661205553096223	-0.00823270016491452	-0.0286302559379248	-0.017807586569587	0.00114707460207114	0.0439635450409722	7.45136347235467	-3.42183721159636	-10.5606522469361	0.0183742990262563	-0.934358333508809	-78.6720977905772	0.000666292695858299	-18.758405264508	-10.9833019885565	-3.10380748123564	45.7399525784266	0.127651710567783	7.04023876857313	25.7856049531958	0.131791458008546	6.21094558062662	29.4864369352189	0.0910264872282625	3.66821701501019	77.3534045110345	0.111992106228996	11.9741965414906	-16211.8710427861	-208.529103640676
MY1	-0.0393769797200579	-0.0388174129244944	-0.0256932758507427	0.00183790911956068	-0.00809153916748803	0.024820229493204	-2.82187710145915	-19.7067809373766	28.0760948088245	0.11462240289004	-4.28298620671422	47.5376079360269	0.222721196841459	12.2544239276379	35.3390534212046	10.6935418484034	-22.3665393587049	-0.0724644418344851	-4.4444696312348	25.3566592674809	0.0156733101310202	11.6861873062155	19.0708842923898	0.194497453124916	-9.91695901454146	-51.245608175039	0.164144217136188	-23.7375061262889	-16990.7307977176	-1957.06562500002
MY10	0.0670567798089059	0.0037324586478689	-0.0532055783692574	-0.0101418453273132	0.0247016781649023	0.0332004670157321	-48.6199181887929	-19.8045606449901	-89.38679802649	-0.151954011372459	-17.405976530185	-109.810398855101	-0.2234692513333	-11.3947536958693	92.0135457511353	30.3086818103679	-27.4474365358802	-0.0892384643933908	0.0566391820475666	-22.2504343049137	-0.139253908520417	-6.84315946459435	-91.123250819824	-0.140590479905993	-26.1127307064813	-172.907205415089	-0.115710744875695	-33.2832699643042	-28818.3630468931	-3103.74047554471
MY16	0.15035671116533	0.11495620315573	0.200114740274894	0.00448811742565369	-0.103238713142921	-0.0723945034362816	455.926578270429	108.926972436981	219.223907563957	0.110653581665948	62.2518933675442	-57.8034954073465	0.0179470520421561	54.7162296800978	72.2193929988444	24.3408254684936	-19.8161713753052	-0.145748992323665	-6.07150901952786	-13.7578322587604	-0.217179988223517	-3.88275452729418	455.703912681544	0.297719533671884	106.00470763075	716.788186499916	0.504935387155547	158.942783572298	330192.979919499	15821.8553604379
MY18	0.0775164536949906	0.0749208710318101	0.177355191228808	0.000121592625103	-0.157861365381435	-0.0180814097665883	290.616561868724	75.9060463193936	142.194393356792	-0.0774960364752436	53.6477852106453	34.3225913621602	-0.151505545495928	41.968534591913	86.5839161226841	28.5285534268321	-33.1013013549492	-0.173825819809423	-0.131477849899713	-13.5229605767479	-0.236742584627815	12.6416205413035	272.414364899321	-0.0290582259482548	89.8921622956126	478.970290487424	0.133687969876267	155.549452682334	163350.246011248	9919.69903902223
MY2147	-0.0664584808809553	-0.00359007561027343	-0.00759217670861278	-0.0143335845901664	-0.0269273434624724	0.0390573894684401	-26.7370384931089	-3.22865152472145	23.9017807094857	0.0241408152501935	6.57715677696777	33.7164555927565	0.176462921434614	8.11657414463978	55.8168531975303	-1.57010465707387	1.00574911279136	0.0563075250270002	4.81079031195167	26.445087486286	0.127224990335666	2.23599847699022	9.41565047710923	-0.0394653389915353	2.25573072214961	101.628112969778	-0.0180223375292708	-0.865063294814679	-1559.26249936215	-856.450824173314
MY2212	-0.00138012070849929	-0.0129699122585035	0.00297953988237432	-0.00723946827458067	0.0397382453822599	-0.0256733294895665	2.65877071987175	4.94075794485348	-27.1674468782836	-0.0647849046083453	-7.77026421509201	21.0321182413529	-0.0808014089169204	8.50578782886083	8.56553301614521	3.00687925678827	-18.5946874579893	-0.0802329623537771	-1.63989948118892	-87.0936525325761	-0.116385494002678	-15.9746162225011	-58.0171465618589	0.00363512308311484	-7.72759045659227	-85.4180801670886	-0.106384136452419	-14.4093614461394	-35363.8406098656	-2173.20819499764
MY23	0.00796279372481552	0.0426163818514056	0.214144949341195	-0.0216211920213604	-0.0915186261092235	-0.0830259618799598	304.025213720413	65.2348129493707	152.141056809094	-0.0433586214726409	52.4428485161878	58.4825399615614	-0.145627503993254	47.6370786062659	50.6470435928485	17.0821263231004	-17.0981732404492	-0.191230086532775	4.44718791623552	12.809503261549	-0.13670573472035	14.8267345890978	295.817054717038	0.103223722665039	78.9182292892915	412.295728410911	0.433113550023125	116.654760843296	130042.708055782	8607.2375103579
MY2453	-0.00357500830745344	0.0713114343101126	0.204233834780658	0.0246809383518485	-0.0725154415846894	-0.135675706368164	466.485968941891	141.699495873743	166.889778567365	-0.100504040939635	77.0865969460128	77.3168398724279	-0.147194804334124	59.2138955004904	67.720496473871	22.4839611616855	-37.6664630704979	-0.0953893381418078	-13.5134595958539	-3.91102959248186	-0.094749268362047	11.0504453051986	386.544990813743	-0.0508854526524584	146.463638451294	518.322186982841	0.00659980016236625	175.470210891796	185865.320054986	19015.0009270786
MY2530	-0.126309633243181	-0.0670426958475632	0.0712073706716339	0.000571546222032676	-0.0390154779804393	0.00468093692727818	-169.459318341784	-15.3810496717111	24.9413119799629	0.071507568081686	-2.28709818087043	45.6174683867631	0.189905531169367	23.9161242602413	-23.1180674700582	-8.35331816219332	35.2358272284191	0.221079360458895	-0.0440644549698093	78.498159055798	0.0680000987269977	7.83666790798637	-116.111349390929	0.0903855441328327	-11.5073968418957	-69.0972937875692	-0.0764166766778347	-26.2496710727888	-105871.144159274	-5412.4582281601
MY2535	-0.0144129602024661	-0.00154737380649448	-0.0861369425868536	0.0193147509454245	0.0166466301455734	0.0281868529431232	-167.199059796919	-13.8184087244228	-117.388283486664	-0.263781540136182	-22.8110871686448	-103.208500533189	-0.275615634106996	-13.8873249039741	15.1478143265444	4.94348304601917	-25.2120909370282	-0.0170283194175753	-8.18377946362844	-64.2575740454453	-0.0782215217108854	-15.2534413025092	-201.57949834565	-0.336958413760731	-35.9210105371088	-203.557888765721	-0.371347259220395	-41.7890619483168	-83312.003826871	-3405.30313547506
MY2573	-0.228266514704672	-0.0443986443423738	-0.00601320082198256	-0.0189549234729279	-0.0902522507707428	0.100147549288509	12.7869149071448	-15.9116758874711	104.511490711639	0.284198324563141	12.7305217613716	168.445098217768	0.380884154328094	27.1487905012763	-73.9055962944658	-17.6455077166587	57.3004155656805	0.263796665907654	6.48379281268728	84.4103858411635	0.362110528448186	21.8028663263249	146.44178930135	0.270454413671306	8.32584688929382	-12.4261546526694	0.0754433316853705	-21.1498687739066	-13456.6198127715	-533.909400951497
MY2585	0.0718072567162718	0.0102281240057731	0.00929684807738542	-0.0068347609233097	-0.0521584512986886	0.0160682140395236	40.1141503035877	0.496814686179652	-18.3821720481231	-0.0457277425698997	12.5665994329128	-22.3479919470835	-0.118495627607977	9.27873398949854	17.0277004071528	6.52481653170938	1.53564461961912	-0.0369660725304921	-2.2600856929938	-4.15872342390831	-0.0411964630727018	0.739188950965115	11.7288172659905	0.0527191714246222	-3.19075782980881	67.7696318383599	0.0640139684704241	7.03917831778827	20172.9743315651	-307.591092409556
MY2693	0.00558537082762959	0.0201431914739968	-0.00402932065045496	0.0221473263539822	0.00778468831008596	-0.00415151870014673	68.3621748278513	19.1362898759169	1.72968150578433	0.130404710834483	-9.21637016276252	-19.661379551846	0.174183552861562	-9.23108781908209	-38.2880608563369	-13.0011863863154	-45.8197759470291	-0.0971669521925257	-4.53415081072095	-73.5558111164189	0.106175590569434	-34.1536127592354	113.881470520665	0.351866295100035	-2.66153271776727	87.4685803146335	0.231152545943825	3.23452282039126	-3605.88263918258	-629.272020755699
MY2713	0.079368758317157	0.016581690471234	-0.0100000411343073	0.0510977460120466	0.00558389186675475	-0.0350566945456759	-15.8538541858797	-21.4653126704038	33.4063648571015	0.040179741628859	-6.96501855406087	-48.8674517441783	-0.0517150744248294	-14.8869369629968	-49.0940582212779	-15.9489145891984	27.1029418886251	0.0106884083309589	-5.05292095397919	-7.98080871400244	-0.0891452006675261	8.0155790612963	42.4177156200567	0.04274505003889	4.18507611618575	-21.640385229592	-0.156863810749245	10.8036260861889	2654.15481030842	35.5385250732155
MY2741	-0.0128563109466846	-0.00192162587955714	0.0486549326052401	-0.0323584299559168	0.0183699036937437	0.0130920044618447	8.26985040021859	1.94814190755775	64.5517704032978	0.24860534242937	17.9839874089649	63.6396182396303	0.369017956772083	14.0378449192169	-18.4477012555513	-6.10376312137068	42.3237243859572	0.113583043583853	12.7641254056052	50.191387488863	0.341121187769919	14.4638046555411	98.6223877605689	0.176108117351649	18.7676076919258	67.8648349392208	0.0713854440589941	8.39215215800939	251.956487773548	-50.5130567094287
MY518	0.106310102840133	0.149837119677642	0.238853047636943	0.0802018699179081	-0.124781199766242	-0.190222990310692	837.013454431336	191.683217188981	280.102261887701	0.0881452974074104	70.2390277833752	419.822336228388	0.203728608505413	70.7110356417566	37.8789756207163	12.5588719892649	-34.3303581410437	-0.239882895642617	-14.7356100722276	-61.9845795657737	-0.505037000300925	-24.70449174886	604.533010830992	0.334021314992709	152.47164278325	691.829874039275	0.69545325426351	175.260787824466	468098.413668312	24354.2435167068
MY679	0.0961049440123425	0.094534004571949	0.153468623939618	0.00527631339211686	-0.0655594825618896	-0.0821718326310562	426.75498281091	141.920950084861	171.292995602487	-0.0227478170923865	70.1254413734002	7.95588590092095	-0.0735458528985611	32.6583716033516	69.9669887982069	23.0557704903877	-25.2222978507479	-0.06848994531593	-11.8736067071407	-14.6962496540482	-0.234937445387785	-0.282345563802558	423.456788698771	0.0805705387709933	136.399362940247	569.399986919546	0.101868301271358	175.727611824778	194259.769470093	16509.818861741
MY772	-0.144394123130425	-0.0523060823843809	-0.0127164370191435	-0.0415349043652544	-0.0255070943220953	0.0811111997633986	-0.227573782921627	-12.0417132722134	52.1420908673966	0.173606071258926	6.82654506318514	34.4118897828515	0.208016369088137	16.4083913298823	-21.1102530447602	-6.15880614588041	34.0002912543466	0.15207265853079	6.24920750377179	45.5787949508884	0.11280438973915	16.4608974412815	48.2118961683598	0.128526060274835	-0.265088879278831	57.8281910771893	0.114452837816128	-5.44331218545242	-14025.2712780145	-1598.75772115287
MY795	0.0521978974406171	0.0631036384129116	0.165409505376059	0.00244229811980032	-0.0922365822432913	-0.0476202492578335	306.835861667753	77.0630230568688	104.185178564187	0.0203394626499691	50.4102976417315	0.536233994464042	-0.225357761995401	29.9295188336002	98.2080538662897	33.9057923204535	-21.804436804306	-0.0954573799348221	2.7641573930982	-29.0003925557168	-0.308078670682816	16.8452938816456	274.687808873058	0.0468329888491531	90.9248727351142	403.548511457014	0.177010764065985	124.682787470537	117271.069282503	9636.00802222316
MY920	-0.0572018765183865	-0.016258607951165	-0.0279371483739081	0.0121118123955773	0.0218356834243702	-0.00115716408857665	-80.7546565199882	13.4478035148535	-90.353576709304	-0.153867723563549	-16.6205219386005	-22.0628728254735	-0.157794334463605	-11.1073035270303	10.2509238404209	2.95327221589763	-19.1433915711868	-0.0656149567878864	-7.6950627213277	-58.7514057940205	-0.166036687511792	-19.4144763185906	-66.7377259824026	-0.138844074140474	-8.77980231832719	-139.767887480389	-0.285005231313903	-22.9328716976402	-93289.7557193384	-3362.4837618865
N2	0.0249251041202157	-0.0140278841653372	-0.148700779790203	0.0351196985929993	0.139661591359375	-0.0349010335978173	-240.09900958735	-43.9406592523666	-216.521664649334	-0.338605337490688	-51.7661522352461	-196.308027451511	-0.404663022328843	-52.8793336470987	-6.58150991912041	-1.40157581018496	-29.0329691871188	-0.103430551178486	-5.22041455839402	-71.3961298666308	-0.250347456451842	-32.4686224976288	-324.722659680108	-0.429128125391419	-76.3952860353145	-413.974483259415	-0.478097822755481	-82.4100686033003	-133365.712133678	-6331.81087212097
NIC1	-0.0583586662294402	-0.0360017085926873	0.0492935944425631	-0.0198406209415361	-0.00507647042117794	-0.0230231647325135	127.779833283356	-6.29077441236756	55.1235536969671	0.160989274155084	5.06801977103806	104.90035277837	0.278187739373485	13.177009355205	-40.1181213787199	-14.5266164009881	-12.8474099337648	0.00405244038416896	-3.2813399703702	16.8997497363587	0.0480208228918331	1.64258182616323	111.753646445386	0.289711841062922	9.84366550329747	103.709851745331	0.0824169091858666	-7.4514535647919	-25434.2630811875	-3450.30986546479
NIC199	-0.0985488035866667	-0.0331019036166741	0.033314558657136	0.00452419832126333	-0.0174309043913997	-0.00256162599693827	-24.7268384460769	9.2352003213649	41.8323468330863	0.100100986473268	7.66695591617938	78.0694007375574	0.182613601859688	20.1942034023733	12.8372445879355	2.85634049743447	-18.0684424153348	-0.0187033003836479	-0.685503609298752	18.6800080547885	0.0596276797271032	-0.45155444283018	1.38207310433295	0.122372656331524	9.81876711308497	-97.112508274623	-0.0908412797087376	-17.2170801934311	-38400.1091738763	-2417.04909387217
NIC2	0.00555824352497127	-0.0115056078610436	-0.0388032626327077	-0.0020898882660345	0.040135100429906	-0.00790079738187354	-50.7793000251052	-4.65642202875493	-64.7682865659281	-0.147148046215887	-13.6719374921152	-78.4797367701962	-0.221830075982459	-12.5193554845946	-62.1653615849826	-14.8755471921145	-14.5985093506586	-0.108942677957035	3.17076237044574	-34.6003177135261	-0.157912531230282	-4.33154533492484	-97.6697765251569	-0.289186212270844	-20.0683761794062	-88.3922969856	-0.0455834588367748	-31.6930929847564	-52876.6406527139	-3692.74868490514
NIC207	0.193285938354059	0.0705339645478218	-0.0502907690346735	0.0168269601728739	0.0713716042403499	-0.03353096837779	-124.403539389372	-7.27127890458547	-94.9301346751797	-0.309338398200748	-14.0678165914498	-84.2891805046648	-0.453691325705175	-16.2207154423104	-7.61930475828686	-2.77464116161054	-31.9986631497106	-0.214999694553734	-7.84842537949836	-80.3925175920602	-0.319746259564789	-19.3751572062735	-212.871959825195	-0.410671339390316	-21.4126311852992	-116.253942126768	-0.135779517185781	-24.3572804429187	12612.471141134	-898.839424290919
NIC231	-0.0493811657336173	-0.01049088269032	0.0146016524140314	0.0519014504526207	-0.116659060536448	0.0448440473718996	71.6596195592132	14.2136341047922	-15.3234409525933	0.0920129735379215	-1.59136622483138	63.974824219467	0.221244895800863	4.75452729791006	-37.8544657435059	-4.12775553847157	8.21979535366	-0.0160065649761775	-2.53612730936301	-24.8899110903369	0.0220545438213054	-13.8266838519481	27.6957752140087	0.182068349121985	3.07651739667576	-36.007327823694	0.17778373291959	-26.6969522543368	-42438.9128138214	-2071.83179011592
NIC236	-0.117912991708774	-0.0477747148081131	-0.0048636421108016	-0.0313195261083124	0.054347753958875	-0.0175467803958247	10.9793587125621	-4.38148481802242	39.7406515036391	0.21349641966056	0.212247078623087	39.6623372251644	0.309286447062444	6.62501810827309	35.1803806604117	11.709072355694	23.6550809022537	0.0955498040751958	4.60052094998286	30.5151107357354	0.149632348194363	1.57840177324376	41.0069336186294	0.18656151847353	-7.40497123294124	17.486876310847	0.171810349318387	-10.7653504251831	-28055.2751803628	-742.925408319049
NIC242	-0.149728753009176	-0.0269036112125118	-0.0198969427050763	0.0075899301302386	0.0508927339289626	-0.0196371731631718	0.387136149827336	-12.0190978733046	-4.0191796180475	0.193608941781416	-5.98703167561231	54.3820393891541	0.256814884975833	-1.31232902091083	-36.5761667625515	-12.215750824341	7.61419334668252	0.0612071923147834	-5.21208869557287	13.0917049365997	0.155909117063363	-6.09208414883562	13.8496415702455	0.215342786844375	-21.0204449989681	-115.278462087256	0.12941077835983	-13.2463773947497	-39930.8358150315	-703.780919997626
NIC251	-0.0777312726812477	0.00884598332230201	0.0189994011889842	-0.00927702035116717	-0.048488511731627	0.0398278768108438	136.065134886013	20.0771514123503	71.002449263522	0.192224563269405	13.1023645522173	68.0726726021488	0.316976941728909	9.17898604742001	-85.0026540874306	-29.0558823829669	15.7234441678963	0.131440730583961	2.81064985423481	32.0615501481088	0.237531272789141	8.17420003101208	165.1393864668	0.318034724424561	28.6725863689562	104.638294665322	0.145731430602708	19.7973202176955	19860.4354195981	1609.22511780816
NIC252	-0.064347619234397	-0.0359026239077026	-0.0480309523372694	0.00201148119351766	0.00870386463652962	0.0530091618577634	-72.9542068101408	-22.9258900981831	-35.6501257122006	0.137106558754125	-16.1399393347736	-9.96890930903199	0.00508319042611197	-14.5547897291764	-71.7285986380761	-11.8150712827165	10.9068395591569	0.134674319481647	-4.2242560344771	33.4046173912231	0.25398807861951	3.82027636350823	-68.891562589208	0.0782724393571621	-30.5304712550669	-70.7491072850759	0.0540340257971579	-35.2078500670992	-56787.2444823751	-4821.55404735868
NIC255	-0.0559471128481398	-0.0225786845484009	-0.0144637926510296	-0.0136897297952037	0.00622241807445519	-0.0178250354415066	-101.108979782933	3.3368962530411	-23.7184927880859	-0.0854323175549949	-1.46330836422272	15.7765647253268	-0.0642549657804705	-7.59531700667057	1.61258374437699	5.66338753241741	-23.8351762820542	0.0528776433106041	8.77168750783395	-16.6482388621401	-0.0760880953451823	-0.411268572053715	-99.8123030443699	-0.202737741055501	-12.7223667224092	-109.586042933881	-0.264235539386317	1.2141283702033	-65447.0056998794	-1869.63070939782
NIC256	0.0431672996587173	0.0250423481299188	-0.044734193017165	0.00282955131451151	0.00422537240888721	0.00992254059772905	-25.0441274705197	3.7959225301633	-46.3405503796476	-0.0355110997895172	-6.79767824302438	-85.8468265164915	-0.0768011653311214	-14.2711851721133	5.49093529364527	0.0708521681859657	32.2820136616627	0.0136676959021985	-1.42007780065348	-15.9094665470686	0.100227957469466	-16.4308314157952	-53.094063472954	-0.026612439315288	-3.24803000225031	-42.921242781623	-0.0434923427640556	-12.9847580334111	-11809.6230219999	248.372020142915
NIC258	-0.0365623703531495	-0.0253190384288859	-0.00236320309854749	-0.00314327699659348	-0.0371473159951502	0.0352589663855453	10.4531484513811	-14.4448405992224	33.1691010055889	-0.0227162360146067	6.57769441866553	25.6581630624134	0.0880412050641761	2.37921610519017	39.8000530149919	12.4949522029295	30.4400502508807	0.106076037108521	8.3232576752304	-19.6503240192766	0.0994718277678036	14.3620238533347	51.6525614788189	-0.0299748609526462	2.40253105466391	-13.0503755658918	-0.039732920172387	-12.9334577101961	-2016.45903603161	-1044.40228352776
NIC259	0.263615946951275	0.0772821631609836	-0.0735873948016258	0.0212274437869373	0.116441294442059	-0.0781708263386593	-30.4202715805631	3.20356446674911	-110.220595658476	-0.262172997230144	-22.6819184123645	-216.255125862766	-0.362500115758044	-53.3465071317483	-6.36760200744393	-1.53693218852459	-25.6002947324679	-0.170697819796907	-6.44380001687407	-99.1535992088506	-0.308420709750053	-24.4957785403028	-108.821045400271	-0.210352722775546	-36.7625102748498	-20.4299548488419	-0.2831915896482	-23.051474236948	20190.3215400864	864.661629346425
NIC261	0.0287724310991356	-0.00851404441291167	-0.0366530784410941	-0.00487192207488503	-0.0109333659756826	0.0432108628209738	-108.135278948144	3.72269653597102	-33.2136601794175	-0.20551088880208	5.18183301642188	18.057371207764	-0.0817492841426186	2.15283629585828	-54.8436937513997	-10.1182757611003	32.7318071194781	-0.0465651906279495	9.92810328789339	4.6664940025686	-0.0519704883108426	5.50714907539941	-62.5640079204708	-0.429371459048804	11.3647642766892	-115.831987089363	-0.401780638017989	2.93616173978347	-33795.9535385077	838.985680479609
NIC262	0.023377233387645	0.00216949308604503	-0.0565262934535236	-0.0076781647500141	0.00788783197946457	0.0824825004839241	-59.2785552561356	-13.8030607491297	-89.6444607254727	-0.0256198366456797	-22.7593793254072	-75.8997422293196	0.0133037521304899	-30.0791040237668	11.0573108354798	3.38837877183358	-21.8530474359318	-0.0381759717916582	-2.76600905738686	-34.3571137491943	-0.0326831862887929	-11.1791398022983	-103.560292473157	-0.0436076149981413	-28.7674803372486	-161.742482163526	-0.0403576400148627	-32.8319118457295	-47012.7702146707	-2865.38636829493
NIC265	-0.139905396059763	-0.0736598431754577	0.110424911021065	-0.0543338934510416	-0.192098666574262	0.15234299485352	72.0544162237881	-12.4774236945848	178.190004427911	0.229939536760637	43.3269050675528	232.962557724034	0.300059951206672	58.1072419029909	-39.7694926148359	-13.682895075931	97.1835721061689	0.216309152394598	35.4245282828498	137.476428453623	0.380824023792817	52.0883008569194	227.391346322719	0.242866752435725	45.3641135706433	151.331814002616	0.0550660244098851	41.9972468066158	23453.1210666272	466.254621160671
NIC266	-0.0978847249221734	-0.0389830352541477	0.00450280065857224	-0.00782091472411392	-0.0279534160265744	0.0408760252879094	-18.4261357794242	-3.60195175197856	0.74928539630366	0.0147840536173563	1.26107691171515	18.6058522068467	0.0405168521842525	6.02416309184267	1.37940952222623	0.354100673965654	11.5327716062087	0.0922824185669358	-0.153956674352603	44.055696685252	0.120903041127649	12.0622283608019	48.9408287196563	-0.127403366744085	13.3513250991443	-44.6788218430971	-0.11412087480224	0.471669442060617	-36433.3468560457	-1277.75964297848
NIC267	0.0292351790552356	-0.00712880251195546	-0.0687653538116605	-0.0225083937283296	0.0315834699365281	0.0613623145970618	-186.857433354864	-20.7867284085234	-83.0995665352675	-0.108142990328099	-12.2691616254995	20.399209549581	-0.110590459453961	-4.87404535536448	62.9987976247028	20.6943399551111	21.3090788842659	0.083052992890287	7.64104372808353	14.1675671775443	0.0581419014100696	1.85854644370187	-204.228488063652	-0.250110836175979	-25.5485272862264	-187.530714382372	-0.257652750877579	-34.2844396383722	-59156.1442174455	-2654.04478603785
NIC268	-0.0604793379508175	-0.00964063532970633	-0.0040395292139763	0.00742670535166519	-0.0499139421074647	0.03955826749033	3.58018693785538	3.49807426213342	36.2187485567006	0.139258745391119	0.918184937827838	89.3676804156672	0.251184945502931	13.1527880283562	-81.1173657877755	-35.9886397382923	12.0236801807329	0.0523869696114142	-0.947627166815648	30.691896351872	0.285199332040157	-1.22498804118196	30.8679394449432	0.14306778297923	2.02409334486517	-25.8080679449979	0.125812954288705	-12.2097315502561	-44015.2577885821	-2213.93894837599
NIC269	0.0992519688358939	0.0121285593431119	-0.145420564387365	-0.00300639170130364	0.206922040280219	-0.0279570501928816	-127.923746702024	-25.3770601103016	-130.640312559162	-0.218917685512799	-31.596480439671	-143.260078900014	-0.306477206135301	-29.6538387070163	8.06012387572624	6.53893703158267	-16.2549884697966	-0.0500445876880309	-4.31624435855756	-98.4769098144675	-0.0996375624628241	-35.0256062365108	-218.284084811051	-0.197990800071107	-49.8269647769817	-249.549214538823	-0.342652942703947	-48.2151657338658	-36869.8176026119	-1681.53480341537
NIC272	0.057162048255827	0.0268892321031579	0.00481867420802711	0.0218916863482669	-0.0064802698236851	-0.0157324336720162	171.337239766707	38.1821571639556	20.9397810942997	-0.00782799436306665	0.224867890613247	-52.3815840969102	-0.023552503479203	0.8655497393452	-30.6680298623704	-10.9811808820719	-21.6644797408077	0.00280469407404326	-10.3404848978487	-59.723805898157	-0.157149079878906	-22.548361351151	137.972573418465	0.0435441108546698	17.4339166673513	139.562410410008	0.101402409916227	16.1397456979085	36475.028973798	1719.38730030806
NIC274	-0.06100560370519	-0.0487016896703471	0.0148201135404148	-0.0410922398009268	-0.0498871470741755	0.0808723101637324	-57.4112833165323	-14.1848423402471	44.0148573660394	0.0427387594494237	7.88818501785767	118.076818319065	0.0381521330678861	25.4899100190993	-6.10968352253414	-3.68553681744543	71.6761844327412	0.154489028539505	24.7228987068151	70.2167942345559	0.219214044679344	26.38499496746	0.264740041170028	-0.0849209222309362	7.88241701491139	-52.0382454215384	-0.162390933824254	3.29780949342116	-7526.64428004455	-368.503688354267
NIC275	-0.102719819484694	-0.084049647879238	-0.0597876559667926	-0.0335081059993274	0.00609238947215195	0.100515601012958	-114.177530152147	-47.4470959217774	-42.8260774796223	-0.0032878598990316	-10.5085902261256	-7.70898464852324	-0.0587603521371093	2.17448897834725	33.3293534399199	10.3784648540917	43.4227213245077	0.0421476803507432	11.9264535188467	30.1746829448788	-0.0124083056941589	16.7894437098301	-82.5703215645329	-0.0687086621682675	-27.7635886815313	-147.071311739092	0.000144438061978067	-47.5579590589472	-72685.6737394705	-4807.70207943438
NIC276	-0.0844657173493346	-0.0685363907372306	-0.0291946491431859	-0.0518240746776643	0.00686709512895976	0.0826087611057188	6.63065453354017	-23.8923697554897	10.4504344313682	0.143244914637789	1.63412740021765	26.8473978531958	0.150397613221129	5.05039615493841	67.8173245373372	22.2330939396364	62.686091883035	0.178515441002361	17.9592734815209	51.0780358431546	0.197723808402912	24.5553611958933	43.7075252319953	0.0728691390637015	-2.21933184009072	-91.8599230631559	0.141487612942361	-19.2879639378806	-4448.23427531454	-3392.78345228915
NIC277	-0.0729386971034047	-0.0420076379604723	0.0123249418944923	-0.00937032581583359	-0.0479855181385022	0.0627615566717337	-81.4082416928959	-29.1122573518419	23.6426892875994	0.0689928072752809	8.26346508687659	67.0414602290177	0.0651919581769379	16.3546560834617	-1.3443926083854	-2.03892256219619	14.04563796884	0.0617530585892523	3.29107273959578	69.0517974256226	0.0422418968038174	18.1358348612937	-46.5972434923353	0.00355068237429416	-11.7162465939182	-8.30444151164986	0.111552592772541	-12.478886304523	-35056.3972506562	-2389.68484953528
NIC501	-0.0393507715716598	-0.0381656324998395	-0.0814242621774393	-0.0218030575361748	0.025111062522773	0.0300139380027518	-127.28558169452	-41.4129045121665	-13.4295529760376	0.140812451341622	-12.0501066009864	45.5595644994218	0.185874500294569	-6.79300725144815	-39.136015838505	-11.8709458330264	25.4519933555131	0.114469557795213	7.64489317857577	28.0050707993797	0.168855399211043	8.25052075324254	-97.2603977012822	0.119097336965721	-29.1109731444659	-101.619324970083	0.0868395367816943	-47.1367656596606	-32089.2952639638	-3493.76582021682
NIC511	-0.0330420369303281	-0.036387189974125	-0.168537068992487	0.011468052790014	0.150581575532832	0.0121158354092744	-266.053831891046	-48.5310919473391	-232.01262596206	-0.244001882815991	-53.3765456591769	-230.278992444937	-0.28520686571399	-54.5681830387153	-32.8388483758183	-9.85016041673788	-0.558829462644823	0.0108519306529273	-2.42563560897803	-52.3301225959643	-0.149423139885939	-25.1705275305732	-321.967393355427	-0.340135389870103	-78.1326479288909	-455.053576603858	-0.411236924049352	-85.5080063532064	-156797.741516946	-7911.762190712
NIC513	-0.0266714508522322	-0.0192662175268327	-0.071763473149347	-0.00173350033961627	-0.0472208694736859	0.0445018505801906	-37.7980211972572	-25.3049986888289	16.5847636662457	0.123815336642159	-8.16895977442261	-1.35576153570331	0.156358939636593	-13.7814438337185	14.2244590078943	5.63591181035297	-3.7560523231236	-0.0191989237043024	-3.79157341141085	-5.53651533806403	0.0799907678337028	-5.42073078392636	5.06788728176694	0.165054339163425	-12.4214306746485	10.616940069144	0.145331603707088	-22.5312699233512	-901.281131996516	-1620.81738361147
NIC514	0.163948509479198	0.0661003162156666	-0.103550157597426	0.0585723083702782	0.136783448915154	-0.0801761465870483	-102.044744041166	-10.9007360542646	-150.668177772852	-0.324259122645704	-36.6513285029078	-150.592054052287	-0.218117775158342	-37.9075214201026	-0.362211231718604	-1.019458136352	-36.8749044884343	-0.165285976169263	-11.7123485311353	-90.3416561517195	-0.239662786186326	-40.5715344745501	-151.947791608548	-0.473845461854086	-50.1457244718855	-265.681059970529	-0.272993810130098	-58.9579943019334	-71201.8153360132	-480.103304287782
NIC515	-0.0510761334178907	-0.00875308142825197	0.097777782481846	-0.00847787849050593	-0.143890599086129	0.00930334474430652	79.7430640816372	17.2543268443929	115.80132585206	0.225461392858052	25.468374342424	191.910596658244	0.328306610172626	50.1237543348021	-42.386140658247	-13.7056483363513	2.40190172912032	0.00957644793904147	0.463793638864064	58.9578713636838	0.350413290046964	17.9685088494944	162.819209248349	0.247997454162839	34.9065771179499	127.538462898946	0.115861896189922	25.360594581385	46029.820548124	2067.21290123941
NIC522	-0.0440329427392655	-0.0135600700640533	-0.141476805551619	-0.00938180376994344	0.127360204713351	0.0169581243275945	-178.621467053011	-46.4513030348086	-110.644754090195	0.0546513380278067	-36.5503560867613	-16.0443424500203	0.0409430729173458	-30.5837992686465	1.5824735470006	0.701556433279633	15.159239942356	0.0682217660527615	-4.294923240312	-41.4308608848737	0.125998163230607	-22.6194620620314	-208.922367167556	-0.0193962692554973	-65.06464491088	-210.77430557194	-0.0432197288415408	-63.5901840971284	-114902.780866725	-5427.33327154907
NIC526	-0.141572558205202	-0.122998160262573	0.14600722056357	-0.0727553662243864	-0.114692082968911	0.00821215191067728	-93.7316073097164	-35.3314060505914	132.910008050646	0.516208802915702	26.8993767841994	189.961162702231	0.542223233477604	38.2724309711718	-69.3690461921652	-23.7866154976486	42.6176581681884	0.203430951970446	10.164205929015	296.441311377135	0.791765296752177	75.3336325386008	137.324588171781	0.334118538001206	28.1244184423576	110.086535220497	0.261950702519539	-3.83528671722424	-43722.2292611334	-3326.19722924826
NIC527	0.187737451575394	0.147144314341171	-0.0350898153434579	0.0717602139713118	-0.0330431474000538	0.00331638739547736	13.399248165825	21.5883881202499	86.4587959171309	-0.0267509396590016	11.7899092810023	-120.607220567482	-0.0622633553446434	-26.4129739884367	-4.15719259506273	-5.6175848389144	-29.3375499648328	0.155576433073631	-9.60699760670844	-95.4580600487776	0.0767183123132734	-12.0029839607928	-16.9872449122082	-0.0653143789785598	1.2906315416317	179.395240681834	0.0644960366766843	13.3902171742574	99550.2163775371	2239.82555621165
NIC528	-0.112383890688661	-0.0465989401111471	0.0715279792056029	0.00469621139933976	-0.0887580473014343	-0.000607530254819883	66.045525857628	-8.37234988367836	95.7136699334229	0.196824453396523	13.9268982946343	197.319146495474	0.291629727979673	34.2487458535934	-87.7010240447308	-29.2075359773605	-4.9405552422234	0.0281672757483798	-10.203310117692	54.5549238867738	0.206847550316452	22.3212391551594	109.951943376471	0.232057170351689	10.9062318796789	194.096871627855	0.170205462481805	-0.286778472557491	-6682.5871411612	-1144.56391132157
NIC529	0.160834783720533	0.0509567936886271	-0.139527772139838	0.0204806175765639	0.139893897532871	-0.0161548661294915	-70.129672300191	-8.94042242322381	-120.700484770718	-0.210162522708632	-33.5925356476884	-146.997008492463	-0.173821069106465	-44.2695681739689	-58.9395114987254	-18.2103586397916	-26.2838726836188	-0.158014426027117	-9.74826386011212	-104.650936613169	-0.274169681492681	-35.4524374519043	-135.510120806475	-0.235615167206384	-42.2894401495486	-256.547113464828	-0.127741326598109	-56.9210217396026	-7362.7528557012	-1135.94253270357
PB303	0.00659627415804451	-0.0225409164928946	-0.0281547284926886	-0.023560051670358	0.0726911197785621	-0.0207906628551685	-92.449996939996	-14.8276950213856	-74.6092830381675	-0.186224351973584	-7.3076990177461	-94.5332641855187	-0.264307676915934	-4.50265259926961	20.0875269890644	5.31251272023326	-2.59218142635992	-0.0531420926209497	1.30439890288806	-7.97784749972181	-0.143014710249652	5.34898395407779	-91.1751665598347	-0.298742376276573	-13.4881787525768	-110.156994456779	-0.0620631131663453	-13.3940356413676	-45856.6616002914	-1873.71550104517
PS2025	0.0678505447186391	0.0832289197606309	0.14622576274445	-0.0207787631489844	-0.0441389540702929	-0.0981315147752171	250.903530801116	59.1680462075442	167.433441103236	0.0100029268129695	41.9312996784153	-17.4035799692313	-0.132613743159648	31.4591909403895	20.2877712798885	-7.30769930673458	-21.873774708393	-0.135957299181212	4.89684319260951	-16.9194219457432	-0.187116586834026	12.1957855997941	279.286445373383	0.117651922389769	70.7190608966667	361.804926825237	0.225702338008409	83.8586175987733	158635.019808869	9006.94312787315
PX179	0.02574644230566	0.0354762133207085	-0.0515847473853688	0.000399951050703154	0.0908271895266018	-0.0335061096905321	-127.633591747067	-16.5964949913008	-79.8727396825557	0.0938332970320501	-19.5676161246147	-88.1921043637585	0.0724552096780494	-21.1323697737812	54.8047816967128	18.3640461096934	19.5578971206892	0.1710038589878	-6.73539733123929	-20.1421328269219	0.00186644134690498	-18.3553608750478	-170.405265087814	0.0199080888469317	-30.4855201210311	-129.352826027051	-0.0497966116901594	-25.9284579942176	-20383.14249304	-2196.35727189279
QG2075	0.075060718258577	0.0417519335407978	0.090773562173414	-0.00784092022587351	-0.0285318114285507	-0.00830049028176907	-5.55003711231814	7.20061789063798	69.5145382572702	-0.10088127028212	13.0977488761194	-46.2008405088899	-0.135752260141043	18.159441583469	30.4932079140627	7.22313200643515	-16.9912474956415	-0.0750311501417294	0.265703899769237	-14.7947734389098	-0.180755012678266	9.2043854655923	31.6384459392156	-0.151014639041786	12.4679657841068	69.0554357596449	-0.358640236848846	9.89926754199931	28679.0088118681	1754.56238837727
QG556	0.140005455963054	0.139073364536786	0.14137665448902	0.0284952487338652	-0.040451853815682	-0.127824132593268	531.215921995114	117.723198622568	185.215750433583	-0.0303970466157469	43.2008130337246	-27.8094985755371	-0.278388172333256	16.2635926872125	75.7386064234997	24.9467160739047	-35.2105417515745	-0.149682209169082	-10.5434306222074	-77.3775475874564	-0.260274120839946	-14.5519109334233	434.951131429016	0.125040257751873	94.7236967527055	626.157669068704	0.317187831517681	146.137512005562	276859.658788115	17206.3723055751
QG557	0.00687968144187121	-0.0197192849771978	-0.0647484458480544	0.0212214518899414	0.0519292522504652	-0.019788545914282	-45.2566834896782	-9.70082133041211	-53.7472722242527	-0.101838927152117	-17.450441217948	-77.6120047536417	-0.219960265033431	-17.5529568443794	-28.672598582875	-10.0069280810511	-30.3254885287976	-0.132301574761187	-7.66719962495771	-36.1757266438357	-0.129689528071534	-16.1412859441786	-83.7348685977567	-0.0552070336455539	-24.1056937063154	-69.5788860710831	0.0899184234115029	-31.3896626532396	-17658.5936596244	-1861.32720028207
QX1212	0.117225583782374	0.11337040604196	0.188270605148058	-0.00953715042906309	-0.117547291054989	-0.0591349149571432	273.794912254454	80.6669103018658	163.10295922213	0.0118957681083156	53.6997184647486	46.425955064569	0.0127220582026365	36.9717950942651	16.2342592226706	5.24850460743263	-24.2940719035107	-0.18410523217098	1.6995557509711	-10.0599010206632	-0.211961202120091	12.6403455581519	316.688897667684	0.124431205892274	91.0345908229162	545.554330566877	0.229326602492688	135.036149417192	225583.454240845	12676.6969292257
QX1233	0.0514552189446437	0.0703049147208768	0.12960052435577	0.000868083847358796	-0.0805861817984939	-0.0773022840031539	351.792192173181	64.3994548583656	180.444896839061	0.068436313992642	45.2927771923699	144.021714240765	0.0206646843581983	37.3541185725698	56.7269582397334	16.2785541632362	-30.3682640592367	-0.141397303818724	-3.2124062997571	-3.64259383124302	-0.180639436535675	8.24445839819765	326.927234435057	0.161725999558747	70.485640163946	514.047738856162	0.37534552149951	121.18854243158	185552.888721376	9848.50870830171
QX1791	-0.018287121739455	-0.0296732478997456	0.105748744037831	-0.0344541327306876	-0.0510430312118044	-0.00154529222614071	41.8396857759951	-16.5468681052626	26.4329515079363	0.188210954458453	15.1503775674807	63.7230634407055	-0.084868874610964	21.4300115718152	-73.0345415180749	-24.4855776096392	39.4228498361874	0.152719924384181	4.7274245260507	78.0021302983473	0.163678789757044	24.7998940346291	111.785574245855	0.216792721856005	8.31081912736855	19.3219335256189	0.177618689087937	-0.347807821918083	36772.1444661097	-1427.19986649787
QX1792	0.105768754739286	0.0340036334921278	-0.0903342230892078	0.0107669259895424	-0.0088944903928611	0.103970227467412	-70.0465926077688	-22.2277413446648	-114.997014421628	-0.0466603284883913	-26.7920435751754	-160.766843387348	-0.0334610798186947	-39.0215353040032	-0.939923921630092	-0.890547492223534	-5.71523059785233	0.0138158511795141	-11.7108814398367	-37.9439385321245	-0.0857964299439447	0.326027770140215	-93.6992879505244	0.0702382358173205	-32.3875689850174	-130.834856429369	0.0196252762650294	-34.9266866746706	25865.3517652784	-1356.66257061896
QX1793	-0.0487422760949295	-0.0367400486410522	0.0246341693119268	-0.0244524708971833	-0.0579178409116508	0.0702642037071439	120.739316686042	-40.0516498804913	85.6999043793968	0.214990808227799	15.3228735369736	31.9456645927532	0.214624000037811	5.26442054125092	-46.9746524389767	-16.1945805368687	37.9708802579562	0.120476573765792	11.8188361189779	109.499848433021	0.202291539102838	39.1967766538244	223.904047563212	0.37779248185219	9.52408879476	144.975124132079	0.293456003050735	2.55012008219435	19619.7597483712	-2337.68866370009
QX1794	-0.0434397077926895	-0.0289431817665358	-0.106700794003884	-0.0284934701739882	0.153946974461602	-0.0182343653427863	-103.730520659683	-27.554294213355	-87.2834948083196	-0.113747452072897	-22.2987386979354	-128.819654064393	-0.245085202218533	-35.3332800039258	-57.9029656535121	-9.66387303179651	41.0071863945356	0.0682865001347004	7.9542016041625	-12.7800064698299	-0.104228038325515	-5.80387061708074	-110.288096190133	-0.182453097004899	-32.4018372712097	-165.44121961773	-0.0618143869592575	-47.2995648144111	-38683.906508851	-2862.55916769877
RC301	0.0205886531675919	-0.0192976319696619	-0.0476600912238444	-0.0339351506522251	0.0605276240865651	0.00627495893784209	-139.89448005318	-37.2191763973454	-68.2433281081562	0.0775656962325077	-25.63727706195	-51.403444167426	0.0503562282016759	-18.7869481360908	2.56013427145726	0.826525441565033	12.9000641363866	-0.040882384448925	-2.21077518336961	-70.2580322985828	-0.0985989866019975	-24.6758094980845	-166.012525510526	0.0438931953193099	-50.2039379320584	-220.762296733135	0.110906093618276	-55.3050728451066	-58799.9864363244	-5270.77403778927
WN2001	0.0631270324100562	0.0196350761151957	-0.141468712448217	-0.0116200973078795	0.123850008200935	-0.00166590759057343	-21.7345319604163	-15.3252436399008	-120.16917453702	-0.131165957436548	-36.9987016122813	-150.475516600456	-0.173195861540722	-44.6565524264405	42.1034781029859	14.0074959541354	-18.9441538081325	-0.0710653015349484	-4.70392870962466	-70.5188071165779	-0.199093886695686	-26.7751115562701	-95.3704621633852	-0.135496264001533	-44.2456079967444	-235.229383462932	-0.172042870952953	-56.5089074447673	-38435.1932524654	-2829.14378022417
WN2033	0.0511811854554325	0.0385779079553178	0.143198009729316	-0.0220509227586959	-0.0206262964289474	-0.08259089305152	246.276950368459	58.4586798490744	157.845790547679	-0.143672574074037	56.2283435060638	34.3973445032321	-0.17966252970219	27.858153267555	87.0408670884068	28.864591668606	-11.3846147793099	-0.167561942426299	10.765637809511	-4.5744803518482	-0.365685863763469	16.3182455383049	225.538149758699	-0.0754768728403614	73.0724466633041	396.893159084971	0.0182546565878064	121.143074193548	116187.484174298	8271.64832415683
WN2050	0.0929987489146543	-0.0127013694150872	-0.0887016333096608	-0.0159205398685137	0.114719276803996	0.0138914595916342	-170.240118526474	-35.6662255822047	-98.1370771485265	-0.099625424649731	-32.3886225791389	-95.0592625798055	-0.116070042665098	-32.0341434121565	-22.1377163024427	-6.42903459655037	-4.90485561474349	-0.053321764161731	2.96239772480512	-30.2991587844672	-0.054162507886763	-9.20233240983356	-209.618009595802	-0.0806202017089058	-49.7051742971759	-254.705585579786	-0.162439966311323	-52.1450628117972	-61559.369370847	-4510.9341934295
XZ1513	0.124813680358115	0.0546035102134006	0.00409560890926062	-0.0296460335122627	-0.0729720621118616	0.037908774384883	39.6451706376926	-10.1323107866941	46.6243692109596	0.0335814757616435	23.7613420946691	22.1578608139442	0.027999949596362	5.58135996671486	-11.6998205056305	-5.01415770243207	-3.03906428881338	-0.0316500076126858	-0.457490315309215	168.957752059335	0.0150336907800415	30.3062239595434	-0.857652387798017	-0.0895979206690989	1.35341283127255	80.0380686401981	-0.0390252142951201	17.859071055012	-30481.345298381	-1246.29916171302
XZ1516	-0.035255108665655	-0.0330356840555147	-0.204839585757189	0.0015621610320278	-0.0439105683932439	0.210687783933755	-250.932797062112	-67.9952242427104	-109.541300229902	-0.109583327132117	-19.9364866251569	-142.877163934488	-0.150446882595329	-25.3132534452279	45.4020815416057	14.0202407157194	-26.6725731844145	-0.209076436378115	-5.02431001974785	47.3149429920389	-0.00767928001358066	26.9279596771335	-244.201968926837	-0.205617552312383	-52.5069076032261	-326.586709575047	-0.0390770022447894	-54.3790223480209	-73029.7353138286	-4504.32612694996
