# Supplementary material for: Extreme allelic heterogeneity at a Caenorhabditis elegans beta-tubulin locus explains natural resistance to benzimidazoles
Source: PLoS Pathog. 2018 Oct 29;14(10):e1007226. doi: 10.1371/journal.ppat.1007226 (PMC6224181; doi:10.1371/journal.ppat.1007226)
Supplement: S5 Data — (TSV) [file ppat.1007226.s005.tsv]

marker	CHROM	POS	trait	log10p	BF	aboveBF	strain	value	allele	var.exp	startPOS	peakPOS	endPOS	peak_id	interval_size
I_13078	I	13078	q90.tof	0.380353703392555	5.19551221067407	0	NA	NA	NA	NA	NA	NA	NA	NA	NA
I_13117	I	13117	q90.tof	0.102342939494252	5.19551221067407	0	NA	NA	NA	NA	NA	NA	NA	NA	NA
I_32927	I	32927	q90.tof	0.108492927071754	5.19551221067407	0	NA	NA	NA	NA	NA	NA	NA	NA	NA
I_35007	I	35007	q90.tof	0.19313096706413	5.19551221067407	0	NA	NA	NA	NA	NA	NA	NA	NA	NA
I_44163	I	44163	q90.tof	0.102342939494252	5.19551221067407	0	NA	NA	NA	NA	NA	NA	NA	NA	NA
I_64044	I	64044	q90.tof	0.198786387070949	5.19551221067407	0	NA	NA	NA	NA	NA	NA	NA	NA	NA
I_67303	I	67303	q90.tof	0.370580678048075	5.19551221067407	0	NA	NA	NA	NA	NA	NA	NA	NA	NA
I_121024	I	121024	q90.tof	0.108492927071754	5.19551221067407	0	NA	NA	NA	NA	NA	NA	NA	NA	NA
I_129793	I	129793	q90.tof	0.380353703392555	5.19551221067407	0	NA	NA	NA	NA	NA	NA	NA	NA	NA
I_130380	I	130380	q90.tof	0.391491510295152	5.19551221067407	0	NA	NA	NA	NA	NA	NA	NA	NA	NA
I_130381	I	130381	q90.tof	0.391491510295152	5.19551221067407	0	NA	NA	NA	NA	NA	NA	NA	NA	NA
I_189916	I	189916	q90.tof	0.316596921553144	5.19551221067407	0	NA	NA	NA	NA	NA	NA	NA	NA	NA
I_200075	I	200075	q90.tof	0.198786387070949	5.19551221067407	0	NA	NA	NA	NA	NA	NA	NA	NA	NA
I_200231	I	200231	q90.tof	0.380353703392555	5.19551221067407	0	NA	NA	NA	NA	NA	NA	NA	NA	NA
I_203395	I	203395	q90.tof	0.316596921553144	5.19551221067407	0	NA	NA	NA	NA	NA	NA	NA	NA	NA
I_213244	I	213244	q90.tof	0.198786387070949	5.19551221067407	0	NA	NA	NA	NA	NA	NA	NA	NA	NA
I_248956	I	248956	q90.tof	0.102342939494252	5.19551221067407	0	NA	NA	NA	NA	NA	NA	NA	NA	NA
I_350207	I	350207	q90.tof	0.102342939494252	5.19551221067407	0	NA	NA	NA	NA	NA	NA	NA	NA	NA
I_353894	I	353894	q90.tof	0.102342939494252	5.19551221067407	0	NA	NA	NA	NA	NA	NA	NA	NA	NA
I_373440	I	373440	q90.tof	0.108492927071754	5.19551221067407	0	NA	NA	NA	NA	NA	NA	NA	NA	NA
I_386004	I	386004	q90.tof	0.491135486136921	5.19551221067407	0	NA	NA	NA	NA	NA	NA	NA	NA	NA
I_388924	I	388924	q90.tof	0.105725071082565	5.19551221067407	0	NA	NA	NA	NA	NA	NA	NA	NA	NA
I_391502	I	391502	q90.tof	0.0167169102260563	5.19551221067407	0	NA	NA	NA	NA	NA	NA	NA	NA	NA
I_422765	I	422765	q90.tof	0.337293687205949	5.19551221067407	0	NA	NA	NA	NA	NA	NA	NA	NA	NA
I_429525	I	429525	q90.tof	0.0206308077678477	5.19551221067407	0	NA	NA	NA	NA	NA	NA	NA	NA	NA
I_429555	I	429555	q90.tof	0.380353703392555	5.19551221067407	0	NA	NA	NA	NA	NA	NA	NA	NA	NA
I_439701	I	439701	q90.tof	0.313261589239359	5.19551221067407	0	NA	NA	NA	NA	NA	NA	NA	NA	NA
I_463472	I	463472	q90.tof	0.0874982136216958	5.19551221067407	0	NA	NA	NA	NA	NA	NA	NA	NA	NA
I_501530	I	501530	q90.tof	0.125841618826366	5.19551221067407	0	NA	NA	NA	NA	NA	NA	NA	NA	NA
I_517673	I	517673	q90.tof	0.0504361102545915	5.19551221067407	0	NA	NA	NA	NA	NA	NA	NA	NA	NA
I_517707	I	517707	q90.tof	0.0233835213864016	5.19551221067407	0	NA	NA	NA	NA	NA	NA	NA	NA	NA
I_529889	I	529889	q90.tof	0.125841618826366	5.19551221067407	0	NA	NA	NA	NA	NA	NA	NA	NA	NA
I_539194	I	539194	q90.tof	0.099240312972142	5.19551221067407	0	NA	NA	NA	NA	NA	NA	NA	NA	NA
I_636049	I	636049	q90.tof	0.125841618826366	5.19551221067407	0	NA	NA	NA	NA	NA	NA	NA	NA	NA
I_637363	I	637363	q90.tof	0.264500707005617	5.19551221067407	0	NA	NA	NA	NA	NA	NA	NA	NA	NA
I_637474	I	637474	q90.tof	0.264500707005617	5.19551221067407	0	NA	NA	NA	NA	NA	NA	NA	NA	NA
I_667900	I	667900	q90.tof	0.125841618826366	5.19551221067407	0	NA	NA	NA	NA	NA	NA	NA	NA	NA
I_671797	I	671797	q90.tof	0.223670358691448	5.19551221067407	0	NA	NA	NA	NA	NA	NA	NA	NA	NA
I_674366	I	674366	q90.tof	0.00773083508059164	5.19551221067407	0	NA	NA	NA	NA	NA	NA	NA	NA	NA
I_674446	I	674446	q90.tof	0.0473168152265834	5.19551221067407	0	NA	NA	NA	NA	NA	NA	NA	NA	NA
I_683947	I	683947	q90.tof	0.0631930428056449	5.19551221067407	0	NA	NA	NA	NA	NA	NA	NA	NA	NA
I_685714	I	685714	q90.tof	0.0636257178035422	5.19551221067407	0	NA	NA	NA	NA	NA	NA	NA	NA	NA
I_691145	I	691145	q90.tof	0.0172609967812728	5.19551221067407	0	NA	NA	NA	NA	NA	NA	NA	NA	NA
I_693204	I	693204	q90.tof	0.0226611214253301	5.19551221067407	0	NA	NA	NA	NA	NA	NA	NA	NA	NA
I_693217	I	693217	q90.tof	0.125841618826366	5.19551221067407	0	NA	NA	NA	NA	NA	NA	NA	NA	NA
I_700108	I	700108	q90.tof	0.115352262253849	5.19551221067407	0	NA	NA	NA	NA	NA	NA	NA	NA	NA
I_718930	I	718930	q90.tof	0.220352367168747	5.19551221067407	0	NA	NA	NA	NA	NA	NA	NA	NA	NA
I_730439	I	730439	q90.tof	0.111051856865202	5.19551221067407	0	NA	NA	NA	NA	NA	NA	NA	NA	NA
I_731196	I	731196	q90.tof	0.166853033976192	5.19551221067407	0	NA	NA	NA	NA	NA	NA	NA	NA	NA
I_775524	I	775524	q90.tof	0.0848732972140393	5.19551221067407	0	NA	NA	NA	NA	NA	NA	NA	NA	NA
I_809743	I	809743	q90.tof	0.115352262253849	5.19551221067407	0	NA	NA	NA	NA	NA	NA	NA	NA	NA
I_816989	I	816989	q90.tof	0.0682032556005051	5.19551221067407	0	NA	NA	NA	NA	NA	NA	NA	NA	NA
I_837980	I	837980	q90.tof	0.159008841793548	5.19551221067407	0	NA	NA	NA	NA	NA	NA	NA	NA	NA
I_884887	I	884887	q90.tof	0.16600834231026	5.19551221067407	0	NA	NA	NA	NA	NA	NA	NA	NA	NA
I_894996	I	894996	q90.tof	0.0295615510484014	5.19551221067407	0	NA	NA	NA	NA	NA	NA	NA	NA	NA
I_909435	I	909435	q90.tof	0.280857823777545	5.19551221067407	0	NA	NA	NA	NA	NA	NA	NA	NA	NA
I_909448	I	909448	q90.tof	0.159008841793548	5.19551221067407	0	NA	NA	NA	NA	NA	NA	NA	NA	NA
I_914692	I	914692	q90.tof	0.191213088494802	5.19551221067407	0	NA	NA	NA	NA	NA	NA	NA	NA	NA
I_919374	I	919374	q90.tof	0.0472039123396776	5.19551221067407	0	NA	NA	NA	NA	NA	NA	NA	NA	NA
I_920344	I	920344	q90.tof	0.159008841793548	5.19551221067407	0	NA	NA	NA	NA	NA	NA	NA	NA	NA
I_990478	I	990478	q90.tof	0.25909214241498	5.19551221067407	0	NA	NA	NA	NA	NA	NA	NA	NA	NA
I_992266	I	992266	q90.tof	0.140735109477462	5.19551221067407	0	NA	NA	NA	NA	NA	NA	NA	NA	NA
I_994084	I	994084	q90.tof	0.296483193115888	5.19551221067407	0	NA	NA	NA	NA	NA	NA	NA	NA	NA
I_994109	I	994109	q90.tof	0.296483193115888	5.19551221067407	0	NA	NA	NA	NA	NA	NA	NA	NA	NA
I_994446	I	994446	q90.tof	0.187095709293637	5.19551221067407	0	NA	NA	NA	NA	NA	NA	NA	NA	NA
I_994555	I	994555	q90.tof	0.0121846757879911	5.19551221067407	0	NA	NA	NA	NA	NA	NA	NA	NA	NA
I_1003648	I	1003648	q90.tof	0.00799072454137443	5.19551221067407	0	NA	NA	NA	NA	NA	NA	NA	NA	NA
I_1009450	I	1009450	q90.tof	0.0657545202742112	5.19551221067407	0	NA	NA	NA	NA	NA	NA	NA	NA	NA
I_1009457	I	1009457	q90.tof	0.22077605368715	5.19551221067407	0	NA	NA	NA	NA	NA	NA	NA	NA	NA
I_1009750	I	1009750	q90.tof	0.0657545202742112	5.19551221067407	0	NA	NA	NA	NA	NA	NA	NA	NA	NA
I_1009862	I	1009862	q90.tof	0.390478422795172	5.19551221067407	0	NA	NA	NA	NA	NA	NA	NA	NA	NA
I_1018051	I	1018051	q90.tof	0.268126453486547	5.19551221067407	0	NA	NA	NA	NA	NA	NA	NA	NA	NA
I_1021187	I	1021187	q90.tof	0.0288036543135638	5.19551221067407	0	NA	NA	NA	NA	NA	NA	NA	NA	NA
I_1033159	I	1033159	q90.tof	0.168637128759111	5.19551221067407	0	NA	NA	NA	NA	NA	NA	NA	NA	NA
I_1033250	I	1033250	q90.tof	0.180531814370539	5.19551221067407	0	NA	NA	NA	NA	NA	NA	NA	NA	NA
I_1038436	I	1038436	q90.tof	0.110267203548131	5.19551221067407	0	NA	NA	NA	NA	NA	NA	NA	NA	NA
I_1041272	I	1041272	q90.tof	0.0298253282848668	5.19551221067407	0	NA	NA	NA	NA	NA	NA	NA	NA	NA
I_1066368	I	1066368	q90.tof	0.117851681929829	5.19551221067407	0	NA	NA	NA	NA	NA	NA	NA	NA	NA
I_1073789	I	1073789	q90.tof	0.307804739868568	5.19551221067407	0	NA	NA	NA	NA	NA	NA	NA	NA	NA
I_1089616	I	1089616	q90.tof	0.0924371101469398	5.19551221067407	0	NA	NA	NA	NA	NA	NA	NA	NA	NA
I_1092421	I	1092421	q90.tof	0.0940690520433593	5.19551221067407	0	NA	NA	NA	NA	NA	NA	NA	NA	NA
I_1092478	I	1092478	q90.tof	0.12950274752417	5.19551221067407	0	NA	NA	NA	NA	NA	NA	NA	NA	NA
I_1110163	I	1110163	q90.tof	0.225911388422241	5.19551221067407	0	NA	NA	NA	NA	NA	NA	NA	NA	NA
I_1113664	I	1113664	q90.tof	0.232902060238038	5.19551221067407	0	NA	NA	NA	NA	NA	NA	NA	NA	NA
I_1128364	I	1128364	q90.tof	0.2603392599071	5.19551221067407	0	NA	NA	NA	NA	NA	NA	NA	NA	NA
I_1139949	I	1139949	q90.tof	0.0954604662095701	5.19551221067407	0	NA	NA	NA	NA	NA	NA	NA	NA	NA
I_1140126	I	1140126	q90.tof	0.0923296166202125	5.19551221067407	0	NA	NA	NA	NA	NA	NA	NA	NA	NA
I_1142129	I	1142129	q90.tof	0.00832593381853184	5.19551221067407	0	NA	NA	NA	NA	NA	NA	NA	NA	NA
I_1166197	I	1166197	q90.tof	0.148180199588315	5.19551221067407	0	NA	NA	NA	NA	NA	NA	NA	NA	NA
I_1169009	I	1169009	q90.tof	0.0793206745575257	5.19551221067407	0	NA	NA	NA	NA	NA	NA	NA	NA	NA
I_1169040	I	1169040	q90.tof	0.128783623603769	5.19551221067407	0	NA	NA	NA	NA	NA	NA	NA	NA	NA
I_1183342	I	1183342	q90.tof	0.312096662683185	5.19551221067407	0	NA	NA	NA	NA	NA	NA	NA	NA	NA
I_1185865	I	1185865	q90.tof	0.110204303701387	5.19551221067407	0	NA	NA	NA	NA	NA	NA	NA	NA	NA
I_1200802	I	1200802	q90.tof	0.0481267941120622	5.19551221067407	0	NA	NA	NA	NA	NA	NA	NA	NA	NA
I_1233659	I	1233659	q90.tof	0.230500486358719	5.19551221067407	0	NA	NA	NA	NA	NA	NA	NA	NA	NA
I_1233745	I	1233745	q90.tof	0.0866374945164041	5.19551221067407	0	NA	NA	NA	NA	NA	NA	NA	NA	NA
I_1241261	I	1241261	q90.tof	0.0256066053891931	5.19551221067407	0	NA	NA	NA	NA	NA	NA	NA	NA	NA
I_1256484	I	1256484	q90.tof	0.246300897890772	5.19551221067407	0	NA	NA	NA	NA	NA	NA	NA	NA	NA
I_1272589	I	1272589	q90.tof	0.290054939251337	5.19551221067407	0	NA	NA	NA	NA	NA	NA	NA	NA	NA
I_1272590	I	1272590	q90.tof	0.290054939251337	5.19551221067407	0	NA	NA	NA	NA	NA	NA	NA	NA	NA
I_1279055	I	1279055	q90.tof	0.186255170497805	5.19551221067407	0	NA	NA	NA	NA	NA	NA	NA	NA	NA
I_1287871	I	1287871	q90.tof	0.121757361976752	5.19551221067407	0	NA	NA	NA	NA	NA	NA	NA	NA	NA
I_1287916	I	1287916	q90.tof	0.462286130772343	5.19551221067407	0	NA	NA	NA	NA	NA	NA	NA	NA	NA
I_1296794	I	1296794	q90.tof	0.232306398018142	5.19551221067407	0	NA	NA	NA	NA	NA	NA	NA	NA	NA
I_1310304	I	1310304	q90.tof	0.125429842685735	5.19551221067407	0	NA	NA	NA	NA	NA	NA	NA	NA	NA
I_1310305	I	1310305	q90.tof	0.125429842685735	5.19551221067407	0	NA	NA	NA	NA	NA	NA	NA	NA	NA
I_1310314	I	1310314	q90.tof	0.125429842685735	5.19551221067407	0	NA	NA	NA	NA	NA	NA	NA	NA	NA
I_1344447	I	1344447	q90.tof	0.098883736105376	5.19551221067407	0	NA	NA	NA	NA	NA	NA	NA	NA	NA
I_1367189	I	1367189	q90.tof	0.348102987815938	5.19551221067407	0	NA	NA	NA	NA	NA	NA	NA	NA	NA
I_1394345	I	1394345	q90.tof	0.292025809116	5.19551221067407	0	NA	NA	NA	NA	NA	NA	NA	NA	NA
I_1394373	I	1394373	q90.tof	0.27445469833158	5.19551221067407	0	NA	NA	NA	NA	NA	NA	NA	NA	NA
I_1403894	I	1403894	q90.tof	0.313033403623447	5.19551221067407	0	NA	NA	NA	NA	NA	NA	NA	NA	NA
I_1405907	I	1405907	q90.tof	0.116470944264879	5.19551221067407	0	NA	NA	NA	NA	NA	NA	NA	NA	NA
I_1405923	I	1405923	q90.tof	0.179035317758974	5.19551221067407	0	NA	NA	NA	NA	NA	NA	NA	NA	NA
I_1415277	I	1415277	q90.tof	0.451325122404555	5.19551221067407	0	NA	NA	NA	NA	NA	NA	NA	NA	NA
I_1437632	I	1437632	q90.tof	0.0445353136526684	5.19551221067407	0	NA	NA	NA	NA	NA	NA	NA	NA	NA
I_1460888	I	1460888	q90.tof	0.0257314827035475	5.19551221067407	0	NA	NA	NA	NA	NA	NA	NA	NA	NA
I_1466324	I	1466324	q90.tof	0.04542249508796	5.19551221067407	0	NA	NA	NA	NA	NA	NA	NA	NA	NA
I_1466443	I	1466443	q90.tof	0.0247364042097937	5.19551221067407	0	NA	NA	NA	NA	NA	NA	NA	NA	NA
I_1466449	I	1466449	q90.tof	0.0247364042097937	5.19551221067407	0	NA	NA	NA	NA	NA	NA	NA	NA	NA
I_1466491	I	1466491	q90.tof	0.0247364042097937	5.19551221067407	0	NA	NA	NA	NA	NA	NA	NA	NA	NA
I_1467444	I	1467444	q90.tof	0.000327279937401021	5.19551221067407	0	NA	NA	NA	NA	NA	NA	NA	NA	NA
I_1476551	I	1476551	q90.tof	0.051065864758661	5.19551221067407	0	NA	NA	NA	NA	NA	NA	NA	NA	NA
I_1476590	I	1476590	q90.tof	0.051065864758661	5.19551221067407	0	NA	NA	NA	NA	NA	NA	NA	NA	NA
I_1482299	I	1482299	q90.tof	0.0380058312053767	5.19551221067407	0	NA	NA	NA	NA	NA	NA	NA	NA	NA
I_1482408	I	1482408	q90.tof	0.051065864758661	5.19551221067407	0	NA	NA	NA	NA	NA	NA	NA	NA	NA
I_1482427	I	1482427	q90.tof	0.051065864758661	5.19551221067407	0	NA	NA	NA	NA	NA	NA	NA	NA	NA
I_1499478	I	1499478	q90.tof	0.0445120860043893	5.19551221067407	0	NA	NA	NA	NA	NA	NA	NA	NA	NA
I_1503997	I	1503997	q90.tof	0.0587539444747263	5.19551221067407	0	NA	NA	NA	NA	NA	NA	NA	NA	NA
I_1504008	I	1504008	q90.tof	0.00742824214689157	5.19551221067407	0	NA	NA	NA	NA	NA	NA	NA	NA	NA
I_1520217	I	1520217	q90.tof	0.0302851700418625	5.19551221067407	0	NA	NA	NA	NA	NA	NA	NA	NA	NA
I_1523499	I	1523499	q90.tof	0.0117522489041664	5.19551221067407	0	NA	NA	NA	NA	NA	NA	NA	NA	NA
I_1526127	I	1526127	q90.tof	0.0785530432693824	5.19551221067407	0	NA	NA	NA	NA	NA	NA	NA	NA	NA
I_1528901	I	1528901	q90.tof	0.136843673137707	5.19551221067407	0	NA	NA	NA	NA	NA	NA	NA	NA	NA
I_1528978	I	1528978	q90.tof	0.178099058323202	5.19551221067407	0	NA	NA	NA	NA	NA	NA	NA	NA	NA
I_1541705	I	1541705	q90.tof	0.114459365652215	5.19551221067407	0	NA	NA	NA	NA	NA	NA	NA	NA	NA
I_1541745	I	1541745	q90.tof	0.0704781068626789	5.19551221067407	0	NA	NA	NA	NA	NA	NA	NA	NA	NA
I_1546751	I	1546751	q90.tof	0.00839919822535331	5.19551221067407	0	NA	NA	NA	NA	NA	NA	NA	NA	NA
I_1552332	I	1552332	q90.tof	0.0158840350498631	5.19551221067407	0	NA	NA	NA	NA	NA	NA	NA	NA	NA
I_1552384	I	1552384	q90.tof	0.00692065179282541	5.19551221067407	0	NA	NA	NA	NA	NA	NA	NA	NA	NA
I_1552434	I	1552434	q90.tof	0.0160609790860588	5.19551221067407	0	NA	NA	NA	NA	NA	NA	NA	NA	NA
I_1555256	I	1555256	q90.tof	0.141948261207821	5.19551221067407	0	NA	NA	NA	NA	NA	NA	NA	NA	NA
I_1582134	I	1582134	q90.tof	0.0421435767286738	5.19551221067407	0	NA	NA	NA	NA	NA	NA	NA	NA	NA
I_1582141	I	1582141	q90.tof	0.0421435767286738	5.19551221067407	0	NA	NA	NA	NA	NA	NA	NA	NA	NA
I_1582186	I	1582186	q90.tof	0.0257200080250782	5.19551221067407	0	NA	NA	NA	NA	NA	NA	NA	NA	NA
I_1582254	I	1582254	q90.tof	0.108929520049583	5.19551221067407	0	NA	NA	NA	NA	NA	NA	NA	NA	NA
I_1586885	I	1586885	q90.tof	0.00379044393315207	5.19551221067407	0	NA	NA	NA	NA	NA	NA	NA	NA	NA
I_1586897	I	1586897	q90.tof	0.0242323717166419	5.19551221067407	0	NA	NA	NA	NA	NA	NA	NA	NA	NA
I_1586919	I	1586919	q90.tof	0.0242323717166419	5.19551221067407	0	NA	NA	NA	NA	NA	NA	NA	NA	NA
I_1586928	I	1586928	q90.tof	0.0242323717166419	5.19551221067407	0	NA	NA	NA	NA	NA	NA	NA	NA	NA
I_1600867	I	1600867	q90.tof	0.0257200080250782	5.19551221067407	0	NA	NA	NA	NA	NA	NA	NA	NA	NA
I_1611051	I	1611051	q90.tof	0.179375282152221	5.19551221067407	0	NA	NA	NA	NA	NA	NA	NA	NA	NA
I_1626301	I	1626301	q90.tof	0.0556767146880006	5.19551221067407	0	NA	NA	NA	NA	NA	NA	NA	NA	NA
I_1636767	I	1636767	q90.tof	0.0162275078073582	5.19551221067407	0	NA	NA	NA	NA	NA	NA	NA	NA	NA
I_1649783	I	1649783	q90.tof	0.0708332367042498	5.19551221067407	0	NA	NA	NA	NA	NA	NA	NA	NA	NA
I_1660874	I	1660874	q90.tof	0.477994831795829	5.19551221067407	0	NA	NA	NA	NA	NA	NA	NA	NA	NA
I_1660978	I	1660978	q90.tof	0.1996998819724	5.19551221067407	0	NA	NA	NA	NA	NA	NA	NA	NA	NA
I_1667205	I	1667205	q90.tof	0.477994831795829	5.19551221067407	0	NA	NA	NA	NA	NA	NA	NA	NA	NA
I_1667276	I	1667276	q90.tof	0.370951088785911	5.19551221067407	0	NA	NA	NA	NA	NA	NA	NA	NA	NA
I_1667280	I	1667280	q90.tof	0.370951088785911	5.19551221067407	0	NA	NA	NA	NA	NA	NA	NA	NA	NA
I_1667828	I	1667828	q90.tof	0.477994831795829	5.19551221067407	0	NA	NA	NA	NA	NA	NA	NA	NA	NA
I_1667843	I	1667843	q90.tof	0.291235242929983	5.19551221067407	0	NA	NA	NA	NA	NA	NA	NA	NA	NA
I_1673060	I	1673060	q90.tof	0.385809302969178	5.19551221067407	0	NA	NA	NA	NA	NA	NA	NA	NA	NA
I_1673098	I	1673098	q90.tof	0.0405146167424373	5.19551221067407	0	NA	NA	NA	NA	NA	NA	NA	NA	NA
I_1673141	I	1673141	q90.tof	0.413541648545095	5.19551221067407	0	NA	NA	NA	NA	NA	NA	NA	NA	NA
I_1673170	I	1673170	q90.tof	0.149372590305442	5.19551221067407	0	NA	NA	NA	NA	NA	NA	NA	NA	NA
I_1685429	I	1685429	q90.tof	0.0405146167424373	5.19551221067407	0	NA	NA	NA	NA	NA	NA	NA	NA	NA
I_1691884	I	1691884	q90.tof	0.081590688864622	5.19551221067407	0	NA	NA	NA	NA	NA	NA	NA	NA	NA
I_1701151	I	1701151	q90.tof	0.081590688864622	5.19551221067407	0	NA	NA	NA	NA	NA	NA	NA	NA	NA
I_1701964	I	1701964	q90.tof	0.625000974790071	5.19551221067407	0	NA	NA	NA	NA	NA	NA	NA	NA	NA
I_1702089	I	1702089	q90.tof	0.716172326500016	5.19551221067407	0	NA	NA	NA	NA	NA	NA	NA	NA	NA
I_1746038	I	1746038	q90.tof	0.784360969069158	5.19551221067407	0	NA	NA	NA	NA	NA	NA	NA	NA	NA
I_1752618	I	1752618	q90.tof	0.160001622197762	5.19551221067407	0	NA	NA	NA	NA	NA	NA	NA	NA	NA
I_1754785	I	1754785	q90.tof	0.594062573615834	5.19551221067407	0	NA	NA	NA	NA	NA	NA	NA	NA	NA
I_1817047	I	1817047	q90.tof	0.386795532114608	5.19551221067407	0	NA	NA	NA	NA	NA	NA	NA	NA	NA
I_1817141	I	1817141	q90.tof	0.43225238207368	5.19551221067407	0	NA	NA	NA	NA	NA	NA	NA	NA	NA
I_1829548	I	1829548	q90.tof	0.061888436828825	5.19551221067407	0	NA	NA	NA	NA	NA	NA	NA	NA	NA
I_1895059	I	1895059	q90.tof	0.709806887331083	5.19551221067407	0	NA	NA	NA	NA	NA	NA	NA	NA	NA
I_1897531	I	1897531	q90.tof	0.479658699073257	5.19551221067407	0	NA	NA	NA	NA	NA	NA	NA	NA	NA
I_1908278	I	1908278	q90.tof	0.121065122550336	5.19551221067407	0	NA	NA	NA	NA	NA	NA	NA	NA	NA
I_1912337	I	1912337	q90.tof	0.00212023237067257	5.19551221067407	0	NA	NA	NA	NA	NA	NA	NA	NA	NA
I_1916943	I	1916943	q90.tof	0.00928911663482058	5.19551221067407	0	NA	NA	NA	NA	NA	NA	NA	NA	NA
I_1917003	I	1917003	q90.tof	0.0417688530129235	5.19551221067407	0	NA	NA	NA	NA	NA	NA	NA	NA	NA
I_1917065	I	1917065	q90.tof	0.202388119435331	5.19551221067407	0	NA	NA	NA	NA	NA	NA	NA	NA	NA
I_1938956	I	1938956	q90.tof	0.327707588675179	5.19551221067407	0	NA	NA	NA	NA	NA	NA	NA	NA	NA
I_1939098	I	1939098	q90.tof	0.251362089069869	5.19551221067407	0	NA	NA	NA	NA	NA	NA	NA	NA	NA
I_1941975	I	1941975	q90.tof	0.115401556769457	5.19551221067407	0	NA	NA	NA	NA	NA	NA	NA	NA	NA
I_1942073	I	1942073	q90.tof	0.1357335590766	5.19551221067407	0	NA	NA	NA	NA	NA	NA	NA	NA	NA
I_1955368	I	1955368	q90.tof	0.231721940691247	5.19551221067407	0	NA	NA	NA	NA	NA	NA	NA	NA	NA
I_1958240	I	1958240	q90.tof	0.0373269472181947	5.19551221067407	0	NA	NA	NA	NA	NA	NA	NA	NA	NA
I_1970078	I	1970078	q90.tof	0.842924258535624	5.19551221067407	0	NA	NA	NA	NA	NA	NA	NA	NA	NA
I_1981352	I	1981352	q90.tof	0.931369684836946	5.19551221067407	0	NA	NA	NA	NA	NA	NA	NA	NA	NA
I_1983703	I	1983703	q90.tof	0.842924258535624	5.19551221067407	0	NA	NA	NA	NA	NA	NA	NA	NA	NA
I_1983758	I	1983758	q90.tof	0.2117161660484	5.19551221067407	0	NA	NA	NA	NA	NA	NA	NA	NA	NA
I_1985978	I	1985978	q90.tof	0.188572824167688	5.19551221067407	0	NA	NA	NA	NA	NA	NA	NA	NA	NA
I_1993090	I	1993090	q90.tof	0.232783664064703	5.19551221067407	0	NA	NA	NA	NA	NA	NA	NA	NA	NA
I_2000754	I	2000754	q90.tof	0.343327398327179	5.19551221067407	0	NA	NA	NA	NA	NA	NA	NA	NA	NA
I_2010703	I	2010703	q90.tof	0.0931863957088416	5.19551221067407	0	NA	NA	NA	NA	NA	NA	NA	NA	NA
I_2026365	I	2026365	q90.tof	0.351173820885362	5.19551221067407	0	NA	NA	NA	NA	NA	NA	NA	NA	NA
I_2055267	I	2055267	q90.tof	0.173640979583902	5.19551221067407	0	NA	NA	NA	NA	NA	NA	NA	NA	NA
I_2055381	I	2055381	q90.tof	0.24772840132722	5.19551221067407	0	NA	NA	NA	NA	NA	NA	NA	NA	NA
I_2059037	I	2059037	q90.tof	0.288759439129924	5.19551221067407	0	NA	NA	NA	NA	NA	NA	NA	NA	NA
I_2059181	I	2059181	q90.tof	0.173640979583902	5.19551221067407	0	NA	NA	NA	NA	NA	NA	NA	NA	NA
I_2060669	I	2060669	q90.tof	0.173640979583902	5.19551221067407	0	NA	NA	NA	NA	NA	NA	NA	NA	NA
I_2060672	I	2060672	q90.tof	0.62405102540342	5.19551221067407	0	NA	NA	NA	NA	NA	NA	NA	NA	NA
I_2093842	I	2093842	q90.tof	0.0775526171047021	5.19551221067407	0	NA	NA	NA	NA	NA	NA	NA	NA	NA
I_2108720	I	2108720	q90.tof	0.254048179197729	5.19551221067407	0	NA	NA	NA	NA	NA	NA	NA	NA	NA
I_2111365	I	2111365	q90.tof	0.135659868059392	5.19551221067407	0	NA	NA	NA	NA	NA	NA	NA	NA	NA
I_2120010	I	2120010	q90.tof	0.254048179197729	5.19551221067407	0	NA	NA	NA	NA	NA	NA	NA	NA	NA
I_2135152	I	2135152	q90.tof	0.152386924387017	5.19551221067407	0	NA	NA	NA	NA	NA	NA	NA	NA	NA
I_2135155	I	2135155	q90.tof	0.152386924387017	5.19551221067407	0	NA	NA	NA	NA	NA	NA	NA	NA	NA
I_2135162	I	2135162	q90.tof	0.152386924387017	5.19551221067407	0	NA	NA	NA	NA	NA	NA	NA	NA	NA
I_2135182	I	2135182	q90.tof	0.0385621602619475	5.19551221067407	0	NA	NA	NA	NA	NA	NA	NA	NA	NA
I_2168372	I	2168372	q90.tof	0.254048179197729	5.19551221067407	0	NA	NA	NA	NA	NA	NA	NA	NA	NA
I_2188308	I	2188308	q90.tof	0.331678665533345	5.19551221067407	0	NA	NA	NA	NA	NA	NA	NA	NA	NA
I_2202005	I	2202005	q90.tof	0.342632268664001	5.19551221067407	0	NA	NA	NA	NA	NA	NA	NA	NA	NA
I_2204415	I	2204415	q90.tof	0.230116968354142	5.19551221067407	0	NA	NA	NA	NA	NA	NA	NA	NA	NA
I_2204426	I	2204426	q90.tof	0.151008694112377	5.19551221067407	0	NA	NA	NA	NA	NA	NA	NA	NA	NA
I_2208084	I	2208084	q90.tof	0.288270844407869	5.19551221067407	0	NA	NA	NA	NA	NA	NA	NA	NA	NA
I_2208085	I	2208085	q90.tof	0.320751994747722	5.19551221067407	0	NA	NA	NA	NA	NA	NA	NA	NA	NA
I_2210114	I	2210114	q90.tof	0.288270844407869	5.19551221067407	0	NA	NA	NA	NA	NA	NA	NA	NA	NA
I_2211281	I	2211281	q90.tof	0.105160873465783	5.19551221067407	0	NA	NA	NA	NA	NA	NA	NA	NA	NA
I_2211374	I	2211374	q90.tof	0.51904175695418	5.19551221067407	0	NA	NA	NA	NA	NA	NA	NA	NA	NA
I_2211439	I	2211439	q90.tof	0.143019472522929	5.19551221067407	0	NA	NA	NA	NA	NA	NA	NA	NA	NA
I_2237611	I	2237611	q90.tof	0.113095362212188	5.19551221067407	0	NA	NA	NA	NA	NA	NA	NA	NA	NA
I_2237629	I	2237629	q90.tof	0.114106579564017	5.19551221067407	0	NA	NA	NA	NA	NA	NA	NA	NA	NA
I_2237686	I	2237686	q90.tof	0.466890866348124	5.19551221067407	0	NA	NA	NA	NA	NA	NA	NA	NA	NA
I_2262539	I	2262539	q90.tof	0.31658250820267	5.19551221067407	0	NA	NA	NA	NA	NA	NA	NA	NA	NA
I_2268794	I	2268794	q90.tof	0.128077149793926	5.19551221067407	0	NA	NA	NA	NA	NA	NA	NA	NA	NA
I_2268849	I	2268849	q90.tof	0.00319606256717526	5.19551221067407	0	NA	NA	NA	NA	NA	NA	NA	NA	NA
I_2287186	I	2287186	q90.tof	0.0917662834571302	5.19551221067407	0	NA	NA	NA	NA	NA	NA	NA	NA	NA
I_2310939	I	2310939	q90.tof	0.128077149793926	5.19551221067407	0	NA	NA	NA	NA	NA	NA	NA	NA	NA
I_2314953	I	2314953	q90.tof	0.463272298037529	5.19551221067407	0	NA	NA	NA	NA	NA	NA	NA	NA	NA
I_2315082	I	2315082	q90.tof	0.0549792593439332	5.19551221067407	0	NA	NA	NA	NA	NA	NA	NA	NA	NA
I_2315097	I	2315097	q90.tof	0.261184588672784	5.19551221067407	0	NA	NA	NA	NA	NA	NA	NA	NA	NA
I_2325916	I	2325916	q90.tof	0.261184588672784	5.19551221067407	0	NA	NA	NA	NA	NA	NA	NA	NA	NA
I_2334229	I	2334229	q90.tof	0.0114805167248986	5.19551221067407	0	NA	NA	NA	NA	NA	NA	NA	NA	NA
I_2334246	I	2334246	q90.tof	0.0114805167248986	5.19551221067407	0	NA	NA	NA	NA	NA	NA	NA	NA	NA
I_2370581	I	2370581	q90.tof	0.0114805167248986	5.19551221067407	0	NA	NA	NA	NA	NA	NA	NA	NA	NA
I_2370621	I	2370621	q90.tof	0.0114805167248986	5.19551221067407	0	NA	NA	NA	NA	NA	NA	NA	NA	NA
I_2372561	I	2372561	q90.tof	0.0241611228123365	5.19551221067407	0	NA	NA	NA	NA	NA	NA	NA	NA	NA
I_2386041	I	2386041	q90.tof	0.200664163538413	5.19551221067407	0	NA	NA	NA	NA	NA	NA	NA	NA	NA
I_2388148	I	2388148	q90.tof	0.128077149793926	5.19551221067407	0	NA	NA	NA	NA	NA	NA	NA	NA	NA
I_2389983	I	2389983	q90.tof	0.0742388040484589	5.19551221067407	0	NA	NA	NA	NA	NA	NA	NA	NA	NA
I_2390096	I	2390096	q90.tof	0.0387488421738311	5.19551221067407	0	NA	NA	NA	NA	NA	NA	NA	NA	NA
I_2425186	I	2425186	q90.tof	0.0400213704442962	5.19551221067407	0	NA	NA	NA	NA	NA	NA	NA	NA	NA
I_2429938	I	2429938	q90.tof	0.408570428837168	5.19551221067407	0	NA	NA	NA	NA	NA	NA	NA	NA	NA
I_2435754	I	2435754	q90.tof	0.128077149793926	5.19551221067407	0	NA	NA	NA	NA	NA	NA	NA	NA	NA
I_2435757	I	2435757	q90.tof	0.128077149793926	5.19551221067407	0	NA	NA	NA	NA	NA	NA	NA	NA	NA
I_2443437	I	2443437	q90.tof	0.00172083187010944	5.19551221067407	0	NA	NA	NA	NA	NA	NA	NA	NA	NA
I_2443609	I	2443609	q90.tof	0.272893720737458	5.19551221067407	0	NA	NA	NA	NA	NA	NA	NA	NA	NA
I_2446743	I	2446743	q90.tof	0.0577972846046772	5.19551221067407	0	NA	NA	NA	NA	NA	NA	NA	NA	NA
I_2452094	I	2452094	q90.tof	0.0577972846046772	5.19551221067407	0	NA	NA	NA	NA	NA	NA	NA	NA	NA
I_2454924	I	2454924	q90.tof	0.0269980827488784	5.19551221067407	0	NA	NA	NA	NA	NA	NA	NA	NA	NA
I_2488067	I	2488067	q90.tof	0.164033088437301	5.19551221067407	0	NA	NA	NA	NA	NA	NA	NA	NA	NA
I_2502497	I	2502497	q90.tof	0.0568208014875674	5.19551221067407	0	NA	NA	NA	NA	NA	NA	NA	NA	NA
I_2504854	I	2504854	q90.tof	0.577669555813968	5.19551221067407	0	NA	NA	NA	NA	NA	NA	NA	NA	NA
I_2525219	I	2525219	q90.tof	0.331596269057705	5.19551221067407	0	NA	NA	NA	NA	NA	NA	NA	NA	NA
I_2525261	I	2525261	q90.tof	0.341218844801113	5.19551221067407	0	NA	NA	NA	NA	NA	NA	NA	NA	NA
I_2525302	I	2525302	q90.tof	0.240158035810073	5.19551221067407	0	NA	NA	NA	NA	NA	NA	NA	NA	NA
I_2530227	I	2530227	q90.tof	0.0621943139111105	5.19551221067407	0	NA	NA	NA	NA	NA	NA	NA	NA	NA
I_2535580	I	2535580	q90.tof	0.335526785273748	5.19551221067407	0	NA	NA	NA	NA	NA	NA	NA	NA	NA
I_2535596	I	2535596	q90.tof	0.033306598479542	5.19551221067407	0	NA	NA	NA	NA	NA	NA	NA	NA	NA
I_2541513	I	2541513	q90.tof	0.335526785273748	5.19551221067407	0	NA	NA	NA	NA	NA	NA	NA	NA	NA
I_2541564	I	2541564	q90.tof	0.945142185970842	5.19551221067407	0	NA	NA	NA	NA	NA	NA	NA	NA	NA
I_2541576	I	2541576	q90.tof	0.945142185970842	5.19551221067407	0	NA	NA	NA	NA	NA	NA	NA	NA	NA
I_2549755	I	2549755	q90.tof	0.178680775057287	5.19551221067407	0	NA	NA	NA	NA	NA	NA	NA	NA	NA
I_2549779	I	2549779	q90.tof	0.0278637242286524	5.19551221067407	0	NA	NA	NA	NA	NA	NA	NA	NA	NA
I_2552681	I	2552681	q90.tof	0.335526785273748	5.19551221067407	0	NA	NA	NA	NA	NA	NA	NA	NA	NA
I_2552796	I	2552796	q90.tof	0.335526785273748	5.19551221067407	0	NA	NA	NA	NA	NA	NA	NA	NA	NA
I_2553123	I	2553123	q90.tof	0.389108080483424	5.19551221067407	0	NA	NA	NA	NA	NA	NA	NA	NA	NA
I_2555196	I	2555196	q90.tof	0.335526785273748	5.19551221067407	0	NA	NA	NA	NA	NA	NA	NA	NA	NA
I_2566202	I	2566202	q90.tof	0.0317893911824527	5.19551221067407	0	NA	NA	NA	NA	NA	NA	NA	NA	NA
I_2566342	I	2566342	q90.tof	0.335526785273748	5.19551221067407	0	NA	NA	NA	NA	NA	NA	NA	NA	NA
I_2567529	I	2567529	q90.tof	0.0792167472140064	5.19551221067407	0	NA	NA	NA	NA	NA	NA	NA	NA	NA
I_2568131	I	2568131	q90.tof	0.0154631820466131	5.19551221067407	0	NA	NA	NA	NA	NA	NA	NA	NA	NA
I_2570733	I	2570733	q90.tof	0.304499746035742	5.19551221067407	0	NA	NA	NA	NA	NA	NA	NA	NA	NA
I_2570795	I	2570795	q90.tof	0.295293145364623	5.19551221067407	0	NA	NA	NA	NA	NA	NA	NA	NA	NA
I_2585369	I	2585369	q90.tof	0.269826250884476	5.19551221067407	0	NA	NA	NA	NA	NA	NA	NA	NA	NA
I_2593816	I	2593816	q90.tof	0.171847179056541	5.19551221067407	0	NA	NA	NA	NA	NA	NA	NA	NA	NA
I_2593939	I	2593939	q90.tof	0.513859596810299	5.19551221067407	0	NA	NA	NA	NA	NA	NA	NA	NA	NA
I_2594098	I	2594098	q90.tof	0.613489541576946	5.19551221067407	0	NA	NA	NA	NA	NA	NA	NA	NA	NA
I_2623431	I	2623431	q90.tof	0.302728254254302	5.19551221067407	0	NA	NA	NA	NA	NA	NA	NA	NA	NA
I_2624069	I	2624069	q90.tof	0.0388328861899165	5.19551221067407	0	NA	NA	NA	NA	NA	NA	NA	NA	NA
I_2632546	I	2632546	q90.tof	0.0489446731684001	5.19551221067407	0	NA	NA	NA	NA	NA	NA	NA	NA	NA
I_2632557	I	2632557	q90.tof	0.302728254254302	5.19551221067407	0	NA	NA	NA	NA	NA	NA	NA	NA	NA
I_2643819	I	2643819	q90.tof	0.12302888351617	5.19551221067407	0	NA	NA	NA	NA	NA	NA	NA	NA	NA
I_2643830	I	2643830	q90.tof	0.302728254254302	5.19551221067407	0	NA	NA	NA	NA	NA	NA	NA	NA	NA
I_2648633	I	2648633	q90.tof	0.0388328861899165	5.19551221067407	0	NA	NA	NA	NA	NA	NA	NA	NA	NA
I_2657917	I	2657917	q90.tof	0.713282690160628	5.19551221067407	0	NA	NA	NA	NA	NA	NA	NA	NA	NA
I_2667837	I	2667837	q90.tof	0.739153331737785	5.19551221067407	0	NA	NA	NA	NA	NA	NA	NA	NA	NA
I_2685857	I	2685857	q90.tof	0.686574060635016	5.19551221067407	0	NA	NA	NA	NA	NA	NA	NA	NA	NA
I_2685874	I	2685874	q90.tof	0.309050229536497	5.19551221067407	0	NA	NA	NA	NA	NA	NA	NA	NA	NA
I_2696465	I	2696465	q90.tof	0.331596269057705	5.19551221067407	0	NA	NA	NA	NA	NA	NA	NA	NA	NA
I_2706513	I	2706513	q90.tof	0.563081498130909	5.19551221067407	0	NA	NA	NA	NA	NA	NA	NA	NA	NA
I_2719805	I	2719805	q90.tof	0.553806663615761	5.19551221067407	0	NA	NA	NA	NA	NA	NA	NA	NA	NA
I_2725644	I	2725644	q90.tof	0.514851192351159	5.19551221067407	0	NA	NA	NA	NA	NA	NA	NA	NA	NA
I_2775524	I	2775524	q90.tof	1.1895913148024	5.19551221067407	0	NA	NA	NA	NA	NA	NA	NA	NA	NA
I_2789626	I	2789626	q90.tof	0.348853247610343	5.19551221067407	0	NA	NA	NA	NA	NA	NA	NA	NA	NA
I_2789739	I	2789739	q90.tof	1.20644654754523	5.19551221067407	0	NA	NA	NA	NA	NA	NA	NA	NA	NA
I_2798340	I	2798340	q90.tof	0.657505888813704	5.19551221067407	0	NA	NA	NA	NA	NA	NA	NA	NA	NA
I_2813050	I	2813050	q90.tof	1.06636916625689	5.19551221067407	0	NA	NA	NA	NA	NA	NA	NA	NA	NA
I_2826351	I	2826351	q90.tof	0.351394174371645	5.19551221067407	0	NA	NA	NA	NA	NA	NA	NA	NA	NA
I_2831017	I	2831017	q90.tof	0.327731188287174	5.19551221067407	0	NA	NA	NA	NA	NA	NA	NA	NA	NA
I_2831057	I	2831057	q90.tof	0.435193375479042	5.19551221067407	0	NA	NA	NA	NA	NA	NA	NA	NA	NA
I_2846149	I	2846149	q90.tof	0.188420560317428	5.19551221067407	0	NA	NA	NA	NA	NA	NA	NA	NA	NA
I_2850565	I	2850565	q90.tof	0.219554491523946	5.19551221067407	0	NA	NA	NA	NA	NA	NA	NA	NA	NA
I_2850584	I	2850584	q90.tof	0.218448523800094	5.19551221067407	0	NA	NA	NA	NA	NA	NA	NA	NA	NA
I_2881104	I	2881104	q90.tof	0.232771887507171	5.19551221067407	0	NA	NA	NA	NA	NA	NA	NA	NA	NA
I_2881116	I	2881116	q90.tof	0.0192025645384355	5.19551221067407	0	NA	NA	NA	NA	NA	NA	NA	NA	NA
I_2883945	I	2883945	q90.tof	0.0913458064339615	5.19551221067407	0	NA	NA	NA	NA	NA	NA	NA	NA	NA
I_2898413	I	2898413	q90.tof	0.28522026336208	5.19551221067407	0	NA	NA	NA	NA	NA	NA	NA	NA	NA
I_2912797	I	2912797	q90.tof	0.526977443854939	5.19551221067407	0	NA	NA	NA	NA	NA	NA	NA	NA	NA
I_2920304	I	2920304	q90.tof	0.358670030615597	5.19551221067407	0	NA	NA	NA	NA	NA	NA	NA	NA	NA
I_2920306	I	2920306	q90.tof	0.410675424001581	5.19551221067407	0	NA	NA	NA	NA	NA	NA	NA	NA	NA
I_2921239	I	2921239	q90.tof	0.405325464819817	5.19551221067407	0	NA	NA	NA	NA	NA	NA	NA	NA	NA
I_2921444	I	2921444	q90.tof	0.153861051073467	5.19551221067407	0	NA	NA	NA	NA	NA	NA	NA	NA	NA
I_2949987	I	2949987	q90.tof	0.649346509199375	5.19551221067407	0	NA	NA	NA	NA	NA	NA	NA	NA	NA
I_2953051	I	2953051	q90.tof	0.764145393181693	5.19551221067407	0	NA	NA	NA	NA	NA	NA	NA	NA	NA
I_2954098	I	2954098	q90.tof	0.216956957249791	5.19551221067407	0	NA	NA	NA	NA	NA	NA	NA	NA	NA
I_2980179	I	2980179	q90.tof	0.27687847422065	5.19551221067407	0	NA	NA	NA	NA	NA	NA	NA	NA	NA
I_2982040	I	2982040	q90.tof	0.527851566717396	5.19551221067407	0	NA	NA	NA	NA	NA	NA	NA	NA	NA
I_2986375	I	2986375	q90.tof	0.568609286112782	5.19551221067407	0	NA	NA	NA	NA	NA	NA	NA	NA	NA
I_2994234	I	2994234	q90.tof	0.601400412128414	5.19551221067407	0	NA	NA	NA	NA	NA	NA	NA	NA	NA
I_2994273	I	2994273	q90.tof	0.586952274466349	5.19551221067407	0	NA	NA	NA	NA	NA	NA	NA	NA	NA
I_2996324	I	2996324	q90.tof	0.160611779211749	5.19551221067407	0	NA	NA	NA	NA	NA	NA	NA	NA	NA
I_2996341	I	2996341	q90.tof	0.601400412128414	5.19551221067407	0	NA	NA	NA	NA	NA	NA	NA	NA	NA
I_2996400	I	2996400	q90.tof	0.700825661192709	5.19551221067407	0	NA	NA	NA	NA	NA	NA	NA	NA	NA
I_2999522	I	2999522	q90.tof	0.335660830013219	5.19551221067407	0	NA	NA	NA	NA	NA	NA	NA	NA	NA
I_2999876	I	2999876	q90.tof	0.553654156856451	5.19551221067407	0	NA	NA	NA	NA	NA	NA	NA	NA	NA
I_3012574	I	3012574	q90.tof	0.567206120751821	5.19551221067407	0	NA	NA	NA	NA	NA	NA	NA	NA	NA
I_3012653	I	3012653	q90.tof	0.832707217295438	5.19551221067407	0	NA	NA	NA	NA	NA	NA	NA	NA	NA
I_3023651	I	3023651	q90.tof	0.113897056549941	5.19551221067407	0	NA	NA	NA	NA	NA	NA	NA	NA	NA
I_3031428	I	3031428	q90.tof	0.487270782911498	5.19551221067407	0	NA	NA	NA	NA	NA	NA	NA	NA	NA
I_3035427	I	3035427	q90.tof	0.367384192387819	5.19551221067407	0	NA	NA	NA	NA	NA	NA	NA	NA	NA
I_3039809	I	3039809	q90.tof	0.512072936284221	5.19551221067407	0	NA	NA	NA	NA	NA	NA	NA	NA	NA
I_3039817	I	3039817	q90.tof	0.0283038762840257	5.19551221067407	0	NA	NA	NA	NA	NA	NA	NA	NA	NA
I_3040329	I	3040329	q90.tof	0.396058047859763	5.19551221067407	0	NA	NA	NA	NA	NA	NA	NA	NA	NA
I_3051257	I	3051257	q90.tof	0.589401991170865	5.19551221067407	0	NA	NA	NA	NA	NA	NA	NA	NA	NA
I_3055288	I	3055288	q90.tof	1.30483736242315	5.19551221067407	0	NA	NA	NA	NA	NA	NA	NA	NA	NA
I_3055353	I	3055353	q90.tof	1.06485257491483	5.19551221067407	0	NA	NA	NA	NA	NA	NA	NA	NA	NA
I_3058678	I	3058678	q90.tof	1.24484414154827	5.19551221067407	0	NA	NA	NA	NA	NA	NA	NA	NA	NA
I_3076327	I	3076327	q90.tof	0.335462343439745	5.19551221067407	0	NA	NA	NA	NA	NA	NA	NA	NA	NA
I_3076392	I	3076392	q90.tof	0.335462343439745	5.19551221067407	0	NA	NA	NA	NA	NA	NA	NA	NA	NA
I_3085136	I	3085136	q90.tof	0.38482207131823	5.19551221067407	0	NA	NA	NA	NA	NA	NA	NA	NA	NA
I_3090527	I	3090527	q90.tof	0.41818479907168	5.19551221067407	0	NA	NA	NA	NA	NA	NA	NA	NA	NA
I_3090632	I	3090632	q90.tof	0.48895423224344	5.19551221067407	0	NA	NA	NA	NA	NA	NA	NA	NA	NA
I_3091628	I	3091628	q90.tof	0.14886463998427	5.19551221067407	0	NA	NA	NA	NA	NA	NA	NA	NA	NA
I_3092773	I	3092773	q90.tof	0.0352692842238852	5.19551221067407	0	NA	NA	NA	NA	NA	NA	NA	NA	NA
I_3095947	I	3095947	q90.tof	0.262024503642407	5.19551221067407	0	NA	NA	NA	NA	NA	NA	NA	NA	NA
I_3103176	I	3103176	q90.tof	0.15586755687373	5.19551221067407	0	NA	NA	NA	NA	NA	NA	NA	NA	NA
I_3105363	I	3105363	q90.tof	0.403182800133526	5.19551221067407	0	NA	NA	NA	NA	NA	NA	NA	NA	NA
I_3105434	I	3105434	q90.tof	0.610620747418412	5.19551221067407	0	NA	NA	NA	NA	NA	NA	NA	NA	NA
I_3106074	I	3106074	q90.tof	1.17931226198624	5.19551221067407	0	NA	NA	NA	NA	NA	NA	NA	NA	NA
I_3107585	I	3107585	q90.tof	0.0278673688367121	5.19551221067407	0	NA	NA	NA	NA	NA	NA	NA	NA	NA
I_3127675	I	3127675	q90.tof	0.0838357546873463	5.19551221067407	0	NA	NA	NA	NA	NA	NA	NA	NA	NA
I_3130131	I	3130131	q90.tof	0.01973779791128	5.19551221067407	0	NA	NA	NA	NA	NA	NA	NA	NA	NA
I_3145817	I	3145817	q90.tof	0.287248292733894	5.19551221067407	0	NA	NA	NA	NA	NA	NA	NA	NA	NA
I_3151938	I	3151938	q90.tof	0.0371678254773917	5.19551221067407	0	NA	NA	NA	NA	NA	NA	NA	NA	NA
I_3151939	I	3151939	q90.tof	0.0371678254773917	5.19551221067407	0	NA	NA	NA	NA	NA	NA	NA	NA	NA
I_3152543	I	3152543	q90.tof	0.0195331496688349	5.19551221067407	0	NA	NA	NA	NA	NA	NA	NA	NA	NA
I_3153131	I	3153131	q90.tof	0.0371678254773917	5.19551221067407	0	NA	NA	NA	NA	NA	NA	NA	NA	NA
I_3176074	I	3176074	q90.tof	0.16260509397559	5.19551221067407	0	NA	NA	NA	NA	NA	NA	NA	NA	NA
I_3179639	I	3179639	q90.tof	0.398140558718442	5.19551221067407	0	NA	NA	NA	NA	NA	NA	NA	NA	NA
I_3183879	I	3183879	q90.tof	0.279543621983215	5.19551221067407	0	NA	NA	NA	NA	NA	NA	NA	NA	NA
I_3186087	I	3186087	q90.tof	0.116498572638782	5.19551221067407	0	NA	NA	NA	NA	NA	NA	NA	NA	NA
I_3198471	I	3198471	q90.tof	0.155161930498162	5.19551221067407	0	NA	NA	NA	NA	NA	NA	NA	NA	NA
I_3224881	I	3224881	q90.tof	0.289996392201334	5.19551221067407	0	NA	NA	NA	NA	NA	NA	NA	NA	NA
I_3235022	I	3235022	q90.tof	0.176519894893526	5.19551221067407	0	NA	NA	NA	NA	NA	NA	NA	NA	NA
I_3245575	I	3245575	q90.tof	0.460463601680676	5.19551221067407	0	NA	NA	NA	NA	NA	NA	NA	NA	NA
I_3260955	I	3260955	q90.tof	0.0785574842637198	5.19551221067407	0	NA	NA	NA	NA	NA	NA	NA	NA	NA
I_3260998	I	3260998	q90.tof	0.576251144847655	5.19551221067407	0	NA	NA	NA	NA	NA	NA	NA	NA	NA
I_3261163	I	3261163	q90.tof	0.0142029558831508	5.19551221067407	0	NA	NA	NA	NA	NA	NA	NA	NA	NA
I_3262101	I	3262101	q90.tof	0.0966219372442652	5.19551221067407	0	NA	NA	NA	NA	NA	NA	NA	NA	NA
I_3269777	I	3269777	q90.tof	0.700172058950242	5.19551221067407	0	NA	NA	NA	NA	NA	NA	NA	NA	NA
I_3278394	I	3278394	q90.tof	0.80801996755145	5.19551221067407	0	NA	NA	NA	NA	NA	NA	NA	NA	NA
I_3298162	I	3298162	q90.tof	0.476986072249139	5.19551221067407	0	NA	NA	NA	NA	NA	NA	NA	NA	NA
I_3304731	I	3304731	q90.tof	0.0268477876104622	5.19551221067407	0	NA	NA	NA	NA	NA	NA	NA	NA	NA
I_3309621	I	3309621	q90.tof	0.479178510255262	5.19551221067407	0	NA	NA	NA	NA	NA	NA	NA	NA	NA
I_3309647	I	3309647	q90.tof	1.35109049049367	5.19551221067407	0	NA	NA	NA	NA	NA	NA	NA	NA	NA
I_3331252	I	3331252	q90.tof	0.189528982337466	5.19551221067407	0	NA	NA	NA	NA	NA	NA	NA	NA	NA
I_3331358	I	3331358	q90.tof	0.0707921284737623	5.19551221067407	0	NA	NA	NA	NA	NA	NA	NA	NA	NA
I_3343798	I	3343798	q90.tof	1.02545919168054	5.19551221067407	0	NA	NA	NA	NA	NA	NA	NA	NA	NA
I_3343799	I	3343799	q90.tof	1.02545919168054	5.19551221067407	0	NA	NA	NA	NA	NA	NA	NA	NA	NA
I_3352374	I	3352374	q90.tof	0.63106540208535	5.19551221067407	0	NA	NA	NA	NA	NA	NA	NA	NA	NA
I_3352455	I	3352455	q90.tof	0.69045509117057	5.19551221067407	0	NA	NA	NA	NA	NA	NA	NA	NA	NA
I_3362388	I	3362388	q90.tof	1.16280030765818	5.19551221067407	0	NA	NA	NA	NA	NA	NA	NA	NA	NA
I_3367602	I	3367602	q90.tof	1.02666536406025	5.19551221067407	0	NA	NA	NA	NA	NA	NA	NA	NA	NA
I_3380639	I	3380639	q90.tof	1.3250639288869	5.19551221067407	0	NA	NA	NA	NA	NA	NA	NA	NA	NA
I_3382206	I	3382206	q90.tof	0.127342902644328	5.19551221067407	0	NA	NA	NA	NA	NA	NA	NA	NA	NA
I_3382243	I	3382243	q90.tof	0.0109053847662265	5.19551221067407	0	NA	NA	NA	NA	NA	NA	NA	NA	NA
I_3387258	I	3387258	q90.tof	1.30343288634917	5.19551221067407	0	NA	NA	NA	NA	NA	NA	NA	NA	NA
I_3388915	I	3388915	q90.tof	0.0775490089066617	5.19551221067407	0	NA	NA	NA	NA	NA	NA	NA	NA	NA
I_3402502	I	3402502	q90.tof	1.11528774337343	5.19551221067407	0	NA	NA	NA	NA	NA	NA	NA	NA	NA
I_3402613	I	3402613	q90.tof	1.12477035801261	5.19551221067407	0	NA	NA	NA	NA	NA	NA	NA	NA	NA
I_3402616	I	3402616	q90.tof	1.12477035801261	5.19551221067407	0	NA	NA	NA	NA	NA	NA	NA	NA	NA
I_3409388	I	3409388	q90.tof	0.00342289507371924	5.19551221067407	0	NA	NA	NA	NA	NA	NA	NA	NA	NA
I_3409499	I	3409499	q90.tof	0.167872650598326	5.19551221067407	0	NA	NA	NA	NA	NA	NA	NA	NA	NA
I_3414273	I	3414273	q90.tof	0.750184029982243	5.19551221067407	0	NA	NA	NA	NA	NA	NA	NA	NA	NA
I_3423262	I	3423262	q90.tof	0.355865380569099	5.19551221067407	0	NA	NA	NA	NA	NA	NA	NA	NA	NA
I_3423283	I	3423283	q90.tof	0.133536247763323	5.19551221067407	0	NA	NA	NA	NA	NA	NA	NA	NA	NA
I_3423319	I	3423319	q90.tof	0.355865380569099	5.19551221067407	0	NA	NA	NA	NA	NA	NA	NA	NA	NA
I_3437593	I	3437593	q90.tof	0.553990984451099	5.19551221067407	0	NA	NA	NA	NA	NA	NA	NA	NA	NA
I_3437647	I	3437647	q90.tof	0.671223829202455	5.19551221067407	0	NA	NA	NA	NA	NA	NA	NA	NA	NA
I_3439419	I	3439419	q90.tof	2.19351309249438	5.19551221067407	0	NA	NA	NA	NA	NA	NA	NA	NA	NA
I_3449248	I	3449248	q90.tof	2.19351309249438	5.19551221067407	0	NA	NA	NA	NA	NA	NA	NA	NA	NA
I_3476078	I	3476078	q90.tof	0.456848241234112	5.19551221067407	0	NA	NA	NA	NA	NA	NA	NA	NA	NA
I_3489629	I	3489629	q90.tof	1.13855547112459	5.19551221067407	0	NA	NA	NA	NA	NA	NA	NA	NA	NA
I_3516089	I	3516089	q90.tof	0.456848241234112	5.19551221067407	0	NA	NA	NA	NA	NA	NA	NA	NA	NA
I_3528544	I	3528544	q90.tof	2.19351309249438	5.19551221067407	0	NA	NA	NA	NA	NA	NA	NA	NA	NA
I_3539818	I	3539818	q90.tof	0.895829832381852	5.19551221067407	0	NA	NA	NA	NA	NA	NA	NA	NA	NA
I_3539920	I	3539920	q90.tof	0.599464574922735	5.19551221067407	0	NA	NA	NA	NA	NA	NA	NA	NA	NA
I_3544392	I	3544392	q90.tof	0.590765481356729	5.19551221067407	0	NA	NA	NA	NA	NA	NA	NA	NA	NA
I_3544442	I	3544442	q90.tof	0.535223281817462	5.19551221067407	0	NA	NA	NA	NA	NA	NA	NA	NA	NA
I_3558263	I	3558263	q90.tof	1.59002884247475	5.19551221067407	0	NA	NA	NA	NA	NA	NA	NA	NA	NA
I_3573372	I	3573372	q90.tof	0.635516523831538	5.19551221067407	0	NA	NA	NA	NA	NA	NA	NA	NA	NA
I_3573465	I	3573465	q90.tof	2.19351309249438	5.19551221067407	0	NA	NA	NA	NA	NA	NA	NA	NA	NA
I_3611923	I	3611923	q90.tof	1.06579772149023	5.19551221067407	0	NA	NA	NA	NA	NA	NA	NA	NA	NA
I_3662813	I	3662813	q90.tof	1.00324454123299	5.19551221067407	0	NA	NA	NA	NA	NA	NA	NA	NA	NA
I_3669054	I	3669054	q90.tof	1.72117228927321	5.19551221067407	0	NA	NA	NA	NA	NA	NA	NA	NA	NA
I_3680418	I	3680418	q90.tof	1.58079417699926	5.19551221067407	0	NA	NA	NA	NA	NA	NA	NA	NA	NA
I_3699228	I	3699228	q90.tof	2.19351309249438	5.19551221067407	0	NA	NA	NA	NA	NA	NA	NA	NA	NA
I_3740869	I	3740869	q90.tof	1.12605540745305	5.19551221067407	0	NA	NA	NA	NA	NA	NA	NA	NA	NA
I_3777787	I	3777787	q90.tof	2.19351309249438	5.19551221067407	0	NA	NA	NA	NA	NA	NA	NA	NA	NA
I_3785956	I	3785956	q90.tof	2.19351309249438	5.19551221067407	0	NA	NA	NA	NA	NA	NA	NA	NA	NA
I_3804429	I	3804429	q90.tof	1.75432291134683	5.19551221067407	0	NA	NA	NA	NA	NA	NA	NA	NA	NA
I_3811502	I	3811502	q90.tof	2.19351309249438	5.19551221067407	0	NA	NA	NA	NA	NA	NA	NA	NA	NA
I_3823799	I	3823799	q90.tof	1.16464869098812	5.19551221067407	0	NA	NA	NA	NA	NA	NA	NA	NA	NA
I_3839727	I	3839727	q90.tof	2.0770533759556	5.19551221067407	0	NA	NA	NA	NA	NA	NA	NA	NA	NA
I_3846735	I	3846735	q90.tof	1.79770181824237	5.19551221067407	0	NA	NA	NA	NA	NA	NA	NA	NA	NA
I_3882216	I	3882216	q90.tof	1.72117228927321	5.19551221067407	0	NA	NA	NA	NA	NA	NA	NA	NA	NA
I_3943673	I	3943673	q90.tof	1.59278322609006	5.19551221067407	0	NA	NA	NA	NA	NA	NA	NA	NA	NA
I_3992867	I	3992867	q90.tof	1.59278322609006	5.19551221067407	0	NA	NA	NA	NA	NA	NA	NA	NA	NA
I_4022758	I	4022758	q90.tof	1.59278322609006	5.19551221067407	0	NA	NA	NA	NA	NA	NA	NA	NA	NA
I_4052751	I	4052751	q90.tof	2.19351309249438	5.19551221067407	0	NA	NA	NA	NA	NA	NA	NA	NA	NA
I_4057849	I	4057849	q90.tof	1.59278322609006	5.19551221067407	0	NA	NA	NA	NA	NA	NA	NA	NA	NA
I_4067567	I	4067567	q90.tof	1.59278322609006	5.19551221067407	0	NA	NA	NA	NA	NA	NA	NA	NA	NA
I_4083512	I	4083512	q90.tof	1.44710883111245	5.19551221067407	0	NA	NA	NA	NA	NA	NA	NA	NA	NA
I_4097643	I	4097643	q90.tof	1.93292552177744	5.19551221067407	0	NA	NA	NA	NA	NA	NA	NA	NA	NA
I_4105230	I	4105230	q90.tof	1.59278322609006	5.19551221067407	0	NA	NA	NA	NA	NA	NA	NA	NA	NA
I_4114204	I	4114204	q90.tof	1.59278322609006	5.19551221067407	0	NA	NA	NA	NA	NA	NA	NA	NA	NA
I_4126984	I	4126984	q90.tof	1.79770181824237	5.19551221067407	0	NA	NA	NA	NA	NA	NA	NA	NA	NA
I_4153849	I	4153849	q90.tof	0.390612076631475	5.19551221067407	0	NA	NA	NA	NA	NA	NA	NA	NA	NA
I_4198652	I	4198652	q90.tof	1.62952102860099	5.19551221067407	0	NA	NA	NA	NA	NA	NA	NA	NA	NA
I_4205843	I	4205843	q90.tof	0.249594580076098	5.19551221067407	0	NA	NA	NA	NA	NA	NA	NA	NA	NA
I_4210722	I	4210722	q90.tof	2.19351309249438	5.19551221067407	0	NA	NA	NA	NA	NA	NA	NA	NA	NA
I_4221144	I	4221144	q90.tof	0.156037975907646	5.19551221067407	0	NA	NA	NA	NA	NA	NA	NA	NA	NA
I_4229011	I	4229011	q90.tof	0.249594580076098	5.19551221067407	0	NA	NA	NA	NA	NA	NA	NA	NA	NA
I_4229116	I	4229116	q90.tof	0.249594580076098	5.19551221067407	0	NA	NA	NA	NA	NA	NA	NA	NA	NA
I_4233651	I	4233651	q90.tof	0.196444663211115	5.19551221067407	0	NA	NA	NA	NA	NA	NA	NA	NA	NA
I_4326017	I	4326017	q90.tof	2.04418697912692	5.19551221067407	0	NA	NA	NA	NA	NA	NA	NA	NA	NA
I_4331148	I	4331148	q90.tof	1.96802390705472	5.19551221067407	0	NA	NA	NA	NA	NA	NA	NA	NA	NA
I_4382830	I	4382830	q90.tof	0.277627147464576	5.19551221067407	0	NA	NA	NA	NA	NA	NA	NA	NA	NA
I_4405609	I	4405609	q90.tof	0.0241931964421204	5.19551221067407	0	NA	NA	NA	NA	NA	NA	NA	NA	NA
I_4422481	I	4422481	q90.tof	0.712058687915215	5.19551221067407	0	NA	NA	NA	NA	NA	NA	NA	NA	NA
I_4436184	I	4436184	q90.tof	0.712058687915215	5.19551221067407	0	NA	NA	NA	NA	NA	NA	NA	NA	NA
I_4436194	I	4436194	q90.tof	0.712058687915215	5.19551221067407	0	NA	NA	NA	NA	NA	NA	NA	NA	NA
I_4453643	I	4453643	q90.tof	0.0680534518728021	5.19551221067407	0	NA	NA	NA	NA	NA	NA	NA	NA	NA
I_4461030	I	4461030	q90.tof	0.712058687915215	5.19551221067407	0	NA	NA	NA	NA	NA	NA	NA	NA	NA
I_4510019	I	4510019	q90.tof	0.284932600533755	5.19551221067407	0	NA	NA	NA	NA	NA	NA	NA	NA	NA
I_4521703	I	4521703	q90.tof	0.642598182174872	5.19551221067407	0	NA	NA	NA	NA	NA	NA	NA	NA	NA
I_4588009	I	4588009	q90.tof	0.284452194638513	5.19551221067407	0	NA	NA	NA	NA	NA	NA	NA	NA	NA
I_4654370	I	4654370	q90.tof	0.115973769273644	5.19551221067407	0	NA	NA	NA	NA	NA	NA	NA	NA	NA
I_4668159	I	4668159	q90.tof	0.509092361348397	5.19551221067407	0	NA	NA	NA	NA	NA	NA	NA	NA	NA
I_4751106	I	4751106	q90.tof	0.0242956468764517	5.19551221067407	0	NA	NA	NA	NA	NA	NA	NA	NA	NA
I_4919435	I	4919435	q90.tof	0.0027880096296776	5.19551221067407	0	NA	NA	NA	NA	NA	NA	NA	NA	NA
I_4975889	I	4975889	q90.tof	0.621713071994515	5.19551221067407	0	NA	NA	NA	NA	NA	NA	NA	NA	NA
I_4980324	I	4980324	q90.tof	0.558791459532579	5.19551221067407	0	NA	NA	NA	NA	NA	NA	NA	NA	NA
I_5117745	I	5117745	q90.tof	0.0027880096296776	5.19551221067407	0	NA	NA	NA	NA	NA	NA	NA	NA	NA
I_5147900	I	5147900	q90.tof	0.281048808012534	5.19551221067407	0	NA	NA	NA	NA	NA	NA	NA	NA	NA
I_5445203	I	5445203	q90.tof	0.355245895416908	5.19551221067407	0	NA	NA	NA	NA	NA	NA	NA	NA	NA
I_5523711	I	5523711	q90.tof	0.381289912827059	5.19551221067407	0	NA	NA	NA	NA	NA	NA	NA	NA	NA
I_5546220	I	5546220	q90.tof	0.282164444443525	5.19551221067407	0	NA	NA	NA	NA	NA	NA	NA	NA	NA
I_5552023	I	5552023	q90.tof	0.282164444443525	5.19551221067407	0	NA	NA	NA	NA	NA	NA	NA	NA	NA
I_5700069	I	5700069	q90.tof	0.282164444443525	5.19551221067407	0	NA	NA	NA	NA	NA	NA	NA	NA	NA
I_5737040	I	5737040	q90.tof	0.282164444443525	5.19551221067407	0	NA	NA	NA	NA	NA	NA	NA	NA	NA
I_5745704	I	5745704	q90.tof	0.805301024778179	5.19551221067407	0	NA	NA	NA	NA	NA	NA	NA	NA	NA
I_5772983	I	5772983	q90.tof	0.405657673790893	5.19551221067407	0	NA	NA	NA	NA	NA	NA	NA	NA	NA
I_5773523	I	5773523	q90.tof	0.602283298082761	5.19551221067407	0	NA	NA	NA	NA	NA	NA	NA	NA	NA
I_5820318	I	5820318	q90.tof	0.282164444443525	5.19551221067407	0	NA	NA	NA	NA	NA	NA	NA	NA	NA
I_5839991	I	5839991	q90.tof	0.2505418069127	5.19551221067407	0	NA	NA	NA	NA	NA	NA	NA	NA	NA
I_5844088	I	5844088	q90.tof	0.508549186247318	5.19551221067407	0	NA	NA	NA	NA	NA	NA	NA	NA	NA
I_5868148	I	5868148	q90.tof	0.196259288977623	5.19551221067407	0	NA	NA	NA	NA	NA	NA	NA	NA	NA
I_5925122	I	5925122	q90.tof	0.201465767090264	5.19551221067407	0	NA	NA	NA	NA	NA	NA	NA	NA	NA
I_5929414	I	5929414	q90.tof	0.354026349477088	5.19551221067407	0	NA	NA	NA	NA	NA	NA	NA	NA	NA
I_5945683	I	5945683	q90.tof	0.318748879000938	5.19551221067407	0	NA	NA	NA	NA	NA	NA	NA	NA	NA
I_5957696	I	5957696	q90.tof	0.201465767090264	5.19551221067407	0	NA	NA	NA	NA	NA	NA	NA	NA	NA
I_6014369	I	6014369	q90.tof	0.215668406600854	5.19551221067407	0	NA	NA	NA	NA	NA	NA	NA	NA	NA
I_6031303	I	6031303	q90.tof	0.301859567101999	5.19551221067407	0	NA	NA	NA	NA	NA	NA	NA	NA	NA
I_6036505	I	6036505	q90.tof	0.301859567101999	5.19551221067407	0	NA	NA	NA	NA	NA	NA	NA	NA	NA
I_6044625	I	6044625	q90.tof	0.423908100459175	5.19551221067407	0	NA	NA	NA	NA	NA	NA	NA	NA	NA
I_6063310	I	6063310	q90.tof	0.301859567101999	5.19551221067407	0	NA	NA	NA	NA	NA	NA	NA	NA	NA
I_6099981	I	6099981	q90.tof	1.09508064029784	5.19551221067407	0	NA	NA	NA	NA	NA	NA	NA	NA	NA
I_6259249	I	6259249	q90.tof	0.698875211345811	5.19551221067407	0	NA	NA	NA	NA	NA	NA	NA	NA	NA
I_6483093	I	6483093	q90.tof	0.830639421519358	5.19551221067407	0	NA	NA	NA	NA	NA	NA	NA	NA	NA
I_6807230	I	6807230	q90.tof	0.0145967550620878	5.19551221067407	0	NA	NA	NA	NA	NA	NA	NA	NA	NA
I_6931056	I	6931056	q90.tof	0.694601784033441	5.19551221067407	0	NA	NA	NA	NA	NA	NA	NA	NA	NA
I_7017903	I	7017903	q90.tof	0.0752536027701247	5.19551221067407	0	NA	NA	NA	NA	NA	NA	NA	NA	NA
I_7329879	I	7329879	q90.tof	0.0750829270786778	5.19551221067407	0	NA	NA	NA	NA	NA	NA	NA	NA	NA
I_7502469	I	7502469	q90.tof	0.707783307560094	5.19551221067407	0	NA	NA	NA	NA	NA	NA	NA	NA	NA
I_7505118	I	7505118	q90.tof	0.0720139515055058	5.19551221067407	0	NA	NA	NA	NA	NA	NA	NA	NA	NA
I_7507567	I	7507567	q90.tof	0.164670021870398	5.19551221067407	0	NA	NA	NA	NA	NA	NA	NA	NA	NA
I_7510363	I	7510363	q90.tof	0.164670021870398	5.19551221067407	0	NA	NA	NA	NA	NA	NA	NA	NA	NA
I_7585992	I	7585992	q90.tof	0.0720139515055058	5.19551221067407	0	NA	NA	NA	NA	NA	NA	NA	NA	NA
I_7643111	I	7643111	q90.tof	0.0720139515055058	5.19551221067407	0	NA	NA	NA	NA	NA	NA	NA	NA	NA
I_7659836	I	7659836	q90.tof	0.336837039245836	5.19551221067407	0	NA	NA	NA	NA	NA	NA	NA	NA	NA
I_7662913	I	7662913	q90.tof	0.336837039245836	5.19551221067407	0	NA	NA	NA	NA	NA	NA	NA	NA	NA
I_7662918	I	7662918	q90.tof	0.336837039245836	5.19551221067407	0	NA	NA	NA	NA	NA	NA	NA	NA	NA
I_7673022	I	7673022	q90.tof	0.21826598916524	5.19551221067407	0	NA	NA	NA	NA	NA	NA	NA	NA	NA
I_7710781	I	7710781	q90.tof	0.104841584002804	5.19551221067407	0	NA	NA	NA	NA	NA	NA	NA	NA	NA
I_7710790	I	7710790	q90.tof	0.336837039245836	5.19551221067407	0	NA	NA	NA	NA	NA	NA	NA	NA	NA
I_7731491	I	7731491	q90.tof	0.104841584002804	5.19551221067407	0	NA	NA	NA	NA	NA	NA	NA	NA	NA
I_7737449	I	7737449	q90.tof	1.17995203815956	5.19551221067407	0	NA	NA	NA	NA	NA	NA	NA	NA	NA
I_7753426	I	7753426	q90.tof	0.336837039245836	5.19551221067407	0	NA	NA	NA	NA	NA	NA	NA	NA	NA
I_7762599	I	7762599	q90.tof	0.104841584002804	5.19551221067407	0	NA	NA	NA	NA	NA	NA	NA	NA	NA
I_7871337	I	7871337	q90.tof	0.336837039245836	5.19551221067407	0	NA	NA	NA	NA	NA	NA	NA	NA	NA
I_7941683	I	7941683	q90.tof	0.898382436562498	5.19551221067407	0	NA	NA	NA	NA	NA	NA	NA	NA	NA
I_7982957	I	7982957	q90.tof	0.225701081917067	5.19551221067407	0	NA	NA	NA	NA	NA	NA	NA	NA	NA
I_8013259	I	8013259	q90.tof	1.17995203815956	5.19551221067407	0	NA	NA	NA	NA	NA	NA	NA	NA	NA
I_8014825	I	8014825	q90.tof	0.25803061416718	5.19551221067407	0	NA	NA	NA	NA	NA	NA	NA	NA	NA
I_8022089	I	8022089	q90.tof	0.25803061416718	5.19551221067407	0	NA	NA	NA	NA	NA	NA	NA	NA	NA
I_8026511	I	8026511	q90.tof	0.25803061416718	5.19551221067407	0	NA	NA	NA	NA	NA	NA	NA	NA	NA
I_8171212	I	8171212	q90.tof	0.106474482898488	5.19551221067407	0	NA	NA	NA	NA	NA	NA	NA	NA	NA
I_8171285	I	8171285	q90.tof	0.225701081917067	5.19551221067407	0	NA	NA	NA	NA	NA	NA	NA	NA	NA
I_8211945	I	8211945	q90.tof	0.937293201699384	5.19551221067407	0	NA	NA	NA	NA	NA	NA	NA	NA	NA
I_8229110	I	8229110	q90.tof	0.106474482898488	5.19551221067407	0	NA	NA	NA	NA	NA	NA	NA	NA	NA
I_8345853	I	8345853	q90.tof	0.0197841423273036	5.19551221067407	0	NA	NA	NA	NA	NA	NA	NA	NA	NA
I_8589260	I	8589260	q90.tof	0.0399636611118428	5.19551221067407	0	NA	NA	NA	NA	NA	NA	NA	NA	NA
I_8591362	I	8591362	q90.tof	0.0399636611118428	5.19551221067407	0	NA	NA	NA	NA	NA	NA	NA	NA	NA
I_8605270	I	8605270	q90.tof	0.0436439031170139	5.19551221067407	0	NA	NA	NA	NA	NA	NA	NA	NA	NA
I_8609403	I	8609403	q90.tof	0.0399636611118428	5.19551221067407	0	NA	NA	NA	NA	NA	NA	NA	NA	NA
I_8635527	I	8635527	q90.tof	0.0399636611118428	5.19551221067407	0	NA	NA	NA	NA	NA	NA	NA	NA	NA
I_8692062	I	8692062	q90.tof	0.0399636611118428	5.19551221067407	0	NA	NA	NA	NA	NA	NA	NA	NA	NA
I_8696481	I	8696481	q90.tof	0.0746030441195731	5.19551221067407	0	NA	NA	NA	NA	NA	NA	NA	NA	NA
I_8752748	I	8752748	q90.tof	0.0436439031170139	5.19551221067407	0	NA	NA	NA	NA	NA	NA	NA	NA	NA
I_8794174	I	8794174	q90.tof	0.0399636611118428	5.19551221067407	0	NA	NA	NA	NA	NA	NA	NA	NA	NA
I_8798892	I	8798892	q90.tof	0.0399636611118428	5.19551221067407	0	NA	NA	NA	NA	NA	NA	NA	NA	NA
I_8812292	I	8812292	q90.tof	0.0436439031170139	5.19551221067407	0	NA	NA	NA	NA	NA	NA	NA	NA	NA
I_8851751	I	8851751	q90.tof	0.0399636611118428	5.19551221067407	0	NA	NA	NA	NA	NA	NA	NA	NA	NA
I_8859357	I	8859357	q90.tof	0.229252293769527	5.19551221067407	0	NA	NA	NA	NA	NA	NA	NA	NA	NA
I_8878044	I	8878044	q90.tof	0.0399636611118428	5.19551221067407	0	NA	NA	NA	NA	NA	NA	NA	NA	NA
I_8917367	I	8917367	q90.tof	0.0746030441195731	5.19551221067407	0	NA	NA	NA	NA	NA	NA	NA	NA	NA
I_8964317	I	8964317	q90.tof	0.453821561462171	5.19551221067407	0	NA	NA	NA	NA	NA	NA	NA	NA	NA
I_9198443	I	9198443	q90.tof	0.61962683035395	5.19551221067407	0	NA	NA	NA	NA	NA	NA	NA	NA	NA
I_9213520	I	9213520	q90.tof	0.270724831935616	5.19551221067407	0	NA	NA	NA	NA	NA	NA	NA	NA	NA
I_9626491	I	9626491	q90.tof	0.0586264219110293	5.19551221067407	0	NA	NA	NA	NA	NA	NA	NA	NA	NA
I_9643599	I	9643599	q90.tof	0.0881972289470774	5.19551221067407	0	NA	NA	NA	NA	NA	NA	NA	NA	NA
I_9653639	I	9653639	q90.tof	0.00913472196357352	5.19551221067407	0	NA	NA	NA	NA	NA	NA	NA	NA	NA
I_9700308	I	9700308	q90.tof	0.00913472196357352	5.19551221067407	0	NA	NA	NA	NA	NA	NA	NA	NA	NA
I_9747840	I	9747840	q90.tof	0.0215865384899474	5.19551221067407	0	NA	NA	NA	NA	NA	NA	NA	NA	NA
I_9976380	I	9976380	q90.tof	1.07598679565203	5.19551221067407	0	NA	NA	NA	NA	NA	NA	NA	NA	NA
I_10098470	I	10098470	q90.tof	1.03371111535166	5.19551221067407	0	NA	NA	NA	NA	NA	NA	NA	NA	NA
I_10098533	I	10098533	q90.tof	1.28312986976292	5.19551221067407	0	NA	NA	NA	NA	NA	NA	NA	NA	NA
I_10255136	I	10255136	q90.tof	1.22955460381313	5.19551221067407	0	NA	NA	NA	NA	NA	NA	NA	NA	NA
I_10345844	I	10345844	q90.tof	1.08643293588336	5.19551221067407	0	NA	NA	NA	NA	NA	NA	NA	NA	NA
I_10395826	I	10395826	q90.tof	0.915315446026314	5.19551221067407	0	NA	NA	NA	NA	NA	NA	NA	NA	NA
I_10432465	I	10432465	q90.tof	0.705616290850021	5.19551221067407	0	NA	NA	NA	NA	NA	NA	NA	NA	NA
I_10466071	I	10466071	q90.tof	1.29930575734022	5.19551221067407	0	NA	NA	NA	NA	NA	NA	NA	NA	NA
I_10627424	I	10627424	q90.tof	0.65577313781379	5.19551221067407	0	NA	NA	NA	NA	NA	NA	NA	NA	NA
I_10645012	I	10645012	q90.tof	1.19116299567081	5.19551221067407	0	NA	NA	NA	NA	NA	NA	NA	NA	NA
I_10658028	I	10658028	q90.tof	1.19116299567081	5.19551221067407	0	NA	NA	NA	NA	NA	NA	NA	NA	NA
I_10691729	I	10691729	q90.tof	1.31957107644168	5.19551221067407	0	NA	NA	NA	NA	NA	NA	NA	NA	NA
I_10710305	I	10710305	q90.tof	1.31957107644168	5.19551221067407	0	NA	NA	NA	NA	NA	NA	NA	NA	NA
I_10732655	I	10732655	q90.tof	0.102360330904758	5.19551221067407	0	NA	NA	NA	NA	NA	NA	NA	NA	NA
I_10735429	I	10735429	q90.tof	1.35237558015599	5.19551221067407	0	NA	NA	NA	NA	NA	NA	NA	NA	NA
I_10756606	I	10756606	q90.tof	0.378680613197844	5.19551221067407	0	NA	NA	NA	NA	NA	NA	NA	NA	NA
I_10811056	I	10811056	q90.tof	1.50649918845522	5.19551221067407	0	NA	NA	NA	NA	NA	NA	NA	NA	NA
I_10841164	I	10841164	q90.tof	1.61980634774469	5.19551221067407	0	NA	NA	NA	NA	NA	NA	NA	NA	NA
I_10873691	I	10873691	q90.tof	1.13210586953028	5.19551221067407	0	NA	NA	NA	NA	NA	NA	NA	NA	NA
I_10873885	I	10873885	q90.tof	0.443525125283662	5.19551221067407	0	NA	NA	NA	NA	NA	NA	NA	NA	NA
I_10915935	I	10915935	q90.tof	1.45994617461593	5.19551221067407	0	NA	NA	NA	NA	NA	NA	NA	NA	NA
I_10942959	I	10942959	q90.tof	1.15129746963074	5.19551221067407	0	NA	NA	NA	NA	NA	NA	NA	NA	NA
I_10978841	I	10978841	q90.tof	0.797188784248316	5.19551221067407	0	NA	NA	NA	NA	NA	NA	NA	NA	NA
I_10978860	I	10978860	q90.tof	1.61980634774469	5.19551221067407	0	NA	NA	NA	NA	NA	NA	NA	NA	NA
I_10990440	I	10990440	q90.tof	0.556140224598064	5.19551221067407	0	NA	NA	NA	NA	NA	NA	NA	NA	NA
I_10992862	I	10992862	q90.tof	0.556140224598064	5.19551221067407	0	NA	NA	NA	NA	NA	NA	NA	NA	NA
I_11038033	I	11038033	q90.tof	0.917963594510194	5.19551221067407	0	NA	NA	NA	NA	NA	NA	NA	NA	NA
I_11085073	I	11085073	q90.tof	0.776204987608953	5.19551221067407	0	NA	NA	NA	NA	NA	NA	NA	NA	NA
I_11089650	I	11089650	q90.tof	0.30062458434596	5.19551221067407	0	NA	NA	NA	NA	NA	NA	NA	NA	NA
I_11123047	I	11123047	q90.tof	0.776204987608953	5.19551221067407	0	NA	NA	NA	NA	NA	NA	NA	NA	NA
I_11164697	I	11164697	q90.tof	0.841170941403747	5.19551221067407	0	NA	NA	NA	NA	NA	NA	NA	NA	NA
I_11164737	I	11164737	q90.tof	0.683289369925566	5.19551221067407	0	NA	NA	NA	NA	NA	NA	NA	NA	NA
I_11205752	I	11205752	q90.tof	1.13296661010115	5.19551221067407	0	NA	NA	NA	NA	NA	NA	NA	NA	NA
I_11213434	I	11213434	q90.tof	1.11314062932514	5.19551221067407	0	NA	NA	NA	NA	NA	NA	NA	NA	NA
I_11217347	I	11217347	q90.tof	0.714762153145323	5.19551221067407	0	NA	NA	NA	NA	NA	NA	NA	NA	NA
I_11275826	I	11275826	q90.tof	1.22861839299146	5.19551221067407	0	NA	NA	NA	NA	NA	NA	NA	NA	NA
I_11276156	I	11276156	q90.tof	1.3798936642943	5.19551221067407	0	NA	NA	NA	NA	NA	NA	NA	NA	NA
I_11276360	I	11276360	q90.tof	0.889615661283692	5.19551221067407	0	NA	NA	NA	NA	NA	NA	NA	NA	NA
I_11285143	I	11285143	q90.tof	1.40393174176318	5.19551221067407	0	NA	NA	NA	NA	NA	NA	NA	NA	NA
I_11292024	I	11292024	q90.tof	1.43764923074303	5.19551221067407	0	NA	NA	NA	NA	NA	NA	NA	NA	NA
I_11292025	I	11292025	q90.tof	1.29132098440329	5.19551221067407	0	NA	NA	NA	NA	NA	NA	NA	NA	NA
I_11292190	I	11292190	q90.tof	1.29132098440329	5.19551221067407	0	NA	NA	NA	NA	NA	NA	NA	NA	NA
I_11292272	I	11292272	q90.tof	1.55527995983993	5.19551221067407	0	NA	NA	NA	NA	NA	NA	NA	NA	NA
I_11295338	I	11295338	q90.tof	1.80661529339149	5.19551221067407	0	NA	NA	NA	NA	NA	NA	NA	NA	NA
I_11295359	I	11295359	q90.tof	0.0764972663520428	5.19551221067407	0	NA	NA	NA	NA	NA	NA	NA	NA	NA
I_11307505	I	11307505	q90.tof	0.0357962964669846	5.19551221067407	0	NA	NA	NA	NA	NA	NA	NA	NA	NA
I_11326030	I	11326030	q90.tof	1.06956001362634	5.19551221067407	0	NA	NA	NA	NA	NA	NA	NA	NA	NA
I_11376121	I	11376121	q90.tof	1.09459619335213	5.19551221067407	0	NA	NA	NA	NA	NA	NA	NA	NA	NA
I_11387883	I	11387883	q90.tof	0.0180556330142017	5.19551221067407	0	NA	NA	NA	NA	NA	NA	NA	NA	NA
I_11387927	I	11387927	q90.tof	0.0180556330142017	5.19551221067407	0	NA	NA	NA	NA	NA	NA	NA	NA	NA
I_11391556	I	11391556	q90.tof	0.330405887191175	5.19551221067407	0	NA	NA	NA	NA	NA	NA	NA	NA	NA
I_11397815	I	11397815	q90.tof	0.284152898916498	5.19551221067407	0	NA	NA	NA	NA	NA	NA	NA	NA	NA
I_11421500	I	11421500	q90.tof	0.195479296779474	5.19551221067407	0	NA	NA	NA	NA	NA	NA	NA	NA	NA
I_11460959	I	11460959	q90.tof	0.0145316198852598	5.19551221067407	0	NA	NA	NA	NA	NA	NA	NA	NA	NA
I_11496269	I	11496269	q90.tof	0.0627279109560599	5.19551221067407	0	NA	NA	NA	NA	NA	NA	NA	NA	NA
I_11496280	I	11496280	q90.tof	0.0627279109560599	5.19551221067407	0	NA	NA	NA	NA	NA	NA	NA	NA	NA
I_11497272	I	11497272	q90.tof	0.0835129568447989	5.19551221067407	0	NA	NA	NA	NA	NA	NA	NA	NA	NA
I_11499799	I	11499799	q90.tof	0.107519141251095	5.19551221067407	0	NA	NA	NA	NA	NA	NA	NA	NA	NA
I_11541682	I	11541682	q90.tof	0.148581024951408	5.19551221067407	0	NA	NA	NA	NA	NA	NA	NA	NA	NA
I_11545461	I	11545461	q90.tof	0.121684638848205	5.19551221067407	0	NA	NA	NA	NA	NA	NA	NA	NA	NA
I_11602803	I	11602803	q90.tof	0.147312141652442	5.19551221067407	0	NA	NA	NA	NA	NA	NA	NA	NA	NA
I_11603179	I	11603179	q90.tof	0.0403699572800536	5.19551221067407	0	NA	NA	NA	NA	NA	NA	NA	NA	NA
I_11603604	I	11603604	q90.tof	0.155297541054644	5.19551221067407	0	NA	NA	NA	NA	NA	NA	NA	NA	NA
I_11604500	I	11604500	q90.tof	0.521354389630704	5.19551221067407	0	NA	NA	NA	NA	NA	NA	NA	NA	NA
I_11604686	I	11604686	q90.tof	0.0745630869441588	5.19551221067407	0	NA	NA	NA	NA	NA	NA	NA	NA	NA
I_11608101	I	11608101	q90.tof	0.451037621880834	5.19551221067407	0	NA	NA	NA	NA	NA	NA	NA	NA	NA
I_11635727	I	11635727	q90.tof	0.360611949339673	5.19551221067407	0	NA	NA	NA	NA	NA	NA	NA	NA	NA
I_11635728	I	11635728	q90.tof	0.360611949339673	5.19551221067407	0	NA	NA	NA	NA	NA	NA	NA	NA	NA
I_11635817	I	11635817	q90.tof	0.0889407889737327	5.19551221067407	0	NA	NA	NA	NA	NA	NA	NA	NA	NA
I_11640588	I	11640588	q90.tof	0.0889407889737327	5.19551221067407	0	NA	NA	NA	NA	NA	NA	NA	NA	NA
I_11650996	I	11650996	q90.tof	0.171169711954433	5.19551221067407	0	NA	NA	NA	NA	NA	NA	NA	NA	NA
I_11663777	I	11663777	q90.tof	0.171169711954433	5.19551221067407	0	NA	NA	NA	NA	NA	NA	NA	NA	NA
I_11682607	I	11682607	q90.tof	0.0440251548007522	5.19551221067407	0	NA	NA	NA	NA	NA	NA	NA	NA	NA
I_11698027	I	11698027	q90.tof	0.259274676987714	5.19551221067407	0	NA	NA	NA	NA	NA	NA	NA	NA	NA
I_11707183	I	11707183	q90.tof	0.102887385961608	5.19551221067407	0	NA	NA	NA	NA	NA	NA	NA	NA	NA
I_11711940	I	11711940	q90.tof	0.00633134620300066	5.19551221067407	0	NA	NA	NA	NA	NA	NA	NA	NA	NA
I_11711942	I	11711942	q90.tof	0.00633134620300066	5.19551221067407	0	NA	NA	NA	NA	NA	NA	NA	NA	NA
I_11714468	I	11714468	q90.tof	0.391256083090835	5.19551221067407	0	NA	NA	NA	NA	NA	NA	NA	NA	NA
I_11722981	I	11722981	q90.tof	0.0983214334102801	5.19551221067407	0	NA	NA	NA	NA	NA	NA	NA	NA	NA
I_11723023	I	11723023	q90.tof	1.50453100429537	5.19551221067407	0	NA	NA	NA	NA	NA	NA	NA	NA	NA
I_11723374	I	11723374	q90.tof	0.0283104284365025	5.19551221067407	0	NA	NA	NA	NA	NA	NA	NA	NA	NA
I_11810425	I	11810425	q90.tof	0.246851003324793	5.19551221067407	0	NA	NA	NA	NA	NA	NA	NA	NA	NA
I_11810786	I	11810786	q90.tof	0.0283104284365025	5.19551221067407	0	NA	NA	NA	NA	NA	NA	NA	NA	NA
I_11819274	I	11819274	q90.tof	0.0283104284365025	5.19551221067407	0	NA	NA	NA	NA	NA	NA	NA	NA	NA
I_11819410	I	11819410	q90.tof	0.305833661899483	5.19551221067407	0	NA	NA	NA	NA	NA	NA	NA	NA	NA
I_11888055	I	11888055	q90.tof	0.927993581348481	5.19551221067407	0	NA	NA	NA	NA	NA	NA	NA	NA	NA
I_11889844	I	11889844	q90.tof	0.927993581348481	5.19551221067407	0	NA	NA	NA	NA	NA	NA	NA	NA	NA
I_11891849	I	11891849	q90.tof	0.585782583010127	5.19551221067407	0	NA	NA	NA	NA	NA	NA	NA	NA	NA
I_11906769	I	11906769	q90.tof	0.304294670674264	5.19551221067407	0	NA	NA	NA	NA	NA	NA	NA	NA	NA
I_11906900	I	11906900	q90.tof	0.24176920424622	5.19551221067407	0	NA	NA	NA	NA	NA	NA	NA	NA	NA
I_11907243	I	11907243	q90.tof	0.277790037352214	5.19551221067407	0	NA	NA	NA	NA	NA	NA	NA	NA	NA
I_11920241	I	11920241	q90.tof	0.277790037352214	5.19551221067407	0	NA	NA	NA	NA	NA	NA	NA	NA	NA
I_11929552	I	11929552	q90.tof	0.194378526305782	5.19551221067407	0	NA	NA	NA	NA	NA	NA	NA	NA	NA
I_11929610	I	11929610	q90.tof	0.194378526305782	5.19551221067407	0	NA	NA	NA	NA	NA	NA	NA	NA	NA
I_11964503	I	11964503	q90.tof	0.107571401078356	5.19551221067407	0	NA	NA	NA	NA	NA	NA	NA	NA	NA
I_11965483	I	11965483	q90.tof	0.0554046191593483	5.19551221067407	0	NA	NA	NA	NA	NA	NA	NA	NA	NA
I_11968238	I	11968238	q90.tof	0.107571401078356	5.19551221067407	0	NA	NA	NA	NA	NA	NA	NA	NA	NA
I_11985587	I	11985587	q90.tof	0.0376217239839631	5.19551221067407	0	NA	NA	NA	NA	NA	NA	NA	NA	NA
I_11998249	I	11998249	q90.tof	0.383843749838663	5.19551221067407	0	NA	NA	NA	NA	NA	NA	NA	NA	NA
I_12007333	I	12007333	q90.tof	0.0983214334102801	5.19551221067407	0	NA	NA	NA	NA	NA	NA	NA	NA	NA
I_12017046	I	12017046	q90.tof	0.643298797193994	5.19551221067407	0	NA	NA	NA	NA	NA	NA	NA	NA	NA
I_12057801	I	12057801	q90.tof	0.0899370860404222	5.19551221067407	0	NA	NA	NA	NA	NA	NA	NA	NA	NA
I_12057863	I	12057863	q90.tof	0.911523288545908	5.19551221067407	0	NA	NA	NA	NA	NA	NA	NA	NA	NA
I_12070866	I	12070866	q90.tof	0.278758180725808	5.19551221067407	0	NA	NA	NA	NA	NA	NA	NA	NA	NA
I_12094915	I	12094915	q90.tof	0.869845618246867	5.19551221067407	0	NA	NA	NA	NA	NA	NA	NA	NA	NA
I_12103227	I	12103227	q90.tof	0.216556370235531	5.19551221067407	0	NA	NA	NA	NA	NA	NA	NA	NA	NA
I_12107911	I	12107911	q90.tof	0.869845618246867	5.19551221067407	0	NA	NA	NA	NA	NA	NA	NA	NA	NA
I_12115911	I	12115911	q90.tof	0.220533259885446	5.19551221067407	0	NA	NA	NA	NA	NA	NA	NA	NA	NA
I_12115916	I	12115916	q90.tof	0.627770571670977	5.19551221067407	0	NA	NA	NA	NA	NA	NA	NA	NA	NA
I_12119633	I	12119633	q90.tof	0.541386343343766	5.19551221067407	0	NA	NA	NA	NA	NA	NA	NA	NA	NA
I_12121836	I	12121836	q90.tof	0.75637850314331	5.19551221067407	0	NA	NA	NA	NA	NA	NA	NA	NA	NA
I_12121858	I	12121858	q90.tof	0.242157190892075	5.19551221067407	0	NA	NA	NA	NA	NA	NA	NA	NA	NA
I_12145794	I	12145794	q90.tof	0.014829031357638	5.19551221067407	0	NA	NA	NA	NA	NA	NA	NA	NA	NA
I_12153385	I	12153385	q90.tof	0.869845618246867	5.19551221067407	0	NA	NA	NA	NA	NA	NA	NA	NA	NA
I_12162886	I	12162886	q90.tof	0.014829031357638	5.19551221067407	0	NA	NA	NA	NA	NA	NA	NA	NA	NA
I_12162973	I	12162973	q90.tof	1.57511591425569	5.19551221067407	0	NA	NA	NA	NA	NA	NA	NA	NA	NA
I_12178157	I	12178157	q90.tof	0.242487473609999	5.19551221067407	0	NA	NA	NA	NA	NA	NA	NA	NA	NA
I_12196798	I	12196798	q90.tof	0.445366894429708	5.19551221067407	0	NA	NA	NA	NA	NA	NA	NA	NA	NA
I_12204460	I	12204460	q90.tof	0.063627671441659	5.19551221067407	0	NA	NA	NA	NA	NA	NA	NA	NA	NA
I_12204461	I	12204461	q90.tof	0.325260331978466	5.19551221067407	0	NA	NA	NA	NA	NA	NA	NA	NA	NA
I_12204521	I	12204521	q90.tof	0.330849087538354	5.19551221067407	0	NA	NA	NA	NA	NA	NA	NA	NA	NA
I_12228113	I	12228113	q90.tof	0.181266731184532	5.19551221067407	0	NA	NA	NA	NA	NA	NA	NA	NA	NA
I_12228118	I	12228118	q90.tof	0.119958351024366	5.19551221067407	0	NA	NA	NA	NA	NA	NA	NA	NA	NA
I_12274471	I	12274471	q90.tof	0.0105243197579829	5.19551221067407	0	NA	NA	NA	NA	NA	NA	NA	NA	NA
I_12283295	I	12283295	q90.tof	0.0968629204958762	5.19551221067407	0	NA	NA	NA	NA	NA	NA	NA	NA	NA
I_12283332	I	12283332	q90.tof	0.919841268227747	5.19551221067407	0	NA	NA	NA	NA	NA	NA	NA	NA	NA
I_12290204	I	12290204	q90.tof	0.0245633668955976	5.19551221067407	0	NA	NA	NA	NA	NA	NA	NA	NA	NA
I_12291581	I	12291581	q90.tof	0.80965864258763	5.19551221067407	0	NA	NA	NA	NA	NA	NA	NA	NA	NA
I_12326071	I	12326071	q90.tof	0.0219495561768636	5.19551221067407	0	NA	NA	NA	NA	NA	NA	NA	NA	NA
I_12327811	I	12327811	q90.tof	0.565939986673158	5.19551221067407	0	NA	NA	NA	NA	NA	NA	NA	NA	NA
I_12334250	I	12334250	q90.tof	1.15096326517476	5.19551221067407	0	NA	NA	NA	NA	NA	NA	NA	NA	NA
I_12341572	I	12341572	q90.tof	0.242074308987782	5.19551221067407	0	NA	NA	NA	NA	NA	NA	NA	NA	NA
I_12342873	I	12342873	q90.tof	0.0230234824574052	5.19551221067407	0	NA	NA	NA	NA	NA	NA	NA	NA	NA
I_12364970	I	12364970	q90.tof	0.292223169322395	5.19551221067407	0	NA	NA	NA	NA	NA	NA	NA	NA	NA
I_12382954	I	12382954	q90.tof	0.711294564634833	5.19551221067407	0	NA	NA	NA	NA	NA	NA	NA	NA	NA
I_12385689	I	12385689	q90.tof	0.640061514993222	5.19551221067407	0	NA	NA	NA	NA	NA	NA	NA	NA	NA
I_12390810	I	12390810	q90.tof	0.886747473624464	5.19551221067407	0	NA	NA	NA	NA	NA	NA	NA	NA	NA
I_12405344	I	12405344	q90.tof	0.223804101855028	5.19551221067407	0	NA	NA	NA	NA	NA	NA	NA	NA	NA
I_12417474	I	12417474	q90.tof	0.223804101855028	5.19551221067407	0	NA	NA	NA	NA	NA	NA	NA	NA	NA
I_12417513	I	12417513	q90.tof	0.194487475550245	5.19551221067407	0	NA	NA	NA	NA	NA	NA	NA	NA	NA
I_12417528	I	12417528	q90.tof	0.345446992417488	5.19551221067407	0	NA	NA	NA	NA	NA	NA	NA	NA	NA
I_12422349	I	12422349	q90.tof	0.987090976841908	5.19551221067407	0	NA	NA	NA	NA	NA	NA	NA	NA	NA
I_12423698	I	12423698	q90.tof	0.27437851014487	5.19551221067407	0	NA	NA	NA	NA	NA	NA	NA	NA	NA
I_12496018	I	12496018	q90.tof	1.11942053005527	5.19551221067407	0	NA	NA	NA	NA	NA	NA	NA	NA	NA
I_12505476	I	12505476	q90.tof	0.0443342936661225	5.19551221067407	0	NA	NA	NA	NA	NA	NA	NA	NA	NA
I_12505493	I	12505493	q90.tof	1.11942053005527	5.19551221067407	0	NA	NA	NA	NA	NA	NA	NA	NA	NA
I_12521669	I	12521669	q90.tof	0.02169294585097	5.19551221067407	0	NA	NA	NA	NA	NA	NA	NA	NA	NA
I_12532320	I	12532320	q90.tof	0.288520017777161	5.19551221067407	0	NA	NA	NA	NA	NA	NA	NA	NA	NA
I_12543414	I	12543414	q90.tof	0.122551933056263	5.19551221067407	0	NA	NA	NA	NA	NA	NA	NA	NA	NA
I_12547640	I	12547640	q90.tof	0.0408609394197229	5.19551221067407	0	NA	NA	NA	NA	NA	NA	NA	NA	NA
I_12554480	I	12554480	q90.tof	1.11942053005527	5.19551221067407	0	NA	NA	NA	NA	NA	NA	NA	NA	NA
I_12559752	I	12559752	q90.tof	0.291087859087348	5.19551221067407	0	NA	NA	NA	NA	NA	NA	NA	NA	NA
I_12560515	I	12560515	q90.tof	0.0879552058422918	5.19551221067407	0	NA	NA	NA	NA	NA	NA	NA	NA	NA
I_12563963	I	12563963	q90.tof	0.482086444973583	5.19551221067407	0	NA	NA	NA	NA	NA	NA	NA	NA	NA
I_12566623	I	12566623	q90.tof	0.460875814084147	5.19551221067407	0	NA	NA	NA	NA	NA	NA	NA	NA	NA
I_12611846	I	12611846	q90.tof	0.287259592759709	5.19551221067407	0	NA	NA	NA	NA	NA	NA	NA	NA	NA
I_12642852	I	12642852	q90.tof	0.154172159526448	5.19551221067407	0	NA	NA	NA	NA	NA	NA	NA	NA	NA
I_12649220	I	12649220	q90.tof	0.388885672767917	5.19551221067407	0	NA	NA	NA	NA	NA	NA	NA	NA	NA
I_12652755	I	12652755	q90.tof	0.162765970891599	5.19551221067407	0	NA	NA	NA	NA	NA	NA	NA	NA	NA
I_12655418	I	12655418	q90.tof	0.332032092200276	5.19551221067407	0	NA	NA	NA	NA	NA	NA	NA	NA	NA
I_12655428	I	12655428	q90.tof	0.242308381621116	5.19551221067407	0	NA	NA	NA	NA	NA	NA	NA	NA	NA
I_12655519	I	12655519	q90.tof	0.905920805997976	5.19551221067407	0	NA	NA	NA	NA	NA	NA	NA	NA	NA
I_12710222	I	12710222	q90.tof	0.829635351398109	5.19551221067407	0	NA	NA	NA	NA	NA	NA	NA	NA	NA
I_12747499	I	12747499	q90.tof	1.21869208024248	5.19551221067407	0	NA	NA	NA	NA	NA	NA	NA	NA	NA
I_12759452	I	12759452	q90.tof	0.0415041610766942	5.19551221067407	0	NA	NA	NA	NA	NA	NA	NA	NA	NA
I_12759541	I	12759541	q90.tof	0.0415041610766942	5.19551221067407	0	NA	NA	NA	NA	NA	NA	NA	NA	NA
I_12759566	I	12759566	q90.tof	1.27793978681464	5.19551221067407	0	NA	NA	NA	NA	NA	NA	NA	NA	NA
I_12774975	I	12774975	q90.tof	0.909891471778179	5.19551221067407	0	NA	NA	NA	NA	NA	NA	NA	NA	NA
I_12775015	I	12775015	q90.tof	0.0221897805483784	5.19551221067407	0	NA	NA	NA	NA	NA	NA	NA	NA	NA
I_12804846	I	12804846	q90.tof	0.161705245028248	5.19551221067407	0	NA	NA	NA	NA	NA	NA	NA	NA	NA
I_12804882	I	12804882	q90.tof	0.161705245028248	5.19551221067407	0	NA	NA	NA	NA	NA	NA	NA	NA	NA
I_12810396	I	12810396	q90.tof	0.355262640387218	5.19551221067407	0	NA	NA	NA	NA	NA	NA	NA	NA	NA
I_12812282	I	12812282	q90.tof	0.125538286061686	5.19551221067407	0	NA	NA	NA	NA	NA	NA	NA	NA	NA
I_12816305	I	12816305	q90.tof	0.417002222951646	5.19551221067407	0	NA	NA	NA	NA	NA	NA	NA	NA	NA
I_12816320	I	12816320	q90.tof	0.417002222951646	5.19551221067407	0	NA	NA	NA	NA	NA	NA	NA	NA	NA
I_12821283	I	12821283	q90.tof	0.28010231449906	5.19551221067407	0	NA	NA	NA	NA	NA	NA	NA	NA	NA
I_12836874	I	12836874	q90.tof	0.00142585325566617	5.19551221067407	0	NA	NA	NA	NA	NA	NA	NA	NA	NA
I_12854220	I	12854220	q90.tof	0.150376151821483	5.19551221067407	0	NA	NA	NA	NA	NA	NA	NA	NA	NA
I_12854289	I	12854289	q90.tof	0.150376151821483	5.19551221067407	0	NA	NA	NA	NA	NA	NA	NA	NA	NA
I_12866064	I	12866064	q90.tof	0.282081358657949	5.19551221067407	0	NA	NA	NA	NA	NA	NA	NA	NA	NA
I_12866178	I	12866178	q90.tof	0.0803493167882416	5.19551221067407	0	NA	NA	NA	NA	NA	NA	NA	NA	NA
I_12867677	I	12867677	q90.tof	0.158676944998629	5.19551221067407	0	NA	NA	NA	NA	NA	NA	NA	NA	NA
I_12882771	I	12882771	q90.tof	0.0803493167882416	5.19551221067407	0	NA	NA	NA	NA	NA	NA	NA	NA	NA
I_12896820	I	12896820	q90.tof	0.268381969806362	5.19551221067407	0	NA	NA	NA	NA	NA	NA	NA	NA	NA
I_12896821	I	12896821	q90.tof	0.268381969806362	5.19551221067407	0	NA	NA	NA	NA	NA	NA	NA	NA	NA
I_12915572	I	12915572	q90.tof	0.345781218822946	5.19551221067407	0	NA	NA	NA	NA	NA	NA	NA	NA	NA
I_12915605	I	12915605	q90.tof	0.208338753872539	5.19551221067407	0	NA	NA	NA	NA	NA	NA	NA	NA	NA
I_12946238	I	12946238	q90.tof	0.368597914143403	5.19551221067407	0	NA	NA	NA	NA	NA	NA	NA	NA	NA
I_12957337	I	12957337	q90.tof	0.391551628094784	5.19551221067407	0	NA	NA	NA	NA	NA	NA	NA	NA	NA
I_12959042	I	12959042	q90.tof	0.15739475300185	5.19551221067407	0	NA	NA	NA	NA	NA	NA	NA	NA	NA
I_12973767	I	12973767	q90.tof	0.207851039203137	5.19551221067407	0	NA	NA	NA	NA	NA	NA	NA	NA	NA
I_12983920	I	12983920	q90.tof	0.150761461657489	5.19551221067407	0	NA	NA	NA	NA	NA	NA	NA	NA	NA
I_13054109	I	13054109	q90.tof	0.187666346847048	5.19551221067407	0	NA	NA	NA	NA	NA	NA	NA	NA	NA
I_13054115	I	13054115	q90.tof	0.187666346847048	5.19551221067407	0	NA	NA	NA	NA	NA	NA	NA	NA	NA
I_13054118	I	13054118	q90.tof	0.187666346847048	5.19551221067407	0	NA	NA	NA	NA	NA	NA	NA	NA	NA
I_13056011	I	13056011	q90.tof	0.187666346847048	5.19551221067407	0	NA	NA	NA	NA	NA	NA	NA	NA	NA
I_13056131	I	13056131	q90.tof	0.187666346847048	5.19551221067407	0	NA	NA	NA	NA	NA	NA	NA	NA	NA
I_13056388	I	13056388	q90.tof	0.146600810120653	5.19551221067407	0	NA	NA	NA	NA	NA	NA	NA	NA	NA
I_13056394	I	13056394	q90.tof	0.146600810120653	5.19551221067407	0	NA	NA	NA	NA	NA	NA	NA	NA	NA
I_13057192	I	13057192	q90.tof	0.187666346847048	5.19551221067407	0	NA	NA	NA	NA	NA	NA	NA	NA	NA
I_13057194	I	13057194	q90.tof	0.187666346847048	5.19551221067407	0	NA	NA	NA	NA	NA	NA	NA	NA	NA
I_13057213	I	13057213	q90.tof	0.187666346847048	5.19551221067407	0	NA	NA	NA	NA	NA	NA	NA	NA	NA
I_13057255	I	13057255	q90.tof	0.187666346847048	5.19551221067407	0	NA	NA	NA	NA	NA	NA	NA	NA	NA
I_13057312	I	13057312	q90.tof	0.187666346847048	5.19551221067407	0	NA	NA	NA	NA	NA	NA	NA	NA	NA
I_13065923	I	13065923	q90.tof	0.146600810120653	5.19551221067407	0	NA	NA	NA	NA	NA	NA	NA	NA	NA
I_13065924	I	13065924	q90.tof	0.146600810120653	5.19551221067407	0	NA	NA	NA	NA	NA	NA	NA	NA	NA
I_13065926	I	13065926	q90.tof	0.146600810120653	5.19551221067407	0	NA	NA	NA	NA	NA	NA	NA	NA	NA
I_13065957	I	13065957	q90.tof	0.146600810120653	5.19551221067407	0	NA	NA	NA	NA	NA	NA	NA	NA	NA
I_13069597	I	13069597	q90.tof	0.146600810120653	5.19551221067407	0	NA	NA	NA	NA	NA	NA	NA	NA	NA
I_13069648	I	13069648	q90.tof	0.146600810120653	5.19551221067407	0	NA	NA	NA	NA	NA	NA	NA	NA	NA
I_13069651	I	13069651	q90.tof	0.146600810120653	5.19551221067407	0	NA	NA	NA	NA	NA	NA	NA	NA	NA
I_13103633	I	13103633	q90.tof	0.331241059476578	5.19551221067407	0	NA	NA	NA	NA	NA	NA	NA	NA	NA
I_13156868	I	13156868	q90.tof	0.187666346847048	5.19551221067407	0	NA	NA	NA	NA	NA	NA	NA	NA	NA
I_13156875	I	13156875	q90.tof	0.187666346847048	5.19551221067407	0	NA	NA	NA	NA	NA	NA	NA	NA	NA
I_13156904	I	13156904	q90.tof	0.146600810120653	5.19551221067407	0	NA	NA	NA	NA	NA	NA	NA	NA	NA
I_13157540	I	13157540	q90.tof	0.187666346847048	5.19551221067407	0	NA	NA	NA	NA	NA	NA	NA	NA	NA
I_13159946	I	13159946	q90.tof	0.187666346847048	5.19551221067407	0	NA	NA	NA	NA	NA	NA	NA	NA	NA
I_13160009	I	13160009	q90.tof	0.187666346847048	5.19551221067407	0	NA	NA	NA	NA	NA	NA	NA	NA	NA
I_13160015	I	13160015	q90.tof	0.187666346847048	5.19551221067407	0	NA	NA	NA	NA	NA	NA	NA	NA	NA
I_13160047	I	13160047	q90.tof	0.187666346847048	5.19551221067407	0	NA	NA	NA	NA	NA	NA	NA	NA	NA
I_13170854	I	13170854	q90.tof	0.198110501730739	5.19551221067407	0	NA	NA	NA	NA	NA	NA	NA	NA	NA
I_13198799	I	13198799	q90.tof	0.181846503845155	5.19551221067407	0	NA	NA	NA	NA	NA	NA	NA	NA	NA
I_13198828	I	13198828	q90.tof	0.149213353461226	5.19551221067407	0	NA	NA	NA	NA	NA	NA	NA	NA	NA
I_13200991	I	13200991	q90.tof	0.181846503845155	5.19551221067407	0	NA	NA	NA	NA	NA	NA	NA	NA	NA
I_13204800	I	13204800	q90.tof	0.659131929572118	5.19551221067407	0	NA	NA	NA	NA	NA	NA	NA	NA	NA
I_13208242	I	13208242	q90.tof	0.127344077032329	5.19551221067407	0	NA	NA	NA	NA	NA	NA	NA	NA	NA
I_13208247	I	13208247	q90.tof	0.267026114288799	5.19551221067407	0	NA	NA	NA	NA	NA	NA	NA	NA	NA
I_13208319	I	13208319	q90.tof	0.303172961366098	5.19551221067407	0	NA	NA	NA	NA	NA	NA	NA	NA	NA
I_13212053	I	13212053	q90.tof	0.0240942327250413	5.19551221067407	0	NA	NA	NA	NA	NA	NA	NA	NA	NA
I_13213595	I	13213595	q90.tof	0.0555024204646475	5.19551221067407	0	NA	NA	NA	NA	NA	NA	NA	NA	NA
I_13214884	I	13214884	q90.tof	0.0240942327250413	5.19551221067407	0	NA	NA	NA	NA	NA	NA	NA	NA	NA
I_13216052	I	13216052	q90.tof	0.224762057341905	5.19551221067407	0	NA	NA	NA	NA	NA	NA	NA	NA	NA
I_13216756	I	13216756	q90.tof	0.0240942327250413	5.19551221067407	0	NA	NA	NA	NA	NA	NA	NA	NA	NA
I_13217157	I	13217157	q90.tof	0.0240942327250413	5.19551221067407	0	NA	NA	NA	NA	NA	NA	NA	NA	NA
I_13217648	I	13217648	q90.tof	0.00643148716935081	5.19551221067407	0	NA	NA	NA	NA	NA	NA	NA	NA	NA
I_13217650	I	13217650	q90.tof	0.00643148716935081	5.19551221067407	0	NA	NA	NA	NA	NA	NA	NA	NA	NA
I_13248579	I	13248579	q90.tof	0.148006826726992	5.19551221067407	0	NA	NA	NA	NA	NA	NA	NA	NA	NA
I_13250998	I	13250998	q90.tof	0.148006826726992	5.19551221067407	0	NA	NA	NA	NA	NA	NA	NA	NA	NA
I_13254087	I	13254087	q90.tof	0.0706505495306557	5.19551221067407	0	NA	NA	NA	NA	NA	NA	NA	NA	NA
I_13254212	I	13254212	q90.tof	0.0684160892302401	5.19551221067407	0	NA	NA	NA	NA	NA	NA	NA	NA	NA
I_13256162	I	13256162	q90.tof	0.283227681857794	5.19551221067407	0	NA	NA	NA	NA	NA	NA	NA	NA	NA
I_13259463	I	13259463	q90.tof	0.422831278795289	5.19551221067407	0	NA	NA	NA	NA	NA	NA	NA	NA	NA
I_13262750	I	13262750	q90.tof	0.304183943210391	5.19551221067407	0	NA	NA	NA	NA	NA	NA	NA	NA	NA
I_13264472	I	13264472	q90.tof	0.283227681857794	5.19551221067407	0	NA	NA	NA	NA	NA	NA	NA	NA	NA
I_13275389	I	13275389	q90.tof	0.309627759703209	5.19551221067407	0	NA	NA	NA	NA	NA	NA	NA	NA	NA
I_13284523	I	13284523	q90.tof	0.118565638884221	5.19551221067407	0	NA	NA	NA	NA	NA	NA	NA	NA	NA
I_13284552	I	13284552	q90.tof	0.118565638884221	5.19551221067407	0	NA	NA	NA	NA	NA	NA	NA	NA	NA
I_13284555	I	13284555	q90.tof	0.181957354127589	5.19551221067407	0	NA	NA	NA	NA	NA	NA	NA	NA	NA
I_13299554	I	13299554	q90.tof	0.148006826726992	5.19551221067407	0	NA	NA	NA	NA	NA	NA	NA	NA	NA
I_13299659	I	13299659	q90.tof	0.492607136130156	5.19551221067407	0	NA	NA	NA	NA	NA	NA	NA	NA	NA
I_13305342	I	13305342	q90.tof	0.007518935928543	5.19551221067407	0	NA	NA	NA	NA	NA	NA	NA	NA	NA
I_13305398	I	13305398	q90.tof	0.007518935928543	5.19551221067407	0	NA	NA	NA	NA	NA	NA	NA	NA	NA
I_13305447	I	13305447	q90.tof	0.492607136130156	5.19551221067407	0	NA	NA	NA	NA	NA	NA	NA	NA	NA
I_13317983	I	13317983	q90.tof	0.0140233187879249	5.19551221067407	0	NA	NA	NA	NA	NA	NA	NA	NA	NA
I_13319090	I	13319090	q90.tof	0.190163651795678	5.19551221067407	0	NA	NA	NA	NA	NA	NA	NA	NA	NA
I_13329299	I	13329299	q90.tof	0.286798892785089	5.19551221067407	0	NA	NA	NA	NA	NA	NA	NA	NA	NA
I_13329507	I	13329507	q90.tof	0.379817534075083	5.19551221067407	0	NA	NA	NA	NA	NA	NA	NA	NA	NA
I_13329547	I	13329547	q90.tof	0.617541016463126	5.19551221067407	0	NA	NA	NA	NA	NA	NA	NA	NA	NA
I_13335458	I	13335458	q90.tof	0.606975122898454	5.19551221067407	0	NA	NA	NA	NA	NA	NA	NA	NA	NA
I_13335523	I	13335523	q90.tof	0.260315593314806	5.19551221067407	0	NA	NA	NA	NA	NA	NA	NA	NA	NA
I_13335571	I	13335571	q90.tof	0.102554058289043	5.19551221067407	0	NA	NA	NA	NA	NA	NA	NA	NA	NA
I_13335604	I	13335604	q90.tof	0.260315593314806	5.19551221067407	0	NA	NA	NA	NA	NA	NA	NA	NA	NA
I_13335608	I	13335608	q90.tof	0.230566204941004	5.19551221067407	0	NA	NA	NA	NA	NA	NA	NA	NA	NA
I_13339710	I	13339710	q90.tof	0.478232664563124	5.19551221067407	0	NA	NA	NA	NA	NA	NA	NA	NA	NA
I_13340245	I	13340245	q90.tof	0.288445669272536	5.19551221067407	0	NA	NA	NA	NA	NA	NA	NA	NA	NA
I_13340255	I	13340255	q90.tof	0.288445669272536	5.19551221067407	0	NA	NA	NA	NA	NA	NA	NA	NA	NA
I_13340256	I	13340256	q90.tof	0.288445669272536	5.19551221067407	0	NA	NA	NA	NA	NA	NA	NA	NA	NA
I_13340393	I	13340393	q90.tof	0.530264798907754	5.19551221067407	0	NA	NA	NA	NA	NA	NA	NA	NA	NA
I_13347326	I	13347326	q90.tof	0.0830516714083943	5.19551221067407	0	NA	NA	NA	NA	NA	NA	NA	NA	NA
I_13347631	I	13347631	q90.tof	0.0830516714083943	5.19551221067407	0	NA	NA	NA	NA	NA	NA	NA	NA	NA
I_13347632	I	13347632	q90.tof	0.0830516714083943	5.19551221067407	0	NA	NA	NA	NA	NA	NA	NA	NA	NA
I_13347709	I	13347709	q90.tof	0.0830516714083943	5.19551221067407	0	NA	NA	NA	NA	NA	NA	NA	NA	NA
I_13347771	I	13347771	q90.tof	0.0830516714083943	5.19551221067407	0	NA	NA	NA	NA	NA	NA	NA	NA	NA
I_13351874	I	13351874	q90.tof	0.112910885138191	5.19551221067407	0	NA	NA	NA	NA	NA	NA	NA	NA	NA
I_13351921	I	13351921	q90.tof	0.517189180309959	5.19551221067407	0	NA	NA	NA	NA	NA	NA	NA	NA	NA
I_13354267	I	13354267	q90.tof	0.0582477967448208	5.19551221067407	0	NA	NA	NA	NA	NA	NA	NA	NA	NA
I_13357637	I	13357637	q90.tof	0.11004235920704	5.19551221067407	0	NA	NA	NA	NA	NA	NA	NA	NA	NA
I_13378559	I	13378559	q90.tof	0.107315006236325	5.19551221067407	0	NA	NA	NA	NA	NA	NA	NA	NA	NA
I_13378579	I	13378579	q90.tof	0.03801965079627	5.19551221067407	0	NA	NA	NA	NA	NA	NA	NA	NA	NA
I_13378611	I	13378611	q90.tof	0.03801965079627	5.19551221067407	0	NA	NA	NA	NA	NA	NA	NA	NA	NA
I_13378674	I	13378674	q90.tof	0.0703328541586914	5.19551221067407	0	NA	NA	NA	NA	NA	NA	NA	NA	NA
I_13386320	I	13386320	q90.tof	0.631612212670506	5.19551221067407	0	NA	NA	NA	NA	NA	NA	NA	NA	NA
I_13387407	I	13387407	q90.tof	0.917899670915979	5.19551221067407	0	NA	NA	NA	NA	NA	NA	NA	NA	NA
I_13389906	I	13389906	q90.tof	0.07759478461669	5.19551221067407	0	NA	NA	NA	NA	NA	NA	NA	NA	NA
I_13393831	I	13393831	q90.tof	0.0160582282427865	5.19551221067407	0	NA	NA	NA	NA	NA	NA	NA	NA	NA
I_13444392	I	13444392	q90.tof	0.187064471254379	5.19551221067407	0	NA	NA	NA	NA	NA	NA	NA	NA	NA
I_13450625	I	13450625	q90.tof	0.543501580921095	5.19551221067407	0	NA	NA	NA	NA	NA	NA	NA	NA	NA
I_13450629	I	13450629	q90.tof	0.264340065335146	5.19551221067407	0	NA	NA	NA	NA	NA	NA	NA	NA	NA
I_13450630	I	13450630	q90.tof	0.264340065335146	5.19551221067407	0	NA	NA	NA	NA	NA	NA	NA	NA	NA
I_13521044	I	13521044	q90.tof	0.289744667994451	5.19551221067407	0	NA	NA	NA	NA	NA	NA	NA	NA	NA
I_13544401	I	13544401	q90.tof	0.14291608229499	5.19551221067407	0	NA	NA	NA	NA	NA	NA	NA	NA	NA
I_13544437	I	13544437	q90.tof	0.645212696156134	5.19551221067407	0	NA	NA	NA	NA	NA	NA	NA	NA	NA
I_13560993	I	13560993	q90.tof	0.359166090914297	5.19551221067407	0	NA	NA	NA	NA	NA	NA	NA	NA	NA
I_13575067	I	13575067	q90.tof	0.182398156456935	5.19551221067407	0	NA	NA	NA	NA	NA	NA	NA	NA	NA
I_13580125	I	13580125	q90.tof	0.359166090914297	5.19551221067407	0	NA	NA	NA	NA	NA	NA	NA	NA	NA
I_13580127	I	13580127	q90.tof	0.359166090914297	5.19551221067407	0	NA	NA	NA	NA	NA	NA	NA	NA	NA
I_13585569	I	13585569	q90.tof	0.14291608229499	5.19551221067407	0	NA	NA	NA	NA	NA	NA	NA	NA	NA
I_13585972	I	13585972	q90.tof	0.14291608229499	5.19551221067407	0	NA	NA	NA	NA	NA	NA	NA	NA	NA
I_13590174	I	13590174	q90.tof	0.270232834167635	5.19551221067407	0	NA	NA	NA	NA	NA	NA	NA	NA	NA
I_13605541	I	13605541	q90.tof	0.0415460829472055	5.19551221067407	0	NA	NA	NA	NA	NA	NA	NA	NA	NA
I_13615906	I	13615906	q90.tof	1.05813061427588	5.19551221067407	0	NA	NA	NA	NA	NA	NA	NA	NA	NA
I_13625501	I	13625501	q90.tof	0.853876870351862	5.19551221067407	0	NA	NA	NA	NA	NA	NA	NA	NA	NA
I_13658755	I	13658755	q90.tof	0.265119055802331	5.19551221067407	0	NA	NA	NA	NA	NA	NA	NA	NA	NA
I_13727251	I	13727251	q90.tof	0.687989493203447	5.19551221067407	0	NA	NA	NA	NA	NA	NA	NA	NA	NA
I_13727286	I	13727286	q90.tof	0.728863795414681	5.19551221067407	0	NA	NA	NA	NA	NA	NA	NA	NA	NA
I_13739485	I	13739485	q90.tof	0.108625989409297	5.19551221067407	0	NA	NA	NA	NA	NA	NA	NA	NA	NA
I_13743599	I	13743599	q90.tof	0.108625989409297	5.19551221067407	0	NA	NA	NA	NA	NA	NA	NA	NA	NA
I_13743871	I	13743871	q90.tof	0.873892244641951	5.19551221067407	0	NA	NA	NA	NA	NA	NA	NA	NA	NA
I_13755243	I	13755243	q90.tof	0.677217394286019	5.19551221067407	0	NA	NA	NA	NA	NA	NA	NA	NA	NA
I_13756341	I	13756341	q90.tof	0.540045459393577	5.19551221067407	0	NA	NA	NA	NA	NA	NA	NA	NA	NA
I_13770174	I	13770174	q90.tof	0.540045459393577	5.19551221067407	0	NA	NA	NA	NA	NA	NA	NA	NA	NA
I_13771966	I	13771966	q90.tof	0.677217394286019	5.19551221067407	0	NA	NA	NA	NA	NA	NA	NA	NA	NA
I_13777854	I	13777854	q90.tof	0.14291608229499	5.19551221067407	0	NA	NA	NA	NA	NA	NA	NA	NA	NA
I_13781802	I	13781802	q90.tof	0.845541292675584	5.19551221067407	0	NA	NA	NA	NA	NA	NA	NA	NA	NA
I_13788926	I	13788926	q90.tof	0.108625989409297	5.19551221067407	0	NA	NA	NA	NA	NA	NA	NA	NA	NA
I_13791848	I	13791848	q90.tof	0.108625989409297	5.19551221067407	0	NA	NA	NA	NA	NA	NA	NA	NA	NA
I_13806804	I	13806804	q90.tof	0.108625989409297	5.19551221067407	0	NA	NA	NA	NA	NA	NA	NA	NA	NA
I_13818245	I	13818245	q90.tof	0.108625989409297	5.19551221067407	0	NA	NA	NA	NA	NA	NA	NA	NA	NA
I_13818248	I	13818248	q90.tof	0.30756774183823	5.19551221067407	0	NA	NA	NA	NA	NA	NA	NA	NA	NA
I_13819422	I	13819422	q90.tof	0.30756774183823	5.19551221067407	0	NA	NA	NA	NA	NA	NA	NA	NA	NA
I_13819897	I	13819897	q90.tof	0.305712726328353	5.19551221067407	0	NA	NA	NA	NA	NA	NA	NA	NA	NA
I_13821069	I	13821069	q90.tof	0.30756774183823	5.19551221067407	0	NA	NA	NA	NA	NA	NA	NA	NA	NA
I_13821366	I	13821366	q90.tof	0.30756774183823	5.19551221067407	0	NA	NA	NA	NA	NA	NA	NA	NA	NA
I_13827172	I	13827172	q90.tof	0.108625989409297	5.19551221067407	0	NA	NA	NA	NA	NA	NA	NA	NA	NA
I_13827322	I	13827322	q90.tof	0.108625989409297	5.19551221067407	0	NA	NA	NA	NA	NA	NA	NA	NA	NA
I_13835539	I	13835539	q90.tof	0.27619184070744	5.19551221067407	0	NA	NA	NA	NA	NA	NA	NA	NA	NA
I_13841706	I	13841706	q90.tof	0.14291608229499	5.19551221067407	0	NA	NA	NA	NA	NA	NA	NA	NA	NA
I_13845578	I	13845578	q90.tof	0.139822833526581	5.19551221067407	0	NA	NA	NA	NA	NA	NA	NA	NA	NA
I_13852721	I	13852721	q90.tof	0.108625989409297	5.19551221067407	0	NA	NA	NA	NA	NA	NA	NA	NA	NA
I_13855382	I	13855382	q90.tof	1.2777007566424	5.19551221067407	0	NA	NA	NA	NA	NA	NA	NA	NA	NA
I_13857277	I	13857277	q90.tof	0.564512120965984	5.19551221067407	0	NA	NA	NA	NA	NA	NA	NA	NA	NA
I_13876763	I	13876763	q90.tof	0.14291608229499	5.19551221067407	0	NA	NA	NA	NA	NA	NA	NA	NA	NA
I_13882733	I	13882733	q90.tof	0.439947403412791	5.19551221067407	0	NA	NA	NA	NA	NA	NA	NA	NA	NA
I_13885755	I	13885755	q90.tof	0.866080206138075	5.19551221067407	0	NA	NA	NA	NA	NA	NA	NA	NA	NA
I_13900338	I	13900338	q90.tof	0.438959649226281	5.19551221067407	0	NA	NA	NA	NA	NA	NA	NA	NA	NA
I_13915547	I	13915547	q90.tof	0.487882439108562	5.19551221067407	0	NA	NA	NA	NA	NA	NA	NA	NA	NA
I_13915590	I	13915590	q90.tof	0.439947403412791	5.19551221067407	0	NA	NA	NA	NA	NA	NA	NA	NA	NA
I_13921774	I	13921774	q90.tof	0.39788616342991	5.19551221067407	0	NA	NA	NA	NA	NA	NA	NA	NA	NA
I_13921913	I	13921913	q90.tof	0.39788616342991	5.19551221067407	0	NA	NA	NA	NA	NA	NA	NA	NA	NA
I_13921941	I	13921941	q90.tof	0.39788616342991	5.19551221067407	0	NA	NA	NA	NA	NA	NA	NA	NA	NA
I_13965455	I	13965455	q90.tof	0.425118277499815	5.19551221067407	0	NA	NA	NA	NA	NA	NA	NA	NA	NA
I_13967964	I	13967964	q90.tof	0.425118277499815	5.19551221067407	0	NA	NA	NA	NA	NA	NA	NA	NA	NA
I_13992838	I	13992838	q90.tof	0.284757814111934	5.19551221067407	0	NA	NA	NA	NA	NA	NA	NA	NA	NA
I_14028533	I	14028533	q90.tof	0.646347919786731	5.19551221067407	0	NA	NA	NA	NA	NA	NA	NA	NA	NA
I_14036253	I	14036253	q90.tof	0.646347919786731	5.19551221067407	0	NA	NA	NA	NA	NA	NA	NA	NA	NA
I_14062690	I	14062690	q90.tof	0.323178513841121	5.19551221067407	0	NA	NA	NA	NA	NA	NA	NA	NA	NA
I_14100167	I	14100167	q90.tof	0.241930025533344	5.19551221067407	0	NA	NA	NA	NA	NA	NA	NA	NA	NA
I_14100513	I	14100513	q90.tof	0.308217081490745	5.19551221067407	0	NA	NA	NA	NA	NA	NA	NA	NA	NA
I_14101153	I	14101153	q90.tof	0.0962013791779837	5.19551221067407	0	NA	NA	NA	NA	NA	NA	NA	NA	NA
I_14109480	I	14109480	q90.tof	0.0961237104831449	5.19551221067407	0	NA	NA	NA	NA	NA	NA	NA	NA	NA
I_14109508	I	14109508	q90.tof	0.21015877635438	5.19551221067407	0	NA	NA	NA	NA	NA	NA	NA	NA	NA
I_14119923	I	14119923	q90.tof	0.325467607401718	5.19551221067407	0	NA	NA	NA	NA	NA	NA	NA	NA	NA
I_14141770	I	14141770	q90.tof	0.0673475893047834	5.19551221067407	0	NA	NA	NA	NA	NA	NA	NA	NA	NA
I_14155705	I	14155705	q90.tof	0.0168957538959355	5.19551221067407	0	NA	NA	NA	NA	NA	NA	NA	NA	NA
I_14165189	I	14165189	q90.tof	0.731417186608831	5.19551221067407	0	NA	NA	NA	NA	NA	NA	NA	NA	NA
I_14170963	I	14170963	q90.tof	0.463734037964474	5.19551221067407	0	NA	NA	NA	NA	NA	NA	NA	NA	NA
I_14172543	I	14172543	q90.tof	0.463734037964474	5.19551221067407	0	NA	NA	NA	NA	NA	NA	NA	NA	NA
I_14172552	I	14172552	q90.tof	0.731417186608831	5.19551221067407	0	NA	NA	NA	NA	NA	NA	NA	NA	NA
I_14174133	I	14174133	q90.tof	0.463734037964474	5.19551221067407	0	NA	NA	NA	NA	NA	NA	NA	NA	NA
I_14175264	I	14175264	q90.tof	0.000962332619958399	5.19551221067407	0	NA	NA	NA	NA	NA	NA	NA	NA	NA
I_14175273	I	14175273	q90.tof	0.00343375899852694	5.19551221067407	0	NA	NA	NA	NA	NA	NA	NA	NA	NA
I_14181527	I	14181527	q90.tof	0.680480167892808	5.19551221067407	0	NA	NA	NA	NA	NA	NA	NA	NA	NA
I_14181566	I	14181566	q90.tof	0.000962332619958399	5.19551221067407	0	NA	NA	NA	NA	NA	NA	NA	NA	NA
I_14189771	I	14189771	q90.tof	0.710472534161453	5.19551221067407	0	NA	NA	NA	NA	NA	NA	NA	NA	NA
I_14220086	I	14220086	q90.tof	0.120890391161465	5.19551221067407	0	NA	NA	NA	NA	NA	NA	NA	NA	NA
I_14220206	I	14220206	q90.tof	0.00343375899852694	5.19551221067407	0	NA	NA	NA	NA	NA	NA	NA	NA	NA
I_14232260	I	14232260	q90.tof	0.293198880336364	5.19551221067407	0	NA	NA	NA	NA	NA	NA	NA	NA	NA
I_14232283	I	14232283	q90.tof	0.267564452037935	5.19551221067407	0	NA	NA	NA	NA	NA	NA	NA	NA	NA
I_14232920	I	14232920	q90.tof	0.526338002016854	5.19551221067407	0	NA	NA	NA	NA	NA	NA	NA	NA	NA
I_14244119	I	14244119	q90.tof	0.526338002016854	5.19551221067407	0	NA	NA	NA	NA	NA	NA	NA	NA	NA
I_14251060	I	14251060	q90.tof	0.734102326345038	5.19551221067407	0	NA	NA	NA	NA	NA	NA	NA	NA	NA
I_14270563	I	14270563	q90.tof	0.152023893393739	5.19551221067407	0	NA	NA	NA	NA	NA	NA	NA	NA	NA
I_14273872	I	14273872	q90.tof	0.491280448504165	5.19551221067407	0	NA	NA	NA	NA	NA	NA	NA	NA	NA
I_14273895	I	14273895	q90.tof	0.734102326345038	5.19551221067407	0	NA	NA	NA	NA	NA	NA	NA	NA	NA
I_14273945	I	14273945	q90.tof	0.796524703485968	5.19551221067407	0	NA	NA	NA	NA	NA	NA	NA	NA	NA
I_14281848	I	14281848	q90.tof	0.247733300310101	5.19551221067407	0	NA	NA	NA	NA	NA	NA	NA	NA	NA
I_14283638	I	14283638	q90.tof	1.19751086774377	5.19551221067407	0	NA	NA	NA	NA	NA	NA	NA	NA	NA
I_14287837	I	14287837	q90.tof	0.755748105811697	5.19551221067407	0	NA	NA	NA	NA	NA	NA	NA	NA	NA
I_14288000	I	14288000	q90.tof	0.296877565588288	5.19551221067407	0	NA	NA	NA	NA	NA	NA	NA	NA	NA
I_14312422	I	14312422	q90.tof	0.755748105811697	5.19551221067407	0	NA	NA	NA	NA	NA	NA	NA	NA	NA
I_14317714	I	14317714	q90.tof	0.247733300310101	5.19551221067407	0	NA	NA	NA	NA	NA	NA	NA	NA	NA
I_14317715	I	14317715	q90.tof	0.296877565588288	5.19551221067407	0	NA	NA	NA	NA	NA	NA	NA	NA	NA
I_14377635	I	14377635	q90.tof	0.268127668600219	5.19551221067407	0	NA	NA	NA	NA	NA	NA	NA	NA	NA
I_14391547	I	14391547	q90.tof	0.00252085248153003	5.19551221067407	0	NA	NA	NA	NA	NA	NA	NA	NA	NA
I_14391562	I	14391562	q90.tof	0.865089153532734	5.19551221067407	0	NA	NA	NA	NA	NA	NA	NA	NA	NA
I_14410324	I	14410324	q90.tof	0.574703273606043	5.19551221067407	0	NA	NA	NA	NA	NA	NA	NA	NA	NA
I_14412328	I	14412328	q90.tof	0.35701274474603	5.19551221067407	0	NA	NA	NA	NA	NA	NA	NA	NA	NA
I_14420208	I	14420208	q90.tof	0.651038227634044	5.19551221067407	0	NA	NA	NA	NA	NA	NA	NA	NA	NA
I_14423171	I	14423171	q90.tof	0.146426552912902	5.19551221067407	0	NA	NA	NA	NA	NA	NA	NA	NA	NA
I_14436183	I	14436183	q90.tof	0.0504334266474245	5.19551221067407	0	NA	NA	NA	NA	NA	NA	NA	NA	NA
I_14436189	I	14436189	q90.tof	0.0349862639551345	5.19551221067407	0	NA	NA	NA	NA	NA	NA	NA	NA	NA
I_14460147	I	14460147	q90.tof	0.105845942224294	5.19551221067407	0	NA	NA	NA	NA	NA	NA	NA	NA	NA
I_14477503	I	14477503	q90.tof	0.281208575379366	5.19551221067407	0	NA	NA	NA	NA	NA	NA	NA	NA	NA
I_14486883	I	14486883	q90.tof	0.126284606014077	5.19551221067407	0	NA	NA	NA	NA	NA	NA	NA	NA	NA
I_14487015	I	14487015	q90.tof	0.109463275157016	5.19551221067407	0	NA	NA	NA	NA	NA	NA	NA	NA	NA
I_14518306	I	14518306	q90.tof	0.389999084629925	5.19551221067407	0	NA	NA	NA	NA	NA	NA	NA	NA	NA
I_14531255	I	14531255	q90.tof	0.389999084629925	5.19551221067407	0	NA	NA	NA	NA	NA	NA	NA	NA	NA
I_14533390	I	14533390	q90.tof	0.389999084629925	5.19551221067407	0	NA	NA	NA	NA	NA	NA	NA	NA	NA
I_14543869	I	14543869	q90.tof	0.310646786961283	5.19551221067407	0	NA	NA	NA	NA	NA	NA	NA	NA	NA
I_14543877	I	14543877	q90.tof	0.0177761171248909	5.19551221067407	0	NA	NA	NA	NA	NA	NA	NA	NA	NA
I_14547245	I	14547245	q90.tof	0.310365518827043	5.19551221067407	0	NA	NA	NA	NA	NA	NA	NA	NA	NA
I_14547255	I	14547255	q90.tof	0.232024747730763	5.19551221067407	0	NA	NA	NA	NA	NA	NA	NA	NA	NA
I_14584687	I	14584687	q90.tof	0.144582140091303	5.19551221067407	0	NA	NA	NA	NA	NA	NA	NA	NA	NA
I_14591138	I	14591138	q90.tof	0.371380029122242	5.19551221067407	0	NA	NA	NA	NA	NA	NA	NA	NA	NA
I_14591146	I	14591146	q90.tof	0.477550982883608	5.19551221067407	0	NA	NA	NA	NA	NA	NA	NA	NA	NA
I_14602738	I	14602738	q90.tof	0.0954247769804202	5.19551221067407	0	NA	NA	NA	NA	NA	NA	NA	NA	NA
I_14613706	I	14613706	q90.tof	0.127032223049623	5.19551221067407	0	NA	NA	NA	NA	NA	NA	NA	NA	NA
I_14656646	I	14656646	q90.tof	0.509951933148273	5.19551221067407	0	NA	NA	NA	NA	NA	NA	NA	NA	NA
I_14656647	I	14656647	q90.tof	0.500417761613114	5.19551221067407	0	NA	NA	NA	NA	NA	NA	NA	NA	NA
I_14697115	I	14697115	q90.tof	0.0310291828414239	5.19551221067407	0	NA	NA	NA	NA	NA	NA	NA	NA	NA
I_14698070	I	14698070	q90.tof	0.0533123144736723	5.19551221067407	0	NA	NA	NA	NA	NA	NA	NA	NA	NA
I_14711211	I	14711211	q90.tof	0.153893612233312	5.19551221067407	0	NA	NA	NA	NA	NA	NA	NA	NA	NA
I_14735213	I	14735213	q90.tof	0.0344684421760998	5.19551221067407	0	NA	NA	NA	NA	NA	NA	NA	NA	NA
I_14735268	I	14735268	q90.tof	0.0424300581321121	5.19551221067407	0	NA	NA	NA	NA	NA	NA	NA	NA	NA
I_14738172	I	14738172	q90.tof	0.0508633825762162	5.19551221067407	0	NA	NA	NA	NA	NA	NA	NA	NA	NA
I_14738551	I	14738551	q90.tof	0.0508633825762162	5.19551221067407	0	NA	NA	NA	NA	NA	NA	NA	NA	NA
I_14738665	I	14738665	q90.tof	0.0508633825762162	5.19551221067407	0	NA	NA	NA	NA	NA	NA	NA	NA	NA
I_14747377	I	14747377	q90.tof	0.135934794508019	5.19551221067407	0	NA	NA	NA	NA	NA	NA	NA	NA	NA
I_14749136	I	14749136	q90.tof	0.129685906817911	5.19551221067407	0	NA	NA	NA	NA	NA	NA	NA	NA	NA
I_14770610	I	14770610	q90.tof	0.352449805773015	5.19551221067407	0	NA	NA	NA	NA	NA	NA	NA	NA	NA
I_14770632	I	14770632	q90.tof	0.340948216875425	5.19551221067407	0	NA	NA	NA	NA	NA	NA	NA	NA	NA
I_14772473	I	14772473	q90.tof	0.418172969040029	5.19551221067407	0	NA	NA	NA	NA	NA	NA	NA	NA	NA
I_14777443	I	14777443	q90.tof	0.989926169020495	5.19551221067407	0	NA	NA	NA	NA	NA	NA	NA	NA	NA
I_14779380	I	14779380	q90.tof	0.355685908432492	5.19551221067407	0	NA	NA	NA	NA	NA	NA	NA	NA	NA
I_14792393	I	14792393	q90.tof	0.0424300581321121	5.19551221067407	0	NA	NA	NA	NA	NA	NA	NA	NA	NA
I_14810120	I	14810120	q90.tof	0.868592713041325	5.19551221067407	0	NA	NA	NA	NA	NA	NA	NA	NA	NA
I_14817118	I	14817118	q90.tof	0.710089978353712	5.19551221067407	0	NA	NA	NA	NA	NA	NA	NA	NA	NA
I_14817162	I	14817162	q90.tof	0.254414742843524	5.19551221067407	0	NA	NA	NA	NA	NA	NA	NA	NA	NA
I_14834553	I	14834553	q90.tof	0.278091544545194	5.19551221067407	0	NA	NA	NA	NA	NA	NA	NA	NA	NA
I_14862869	I	14862869	q90.tof	0.020574295219362	5.19551221067407	0	NA	NA	NA	NA	NA	NA	NA	NA	NA
I_14878001	I	14878001	q90.tof	0.0218801642177629	5.19551221067407	0	NA	NA	NA	NA	NA	NA	NA	NA	NA
I_14881036	I	14881036	q90.tof	0.710089978353712	5.19551221067407	0	NA	NA	NA	NA	NA	NA	NA	NA	NA
I_14898607	I	14898607	q90.tof	0.730791007028577	5.19551221067407	0	NA	NA	NA	NA	NA	NA	NA	NA	NA
I_14898848	I	14898848	q90.tof	0.54305449872432	5.19551221067407	0	NA	NA	NA	NA	NA	NA	NA	NA	NA
I_14933442	I	14933442	q90.tof	0.868592713041325	5.19551221067407	0	NA	NA	NA	NA	NA	NA	NA	NA	NA
I_14933477	I	14933477	q90.tof	0.255330490083877	5.19551221067407	0	NA	NA	NA	NA	NA	NA	NA	NA	NA
I_14956114	I	14956114	q90.tof	0.652850281502988	5.19551221067407	0	NA	NA	NA	NA	NA	NA	NA	NA	NA
I_14956262	I	14956262	q90.tof	0.710089978353712	5.19551221067407	0	NA	NA	NA	NA	NA	NA	NA	NA	NA
I_14962663	I	14962663	q90.tof	0.0520688346736495	5.19551221067407	0	NA	NA	NA	NA	NA	NA	NA	NA	NA
I_14993285	I	14993285	q90.tof	0.0354096657869515	5.19551221067407	0	NA	NA	NA	NA	NA	NA	NA	NA	NA
I_14998648	I	14998648	q90.tof	0.320710521782905	5.19551221067407	0	NA	NA	NA	NA	NA	NA	NA	NA	NA
I_15005692	I	15005692	q90.tof	0.868592713041325	5.19551221067407	0	NA	NA	NA	NA	NA	NA	NA	NA	NA
I_15017483	I	15017483	q90.tof	0.843158635243291	5.19551221067407	0	NA	NA	NA	NA	NA	NA	NA	NA	NA
I_15021413	I	15021413	q90.tof	0.341135986724289	5.19551221067407	0	NA	NA	NA	NA	NA	NA	NA	NA	NA
I_15022375	I	15022375	q90.tof	0.00497926971808746	5.19551221067407	0	NA	NA	NA	NA	NA	NA	NA	NA	NA
I_15035510	I	15035510	q90.tof	0.868592713041325	5.19551221067407	0	NA	NA	NA	NA	NA	NA	NA	NA	NA
I_15051164	I	15051164	q90.tof	0.320710521782905	5.19551221067407	0	NA	NA	NA	NA	NA	NA	NA	NA	NA
II_25506	II	25506	q90.tof	0.0185974996151301	5.19551221067407	0	NA	NA	NA	NA	NA	NA	NA	NA	NA
II_31188	II	31188	q90.tof	0.477319148346211	5.19551221067407	0	NA	NA	NA	NA	NA	NA	NA	NA	NA
II_46305	II	46305	q90.tof	0.477319148346211	5.19551221067407	0	NA	NA	NA	NA	NA	NA	NA	NA	NA
II_110545	II	110545	q90.tof	0.619417582060475	5.19551221067407	0	NA	NA	NA	NA	NA	NA	NA	NA	NA
II_116083	II	116083	q90.tof	0.358237116021078	5.19551221067407	0	NA	NA	NA	NA	NA	NA	NA	NA	NA
II_144075	II	144075	q90.tof	0.477319148346211	5.19551221067407	0	NA	NA	NA	NA	NA	NA	NA	NA	NA
II_160596	II	160596	q90.tof	0.358237116021078	5.19551221067407	0	NA	NA	NA	NA	NA	NA	NA	NA	NA
II_180883	II	180883	q90.tof	0.0185974996151301	5.19551221067407	0	NA	NA	NA	NA	NA	NA	NA	NA	NA
II_188656	II	188656	q90.tof	0.477319148346211	5.19551221067407	0	NA	NA	NA	NA	NA	NA	NA	NA	NA
II_200058	II	200058	q90.tof	0.0185974996151301	5.19551221067407	0	NA	NA	NA	NA	NA	NA	NA	NA	NA
II_220592	II	220592	q90.tof	0.00504499153611875	5.19551221067407	0	NA	NA	NA	NA	NA	NA	NA	NA	NA
II_243170	II	243170	q90.tof	0.850943863375305	5.19551221067407	0	NA	NA	NA	NA	NA	NA	NA	NA	NA
II_275227	II	275227	q90.tof	0.515987077800977	5.19551221067407	0	NA	NA	NA	NA	NA	NA	NA	NA	NA
II_288203	II	288203	q90.tof	0.580801219045313	5.19551221067407	0	NA	NA	NA	NA	NA	NA	NA	NA	NA
II_305158	II	305158	q90.tof	6.69613695091869	5.19551221067407	1	AB1	-14.3818523126207	-1	0.112784665014693	NA	NA	NA	NA	NA
II_305158	II	305158	q90.tof	6.69613695091869	5.19551221067407	1	BRC20067	120.732511607697	-1	0.112784665014693	NA	NA	NA	NA	NA
II_305158	II	305158	q90.tof	6.69613695091869	5.19551221067407	1	BRC20263	-47.7311380260603	-1	0.112784665014693	NA	NA	NA	NA	NA
II_305158	II	305158	q90.tof	6.69613695091869	5.19551221067407	1	CB4852	-11.4276052568318	-1	0.112784665014693	NA	NA	NA	NA	NA
II_305158	II	305158	q90.tof	6.69613695091869	5.19551221067407	1	CB4856	-46.6608766289012	-1	0.112784665014693	NA	NA	NA	NA	NA
II_305158	II	305158	q90.tof	6.69613695091869	5.19551221067407	1	CB4857	-16.6766516916379	-1	0.112784665014693	NA	NA	NA	NA	NA
II_305158	II	305158	q90.tof	6.69613695091869	5.19551221067407	1	CB4858	-36.2252296031573	-1	0.112784665014693	NA	NA	NA	NA	NA
II_305158	II	305158	q90.tof	6.69613695091869	5.19551221067407	1	CB4932	-10.7052451902403	-1	0.112784665014693	NA	NA	NA	NA	NA
II_305158	II	305158	q90.tof	6.69613695091869	5.19551221067407	1	CX11262	-34.5531708038862	-1	0.112784665014693	NA	NA	NA	NA	NA
II_305158	II	305158	q90.tof	6.69613695091869	5.19551221067407	1	CX11264	-39.7705566400325	-1	0.112784665014693	NA	NA	NA	NA	NA
II_305158	II	305158	q90.tof	6.69613695091869	5.19551221067407	1	CX11271	145.119797542548	-1	0.112784665014693	NA	NA	NA	NA	NA
II_305158	II	305158	q90.tof	6.69613695091869	5.19551221067407	1	CX11276	-35.9533791528382	-1	0.112784665014693	NA	NA	NA	NA	NA
II_305158	II	305158	q90.tof	6.69613695091869	5.19551221067407	1	CX11285	-3.15882282283879	1	0.112784665014693	NA	NA	NA	NA	NA
II_305158	II	305158	q90.tof	6.69613695091869	5.19551221067407	1	CX11292	-22.9960992602319	-1	0.112784665014693	NA	NA	NA	NA	NA
II_305158	II	305158	q90.tof	6.69613695091869	5.19551221067407	1	CX11307	-84.5841580923576	-1	0.112784665014693	NA	NA	NA	NA	NA
II_305158	II	305158	q90.tof	6.69613695091869	5.19551221067407	1	CX11314	22.026721472516	-1	0.112784665014693	NA	NA	NA	NA	NA
II_305158	II	305158	q90.tof	6.69613695091869	5.19551221067407	1	CX11315	-22.7174710411279	-1	0.112784665014693	NA	NA	NA	NA	NA
II_305158	II	305158	q90.tof	6.69613695091869	5.19551221067407	1	DL200	-19.4020722845734	-1	0.112784665014693	NA	NA	NA	NA	NA
II_305158	II	305158	q90.tof	6.69613695091869	5.19551221067407	1	DL226	-34.6645978397272	1	0.112784665014693	NA	NA	NA	NA	NA
II_305158	II	305158	q90.tof	6.69613695091869	5.19551221067407	1	DL238	-33.3263855487293	-1	0.112784665014693	NA	NA	NA	NA	NA
II_305158	II	305158	q90.tof	6.69613695091869	5.19551221067407	1	ECA189	-11.4322292633604	-1	0.112784665014693	NA	NA	NA	NA	NA
II_305158	II	305158	q90.tof	6.69613695091869	5.19551221067407	1	ECA252	-118.638872837055	-1	0.112784665014693	NA	NA	NA	NA	NA
II_305158	II	305158	q90.tof	6.69613695091869	5.19551221067407	1	ECA348	141.36962285351	-1	0.112784665014693	NA	NA	NA	NA	NA
II_305158	II	305158	q90.tof	6.69613695091869	5.19551221067407	1	ECA349	-7.91560990486358	-1	0.112784665014693	NA	NA	NA	NA	NA
II_305158	II	305158	q90.tof	6.69613695091869	5.19551221067407	1	ECA36	-25.9831013107526	-1	0.112784665014693	NA	NA	NA	NA	NA
II_305158	II	305158	q90.tof	6.69613695091869	5.19551221067407	1	ECA372	-90.995167426899	-1	0.112784665014693	NA	NA	NA	NA	NA
II_305158	II	305158	q90.tof	6.69613695091869	5.19551221067407	1	ECA396	-63.439625449294	-1	0.112784665014693	NA	NA	NA	NA	NA
II_305158	II	305158	q90.tof	6.69613695091869	5.19551221067407	1	ED3011	186.07999336855	1	0.112784665014693	NA	NA	NA	NA	NA
II_305158	II	305158	q90.tof	6.69613695091869	5.19551221067407	1	ED3012	141.818430197767	-1	0.112784665014693	NA	NA	NA	NA	NA
II_305158	II	305158	q90.tof	6.69613695091869	5.19551221067407	1	ED3017	31.7289357892678	-1	0.112784665014693	NA	NA	NA	NA	NA
II_305158	II	305158	q90.tof	6.69613695091869	5.19551221067407	1	ED3040	-24.1496864961749	-1	0.112784665014693	NA	NA	NA	NA	NA
II_305158	II	305158	q90.tof	6.69613695091869	5.19551221067407	1	ED3046	22.6105610817406	-1	0.112784665014693	NA	NA	NA	NA	NA
II_305158	II	305158	q90.tof	6.69613695091869	5.19551221067407	1	ED3048	-16.3234068416753	-1	0.112784665014693	NA	NA	NA	NA	NA
II_305158	II	305158	q90.tof	6.69613695091869	5.19551221067407	1	ED3049	-11.0636537819517	-1	0.112784665014693	NA	NA	NA	NA	NA
II_305158	II	305158	q90.tof	6.69613695091869	5.19551221067407	1	ED3052	-27.9294829234754	-1	0.112784665014693	NA	NA	NA	NA	NA
II_305158	II	305158	q90.tof	6.69613695091869	5.19551221067407	1	ED3073	-13.2675338747651	-1	0.112784665014693	NA	NA	NA	NA	NA
II_305158	II	305158	q90.tof	6.69613695091869	5.19551221067407	1	EG4347	-33.0523019724714	-1	0.112784665014693	NA	NA	NA	NA	NA
II_305158	II	305158	q90.tof	6.69613695091869	5.19551221067407	1	EG4349	-104.824382137001	-1	0.112784665014693	NA	NA	NA	NA	NA
II_305158	II	305158	q90.tof	6.69613695091869	5.19551221067407	1	EG4724	110.720350219649	-1	0.112784665014693	NA	NA	NA	NA	NA
II_305158	II	305158	q90.tof	6.69613695091869	5.19551221067407	1	EG4725	52.7741237099636	-1	0.112784665014693	NA	NA	NA	NA	NA
II_305158	II	305158	q90.tof	6.69613695091869	5.19551221067407	1	EG4946	172.614681826728	-1	0.112784665014693	NA	NA	NA	NA	NA
II_305158	II	305158	q90.tof	6.69613695091869	5.19551221067407	1	GXW1	-9.78846286526317	-1	0.112784665014693	NA	NA	NA	NA	NA
II_305158	II	305158	q90.tof	6.69613695091869	5.19551221067407	1	JT11398	-34.53098034761	-1	0.112784665014693	NA	NA	NA	NA	NA
II_305158	II	305158	q90.tof	6.69613695091869	5.19551221067407	1	JU1088	86.4850411183997	-1	0.112784665014693	NA	NA	NA	NA	NA
II_305158	II	305158	q90.tof	6.69613695091869	5.19551221067407	1	JU1172	-53.5625516309801	-1	0.112784665014693	NA	NA	NA	NA	NA
II_305158	II	305158	q90.tof	6.69613695091869	5.19551221067407	1	JU1200	-34.5207329445991	-1	0.112784665014693	NA	NA	NA	NA	NA
II_305158	II	305158	q90.tof	6.69613695091869	5.19551221067407	1	JU1213	-11.4057051897668	-1	0.112784665014693	NA	NA	NA	NA	NA
II_305158	II	305158	q90.tof	6.69613695091869	5.19551221067407	1	JU1242	1.62522579941221	-1	0.112784665014693	NA	NA	NA	NA	NA
II_305158	II	305158	q90.tof	6.69613695091869	5.19551221067407	1	JU1395	128.87095706153	-1	0.112784665014693	NA	NA	NA	NA	NA
II_305158	II	305158	q90.tof	6.69613695091869	5.19551221067407	1	JU1409	-58.0735761277599	-1	0.112784665014693	NA	NA	NA	NA	NA
II_305158	II	305158	q90.tof	6.69613695091869	5.19551221067407	1	JU1491	-54.1783300029332	-1	0.112784665014693	NA	NA	NA	NA	NA
II_305158	II	305158	q90.tof	6.69613695091869	5.19551221067407	1	JU1530	12.7862412010089	-1	0.112784665014693	NA	NA	NA	NA	NA
II_305158	II	305158	q90.tof	6.69613695091869	5.19551221067407	1	JU1543	-31.7535437593767	-1	0.112784665014693	NA	NA	NA	NA	NA
II_305158	II	305158	q90.tof	6.69613695091869	5.19551221067407	1	JU1568	-83.1002866367497	-1	0.112784665014693	NA	NA	NA	NA	NA
II_305158	II	305158	q90.tof	6.69613695091869	5.19551221067407	1	JU1580	-20.9365135890556	-1	0.112784665014693	NA	NA	NA	NA	NA
II_305158	II	305158	q90.tof	6.69613695091869	5.19551221067407	1	JU1652	-39.0572761949411	-1	0.112784665014693	NA	NA	NA	NA	NA
II_305158	II	305158	q90.tof	6.69613695091869	5.19551221067407	1	JU1666	-21.988922217501	-1	0.112784665014693	NA	NA	NA	NA	NA
II_305158	II	305158	q90.tof	6.69613695091869	5.19551221067407	1	JU1792	-19.3630917445298	-1	0.112784665014693	NA	NA	NA	NA	NA
II_305158	II	305158	q90.tof	6.69613695091869	5.19551221067407	1	JU1793	-28.757352556167	-1	0.112784665014693	NA	NA	NA	NA	NA
II_305158	II	305158	q90.tof	6.69613695091869	5.19551221067407	1	JU1808	52.3929165408454	-1	0.112784665014693	NA	NA	NA	NA	NA
II_305158	II	305158	q90.tof	6.69613695091869	5.19551221067407	1	JU1896	-18.403852556939	-1	0.112784665014693	NA	NA	NA	NA	NA
II_305158	II	305158	q90.tof	6.69613695091869	5.19551221067407	1	JU1934	-42.8711271078244	-1	0.112784665014693	NA	NA	NA	NA	NA
II_305158	II	305158	q90.tof	6.69613695091869	5.19551221067407	1	JU2007	-9.91622368046841	-1	0.112784665014693	NA	NA	NA	NA	NA
II_305158	II	305158	q90.tof	6.69613695091869	5.19551221067407	1	JU2016	-16.5253148743098	-1	0.112784665014693	NA	NA	NA	NA	NA
II_305158	II	305158	q90.tof	6.69613695091869	5.19551221067407	1	JU2017	31.6323426365042	-1	0.112784665014693	NA	NA	NA	NA	NA
II_305158	II	305158	q90.tof	6.69613695091869	5.19551221067407	1	JU2131	-27.6805668676092	-1	0.112784665014693	NA	NA	NA	NA	NA
II_305158	II	305158	q90.tof	6.69613695091869	5.19551221067407	1	JU2141	-141.370213387629	-1	0.112784665014693	NA	NA	NA	NA	NA
II_305158	II	305158	q90.tof	6.69613695091869	5.19551221067407	1	JU2250	-4.15119156150559	-1	0.112784665014693	NA	NA	NA	NA	NA
II_305158	II	305158	q90.tof	6.69613695091869	5.19551221067407	1	JU2257	-43.7190603938137	-1	0.112784665014693	NA	NA	NA	NA	NA
II_305158	II	305158	q90.tof	6.69613695091869	5.19551221067407	1	JU2464	-18.2478801086546	-1	0.112784665014693	NA	NA	NA	NA	NA
II_305158	II	305158	q90.tof	6.69613695091869	5.19551221067407	1	JU2466	-20.1650073120432	-1	0.112784665014693	NA	NA	NA	NA	NA
II_305158	II	305158	q90.tof	6.69613695091869	5.19551221067407	1	JU2478	9.00722091721532	-1	0.112784665014693	NA	NA	NA	NA	NA
II_305158	II	305158	q90.tof	6.69613695091869	5.19551221067407	1	JU2513	-20.9134735570855	-1	0.112784665014693	NA	NA	NA	NA	NA
II_305158	II	305158	q90.tof	6.69613695091869	5.19551221067407	1	JU2522	-29.502866360699	-1	0.112784665014693	NA	NA	NA	NA	NA
II_305158	II	305158	q90.tof	6.69613695091869	5.19551221067407	1	JU2526	-1.01776518586771	-1	0.112784665014693	NA	NA	NA	NA	NA
II_305158	II	305158	q90.tof	6.69613695091869	5.19551221067407	1	JU2534	-8.69565210058406	-1	0.112784665014693	NA	NA	NA	NA	NA
II_305158	II	305158	q90.tof	6.69613695091869	5.19551221067407	1	JU2565	-100.130257014924	-1	0.112784665014693	NA	NA	NA	NA	NA
II_305158	II	305158	q90.tof	6.69613695091869	5.19551221067407	1	JU2566	-43.4541624791583	-1	0.112784665014693	NA	NA	NA	NA	NA
II_305158	II	305158	q90.tof	6.69613695091869	5.19551221067407	1	JU2570	-47.5685833144923	-1	0.112784665014693	NA	NA	NA	NA	NA
II_305158	II	305158	q90.tof	6.69613695091869	5.19551221067407	1	JU2572	-69.7857255463976	-1	0.112784665014693	NA	NA	NA	NA	NA
II_305158	II	305158	q90.tof	6.69613695091869	5.19551221067407	1	JU2575	-69.8515487541598	-1	0.112784665014693	NA	NA	NA	NA	NA
II_305158	II	305158	q90.tof	6.69613695091869	5.19551221067407	1	JU2576	-89.7897557055859	-1	0.112784665014693	NA	NA	NA	NA	NA
II_305158	II	305158	q90.tof	6.69613695091869	5.19551221067407	1	JU2578	-20.901892208996	-1	0.112784665014693	NA	NA	NA	NA	NA
II_305158	II	305158	q90.tof	6.69613695091869	5.19551221067407	1	JU258	4.75773978481438	-1	0.112784665014693	NA	NA	NA	NA	NA
II_305158	II	305158	q90.tof	6.69613695091869	5.19551221067407	1	JU2581	186.557139152182	1	0.112784665014693	NA	NA	NA	NA	NA
II_305158	II	305158	q90.tof	6.69613695091869	5.19551221067407	1	JU2586	-28.9565551109356	-1	0.112784665014693	NA	NA	NA	NA	NA
II_305158	II	305158	q90.tof	6.69613695091869	5.19551221067407	1	JU2587	96.9017892027459	-1	0.112784665014693	NA	NA	NA	NA	NA
II_305158	II	305158	q90.tof	6.69613695091869	5.19551221067407	1	JU2592	-57.2572464292428	-1	0.112784665014693	NA	NA	NA	NA	NA
II_305158	II	305158	q90.tof	6.69613695091869	5.19551221067407	1	JU2593	143.8055954241	1	0.112784665014693	NA	NA	NA	NA	NA
II_305158	II	305158	q90.tof	6.69613695091869	5.19551221067407	1	JU2600	-47.7700792322994	-1	0.112784665014693	NA	NA	NA	NA	NA
II_305158	II	305158	q90.tof	6.69613695091869	5.19551221067407	1	JU2610	-65.6536867512968	-1	0.112784665014693	NA	NA	NA	NA	NA
II_305158	II	305158	q90.tof	6.69613695091869	5.19551221067407	1	JU2619	-13.1102397960728	-1	0.112784665014693	NA	NA	NA	NA	NA
II_305158	II	305158	q90.tof	6.69613695091869	5.19551221067407	1	JU2800	-42.5788560719124	-1	0.112784665014693	NA	NA	NA	NA	NA
II_305158	II	305158	q90.tof	6.69613695091869	5.19551221067407	1	JU2825	-60.028938732685	-1	0.112784665014693	NA	NA	NA	NA	NA
II_305158	II	305158	q90.tof	6.69613695091869	5.19551221067407	1	JU2829	166.161660152198	1	0.112784665014693	NA	NA	NA	NA	NA
II_305158	II	305158	q90.tof	6.69613695091869	5.19551221067407	1	JU2838	-72.4782292713292	-1	0.112784665014693	NA	NA	NA	NA	NA
II_305158	II	305158	q90.tof	6.69613695091869	5.19551221067407	1	JU2853	-31.4450423219898	-1	0.112784665014693	NA	NA	NA	NA	NA
II_305158	II	305158	q90.tof	6.69613695091869	5.19551221067407	1	JU2862	16.5434062520645	-1	0.112784665014693	NA	NA	NA	NA	NA
II_305158	II	305158	q90.tof	6.69613695091869	5.19551221067407	1	JU2866	-43.7349218630893	-1	0.112784665014693	NA	NA	NA	NA	NA
II_305158	II	305158	q90.tof	6.69613695091869	5.19551221067407	1	JU2878	-38.1532470162155	-1	0.112784665014693	NA	NA	NA	NA	NA
II_305158	II	305158	q90.tof	6.69613695091869	5.19551221067407	1	JU2879	-15.7494721998046	-1	0.112784665014693	NA	NA	NA	NA	NA
II_305158	II	305158	q90.tof	6.69613695091869	5.19551221067407	1	JU2906	-24.6248450952684	-1	0.112784665014693	NA	NA	NA	NA	NA
II_305158	II	305158	q90.tof	6.69613695091869	5.19551221067407	1	JU311	-8.59477346262161	-1	0.112784665014693	NA	NA	NA	NA	NA
II_305158	II	305158	q90.tof	6.69613695091869	5.19551221067407	1	JU3125	98.0167852925767	-1	0.112784665014693	NA	NA	NA	NA	NA
II_305158	II	305158	q90.tof	6.69613695091869	5.19551221067407	1	JU3127	-11.626713679866	-1	0.112784665014693	NA	NA	NA	NA	NA
II_305158	II	305158	q90.tof	6.69613695091869	5.19551221067407	1	JU3128	-20.8217459019968	-1	0.112784665014693	NA	NA	NA	NA	NA
II_305158	II	305158	q90.tof	6.69613695091869	5.19551221067407	1	JU3134	-48.6903234939128	-1	0.112784665014693	NA	NA	NA	NA	NA
II_305158	II	305158	q90.tof	6.69613695091869	5.19551221067407	1	JU3135	150.003676622444	-1	0.112784665014693	NA	NA	NA	NA	NA
II_305158	II	305158	q90.tof	6.69613695091869	5.19551221067407	1	JU3137	-44.270822053345	-1	0.112784665014693	NA	NA	NA	NA	NA
II_305158	II	305158	q90.tof	6.69613695091869	5.19551221067407	1	JU3140	6.20613993662108	-1	0.112784665014693	NA	NA	NA	NA	NA
II_305158	II	305158	q90.tof	6.69613695091869	5.19551221067407	1	JU3144	12.7471891833916	-1	0.112784665014693	NA	NA	NA	NA	NA
II_305158	II	305158	q90.tof	6.69613695091869	5.19551221067407	1	JU346	108.804818866817	-1	0.112784665014693	NA	NA	NA	NA	NA
II_305158	II	305158	q90.tof	6.69613695091869	5.19551221067407	1	JU367	-69.9929015162977	-1	0.112784665014693	NA	NA	NA	NA	NA
II_305158	II	305158	q90.tof	6.69613695091869	5.19551221067407	1	JU393	36.4928158039109	-1	0.112784665014693	NA	NA	NA	NA	NA
II_305158	II	305158	q90.tof	6.69613695091869	5.19551221067407	1	JU394	-4.85571503281486	-1	0.112784665014693	NA	NA	NA	NA	NA
II_305158	II	305158	q90.tof	6.69613695091869	5.19551221067407	1	JU397	-37.8280112863011	-1	0.112784665014693	NA	NA	NA	NA	NA
II_305158	II	305158	q90.tof	6.69613695091869	5.19551221067407	1	JU406	-26.957852236842	-1	0.112784665014693	NA	NA	NA	NA	NA
II_305158	II	305158	q90.tof	6.69613695091869	5.19551221067407	1	JU440	-24.6855088899808	-1	0.112784665014693	NA	NA	NA	NA	NA
II_305158	II	305158	q90.tof	6.69613695091869	5.19551221067407	1	JU561	-18.9866357096652	-1	0.112784665014693	NA	NA	NA	NA	NA
II_305158	II	305158	q90.tof	6.69613695091869	5.19551221067407	1	JU642	-29.6172348579101	-1	0.112784665014693	NA	NA	NA	NA	NA
II_305158	II	305158	q90.tof	6.69613695091869	5.19551221067407	1	JU751	78.2723321807437	1	0.112784665014693	NA	NA	NA	NA	NA
II_305158	II	305158	q90.tof	6.69613695091869	5.19551221067407	1	JU774	1.43891497685398	-1	0.112784665014693	NA	NA	NA	NA	NA
II_305158	II	305158	q90.tof	6.69613695091869	5.19551221067407	1	JU775	-1.00602733154806	-1	0.112784665014693	NA	NA	NA	NA	NA
II_305158	II	305158	q90.tof	6.69613695091869	5.19551221067407	1	JU778	5.79138921164946	-1	0.112784665014693	NA	NA	NA	NA	NA
II_305158	II	305158	q90.tof	6.69613695091869	5.19551221067407	1	JU782	-60.6798918518081	-1	0.112784665014693	NA	NA	NA	NA	NA
II_305158	II	305158	q90.tof	6.69613695091869	5.19551221067407	1	JU792	7.66368088874968	-1	0.112784665014693	NA	NA	NA	NA	NA
II_305158	II	305158	q90.tof	6.69613695091869	5.19551221067407	1	JU830	125.567351675781	-1	0.112784665014693	NA	NA	NA	NA	NA
II_305158	II	305158	q90.tof	6.69613695091869	5.19551221067407	1	KR314	143.6234241084	1	0.112784665014693	NA	NA	NA	NA	NA
II_305158	II	305158	q90.tof	6.69613695091869	5.19551221067407	1	LKC34	11.9741965414906	-1	0.112784665014693	NA	NA	NA	NA	NA
II_305158	II	305158	q90.tof	6.69613695091869	5.19551221067407	1	MY1	-23.7375061262889	-1	0.112784665014693	NA	NA	NA	NA	NA
II_305158	II	305158	q90.tof	6.69613695091869	5.19551221067407	1	MY10	-33.2832699643042	-1	0.112784665014693	NA	NA	NA	NA	NA
II_305158	II	305158	q90.tof	6.69613695091869	5.19551221067407	1	MY16	158.942783572298	-1	0.112784665014693	NA	NA	NA	NA	NA
II_305158	II	305158	q90.tof	6.69613695091869	5.19551221067407	1	MY18	155.549452682334	1	0.112784665014693	NA	NA	NA	NA	NA
II_305158	II	305158	q90.tof	6.69613695091869	5.19551221067407	1	MY2147	-0.865063294814679	-1	0.112784665014693	NA	NA	NA	NA	NA
II_305158	II	305158	q90.tof	6.69613695091869	5.19551221067407	1	MY2212	-14.4093614461394	-1	0.112784665014693	NA	NA	NA	NA	NA
II_305158	II	305158	q90.tof	6.69613695091869	5.19551221067407	1	MY23	116.654760843296	-1	0.112784665014693	NA	NA	NA	NA	NA
II_305158	II	305158	q90.tof	6.69613695091869	5.19551221067407	1	MY2453	175.470210891796	-1	0.112784665014693	NA	NA	NA	NA	NA
II_305158	II	305158	q90.tof	6.69613695091869	5.19551221067407	1	MY2530	-26.2496710727888	-1	0.112784665014693	NA	NA	NA	NA	NA
II_305158	II	305158	q90.tof	6.69613695091869	5.19551221067407	1	MY2535	-41.7890619483168	-1	0.112784665014693	NA	NA	NA	NA	NA
II_305158	II	305158	q90.tof	6.69613695091869	5.19551221067407	1	MY2573	-21.1498687739066	-1	0.112784665014693	NA	NA	NA	NA	NA
II_305158	II	305158	q90.tof	6.69613695091869	5.19551221067407	1	MY2585	7.03917831778827	-1	0.112784665014693	NA	NA	NA	NA	NA
II_305158	II	305158	q90.tof	6.69613695091869	5.19551221067407	1	MY2693	3.23452282039126	-1	0.112784665014693	NA	NA	NA	NA	NA
II_305158	II	305158	q90.tof	6.69613695091869	5.19551221067407	1	MY2713	10.8036260861889	-1	0.112784665014693	NA	NA	NA	NA	NA
II_305158	II	305158	q90.tof	6.69613695091869	5.19551221067407	1	MY2741	8.39215215800939	1	0.112784665014693	NA	NA	NA	NA	NA
II_305158	II	305158	q90.tof	6.69613695091869	5.19551221067407	1	MY518	175.260787824466	1	0.112784665014693	NA	NA	NA	NA	NA
II_305158	II	305158	q90.tof	6.69613695091869	5.19551221067407	1	MY679	175.727611824778	-1	0.112784665014693	NA	NA	NA	NA	NA
II_305158	II	305158	q90.tof	6.69613695091869	5.19551221067407	1	MY772	-5.44331218545242	-1	0.112784665014693	NA	NA	NA	NA	NA
II_305158	II	305158	q90.tof	6.69613695091869	5.19551221067407	1	MY795	124.682787470537	1	0.112784665014693	NA	NA	NA	NA	NA
II_305158	II	305158	q90.tof	6.69613695091869	5.19551221067407	1	MY920	-22.9328716976402	-1	0.112784665014693	NA	NA	NA	NA	NA
II_305158	II	305158	q90.tof	6.69613695091869	5.19551221067407	1	N2	-82.4100686033003	-1	0.112784665014693	NA	NA	NA	NA	NA
II_305158	II	305158	q90.tof	6.69613695091869	5.19551221067407	1	NIC1	-7.4514535647919	-1	0.112784665014693	NA	NA	NA	NA	NA
II_305158	II	305158	q90.tof	6.69613695091869	5.19551221067407	1	NIC199	-17.2170801934311	-1	0.112784665014693	NA	NA	NA	NA	NA
II_305158	II	305158	q90.tof	6.69613695091869	5.19551221067407	1	NIC2	-31.6930929847564	-1	0.112784665014693	NA	NA	NA	NA	NA
II_305158	II	305158	q90.tof	6.69613695091869	5.19551221067407	1	NIC207	-24.3572804429187	-1	0.112784665014693	NA	NA	NA	NA	NA
II_305158	II	305158	q90.tof	6.69613695091869	5.19551221067407	1	NIC231	-26.6969522543368	-1	0.112784665014693	NA	NA	NA	NA	NA
II_305158	II	305158	q90.tof	6.69613695091869	5.19551221067407	1	NIC236	-10.7653504251831	-1	0.112784665014693	NA	NA	NA	NA	NA
II_305158	II	305158	q90.tof	6.69613695091869	5.19551221067407	1	NIC242	-13.2463773947497	-1	0.112784665014693	NA	NA	NA	NA	NA
II_305158	II	305158	q90.tof	6.69613695091869	5.19551221067407	1	NIC251	19.7973202176955	-1	0.112784665014693	NA	NA	NA	NA	NA
II_305158	II	305158	q90.tof	6.69613695091869	5.19551221067407	1	NIC252	-35.2078500670992	-1	0.112784665014693	NA	NA	NA	NA	NA
II_305158	II	305158	q90.tof	6.69613695091869	5.19551221067407	1	NIC255	1.2141283702033	-1	0.112784665014693	NA	NA	NA	NA	NA
II_305158	II	305158	q90.tof	6.69613695091869	5.19551221067407	1	NIC256	-12.9847580334111	-1	0.112784665014693	NA	NA	NA	NA	NA
II_305158	II	305158	q90.tof	6.69613695091869	5.19551221067407	1	NIC258	-12.9334577101961	-1	0.112784665014693	NA	NA	NA	NA	NA
II_305158	II	305158	q90.tof	6.69613695091869	5.19551221067407	1	NIC259	-23.051474236948	-1	0.112784665014693	NA	NA	NA	NA	NA
II_305158	II	305158	q90.tof	6.69613695091869	5.19551221067407	1	NIC261	2.93616173978347	-1	0.112784665014693	NA	NA	NA	NA	NA
II_305158	II	305158	q90.tof	6.69613695091869	5.19551221067407	1	NIC262	-32.8319118457295	-1	0.112784665014693	NA	NA	NA	NA	NA
II_305158	II	305158	q90.tof	6.69613695091869	5.19551221067407	1	NIC265	41.9972468066158	-1	0.112784665014693	NA	NA	NA	NA	NA
II_305158	II	305158	q90.tof	6.69613695091869	5.19551221067407	1	NIC266	0.471669442060617	-1	0.112784665014693	NA	NA	NA	NA	NA
II_305158	II	305158	q90.tof	6.69613695091869	5.19551221067407	1	NIC267	-34.2844396383722	-1	0.112784665014693	NA	NA	NA	NA	NA
II_305158	II	305158	q90.tof	6.69613695091869	5.19551221067407	1	NIC268	-12.2097315502561	-1	0.112784665014693	NA	NA	NA	NA	NA
II_305158	II	305158	q90.tof	6.69613695091869	5.19551221067407	1	NIC269	-48.2151657338658	-1	0.112784665014693	NA	NA	NA	NA	NA
II_305158	II	305158	q90.tof	6.69613695091869	5.19551221067407	1	NIC272	16.1397456979085	-1	0.112784665014693	NA	NA	NA	NA	NA
II_305158	II	305158	q90.tof	6.69613695091869	5.19551221067407	1	NIC274	3.29780949342116	-1	0.112784665014693	NA	NA	NA	NA	NA
II_305158	II	305158	q90.tof	6.69613695091869	5.19551221067407	1	NIC275	-47.5579590589472	-1	0.112784665014693	NA	NA	NA	NA	NA
II_305158	II	305158	q90.tof	6.69613695091869	5.19551221067407	1	NIC276	-19.2879639378806	-1	0.112784665014693	NA	NA	NA	NA	NA
II_305158	II	305158	q90.tof	6.69613695091869	5.19551221067407	1	NIC277	-12.478886304523	-1	0.112784665014693	NA	NA	NA	NA	NA
II_305158	II	305158	q90.tof	6.69613695091869	5.19551221067407	1	NIC501	-47.1367656596606	-1	0.112784665014693	NA	NA	NA	NA	NA
II_305158	II	305158	q90.tof	6.69613695091869	5.19551221067407	1	NIC511	-85.5080063532064	-1	0.112784665014693	NA	NA	NA	NA	NA
II_305158	II	305158	q90.tof	6.69613695091869	5.19551221067407	1	NIC513	-22.5312699233512	-1	0.112784665014693	NA	NA	NA	NA	NA
II_305158	II	305158	q90.tof	6.69613695091869	5.19551221067407	1	NIC514	-58.9579943019334	-1	0.112784665014693	NA	NA	NA	NA	NA
II_305158	II	305158	q90.tof	6.69613695091869	5.19551221067407	1	NIC515	25.360594581385	-1	0.112784665014693	NA	NA	NA	NA	NA
II_305158	II	305158	q90.tof	6.69613695091869	5.19551221067407	1	NIC522	-63.5901840971284	-1	0.112784665014693	NA	NA	NA	NA	NA
II_305158	II	305158	q90.tof	6.69613695091869	5.19551221067407	1	NIC526	-3.83528671722424	-1	0.112784665014693	NA	NA	NA	NA	NA
II_305158	II	305158	q90.tof	6.69613695091869	5.19551221067407	1	NIC527	13.3902171742574	-1	0.112784665014693	NA	NA	NA	NA	NA
II_305158	II	305158	q90.tof	6.69613695091869	5.19551221067407	1	NIC528	-0.286778472557491	-1	0.112784665014693	NA	NA	NA	NA	NA
II_305158	II	305158	q90.tof	6.69613695091869	5.19551221067407	1	NIC529	-56.9210217396026	-1	0.112784665014693	NA	NA	NA	NA	NA
II_305158	II	305158	q90.tof	6.69613695091869	5.19551221067407	1	PB303	-13.3940356413676	-1	0.112784665014693	NA	NA	NA	NA	NA
II_305158	II	305158	q90.tof	6.69613695091869	5.19551221067407	1	PB306	-19.3817278168874	-1	0.112784665014693	NA	NA	NA	NA	NA
II_305158	II	305158	q90.tof	6.69613695091869	5.19551221067407	1	PS2025	83.8586175987733	-1	0.112784665014693	NA	NA	NA	NA	NA
II_305158	II	305158	q90.tof	6.69613695091869	5.19551221067407	1	PX179	-25.9284579942176	-1	0.112784665014693	NA	NA	NA	NA	NA
II_305158	II	305158	q90.tof	6.69613695091869	5.19551221067407	1	QG2075	9.89926754199931	-1	0.112784665014693	NA	NA	NA	NA	NA
II_305158	II	305158	q90.tof	6.69613695091869	5.19551221067407	1	QG556	146.137512005562	-1	0.112784665014693	NA	NA	NA	NA	NA
II_305158	II	305158	q90.tof	6.69613695091869	5.19551221067407	1	QG557	-31.3896626532396	-1	0.112784665014693	NA	NA	NA	NA	NA
II_305158	II	305158	q90.tof	6.69613695091869	5.19551221067407	1	QX1212	135.036149417192	1	0.112784665014693	NA	NA	NA	NA	NA
II_305158	II	305158	q90.tof	6.69613695091869	5.19551221067407	1	QX1233	121.18854243158	-1	0.112784665014693	NA	NA	NA	NA	NA
II_305158	II	305158	q90.tof	6.69613695091869	5.19551221067407	1	QX1791	-0.347807821918083	-1	0.112784665014693	NA	NA	NA	NA	NA
II_305158	II	305158	q90.tof	6.69613695091869	5.19551221067407	1	QX1792	-34.9266866746706	-1	0.112784665014693	NA	NA	NA	NA	NA
II_305158	II	305158	q90.tof	6.69613695091869	5.19551221067407	1	QX1793	2.55012008219435	-1	0.112784665014693	NA	NA	NA	NA	NA
II_305158	II	305158	q90.tof	6.69613695091869	5.19551221067407	1	QX1794	-47.2995648144111	-1	0.112784665014693	NA	NA	NA	NA	NA
II_305158	II	305158	q90.tof	6.69613695091869	5.19551221067407	1	RC301	-55.3050728451066	-1	0.112784665014693	NA	NA	NA	NA	NA
II_305158	II	305158	q90.tof	6.69613695091869	5.19551221067407	1	WN2001	-56.5089074447673	-1	0.112784665014693	NA	NA	NA	NA	NA
II_305158	II	305158	q90.tof	6.69613695091869	5.19551221067407	1	WN2033	121.143074193548	1	0.112784665014693	NA	NA	NA	NA	NA
II_305158	II	305158	q90.tof	6.69613695091869	5.19551221067407	1	WN2050	-52.1450628117972	-1	0.112784665014693	NA	NA	NA	NA	NA
II_305158	II	305158	q90.tof	6.69613695091869	5.19551221067407	1	XZ1513	17.859071055012	-1	0.112784665014693	NA	NA	NA	NA	NA
II_305158	II	305158	q90.tof	6.69613695091869	5.19551221067407	1	XZ1516	-54.3790223480209	-1	0.112784665014693	NA	NA	NA	NA	NA
II_325046	II	325046	q90.tof	0.850943863375305	5.19551221067407	0	NA	NA	NA	NA	NA	NA	NA	NA	NA
II_361769	II	361769	q90.tof	0.576134631199132	5.19551221067407	0	NA	NA	NA	NA	NA	NA	NA	NA	NA
II_370400	II	370400	q90.tof	0.520519081986731	5.19551221067407	0	NA	NA	NA	NA	NA	NA	NA	NA	NA
II_374500	II	374500	q90.tof	0.707193511794959	5.19551221067407	0	NA	NA	NA	NA	NA	NA	NA	NA	NA
II_381758	II	381758	q90.tof	0.656778417738227	5.19551221067407	0	NA	NA	NA	NA	NA	NA	NA	NA	NA
II_381843	II	381843	q90.tof	0.619417582060475	5.19551221067407	0	NA	NA	NA	NA	NA	NA	NA	NA	NA
II_401571	II	401571	q90.tof	0.993288948467712	5.19551221067407	0	NA	NA	NA	NA	NA	NA	NA	NA	NA
II_401587	II	401587	q90.tof	0.993288948467712	5.19551221067407	0	NA	NA	NA	NA	NA	NA	NA	NA	NA
II_438845	II	438845	q90.tof	1.06454891704184	5.19551221067407	0	NA	NA	NA	NA	NA	NA	NA	NA	NA
II_446763	II	446763	q90.tof	0.92386357001803	5.19551221067407	0	NA	NA	NA	NA	NA	NA	NA	NA	NA
II_457491	II	457491	q90.tof	0.652288563599554	5.19551221067407	0	NA	NA	NA	NA	NA	NA	NA	NA	NA
II_458120	II	458120	q90.tof	9.20027451729362	5.19551221067407	1	AB1	-14.3818523126207	-1	0.129857257034583	25506	458120	3903834	1	3878328
II_458120	II	458120	q90.tof	9.20027451729362	5.19551221067407	1	BRC20067	120.732511607697	-1	0.129857257034583	25506	458120	3903834	1	3878328
II_458120	II	458120	q90.tof	9.20027451729362	5.19551221067407	1	BRC20263	-47.7311380260603	-1	0.129857257034583	25506	458120	3903834	1	3878328
II_458120	II	458120	q90.tof	9.20027451729362	5.19551221067407	1	CB4852	-11.4276052568318	-1	0.129857257034583	25506	458120	3903834	1	3878328
II_458120	II	458120	q90.tof	9.20027451729362	5.19551221067407	1	CB4856	-46.6608766289012	-1	0.129857257034583	25506	458120	3903834	1	3878328
II_458120	II	458120	q90.tof	9.20027451729362	5.19551221067407	1	CB4857	-16.6766516916379	-1	0.129857257034583	25506	458120	3903834	1	3878328
II_458120	II	458120	q90.tof	9.20027451729362	5.19551221067407	1	CB4858	-36.2252296031573	-1	0.129857257034583	25506	458120	3903834	1	3878328
II_458120	II	458120	q90.tof	9.20027451729362	5.19551221067407	1	CB4932	-10.7052451902403	-1	0.129857257034583	25506	458120	3903834	1	3878328
II_458120	II	458120	q90.tof	9.20027451729362	5.19551221067407	1	CX11262	-34.5531708038862	-1	0.129857257034583	25506	458120	3903834	1	3878328
II_458120	II	458120	q90.tof	9.20027451729362	5.19551221067407	1	CX11264	-39.7705566400325	-1	0.129857257034583	25506	458120	3903834	1	3878328
II_458120	II	458120	q90.tof	9.20027451729362	5.19551221067407	1	CX11271	145.119797542548	-1	0.129857257034583	25506	458120	3903834	1	3878328
II_458120	II	458120	q90.tof	9.20027451729362	5.19551221067407	1	CX11276	-35.9533791528382	-1	0.129857257034583	25506	458120	3903834	1	3878328
II_458120	II	458120	q90.tof	9.20027451729362	5.19551221067407	1	CX11285	-3.15882282283879	1	0.129857257034583	25506	458120	3903834	1	3878328
II_458120	II	458120	q90.tof	9.20027451729362	5.19551221067407	1	CX11292	-22.9960992602319	-1	0.129857257034583	25506	458120	3903834	1	3878328
II_458120	II	458120	q90.tof	9.20027451729362	5.19551221067407	1	CX11307	-84.5841580923576	-1	0.129857257034583	25506	458120	3903834	1	3878328
II_458120	II	458120	q90.tof	9.20027451729362	5.19551221067407	1	CX11314	22.026721472516	-1	0.129857257034583	25506	458120	3903834	1	3878328
II_458120	II	458120	q90.tof	9.20027451729362	5.19551221067407	1	CX11315	-22.7174710411279	-1	0.129857257034583	25506	458120	3903834	1	3878328
II_458120	II	458120	q90.tof	9.20027451729362	5.19551221067407	1	DL200	-19.4020722845734	-1	0.129857257034583	25506	458120	3903834	1	3878328
II_458120	II	458120	q90.tof	9.20027451729362	5.19551221067407	1	DL226	-34.6645978397272	1	0.129857257034583	25506	458120	3903834	1	3878328
II_458120	II	458120	q90.tof	9.20027451729362	5.19551221067407	1	DL238	-33.3263855487293	-1	0.129857257034583	25506	458120	3903834	1	3878328
II_458120	II	458120	q90.tof	9.20027451729362	5.19551221067407	1	ECA189	-11.4322292633604	-1	0.129857257034583	25506	458120	3903834	1	3878328
II_458120	II	458120	q90.tof	9.20027451729362	5.19551221067407	1	ECA252	-118.638872837055	-1	0.129857257034583	25506	458120	3903834	1	3878328
II_458120	II	458120	q90.tof	9.20027451729362	5.19551221067407	1	ECA348	141.36962285351	-1	0.129857257034583	25506	458120	3903834	1	3878328
II_458120	II	458120	q90.tof	9.20027451729362	5.19551221067407	1	ECA349	-7.91560990486358	-1	0.129857257034583	25506	458120	3903834	1	3878328
II_458120	II	458120	q90.tof	9.20027451729362	5.19551221067407	1	ECA36	-25.9831013107526	-1	0.129857257034583	25506	458120	3903834	1	3878328
II_458120	II	458120	q90.tof	9.20027451729362	5.19551221067407	1	ECA372	-90.995167426899	-1	0.129857257034583	25506	458120	3903834	1	3878328
II_458120	II	458120	q90.tof	9.20027451729362	5.19551221067407	1	ECA396	-63.439625449294	-1	0.129857257034583	25506	458120	3903834	1	3878328
II_458120	II	458120	q90.tof	9.20027451729362	5.19551221067407	1	ED3011	186.07999336855	1	0.129857257034583	25506	458120	3903834	1	3878328
II_458120	II	458120	q90.tof	9.20027451729362	5.19551221067407	1	ED3012	141.818430197767	-1	0.129857257034583	25506	458120	3903834	1	3878328
II_458120	II	458120	q90.tof	9.20027451729362	5.19551221067407	1	ED3017	31.7289357892678	-1	0.129857257034583	25506	458120	3903834	1	3878328
II_458120	II	458120	q90.tof	9.20027451729362	5.19551221067407	1	ED3040	-24.1496864961749	-1	0.129857257034583	25506	458120	3903834	1	3878328
II_458120	II	458120	q90.tof	9.20027451729362	5.19551221067407	1	ED3046	22.6105610817406	-1	0.129857257034583	25506	458120	3903834	1	3878328
II_458120	II	458120	q90.tof	9.20027451729362	5.19551221067407	1	ED3048	-16.3234068416753	-1	0.129857257034583	25506	458120	3903834	1	3878328
II_458120	II	458120	q90.tof	9.20027451729362	5.19551221067407	1	ED3049	-11.0636537819517	-1	0.129857257034583	25506	458120	3903834	1	3878328
II_458120	II	458120	q90.tof	9.20027451729362	5.19551221067407	1	ED3052	-27.9294829234754	-1	0.129857257034583	25506	458120	3903834	1	3878328
II_458120	II	458120	q90.tof	9.20027451729362	5.19551221067407	1	ED3073	-13.2675338747651	-1	0.129857257034583	25506	458120	3903834	1	3878328
II_458120	II	458120	q90.tof	9.20027451729362	5.19551221067407	1	EG4347	-33.0523019724714	-1	0.129857257034583	25506	458120	3903834	1	3878328
II_458120	II	458120	q90.tof	9.20027451729362	5.19551221067407	1	EG4349	-104.824382137001	-1	0.129857257034583	25506	458120	3903834	1	3878328
II_458120	II	458120	q90.tof	9.20027451729362	5.19551221067407	1	EG4724	110.720350219649	-1	0.129857257034583	25506	458120	3903834	1	3878328
II_458120	II	458120	q90.tof	9.20027451729362	5.19551221067407	1	EG4725	52.7741237099636	-1	0.129857257034583	25506	458120	3903834	1	3878328
II_458120	II	458120	q90.tof	9.20027451729362	5.19551221067407	1	EG4946	172.614681826728	-1	0.129857257034583	25506	458120	3903834	1	3878328
II_458120	II	458120	q90.tof	9.20027451729362	5.19551221067407	1	GXW1	-9.78846286526317	-1	0.129857257034583	25506	458120	3903834	1	3878328
II_458120	II	458120	q90.tof	9.20027451729362	5.19551221067407	1	JT11398	-34.53098034761	-1	0.129857257034583	25506	458120	3903834	1	3878328
II_458120	II	458120	q90.tof	9.20027451729362	5.19551221067407	1	JU1088	86.4850411183997	-1	0.129857257034583	25506	458120	3903834	1	3878328
II_458120	II	458120	q90.tof	9.20027451729362	5.19551221067407	1	JU1172	-53.5625516309801	-1	0.129857257034583	25506	458120	3903834	1	3878328
II_458120	II	458120	q90.tof	9.20027451729362	5.19551221067407	1	JU1200	-34.5207329445991	-1	0.129857257034583	25506	458120	3903834	1	3878328
II_458120	II	458120	q90.tof	9.20027451729362	5.19551221067407	1	JU1213	-11.4057051897668	-1	0.129857257034583	25506	458120	3903834	1	3878328
II_458120	II	458120	q90.tof	9.20027451729362	5.19551221067407	1	JU1242	1.62522579941221	-1	0.129857257034583	25506	458120	3903834	1	3878328
II_458120	II	458120	q90.tof	9.20027451729362	5.19551221067407	1	JU1395	128.87095706153	-1	0.129857257034583	25506	458120	3903834	1	3878328
II_458120	II	458120	q90.tof	9.20027451729362	5.19551221067407	1	JU1409	-58.0735761277599	-1	0.129857257034583	25506	458120	3903834	1	3878328
II_458120	II	458120	q90.tof	9.20027451729362	5.19551221067407	1	JU1491	-54.1783300029332	-1	0.129857257034583	25506	458120	3903834	1	3878328
II_458120	II	458120	q90.tof	9.20027451729362	5.19551221067407	1	JU1530	12.7862412010089	-1	0.129857257034583	25506	458120	3903834	1	3878328
II_458120	II	458120	q90.tof	9.20027451729362	5.19551221067407	1	JU1543	-31.7535437593767	-1	0.129857257034583	25506	458120	3903834	1	3878328
II_458120	II	458120	q90.tof	9.20027451729362	5.19551221067407	1	JU1568	-83.1002866367497	-1	0.129857257034583	25506	458120	3903834	1	3878328
II_458120	II	458120	q90.tof	9.20027451729362	5.19551221067407	1	JU1580	-20.9365135890556	-1	0.129857257034583	25506	458120	3903834	1	3878328
II_458120	II	458120	q90.tof	9.20027451729362	5.19551221067407	1	JU1652	-39.0572761949411	-1	0.129857257034583	25506	458120	3903834	1	3878328
II_458120	II	458120	q90.tof	9.20027451729362	5.19551221067407	1	JU1666	-21.988922217501	-1	0.129857257034583	25506	458120	3903834	1	3878328
II_458120	II	458120	q90.tof	9.20027451729362	5.19551221067407	1	JU1792	-19.3630917445298	-1	0.129857257034583	25506	458120	3903834	1	3878328
II_458120	II	458120	q90.tof	9.20027451729362	5.19551221067407	1	JU1793	-28.757352556167	-1	0.129857257034583	25506	458120	3903834	1	3878328
II_458120	II	458120	q90.tof	9.20027451729362	5.19551221067407	1	JU1808	52.3929165408454	-1	0.129857257034583	25506	458120	3903834	1	3878328
II_458120	II	458120	q90.tof	9.20027451729362	5.19551221067407	1	JU1896	-18.403852556939	-1	0.129857257034583	25506	458120	3903834	1	3878328
II_458120	II	458120	q90.tof	9.20027451729362	5.19551221067407	1	JU1934	-42.8711271078244	-1	0.129857257034583	25506	458120	3903834	1	3878328
II_458120	II	458120	q90.tof	9.20027451729362	5.19551221067407	1	JU2007	-9.91622368046841	-1	0.129857257034583	25506	458120	3903834	1	3878328
II_458120	II	458120	q90.tof	9.20027451729362	5.19551221067407	1	JU2016	-16.5253148743098	-1	0.129857257034583	25506	458120	3903834	1	3878328
II_458120	II	458120	q90.tof	9.20027451729362	5.19551221067407	1	JU2017	31.6323426365042	-1	0.129857257034583	25506	458120	3903834	1	3878328
II_458120	II	458120	q90.tof	9.20027451729362	5.19551221067407	1	JU2131	-27.6805668676092	-1	0.129857257034583	25506	458120	3903834	1	3878328
II_458120	II	458120	q90.tof	9.20027451729362	5.19551221067407	1	JU2141	-141.370213387629	-1	0.129857257034583	25506	458120	3903834	1	3878328
II_458120	II	458120	q90.tof	9.20027451729362	5.19551221067407	1	JU2250	-4.15119156150559	-1	0.129857257034583	25506	458120	3903834	1	3878328
II_458120	II	458120	q90.tof	9.20027451729362	5.19551221067407	1	JU2257	-43.7190603938137	-1	0.129857257034583	25506	458120	3903834	1	3878328
II_458120	II	458120	q90.tof	9.20027451729362	5.19551221067407	1	JU2464	-18.2478801086546	-1	0.129857257034583	25506	458120	3903834	1	3878328
II_458120	II	458120	q90.tof	9.20027451729362	5.19551221067407	1	JU2466	-20.1650073120432	-1	0.129857257034583	25506	458120	3903834	1	3878328
II_458120	II	458120	q90.tof	9.20027451729362	5.19551221067407	1	JU2478	9.00722091721532	-1	0.129857257034583	25506	458120	3903834	1	3878328
II_458120	II	458120	q90.tof	9.20027451729362	5.19551221067407	1	JU2513	-20.9134735570855	-1	0.129857257034583	25506	458120	3903834	1	3878328
II_458120	II	458120	q90.tof	9.20027451729362	5.19551221067407	1	JU2522	-29.502866360699	-1	0.129857257034583	25506	458120	3903834	1	3878328
II_458120	II	458120	q90.tof	9.20027451729362	5.19551221067407	1	JU2526	-1.01776518586771	-1	0.129857257034583	25506	458120	3903834	1	3878328
II_458120	II	458120	q90.tof	9.20027451729362	5.19551221067407	1	JU2534	-8.69565210058406	-1	0.129857257034583	25506	458120	3903834	1	3878328
II_458120	II	458120	q90.tof	9.20027451729362	5.19551221067407	1	JU2565	-100.130257014924	-1	0.129857257034583	25506	458120	3903834	1	3878328
II_458120	II	458120	q90.tof	9.20027451729362	5.19551221067407	1	JU2566	-43.4541624791583	-1	0.129857257034583	25506	458120	3903834	1	3878328
II_458120	II	458120	q90.tof	9.20027451729362	5.19551221067407	1	JU2570	-47.5685833144923	-1	0.129857257034583	25506	458120	3903834	1	3878328
II_458120	II	458120	q90.tof	9.20027451729362	5.19551221067407	1	JU2572	-69.7857255463976	-1	0.129857257034583	25506	458120	3903834	1	3878328
II_458120	II	458120	q90.tof	9.20027451729362	5.19551221067407	1	JU2575	-69.8515487541598	-1	0.129857257034583	25506	458120	3903834	1	3878328
II_458120	II	458120	q90.tof	9.20027451729362	5.19551221067407	1	JU2576	-89.7897557055859	-1	0.129857257034583	25506	458120	3903834	1	3878328
II_458120	II	458120	q90.tof	9.20027451729362	5.19551221067407	1	JU2578	-20.901892208996	-1	0.129857257034583	25506	458120	3903834	1	3878328
II_458120	II	458120	q90.tof	9.20027451729362	5.19551221067407	1	JU258	4.75773978481438	-1	0.129857257034583	25506	458120	3903834	1	3878328
II_458120	II	458120	q90.tof	9.20027451729362	5.19551221067407	1	JU2581	186.557139152182	1	0.129857257034583	25506	458120	3903834	1	3878328
II_458120	II	458120	q90.tof	9.20027451729362	5.19551221067407	1	JU2586	-28.9565551109356	-1	0.129857257034583	25506	458120	3903834	1	3878328
II_458120	II	458120	q90.tof	9.20027451729362	5.19551221067407	1	JU2587	96.9017892027459	-1	0.129857257034583	25506	458120	3903834	1	3878328
II_458120	II	458120	q90.tof	9.20027451729362	5.19551221067407	1	JU2592	-57.2572464292428	-1	0.129857257034583	25506	458120	3903834	1	3878328
II_458120	II	458120	q90.tof	9.20027451729362	5.19551221067407	1	JU2593	143.8055954241	1	0.129857257034583	25506	458120	3903834	1	3878328
II_458120	II	458120	q90.tof	9.20027451729362	5.19551221067407	1	JU2600	-47.7700792322994	-1	0.129857257034583	25506	458120	3903834	1	3878328
II_458120	II	458120	q90.tof	9.20027451729362	5.19551221067407	1	JU2610	-65.6536867512968	-1	0.129857257034583	25506	458120	3903834	1	3878328
II_458120	II	458120	q90.tof	9.20027451729362	5.19551221067407	1	JU2619	-13.1102397960728	-1	0.129857257034583	25506	458120	3903834	1	3878328
II_458120	II	458120	q90.tof	9.20027451729362	5.19551221067407	1	JU2800	-42.5788560719124	-1	0.129857257034583	25506	458120	3903834	1	3878328
II_458120	II	458120	q90.tof	9.20027451729362	5.19551221067407	1	JU2825	-60.028938732685	-1	0.129857257034583	25506	458120	3903834	1	3878328
II_458120	II	458120	q90.tof	9.20027451729362	5.19551221067407	1	JU2829	166.161660152198	1	0.129857257034583	25506	458120	3903834	1	3878328
II_458120	II	458120	q90.tof	9.20027451729362	5.19551221067407	1	JU2838	-72.4782292713292	-1	0.129857257034583	25506	458120	3903834	1	3878328
II_458120	II	458120	q90.tof	9.20027451729362	5.19551221067407	1	JU2853	-31.4450423219898	-1	0.129857257034583	25506	458120	3903834	1	3878328
II_458120	II	458120	q90.tof	9.20027451729362	5.19551221067407	1	JU2862	16.5434062520645	-1	0.129857257034583	25506	458120	3903834	1	3878328
II_458120	II	458120	q90.tof	9.20027451729362	5.19551221067407	1	JU2866	-43.7349218630893	-1	0.129857257034583	25506	458120	3903834	1	3878328
II_458120	II	458120	q90.tof	9.20027451729362	5.19551221067407	1	JU2878	-38.1532470162155	-1	0.129857257034583	25506	458120	3903834	1	3878328
II_458120	II	458120	q90.tof	9.20027451729362	5.19551221067407	1	JU2879	-15.7494721998046	1	0.129857257034583	25506	458120	3903834	1	3878328
II_458120	II	458120	q90.tof	9.20027451729362	5.19551221067407	1	JU2906	-24.6248450952684	-1	0.129857257034583	25506	458120	3903834	1	3878328
II_458120	II	458120	q90.tof	9.20027451729362	5.19551221067407	1	JU311	-8.59477346262161	-1	0.129857257034583	25506	458120	3903834	1	3878328
II_458120	II	458120	q90.tof	9.20027451729362	5.19551221067407	1	JU3125	98.0167852925767	-1	0.129857257034583	25506	458120	3903834	1	3878328
II_458120	II	458120	q90.tof	9.20027451729362	5.19551221067407	1	JU3127	-11.626713679866	-1	0.129857257034583	25506	458120	3903834	1	3878328
II_458120	II	458120	q90.tof	9.20027451729362	5.19551221067407	1	JU3128	-20.8217459019968	-1	0.129857257034583	25506	458120	3903834	1	3878328
II_458120	II	458120	q90.tof	9.20027451729362	5.19551221067407	1	JU3134	-48.6903234939128	-1	0.129857257034583	25506	458120	3903834	1	3878328
II_458120	II	458120	q90.tof	9.20027451729362	5.19551221067407	1	JU3135	150.003676622444	-1	0.129857257034583	25506	458120	3903834	1	3878328
II_458120	II	458120	q90.tof	9.20027451729362	5.19551221067407	1	JU3137	-44.270822053345	-1	0.129857257034583	25506	458120	3903834	1	3878328
II_458120	II	458120	q90.tof	9.20027451729362	5.19551221067407	1	JU3140	6.20613993662108	-1	0.129857257034583	25506	458120	3903834	1	3878328
II_458120	II	458120	q90.tof	9.20027451729362	5.19551221067407	1	JU3144	12.7471891833916	-1	0.129857257034583	25506	458120	3903834	1	3878328
II_458120	II	458120	q90.tof	9.20027451729362	5.19551221067407	1	JU346	108.804818866817	-1	0.129857257034583	25506	458120	3903834	1	3878328
II_458120	II	458120	q90.tof	9.20027451729362	5.19551221067407	1	JU367	-69.9929015162977	-1	0.129857257034583	25506	458120	3903834	1	3878328
II_458120	II	458120	q90.tof	9.20027451729362	5.19551221067407	1	JU393	36.4928158039109	-1	0.129857257034583	25506	458120	3903834	1	3878328
II_458120	II	458120	q90.tof	9.20027451729362	5.19551221067407	1	JU394	-4.85571503281486	-1	0.129857257034583	25506	458120	3903834	1	3878328
II_458120	II	458120	q90.tof	9.20027451729362	5.19551221067407	1	JU397	-37.8280112863011	-1	0.129857257034583	25506	458120	3903834	1	3878328
II_458120	II	458120	q90.tof	9.20027451729362	5.19551221067407	1	JU406	-26.957852236842	-1	0.129857257034583	25506	458120	3903834	1	3878328
II_458120	II	458120	q90.tof	9.20027451729362	5.19551221067407	1	JU440	-24.6855088899808	-1	0.129857257034583	25506	458120	3903834	1	3878328
II_458120	II	458120	q90.tof	9.20027451729362	5.19551221067407	1	JU561	-18.9866357096652	-1	0.129857257034583	25506	458120	3903834	1	3878328
II_458120	II	458120	q90.tof	9.20027451729362	5.19551221067407	1	JU642	-29.6172348579101	-1	0.129857257034583	25506	458120	3903834	1	3878328
II_458120	II	458120	q90.tof	9.20027451729362	5.19551221067407	1	JU751	78.2723321807437	1	0.129857257034583	25506	458120	3903834	1	3878328
II_458120	II	458120	q90.tof	9.20027451729362	5.19551221067407	1	JU774	1.43891497685398	-1	0.129857257034583	25506	458120	3903834	1	3878328
II_458120	II	458120	q90.tof	9.20027451729362	5.19551221067407	1	JU775	-1.00602733154806	-1	0.129857257034583	25506	458120	3903834	1	3878328
II_458120	II	458120	q90.tof	9.20027451729362	5.19551221067407	1	JU778	5.79138921164946	-1	0.129857257034583	25506	458120	3903834	1	3878328
II_458120	II	458120	q90.tof	9.20027451729362	5.19551221067407	1	JU782	-60.6798918518081	-1	0.129857257034583	25506	458120	3903834	1	3878328
II_458120	II	458120	q90.tof	9.20027451729362	5.19551221067407	1	JU792	7.66368088874968	-1	0.129857257034583	25506	458120	3903834	1	3878328
II_458120	II	458120	q90.tof	9.20027451729362	5.19551221067407	1	JU830	125.567351675781	-1	0.129857257034583	25506	458120	3903834	1	3878328
II_458120	II	458120	q90.tof	9.20027451729362	5.19551221067407	1	KR314	143.6234241084	1	0.129857257034583	25506	458120	3903834	1	3878328
II_458120	II	458120	q90.tof	9.20027451729362	5.19551221067407	1	LKC34	11.9741965414906	-1	0.129857257034583	25506	458120	3903834	1	3878328
II_458120	II	458120	q90.tof	9.20027451729362	5.19551221067407	1	MY1	-23.7375061262889	-1	0.129857257034583	25506	458120	3903834	1	3878328
II_458120	II	458120	q90.tof	9.20027451729362	5.19551221067407	1	MY10	-33.2832699643042	-1	0.129857257034583	25506	458120	3903834	1	3878328
II_458120	II	458120	q90.tof	9.20027451729362	5.19551221067407	1	MY16	158.942783572298	1	0.129857257034583	25506	458120	3903834	1	3878328
II_458120	II	458120	q90.tof	9.20027451729362	5.19551221067407	1	MY18	155.549452682334	1	0.129857257034583	25506	458120	3903834	1	3878328
II_458120	II	458120	q90.tof	9.20027451729362	5.19551221067407	1	MY2147	-0.865063294814679	-1	0.129857257034583	25506	458120	3903834	1	3878328
II_458120	II	458120	q90.tof	9.20027451729362	5.19551221067407	1	MY2212	-14.4093614461394	-1	0.129857257034583	25506	458120	3903834	1	3878328
II_458120	II	458120	q90.tof	9.20027451729362	5.19551221067407	1	MY23	116.654760843296	1	0.129857257034583	25506	458120	3903834	1	3878328
II_458120	II	458120	q90.tof	9.20027451729362	5.19551221067407	1	MY2453	175.470210891796	-1	0.129857257034583	25506	458120	3903834	1	3878328
II_458120	II	458120	q90.tof	9.20027451729362	5.19551221067407	1	MY2530	-26.2496710727888	-1	0.129857257034583	25506	458120	3903834	1	3878328
II_458120	II	458120	q90.tof	9.20027451729362	5.19551221067407	1	MY2535	-41.7890619483168	-1	0.129857257034583	25506	458120	3903834	1	3878328
II_458120	II	458120	q90.tof	9.20027451729362	5.19551221067407	1	MY2573	-21.1498687739066	-1	0.129857257034583	25506	458120	3903834	1	3878328
II_458120	II	458120	q90.tof	9.20027451729362	5.19551221067407	1	MY2585	7.03917831778827	-1	0.129857257034583	25506	458120	3903834	1	3878328
II_458120	II	458120	q90.tof	9.20027451729362	5.19551221067407	1	MY2693	3.23452282039126	-1	0.129857257034583	25506	458120	3903834	1	3878328
II_458120	II	458120	q90.tof	9.20027451729362	5.19551221067407	1	MY2713	10.8036260861889	-1	0.129857257034583	25506	458120	3903834	1	3878328
II_458120	II	458120	q90.tof	9.20027451729362	5.19551221067407	1	MY2741	8.39215215800939	1	0.129857257034583	25506	458120	3903834	1	3878328
II_458120	II	458120	q90.tof	9.20027451729362	5.19551221067407	1	MY518	175.260787824466	1	0.129857257034583	25506	458120	3903834	1	3878328
II_458120	II	458120	q90.tof	9.20027451729362	5.19551221067407	1	MY679	175.727611824778	-1	0.129857257034583	25506	458120	3903834	1	3878328
II_458120	II	458120	q90.tof	9.20027451729362	5.19551221067407	1	MY772	-5.44331218545242	-1	0.129857257034583	25506	458120	3903834	1	3878328
II_458120	II	458120	q90.tof	9.20027451729362	5.19551221067407	1	MY795	124.682787470537	1	0.129857257034583	25506	458120	3903834	1	3878328
II_458120	II	458120	q90.tof	9.20027451729362	5.19551221067407	1	MY920	-22.9328716976402	-1	0.129857257034583	25506	458120	3903834	1	3878328
II_458120	II	458120	q90.tof	9.20027451729362	5.19551221067407	1	N2	-82.4100686033003	-1	0.129857257034583	25506	458120	3903834	1	3878328
II_458120	II	458120	q90.tof	9.20027451729362	5.19551221067407	1	NIC1	-7.4514535647919	-1	0.129857257034583	25506	458120	3903834	1	3878328
II_458120	II	458120	q90.tof	9.20027451729362	5.19551221067407	1	NIC199	-17.2170801934311	-1	0.129857257034583	25506	458120	3903834	1	3878328
II_458120	II	458120	q90.tof	9.20027451729362	5.19551221067407	1	NIC2	-31.6930929847564	-1	0.129857257034583	25506	458120	3903834	1	3878328
II_458120	II	458120	q90.tof	9.20027451729362	5.19551221067407	1	NIC207	-24.3572804429187	-1	0.129857257034583	25506	458120	3903834	1	3878328
II_458120	II	458120	q90.tof	9.20027451729362	5.19551221067407	1	NIC231	-26.6969522543368	-1	0.129857257034583	25506	458120	3903834	1	3878328
II_458120	II	458120	q90.tof	9.20027451729362	5.19551221067407	1	NIC236	-10.7653504251831	-1	0.129857257034583	25506	458120	3903834	1	3878328
II_458120	II	458120	q90.tof	9.20027451729362	5.19551221067407	1	NIC242	-13.2463773947497	-1	0.129857257034583	25506	458120	3903834	1	3878328
II_458120	II	458120	q90.tof	9.20027451729362	5.19551221067407	1	NIC251	19.7973202176955	-1	0.129857257034583	25506	458120	3903834	1	3878328
II_458120	II	458120	q90.tof	9.20027451729362	5.19551221067407	1	NIC252	-35.2078500670992	-1	0.129857257034583	25506	458120	3903834	1	3878328
II_458120	II	458120	q90.tof	9.20027451729362	5.19551221067407	1	NIC255	1.2141283702033	-1	0.129857257034583	25506	458120	3903834	1	3878328
II_458120	II	458120	q90.tof	9.20027451729362	5.19551221067407	1	NIC256	-12.9847580334111	-1	0.129857257034583	25506	458120	3903834	1	3878328
II_458120	II	458120	q90.tof	9.20027451729362	5.19551221067407	1	NIC258	-12.9334577101961	-1	0.129857257034583	25506	458120	3903834	1	3878328
II_458120	II	458120	q90.tof	9.20027451729362	5.19551221067407	1	NIC259	-23.051474236948	-1	0.129857257034583	25506	458120	3903834	1	3878328
II_458120	II	458120	q90.tof	9.20027451729362	5.19551221067407	1	NIC261	2.93616173978347	-1	0.129857257034583	25506	458120	3903834	1	3878328
II_458120	II	458120	q90.tof	9.20027451729362	5.19551221067407	1	NIC262	-32.8319118457295	-1	0.129857257034583	25506	458120	3903834	1	3878328
II_458120	II	458120	q90.tof	9.20027451729362	5.19551221067407	1	NIC265	41.9972468066158	-1	0.129857257034583	25506	458120	3903834	1	3878328
II_458120	II	458120	q90.tof	9.20027451729362	5.19551221067407	1	NIC266	0.471669442060617	-1	0.129857257034583	25506	458120	3903834	1	3878328
II_458120	II	458120	q90.tof	9.20027451729362	5.19551221067407	1	NIC267	-34.2844396383722	-1	0.129857257034583	25506	458120	3903834	1	3878328
II_458120	II	458120	q90.tof	9.20027451729362	5.19551221067407	1	NIC268	-12.2097315502561	-1	0.129857257034583	25506	458120	3903834	1	3878328
II_458120	II	458120	q90.tof	9.20027451729362	5.19551221067407	1	NIC269	-48.2151657338658	-1	0.129857257034583	25506	458120	3903834	1	3878328
II_458120	II	458120	q90.tof	9.20027451729362	5.19551221067407	1	NIC272	16.1397456979085	-1	0.129857257034583	25506	458120	3903834	1	3878328
II_458120	II	458120	q90.tof	9.20027451729362	5.19551221067407	1	NIC274	3.29780949342116	-1	0.129857257034583	25506	458120	3903834	1	3878328
II_458120	II	458120	q90.tof	9.20027451729362	5.19551221067407	1	NIC275	-47.5579590589472	-1	0.129857257034583	25506	458120	3903834	1	3878328
II_458120	II	458120	q90.tof	9.20027451729362	5.19551221067407	1	NIC276	-19.2879639378806	-1	0.129857257034583	25506	458120	3903834	1	3878328
II_458120	II	458120	q90.tof	9.20027451729362	5.19551221067407	1	NIC277	-12.478886304523	-1	0.129857257034583	25506	458120	3903834	1	3878328
II_458120	II	458120	q90.tof	9.20027451729362	5.19551221067407	1	NIC501	-47.1367656596606	-1	0.129857257034583	25506	458120	3903834	1	3878328
II_458120	II	458120	q90.tof	9.20027451729362	5.19551221067407	1	NIC511	-85.5080063532064	-1	0.129857257034583	25506	458120	3903834	1	3878328
II_458120	II	458120	q90.tof	9.20027451729362	5.19551221067407	1	NIC513	-22.5312699233512	-1	0.129857257034583	25506	458120	3903834	1	3878328
II_458120	II	458120	q90.tof	9.20027451729362	5.19551221067407	1	NIC514	-58.9579943019334	-1	0.129857257034583	25506	458120	3903834	1	3878328
II_458120	II	458120	q90.tof	9.20027451729362	5.19551221067407	1	NIC515	25.360594581385	-1	0.129857257034583	25506	458120	3903834	1	3878328
II_458120	II	458120	q90.tof	9.20027451729362	5.19551221067407	1	NIC522	-63.5901840971284	-1	0.129857257034583	25506	458120	3903834	1	3878328
II_458120	II	458120	q90.tof	9.20027451729362	5.19551221067407	1	NIC526	-3.83528671722424	-1	0.129857257034583	25506	458120	3903834	1	3878328
II_458120	II	458120	q90.tof	9.20027451729362	5.19551221067407	1	NIC527	13.3902171742574	-1	0.129857257034583	25506	458120	3903834	1	3878328
II_458120	II	458120	q90.tof	9.20027451729362	5.19551221067407	1	NIC528	-0.286778472557491	-1	0.129857257034583	25506	458120	3903834	1	3878328
II_458120	II	458120	q90.tof	9.20027451729362	5.19551221067407	1	NIC529	-56.9210217396026	-1	0.129857257034583	25506	458120	3903834	1	3878328
II_458120	II	458120	q90.tof	9.20027451729362	5.19551221067407	1	PB303	-13.3940356413676	-1	0.129857257034583	25506	458120	3903834	1	3878328
II_458120	II	458120	q90.tof	9.20027451729362	5.19551221067407	1	PB306	-19.3817278168874	-1	0.129857257034583	25506	458120	3903834	1	3878328
II_458120	II	458120	q90.tof	9.20027451729362	5.19551221067407	1	PS2025	83.8586175987733	-1	0.129857257034583	25506	458120	3903834	1	3878328
II_458120	II	458120	q90.tof	9.20027451729362	5.19551221067407	1	PX179	-25.9284579942176	-1	0.129857257034583	25506	458120	3903834	1	3878328
II_458120	II	458120	q90.tof	9.20027451729362	5.19551221067407	1	QG2075	9.89926754199931	-1	0.129857257034583	25506	458120	3903834	1	3878328
II_458120	II	458120	q90.tof	9.20027451729362	5.19551221067407	1	QG556	146.137512005562	-1	0.129857257034583	25506	458120	3903834	1	3878328
II_458120	II	458120	q90.tof	9.20027451729362	5.19551221067407	1	QG557	-31.3896626532396	-1	0.129857257034583	25506	458120	3903834	1	3878328
II_458120	II	458120	q90.tof	9.20027451729362	5.19551221067407	1	QX1212	135.036149417192	1	0.129857257034583	25506	458120	3903834	1	3878328
II_458120	II	458120	q90.tof	9.20027451729362	5.19551221067407	1	QX1233	121.18854243158	-1	0.129857257034583	25506	458120	3903834	1	3878328
II_458120	II	458120	q90.tof	9.20027451729362	5.19551221067407	1	QX1791	-0.347807821918083	-1	0.129857257034583	25506	458120	3903834	1	3878328
II_458120	II	458120	q90.tof	9.20027451729362	5.19551221067407	1	QX1792	-34.9266866746706	-1	0.129857257034583	25506	458120	3903834	1	3878328
II_458120	II	458120	q90.tof	9.20027451729362	5.19551221067407	1	QX1793	2.55012008219435	-1	0.129857257034583	25506	458120	3903834	1	3878328
II_458120	II	458120	q90.tof	9.20027451729362	5.19551221067407	1	QX1794	-47.2995648144111	-1	0.129857257034583	25506	458120	3903834	1	3878328
II_458120	II	458120	q90.tof	9.20027451729362	5.19551221067407	1	RC301	-55.3050728451066	-1	0.129857257034583	25506	458120	3903834	1	3878328
II_458120	II	458120	q90.tof	9.20027451729362	5.19551221067407	1	WN2001	-56.5089074447673	-1	0.129857257034583	25506	458120	3903834	1	3878328
II_458120	II	458120	q90.tof	9.20027451729362	5.19551221067407	1	WN2033	121.143074193548	1	0.129857257034583	25506	458120	3903834	1	3878328
II_458120	II	458120	q90.tof	9.20027451729362	5.19551221067407	1	WN2050	-52.1450628117972	-1	0.129857257034583	25506	458120	3903834	1	3878328
II_458120	II	458120	q90.tof	9.20027451729362	5.19551221067407	1	XZ1513	17.859071055012	-1	0.129857257034583	25506	458120	3903834	1	3878328
II_458120	II	458120	q90.tof	9.20027451729362	5.19551221067407	1	XZ1516	-54.3790223480209	-1	0.129857257034583	25506	458120	3903834	1	3878328
II_458203	II	458203	q90.tof	9.20027451729362	5.19551221067407	1	AB1	-14.3818523126207	-1	0.129857257034583	NA	NA	NA	NA	NA
II_458203	II	458203	q90.tof	9.20027451729362	5.19551221067407	1	BRC20067	120.732511607697	-1	0.129857257034583	NA	NA	NA	NA	NA
II_458203	II	458203	q90.tof	9.20027451729362	5.19551221067407	1	BRC20263	-47.7311380260603	-1	0.129857257034583	NA	NA	NA	NA	NA
II_458203	II	458203	q90.tof	9.20027451729362	5.19551221067407	1	CB4852	-11.4276052568318	-1	0.129857257034583	NA	NA	NA	NA	NA
II_458203	II	458203	q90.tof	9.20027451729362	5.19551221067407	1	CB4856	-46.6608766289012	-1	0.129857257034583	NA	NA	NA	NA	NA
II_458203	II	458203	q90.tof	9.20027451729362	5.19551221067407	1	CB4857	-16.6766516916379	-1	0.129857257034583	NA	NA	NA	NA	NA
II_458203	II	458203	q90.tof	9.20027451729362	5.19551221067407	1	CB4858	-36.2252296031573	-1	0.129857257034583	NA	NA	NA	NA	NA
II_458203	II	458203	q90.tof	9.20027451729362	5.19551221067407	1	CB4932	-10.7052451902403	-1	0.129857257034583	NA	NA	NA	NA	NA
II_458203	II	458203	q90.tof	9.20027451729362	5.19551221067407	1	CX11262	-34.5531708038862	-1	0.129857257034583	NA	NA	NA	NA	NA
II_458203	II	458203	q90.tof	9.20027451729362	5.19551221067407	1	CX11264	-39.7705566400325	-1	0.129857257034583	NA	NA	NA	NA	NA
II_458203	II	458203	q90.tof	9.20027451729362	5.19551221067407	1	CX11271	145.119797542548	-1	0.129857257034583	NA	NA	NA	NA	NA
II_458203	II	458203	q90.tof	9.20027451729362	5.19551221067407	1	CX11276	-35.9533791528382	-1	0.129857257034583	NA	NA	NA	NA	NA
II_458203	II	458203	q90.tof	9.20027451729362	5.19551221067407	1	CX11285	-3.15882282283879	1	0.129857257034583	NA	NA	NA	NA	NA
II_458203	II	458203	q90.tof	9.20027451729362	5.19551221067407	1	CX11292	-22.9960992602319	-1	0.129857257034583	NA	NA	NA	NA	NA
II_458203	II	458203	q90.tof	9.20027451729362	5.19551221067407	1	CX11307	-84.5841580923576	-1	0.129857257034583	NA	NA	NA	NA	NA
II_458203	II	458203	q90.tof	9.20027451729362	5.19551221067407	1	CX11314	22.026721472516	-1	0.129857257034583	NA	NA	NA	NA	NA
II_458203	II	458203	q90.tof	9.20027451729362	5.19551221067407	1	CX11315	-22.7174710411279	-1	0.129857257034583	NA	NA	NA	NA	NA
II_458203	II	458203	q90.tof	9.20027451729362	5.19551221067407	1	DL200	-19.4020722845734	-1	0.129857257034583	NA	NA	NA	NA	NA
II_458203	II	458203	q90.tof	9.20027451729362	5.19551221067407	1	DL226	-34.6645978397272	1	0.129857257034583	NA	NA	NA	NA	NA
II_458203	II	458203	q90.tof	9.20027451729362	5.19551221067407	1	DL238	-33.3263855487293	-1	0.129857257034583	NA	NA	NA	NA	NA
II_458203	II	458203	q90.tof	9.20027451729362	5.19551221067407	1	ECA189	-11.4322292633604	-1	0.129857257034583	NA	NA	NA	NA	NA
II_458203	II	458203	q90.tof	9.20027451729362	5.19551221067407	1	ECA252	-118.638872837055	-1	0.129857257034583	NA	NA	NA	NA	NA
II_458203	II	458203	q90.tof	9.20027451729362	5.19551221067407	1	ECA348	141.36962285351	-1	0.129857257034583	NA	NA	NA	NA	NA
II_458203	II	458203	q90.tof	9.20027451729362	5.19551221067407	1	ECA349	-7.91560990486358	-1	0.129857257034583	NA	NA	NA	NA	NA
II_458203	II	458203	q90.tof	9.20027451729362	5.19551221067407	1	ECA36	-25.9831013107526	-1	0.129857257034583	NA	NA	NA	NA	NA
II_458203	II	458203	q90.tof	9.20027451729362	5.19551221067407	1	ECA372	-90.995167426899	-1	0.129857257034583	NA	NA	NA	NA	NA
II_458203	II	458203	q90.tof	9.20027451729362	5.19551221067407	1	ECA396	-63.439625449294	-1	0.129857257034583	NA	NA	NA	NA	NA
II_458203	II	458203	q90.tof	9.20027451729362	5.19551221067407	1	ED3011	186.07999336855	1	0.129857257034583	NA	NA	NA	NA	NA
II_458203	II	458203	q90.tof	9.20027451729362	5.19551221067407	1	ED3012	141.818430197767	-1	0.129857257034583	NA	NA	NA	NA	NA
II_458203	II	458203	q90.tof	9.20027451729362	5.19551221067407	1	ED3017	31.7289357892678	-1	0.129857257034583	NA	NA	NA	NA	NA
II_458203	II	458203	q90.tof	9.20027451729362	5.19551221067407	1	ED3040	-24.1496864961749	-1	0.129857257034583	NA	NA	NA	NA	NA
II_458203	II	458203	q90.tof	9.20027451729362	5.19551221067407	1	ED3046	22.6105610817406	-1	0.129857257034583	NA	NA	NA	NA	NA
II_458203	II	458203	q90.tof	9.20027451729362	5.19551221067407	1	ED3048	-16.3234068416753	-1	0.129857257034583	NA	NA	NA	NA	NA
II_458203	II	458203	q90.tof	9.20027451729362	5.19551221067407	1	ED3049	-11.0636537819517	-1	0.129857257034583	NA	NA	NA	NA	NA
II_458203	II	458203	q90.tof	9.20027451729362	5.19551221067407	1	ED3052	-27.9294829234754	-1	0.129857257034583	NA	NA	NA	NA	NA
II_458203	II	458203	q90.tof	9.20027451729362	5.19551221067407	1	ED3073	-13.2675338747651	-1	0.129857257034583	NA	NA	NA	NA	NA
II_458203	II	458203	q90.tof	9.20027451729362	5.19551221067407	1	EG4347	-33.0523019724714	-1	0.129857257034583	NA	NA	NA	NA	NA
II_458203	II	458203	q90.tof	9.20027451729362	5.19551221067407	1	EG4349	-104.824382137001	-1	0.129857257034583	NA	NA	NA	NA	NA
II_458203	II	458203	q90.tof	9.20027451729362	5.19551221067407	1	EG4724	110.720350219649	-1	0.129857257034583	NA	NA	NA	NA	NA
II_458203	II	458203	q90.tof	9.20027451729362	5.19551221067407	1	EG4725	52.7741237099636	-1	0.129857257034583	NA	NA	NA	NA	NA
II_458203	II	458203	q90.tof	9.20027451729362	5.19551221067407	1	EG4946	172.614681826728	-1	0.129857257034583	NA	NA	NA	NA	NA
II_458203	II	458203	q90.tof	9.20027451729362	5.19551221067407	1	GXW1	-9.78846286526317	-1	0.129857257034583	NA	NA	NA	NA	NA
II_458203	II	458203	q90.tof	9.20027451729362	5.19551221067407	1	JT11398	-34.53098034761	-1	0.129857257034583	NA	NA	NA	NA	NA
II_458203	II	458203	q90.tof	9.20027451729362	5.19551221067407	1	JU1088	86.4850411183997	-1	0.129857257034583	NA	NA	NA	NA	NA
II_458203	II	458203	q90.tof	9.20027451729362	5.19551221067407	1	JU1172	-53.5625516309801	-1	0.129857257034583	NA	NA	NA	NA	NA
II_458203	II	458203	q90.tof	9.20027451729362	5.19551221067407	1	JU1200	-34.5207329445991	-1	0.129857257034583	NA	NA	NA	NA	NA
II_458203	II	458203	q90.tof	9.20027451729362	5.19551221067407	1	JU1213	-11.4057051897668	-1	0.129857257034583	NA	NA	NA	NA	NA
II_458203	II	458203	q90.tof	9.20027451729362	5.19551221067407	1	JU1242	1.62522579941221	-1	0.129857257034583	NA	NA	NA	NA	NA
II_458203	II	458203	q90.tof	9.20027451729362	5.19551221067407	1	JU1395	128.87095706153	-1	0.129857257034583	NA	NA	NA	NA	NA
II_458203	II	458203	q90.tof	9.20027451729362	5.19551221067407	1	JU1409	-58.0735761277599	-1	0.129857257034583	NA	NA	NA	NA	NA
II_458203	II	458203	q90.tof	9.20027451729362	5.19551221067407	1	JU1491	-54.1783300029332	-1	0.129857257034583	NA	NA	NA	NA	NA
II_458203	II	458203	q90.tof	9.20027451729362	5.19551221067407	1	JU1530	12.7862412010089	-1	0.129857257034583	NA	NA	NA	NA	NA
II_458203	II	458203	q90.tof	9.20027451729362	5.19551221067407	1	JU1543	-31.7535437593767	-1	0.129857257034583	NA	NA	NA	NA	NA
II_458203	II	458203	q90.tof	9.20027451729362	5.19551221067407	1	JU1568	-83.1002866367497	-1	0.129857257034583	NA	NA	NA	NA	NA
II_458203	II	458203	q90.tof	9.20027451729362	5.19551221067407	1	JU1580	-20.9365135890556	-1	0.129857257034583	NA	NA	NA	NA	NA
II_458203	II	458203	q90.tof	9.20027451729362	5.19551221067407	1	JU1652	-39.0572761949411	-1	0.129857257034583	NA	NA	NA	NA	NA
II_458203	II	458203	q90.tof	9.20027451729362	5.19551221067407	1	JU1666	-21.988922217501	-1	0.129857257034583	NA	NA	NA	NA	NA
II_458203	II	458203	q90.tof	9.20027451729362	5.19551221067407	1	JU1792	-19.3630917445298	-1	0.129857257034583	NA	NA	NA	NA	NA
II_458203	II	458203	q90.tof	9.20027451729362	5.19551221067407	1	JU1793	-28.757352556167	-1	0.129857257034583	NA	NA	NA	NA	NA
II_458203	II	458203	q90.tof	9.20027451729362	5.19551221067407	1	JU1808	52.3929165408454	-1	0.129857257034583	NA	NA	NA	NA	NA
II_458203	II	458203	q90.tof	9.20027451729362	5.19551221067407	1	JU1896	-18.403852556939	-1	0.129857257034583	NA	NA	NA	NA	NA
II_458203	II	458203	q90.tof	9.20027451729362	5.19551221067407	1	JU1934	-42.8711271078244	-1	0.129857257034583	NA	NA	NA	NA	NA
II_458203	II	458203	q90.tof	9.20027451729362	5.19551221067407	1	JU2007	-9.91622368046841	-1	0.129857257034583	NA	NA	NA	NA	NA
II_458203	II	458203	q90.tof	9.20027451729362	5.19551221067407	1	JU2016	-16.5253148743098	-1	0.129857257034583	NA	NA	NA	NA	NA
II_458203	II	458203	q90.tof	9.20027451729362	5.19551221067407	1	JU2017	31.6323426365042	-1	0.129857257034583	NA	NA	NA	NA	NA
II_458203	II	458203	q90.tof	9.20027451729362	5.19551221067407	1	JU2131	-27.6805668676092	-1	0.129857257034583	NA	NA	NA	NA	NA
II_458203	II	458203	q90.tof	9.20027451729362	5.19551221067407	1	JU2141	-141.370213387629	-1	0.129857257034583	NA	NA	NA	NA	NA
II_458203	II	458203	q90.tof	9.20027451729362	5.19551221067407	1	JU2250	-4.15119156150559	-1	0.129857257034583	NA	NA	NA	NA	NA
II_458203	II	458203	q90.tof	9.20027451729362	5.19551221067407	1	JU2257	-43.7190603938137	-1	0.129857257034583	NA	NA	NA	NA	NA
II_458203	II	458203	q90.tof	9.20027451729362	5.19551221067407	1	JU2464	-18.2478801086546	-1	0.129857257034583	NA	NA	NA	NA	NA
II_458203	II	458203	q90.tof	9.20027451729362	5.19551221067407	1	JU2466	-20.1650073120432	-1	0.129857257034583	NA	NA	NA	NA	NA
II_458203	II	458203	q90.tof	9.20027451729362	5.19551221067407	1	JU2478	9.00722091721532	-1	0.129857257034583	NA	NA	NA	NA	NA
II_458203	II	458203	q90.tof	9.20027451729362	5.19551221067407	1	JU2513	-20.9134735570855	-1	0.129857257034583	NA	NA	NA	NA	NA
II_458203	II	458203	q90.tof	9.20027451729362	5.19551221067407	1	JU2522	-29.502866360699	-1	0.129857257034583	NA	NA	NA	NA	NA
II_458203	II	458203	q90.tof	9.20027451729362	5.19551221067407	1	JU2526	-1.01776518586771	-1	0.129857257034583	NA	NA	NA	NA	NA
II_458203	II	458203	q90.tof	9.20027451729362	5.19551221067407	1	JU2534	-8.69565210058406	-1	0.129857257034583	NA	NA	NA	NA	NA
II_458203	II	458203	q90.tof	9.20027451729362	5.19551221067407	1	JU2565	-100.130257014924	-1	0.129857257034583	NA	NA	NA	NA	NA
II_458203	II	458203	q90.tof	9.20027451729362	5.19551221067407	1	JU2566	-43.4541624791583	-1	0.129857257034583	NA	NA	NA	NA	NA
II_458203	II	458203	q90.tof	9.20027451729362	5.19551221067407	1	JU2570	-47.5685833144923	-1	0.129857257034583	NA	NA	NA	NA	NA
II_458203	II	458203	q90.tof	9.20027451729362	5.19551221067407	1	JU2572	-69.7857255463976	-1	0.129857257034583	NA	NA	NA	NA	NA
II_458203	II	458203	q90.tof	9.20027451729362	5.19551221067407	1	JU2575	-69.8515487541598	-1	0.129857257034583	NA	NA	NA	NA	NA
II_458203	II	458203	q90.tof	9.20027451729362	5.19551221067407	1	JU2576	-89.7897557055859	-1	0.129857257034583	NA	NA	NA	NA	NA
II_458203	II	458203	q90.tof	9.20027451729362	5.19551221067407	1	JU2578	-20.901892208996	-1	0.129857257034583	NA	NA	NA	NA	NA
II_458203	II	458203	q90.tof	9.20027451729362	5.19551221067407	1	JU258	4.75773978481438	-1	0.129857257034583	NA	NA	NA	NA	NA
II_458203	II	458203	q90.tof	9.20027451729362	5.19551221067407	1	JU2581	186.557139152182	1	0.129857257034583	NA	NA	NA	NA	NA
II_458203	II	458203	q90.tof	9.20027451729362	5.19551221067407	1	JU2586	-28.9565551109356	-1	0.129857257034583	NA	NA	NA	NA	NA
II_458203	II	458203	q90.tof	9.20027451729362	5.19551221067407	1	JU2587	96.9017892027459	-1	0.129857257034583	NA	NA	NA	NA	NA
II_458203	II	458203	q90.tof	9.20027451729362	5.19551221067407	1	JU2592	-57.2572464292428	-1	0.129857257034583	NA	NA	NA	NA	NA
II_458203	II	458203	q90.tof	9.20027451729362	5.19551221067407	1	JU2593	143.8055954241	1	0.129857257034583	NA	NA	NA	NA	NA
II_458203	II	458203	q90.tof	9.20027451729362	5.19551221067407	1	JU2600	-47.7700792322994	-1	0.129857257034583	NA	NA	NA	NA	NA
II_458203	II	458203	q90.tof	9.20027451729362	5.19551221067407	1	JU2610	-65.6536867512968	-1	0.129857257034583	NA	NA	NA	NA	NA
II_458203	II	458203	q90.tof	9.20027451729362	5.19551221067407	1	JU2619	-13.1102397960728	-1	0.129857257034583	NA	NA	NA	NA	NA
II_458203	II	458203	q90.tof	9.20027451729362	5.19551221067407	1	JU2800	-42.5788560719124	-1	0.129857257034583	NA	NA	NA	NA	NA
II_458203	II	458203	q90.tof	9.20027451729362	5.19551221067407	1	JU2825	-60.028938732685	-1	0.129857257034583	NA	NA	NA	NA	NA
II_458203	II	458203	q90.tof	9.20027451729362	5.19551221067407	1	JU2829	166.161660152198	1	0.129857257034583	NA	NA	NA	NA	NA
II_458203	II	458203	q90.tof	9.20027451729362	5.19551221067407	1	JU2838	-72.4782292713292	-1	0.129857257034583	NA	NA	NA	NA	NA
II_458203	II	458203	q90.tof	9.20027451729362	5.19551221067407	1	JU2853	-31.4450423219898	-1	0.129857257034583	NA	NA	NA	NA	NA
II_458203	II	458203	q90.tof	9.20027451729362	5.19551221067407	1	JU2862	16.5434062520645	-1	0.129857257034583	NA	NA	NA	NA	NA
II_458203	II	458203	q90.tof	9.20027451729362	5.19551221067407	1	JU2866	-43.7349218630893	-1	0.129857257034583	NA	NA	NA	NA	NA
II_458203	II	458203	q90.tof	9.20027451729362	5.19551221067407	1	JU2878	-38.1532470162155	-1	0.129857257034583	NA	NA	NA	NA	NA
II_458203	II	458203	q90.tof	9.20027451729362	5.19551221067407	1	JU2879	-15.7494721998046	1	0.129857257034583	NA	NA	NA	NA	NA
II_458203	II	458203	q90.tof	9.20027451729362	5.19551221067407	1	JU2906	-24.6248450952684	-1	0.129857257034583	NA	NA	NA	NA	NA
II_458203	II	458203	q90.tof	9.20027451729362	5.19551221067407	1	JU311	-8.59477346262161	-1	0.129857257034583	NA	NA	NA	NA	NA
II_458203	II	458203	q90.tof	9.20027451729362	5.19551221067407	1	JU3125	98.0167852925767	-1	0.129857257034583	NA	NA	NA	NA	NA
II_458203	II	458203	q90.tof	9.20027451729362	5.19551221067407	1	JU3127	-11.626713679866	-1	0.129857257034583	NA	NA	NA	NA	NA
II_458203	II	458203	q90.tof	9.20027451729362	5.19551221067407	1	JU3128	-20.8217459019968	-1	0.129857257034583	NA	NA	NA	NA	NA
II_458203	II	458203	q90.tof	9.20027451729362	5.19551221067407	1	JU3134	-48.6903234939128	-1	0.129857257034583	NA	NA	NA	NA	NA
II_458203	II	458203	q90.tof	9.20027451729362	5.19551221067407	1	JU3135	150.003676622444	-1	0.129857257034583	NA	NA	NA	NA	NA
II_458203	II	458203	q90.tof	9.20027451729362	5.19551221067407	1	JU3137	-44.270822053345	-1	0.129857257034583	NA	NA	NA	NA	NA
II_458203	II	458203	q90.tof	9.20027451729362	5.19551221067407	1	JU3140	6.20613993662108	-1	0.129857257034583	NA	NA	NA	NA	NA
II_458203	II	458203	q90.tof	9.20027451729362	5.19551221067407	1	JU3144	12.7471891833916	-1	0.129857257034583	NA	NA	NA	NA	NA
II_458203	II	458203	q90.tof	9.20027451729362	5.19551221067407	1	JU346	108.804818866817	-1	0.129857257034583	NA	NA	NA	NA	NA
II_458203	II	458203	q90.tof	9.20027451729362	5.19551221067407	1	JU367	-69.9929015162977	-1	0.129857257034583	NA	NA	NA	NA	NA
II_458203	II	458203	q90.tof	9.20027451729362	5.19551221067407	1	JU393	36.4928158039109	-1	0.129857257034583	NA	NA	NA	NA	NA
II_458203	II	458203	q90.tof	9.20027451729362	5.19551221067407	1	JU394	-4.85571503281486	-1	0.129857257034583	NA	NA	NA	NA	NA
II_458203	II	458203	q90.tof	9.20027451729362	5.19551221067407	1	JU397	-37.8280112863011	-1	0.129857257034583	NA	NA	NA	NA	NA
II_458203	II	458203	q90.tof	9.20027451729362	5.19551221067407	1	JU406	-26.957852236842	-1	0.129857257034583	NA	NA	NA	NA	NA
II_458203	II	458203	q90.tof	9.20027451729362	5.19551221067407	1	JU440	-24.6855088899808	-1	0.129857257034583	NA	NA	NA	NA	NA
II_458203	II	458203	q90.tof	9.20027451729362	5.19551221067407	1	JU561	-18.9866357096652	-1	0.129857257034583	NA	NA	NA	NA	NA
II_458203	II	458203	q90.tof	9.20027451729362	5.19551221067407	1	JU642	-29.6172348579101	-1	0.129857257034583	NA	NA	NA	NA	NA
II_458203	II	458203	q90.tof	9.20027451729362	5.19551221067407	1	JU751	78.2723321807437	1	0.129857257034583	NA	NA	NA	NA	NA
II_458203	II	458203	q90.tof	9.20027451729362	5.19551221067407	1	JU774	1.43891497685398	-1	0.129857257034583	NA	NA	NA	NA	NA
II_458203	II	458203	q90.tof	9.20027451729362	5.19551221067407	1	JU775	-1.00602733154806	-1	0.129857257034583	NA	NA	NA	NA	NA
II_458203	II	458203	q90.tof	9.20027451729362	5.19551221067407	1	JU778	5.79138921164946	-1	0.129857257034583	NA	NA	NA	NA	NA
II_458203	II	458203	q90.tof	9.20027451729362	5.19551221067407	1	JU782	-60.6798918518081	-1	0.129857257034583	NA	NA	NA	NA	NA
II_458203	II	458203	q90.tof	9.20027451729362	5.19551221067407	1	JU792	7.66368088874968	-1	0.129857257034583	NA	NA	NA	NA	NA
II_458203	II	458203	q90.tof	9.20027451729362	5.19551221067407	1	JU830	125.567351675781	-1	0.129857257034583	NA	NA	NA	NA	NA
II_458203	II	458203	q90.tof	9.20027451729362	5.19551221067407	1	KR314	143.6234241084	1	0.129857257034583	NA	NA	NA	NA	NA
II_458203	II	458203	q90.tof	9.20027451729362	5.19551221067407	1	LKC34	11.9741965414906	-1	0.129857257034583	NA	NA	NA	NA	NA
II_458203	II	458203	q90.tof	9.20027451729362	5.19551221067407	1	MY1	-23.7375061262889	-1	0.129857257034583	NA	NA	NA	NA	NA
II_458203	II	458203	q90.tof	9.20027451729362	5.19551221067407	1	MY10	-33.2832699643042	-1	0.129857257034583	NA	NA	NA	NA	NA
II_458203	II	458203	q90.tof	9.20027451729362	5.19551221067407	1	MY16	158.942783572298	1	0.129857257034583	NA	NA	NA	NA	NA
II_458203	II	458203	q90.tof	9.20027451729362	5.19551221067407	1	MY18	155.549452682334	1	0.129857257034583	NA	NA	NA	NA	NA
II_458203	II	458203	q90.tof	9.20027451729362	5.19551221067407	1	MY2147	-0.865063294814679	-1	0.129857257034583	NA	NA	NA	NA	NA
II_458203	II	458203	q90.tof	9.20027451729362	5.19551221067407	1	MY2212	-14.4093614461394	-1	0.129857257034583	NA	NA	NA	NA	NA
II_458203	II	458203	q90.tof	9.20027451729362	5.19551221067407	1	MY23	116.654760843296	1	0.129857257034583	NA	NA	NA	NA	NA
II_458203	II	458203	q90.tof	9.20027451729362	5.19551221067407	1	MY2453	175.470210891796	-1	0.129857257034583	NA	NA	NA	NA	NA
II_458203	II	458203	q90.tof	9.20027451729362	5.19551221067407	1	MY2530	-26.2496710727888	-1	0.129857257034583	NA	NA	NA	NA	NA
II_458203	II	458203	q90.tof	9.20027451729362	5.19551221067407	1	MY2535	-41.7890619483168	-1	0.129857257034583	NA	NA	NA	NA	NA
II_458203	II	458203	q90.tof	9.20027451729362	5.19551221067407	1	MY2573	-21.1498687739066	-1	0.129857257034583	NA	NA	NA	NA	NA
II_458203	II	458203	q90.tof	9.20027451729362	5.19551221067407	1	MY2585	7.03917831778827	-1	0.129857257034583	NA	NA	NA	NA	NA
II_458203	II	458203	q90.tof	9.20027451729362	5.19551221067407	1	MY2693	3.23452282039126	-1	0.129857257034583	NA	NA	NA	NA	NA
II_458203	II	458203	q90.tof	9.20027451729362	5.19551221067407	1	MY2713	10.8036260861889	-1	0.129857257034583	NA	NA	NA	NA	NA
II_458203	II	458203	q90.tof	9.20027451729362	5.19551221067407	1	MY2741	8.39215215800939	1	0.129857257034583	NA	NA	NA	NA	NA
II_458203	II	458203	q90.tof	9.20027451729362	5.19551221067407	1	MY518	175.260787824466	1	0.129857257034583	NA	NA	NA	NA	NA
II_458203	II	458203	q90.tof	9.20027451729362	5.19551221067407	1	MY679	175.727611824778	-1	0.129857257034583	NA	NA	NA	NA	NA
II_458203	II	458203	q90.tof	9.20027451729362	5.19551221067407	1	MY772	-5.44331218545242	-1	0.129857257034583	NA	NA	NA	NA	NA
II_458203	II	458203	q90.tof	9.20027451729362	5.19551221067407	1	MY795	124.682787470537	1	0.129857257034583	NA	NA	NA	NA	NA
II_458203	II	458203	q90.tof	9.20027451729362	5.19551221067407	1	MY920	-22.9328716976402	-1	0.129857257034583	NA	NA	NA	NA	NA
II_458203	II	458203	q90.tof	9.20027451729362	5.19551221067407	1	N2	-82.4100686033003	-1	0.129857257034583	NA	NA	NA	NA	NA
II_458203	II	458203	q90.tof	9.20027451729362	5.19551221067407	1	NIC1	-7.4514535647919	-1	0.129857257034583	NA	NA	NA	NA	NA
II_458203	II	458203	q90.tof	9.20027451729362	5.19551221067407	1	NIC199	-17.2170801934311	-1	0.129857257034583	NA	NA	NA	NA	NA
II_458203	II	458203	q90.tof	9.20027451729362	5.19551221067407	1	NIC2	-31.6930929847564	-1	0.129857257034583	NA	NA	NA	NA	NA
II_458203	II	458203	q90.tof	9.20027451729362	5.19551221067407	1	NIC207	-24.3572804429187	-1	0.129857257034583	NA	NA	NA	NA	NA
II_458203	II	458203	q90.tof	9.20027451729362	5.19551221067407	1	NIC231	-26.6969522543368	-1	0.129857257034583	NA	NA	NA	NA	NA
II_458203	II	458203	q90.tof	9.20027451729362	5.19551221067407	1	NIC236	-10.7653504251831	-1	0.129857257034583	NA	NA	NA	NA	NA
II_458203	II	458203	q90.tof	9.20027451729362	5.19551221067407	1	NIC242	-13.2463773947497	-1	0.129857257034583	NA	NA	NA	NA	NA
II_458203	II	458203	q90.tof	9.20027451729362	5.19551221067407	1	NIC251	19.7973202176955	-1	0.129857257034583	NA	NA	NA	NA	NA
II_458203	II	458203	q90.tof	9.20027451729362	5.19551221067407	1	NIC252	-35.2078500670992	-1	0.129857257034583	NA	NA	NA	NA	NA
II_458203	II	458203	q90.tof	9.20027451729362	5.19551221067407	1	NIC255	1.2141283702033	-1	0.129857257034583	NA	NA	NA	NA	NA
II_458203	II	458203	q90.tof	9.20027451729362	5.19551221067407	1	NIC256	-12.9847580334111	-1	0.129857257034583	NA	NA	NA	NA	NA
II_458203	II	458203	q90.tof	9.20027451729362	5.19551221067407	1	NIC258	-12.9334577101961	-1	0.129857257034583	NA	NA	NA	NA	NA
II_458203	II	458203	q90.tof	9.20027451729362	5.19551221067407	1	NIC259	-23.051474236948	-1	0.129857257034583	NA	NA	NA	NA	NA
II_458203	II	458203	q90.tof	9.20027451729362	5.19551221067407	1	NIC261	2.93616173978347	-1	0.129857257034583	NA	NA	NA	NA	NA
II_458203	II	458203	q90.tof	9.20027451729362	5.19551221067407	1	NIC262	-32.8319118457295	-1	0.129857257034583	NA	NA	NA	NA	NA
II_458203	II	458203	q90.tof	9.20027451729362	5.19551221067407	1	NIC265	41.9972468066158	-1	0.129857257034583	NA	NA	NA	NA	NA
II_458203	II	458203	q90.tof	9.20027451729362	5.19551221067407	1	NIC266	0.471669442060617	-1	0.129857257034583	NA	NA	NA	NA	NA
II_458203	II	458203	q90.tof	9.20027451729362	5.19551221067407	1	NIC267	-34.2844396383722	-1	0.129857257034583	NA	NA	NA	NA	NA
II_458203	II	458203	q90.tof	9.20027451729362	5.19551221067407	1	NIC268	-12.2097315502561	-1	0.129857257034583	NA	NA	NA	NA	NA
II_458203	II	458203	q90.tof	9.20027451729362	5.19551221067407	1	NIC269	-48.2151657338658	-1	0.129857257034583	NA	NA	NA	NA	NA
II_458203	II	458203	q90.tof	9.20027451729362	5.19551221067407	1	NIC272	16.1397456979085	-1	0.129857257034583	NA	NA	NA	NA	NA
II_458203	II	458203	q90.tof	9.20027451729362	5.19551221067407	1	NIC274	3.29780949342116	-1	0.129857257034583	NA	NA	NA	NA	NA
II_458203	II	458203	q90.tof	9.20027451729362	5.19551221067407	1	NIC275	-47.5579590589472	-1	0.129857257034583	NA	NA	NA	NA	NA
II_458203	II	458203	q90.tof	9.20027451729362	5.19551221067407	1	NIC276	-19.2879639378806	-1	0.129857257034583	NA	NA	NA	NA	NA
II_458203	II	458203	q90.tof	9.20027451729362	5.19551221067407	1	NIC277	-12.478886304523	-1	0.129857257034583	NA	NA	NA	NA	NA
II_458203	II	458203	q90.tof	9.20027451729362	5.19551221067407	1	NIC501	-47.1367656596606	-1	0.129857257034583	NA	NA	NA	NA	NA
II_458203	II	458203	q90.tof	9.20027451729362	5.19551221067407	1	NIC511	-85.5080063532064	-1	0.129857257034583	NA	NA	NA	NA	NA
II_458203	II	458203	q90.tof	9.20027451729362	5.19551221067407	1	NIC513	-22.5312699233512	-1	0.129857257034583	NA	NA	NA	NA	NA
II_458203	II	458203	q90.tof	9.20027451729362	5.19551221067407	1	NIC514	-58.9579943019334	-1	0.129857257034583	NA	NA	NA	NA	NA
II_458203	II	458203	q90.tof	9.20027451729362	5.19551221067407	1	NIC515	25.360594581385	-1	0.129857257034583	NA	NA	NA	NA	NA
II_458203	II	458203	q90.tof	9.20027451729362	5.19551221067407	1	NIC522	-63.5901840971284	-1	0.129857257034583	NA	NA	NA	NA	NA
II_458203	II	458203	q90.tof	9.20027451729362	5.19551221067407	1	NIC526	-3.83528671722424	-1	0.129857257034583	NA	NA	NA	NA	NA
II_458203	II	458203	q90.tof	9.20027451729362	5.19551221067407	1	NIC527	13.3902171742574	-1	0.129857257034583	NA	NA	NA	NA	NA
II_458203	II	458203	q90.tof	9.20027451729362	5.19551221067407	1	NIC528	-0.286778472557491	-1	0.129857257034583	NA	NA	NA	NA	NA
II_458203	II	458203	q90.tof	9.20027451729362	5.19551221067407	1	NIC529	-56.9210217396026	-1	0.129857257034583	NA	NA	NA	NA	NA
II_458203	II	458203	q90.tof	9.20027451729362	5.19551221067407	1	PB303	-13.3940356413676	-1	0.129857257034583	NA	NA	NA	NA	NA
II_458203	II	458203	q90.tof	9.20027451729362	5.19551221067407	1	PB306	-19.3817278168874	-1	0.129857257034583	NA	NA	NA	NA	NA
II_458203	II	458203	q90.tof	9.20027451729362	5.19551221067407	1	PS2025	83.8586175987733	-1	0.129857257034583	NA	NA	NA	NA	NA
II_458203	II	458203	q90.tof	9.20027451729362	5.19551221067407	1	PX179	-25.9284579942176	-1	0.129857257034583	NA	NA	NA	NA	NA
II_458203	II	458203	q90.tof	9.20027451729362	5.19551221067407	1	QG2075	9.89926754199931	-1	0.129857257034583	NA	NA	NA	NA	NA
II_458203	II	458203	q90.tof	9.20027451729362	5.19551221067407	1	QG556	146.137512005562	-1	0.129857257034583	NA	NA	NA	NA	NA
II_458203	II	458203	q90.tof	9.20027451729362	5.19551221067407	1	QG557	-31.3896626532396	-1	0.129857257034583	NA	NA	NA	NA	NA
II_458203	II	458203	q90.tof	9.20027451729362	5.19551221067407	1	QX1212	135.036149417192	1	0.129857257034583	NA	NA	NA	NA	NA
II_458203	II	458203	q90.tof	9.20027451729362	5.19551221067407	1	QX1233	121.18854243158	-1	0.129857257034583	NA	NA	NA	NA	NA
II_458203	II	458203	q90.tof	9.20027451729362	5.19551221067407	1	QX1791	-0.347807821918083	-1	0.129857257034583	NA	NA	NA	NA	NA
II_458203	II	458203	q90.tof	9.20027451729362	5.19551221067407	1	QX1792	-34.9266866746706	-1	0.129857257034583	NA	NA	NA	NA	NA
II_458203	II	458203	q90.tof	9.20027451729362	5.19551221067407	1	QX1793	2.55012008219435	-1	0.129857257034583	NA	NA	NA	NA	NA
II_458203	II	458203	q90.tof	9.20027451729362	5.19551221067407	1	QX1794	-47.2995648144111	-1	0.129857257034583	NA	NA	NA	NA	NA
II_458203	II	458203	q90.tof	9.20027451729362	5.19551221067407	1	RC301	-55.3050728451066	-1	0.129857257034583	NA	NA	NA	NA	NA
II_458203	II	458203	q90.tof	9.20027451729362	5.19551221067407	1	WN2001	-56.5089074447673	-1	0.129857257034583	NA	NA	NA	NA	NA
II_458203	II	458203	q90.tof	9.20027451729362	5.19551221067407	1	WN2033	121.143074193548	1	0.129857257034583	NA	NA	NA	NA	NA
II_458203	II	458203	q90.tof	9.20027451729362	5.19551221067407	1	WN2050	-52.1450628117972	-1	0.129857257034583	NA	NA	NA	NA	NA
II_458203	II	458203	q90.tof	9.20027451729362	5.19551221067407	1	XZ1513	17.859071055012	-1	0.129857257034583	NA	NA	NA	NA	NA
II_458203	II	458203	q90.tof	9.20027451729362	5.19551221067407	1	XZ1516	-54.3790223480209	-1	0.129857257034583	NA	NA	NA	NA	NA
II_461241	II	461241	q90.tof	2.62940558170484	5.19551221067407	0	NA	NA	NA	NA	NA	NA	NA	NA	NA
II_483334	II	483334	q90.tof	3.26441332153627	5.19551221067407	0	NA	NA	NA	NA	NA	NA	NA	NA	NA
II_496660	II	496660	q90.tof	0.850263403886004	5.19551221067407	0	NA	NA	NA	NA	NA	NA	NA	NA	NA
II_502891	II	502891	q90.tof	0.152852331182582	5.19551221067407	0	NA	NA	NA	NA	NA	NA	NA	NA	NA
II_502930	II	502930	q90.tof	0.152852331182582	5.19551221067407	0	NA	NA	NA	NA	NA	NA	NA	NA	NA
II_506965	II	506965	q90.tof	0.710817467948206	5.19551221067407	0	NA	NA	NA	NA	NA	NA	NA	NA	NA
II_516063	II	516063	q90.tof	0.566394493106445	5.19551221067407	0	NA	NA	NA	NA	NA	NA	NA	NA	NA
II_518587	II	518587	q90.tof	0.152852331182582	5.19551221067407	0	NA	NA	NA	NA	NA	NA	NA	NA	NA
II_518699	II	518699	q90.tof	0.305932112272495	5.19551221067407	0	NA	NA	NA	NA	NA	NA	NA	NA	NA
II_536243	II	536243	q90.tof	1.4034207037572	5.19551221067407	0	NA	NA	NA	NA	NA	NA	NA	NA	NA
II_545775	II	545775	q90.tof	0.404028736605606	5.19551221067407	0	NA	NA	NA	NA	NA	NA	NA	NA	NA
II_549871	II	549871	q90.tof	0.404028736605606	5.19551221067407	0	NA	NA	NA	NA	NA	NA	NA	NA	NA
II_550200	II	550200	q90.tof	0.00697105090354392	5.19551221067407	0	NA	NA	NA	NA	NA	NA	NA	NA	NA
II_568477	II	568477	q90.tof	0.550105262373839	5.19551221067407	0	NA	NA	NA	NA	NA	NA	NA	NA	NA
II_585631	II	585631	q90.tof	0.0857814580463141	5.19551221067407	0	NA	NA	NA	NA	NA	NA	NA	NA	NA
II_601070	II	601070	q90.tof	2.46741132173665	5.19551221067407	0	NA	NA	NA	NA	NA	NA	NA	NA	NA
II_617224	II	617224	q90.tof	0.867930786514148	5.19551221067407	0	NA	NA	NA	NA	NA	NA	NA	NA	NA
II_619894	II	619894	q90.tof	0.566394493106445	5.19551221067407	0	NA	NA	NA	NA	NA	NA	NA	NA	NA
II_627924	II	627924	q90.tof	0.0156049578611446	5.19551221067407	0	NA	NA	NA	NA	NA	NA	NA	NA	NA
II_627940	II	627940	q90.tof	0.1145998414059	5.19551221067407	0	NA	NA	NA	NA	NA	NA	NA	NA	NA
II_634685	II	634685	q90.tof	0.484487195407279	5.19551221067407	0	NA	NA	NA	NA	NA	NA	NA	NA	NA
II_636990	II	636990	q90.tof	0.484487195407279	5.19551221067407	0	NA	NA	NA	NA	NA	NA	NA	NA	NA
II_683556	II	683556	q90.tof	0.867930786514148	5.19551221067407	0	NA	NA	NA	NA	NA	NA	NA	NA	NA
II_706382	II	706382	q90.tof	0.252748023681854	5.19551221067407	0	NA	NA	NA	NA	NA	NA	NA	NA	NA
II_706423	II	706423	q90.tof	0.252748023681854	5.19551221067407	0	NA	NA	NA	NA	NA	NA	NA	NA	NA
II_715714	II	715714	q90.tof	6.69613695091869	5.19551221067407	1	AB1	-14.3818523126207	-1	0.112784665014693	NA	NA	NA	NA	NA
II_715714	II	715714	q90.tof	6.69613695091869	5.19551221067407	1	BRC20067	120.732511607697	-1	0.112784665014693	NA	NA	NA	NA	NA
II_715714	II	715714	q90.tof	6.69613695091869	5.19551221067407	1	BRC20263	-47.7311380260603	-1	0.112784665014693	NA	NA	NA	NA	NA
II_715714	II	715714	q90.tof	6.69613695091869	5.19551221067407	1	CB4852	-11.4276052568318	-1	0.112784665014693	NA	NA	NA	NA	NA
II_715714	II	715714	q90.tof	6.69613695091869	5.19551221067407	1	CB4856	-46.6608766289012	-1	0.112784665014693	NA	NA	NA	NA	NA
II_715714	II	715714	q90.tof	6.69613695091869	5.19551221067407	1	CB4857	-16.6766516916379	-1	0.112784665014693	NA	NA	NA	NA	NA
II_715714	II	715714	q90.tof	6.69613695091869	5.19551221067407	1	CB4858	-36.2252296031573	-1	0.112784665014693	NA	NA	NA	NA	NA
II_715714	II	715714	q90.tof	6.69613695091869	5.19551221067407	1	CB4932	-10.7052451902403	-1	0.112784665014693	NA	NA	NA	NA	NA
II_715714	II	715714	q90.tof	6.69613695091869	5.19551221067407	1	CX11262	-34.5531708038862	-1	0.112784665014693	NA	NA	NA	NA	NA
II_715714	II	715714	q90.tof	6.69613695091869	5.19551221067407	1	CX11264	-39.7705566400325	-1	0.112784665014693	NA	NA	NA	NA	NA
II_715714	II	715714	q90.tof	6.69613695091869	5.19551221067407	1	CX11271	145.119797542548	-1	0.112784665014693	NA	NA	NA	NA	NA
II_715714	II	715714	q90.tof	6.69613695091869	5.19551221067407	1	CX11276	-35.9533791528382	-1	0.112784665014693	NA	NA	NA	NA	NA
II_715714	II	715714	q90.tof	6.69613695091869	5.19551221067407	1	CX11285	-3.15882282283879	1	0.112784665014693	NA	NA	NA	NA	NA
II_715714	II	715714	q90.tof	6.69613695091869	5.19551221067407	1	CX11292	-22.9960992602319	-1	0.112784665014693	NA	NA	NA	NA	NA
II_715714	II	715714	q90.tof	6.69613695091869	5.19551221067407	1	CX11307	-84.5841580923576	-1	0.112784665014693	NA	NA	NA	NA	NA
II_715714	II	715714	q90.tof	6.69613695091869	5.19551221067407	1	CX11314	22.026721472516	-1	0.112784665014693	NA	NA	NA	NA	NA
II_715714	II	715714	q90.tof	6.69613695091869	5.19551221067407	1	CX11315	-22.7174710411279	-1	0.112784665014693	NA	NA	NA	NA	NA
II_715714	II	715714	q90.tof	6.69613695091869	5.19551221067407	1	DL200	-19.4020722845734	-1	0.112784665014693	NA	NA	NA	NA	NA
II_715714	II	715714	q90.tof	6.69613695091869	5.19551221067407	1	DL226	-34.6645978397272	1	0.112784665014693	NA	NA	NA	NA	NA
II_715714	II	715714	q90.tof	6.69613695091869	5.19551221067407	1	DL238	-33.3263855487293	-1	0.112784665014693	NA	NA	NA	NA	NA
II_715714	II	715714	q90.tof	6.69613695091869	5.19551221067407	1	ECA189	-11.4322292633604	-1	0.112784665014693	NA	NA	NA	NA	NA
II_715714	II	715714	q90.tof	6.69613695091869	5.19551221067407	1	ECA252	-118.638872837055	-1	0.112784665014693	NA	NA	NA	NA	NA
II_715714	II	715714	q90.tof	6.69613695091869	5.19551221067407	1	ECA348	141.36962285351	-1	0.112784665014693	NA	NA	NA	NA	NA
II_715714	II	715714	q90.tof	6.69613695091869	5.19551221067407	1	ECA349	-7.91560990486358	-1	0.112784665014693	NA	NA	NA	NA	NA
II_715714	II	715714	q90.tof	6.69613695091869	5.19551221067407	1	ECA36	-25.9831013107526	-1	0.112784665014693	NA	NA	NA	NA	NA
II_715714	II	715714	q90.tof	6.69613695091869	5.19551221067407	1	ECA372	-90.995167426899	-1	0.112784665014693	NA	NA	NA	NA	NA
II_715714	II	715714	q90.tof	6.69613695091869	5.19551221067407	1	ECA396	-63.439625449294	-1	0.112784665014693	NA	NA	NA	NA	NA
II_715714	II	715714	q90.tof	6.69613695091869	5.19551221067407	1	ED3011	186.07999336855	1	0.112784665014693	NA	NA	NA	NA	NA
II_715714	II	715714	q90.tof	6.69613695091869	5.19551221067407	1	ED3012	141.818430197767	-1	0.112784665014693	NA	NA	NA	NA	NA
II_715714	II	715714	q90.tof	6.69613695091869	5.19551221067407	1	ED3017	31.7289357892678	-1	0.112784665014693	NA	NA	NA	NA	NA
II_715714	II	715714	q90.tof	6.69613695091869	5.19551221067407	1	ED3040	-24.1496864961749	-1	0.112784665014693	NA	NA	NA	NA	NA
II_715714	II	715714	q90.tof	6.69613695091869	5.19551221067407	1	ED3046	22.6105610817406	-1	0.112784665014693	NA	NA	NA	NA	NA
II_715714	II	715714	q90.tof	6.69613695091869	5.19551221067407	1	ED3048	-16.3234068416753	-1	0.112784665014693	NA	NA	NA	NA	NA
II_715714	II	715714	q90.tof	6.69613695091869	5.19551221067407	1	ED3049	-11.0636537819517	-1	0.112784665014693	NA	NA	NA	NA	NA
II_715714	II	715714	q90.tof	6.69613695091869	5.19551221067407	1	ED3052	-27.9294829234754	-1	0.112784665014693	NA	NA	NA	NA	NA
II_715714	II	715714	q90.tof	6.69613695091869	5.19551221067407	1	ED3073	-13.2675338747651	-1	0.112784665014693	NA	NA	NA	NA	NA
II_715714	II	715714	q90.tof	6.69613695091869	5.19551221067407	1	EG4347	-33.0523019724714	-1	0.112784665014693	NA	NA	NA	NA	NA
II_715714	II	715714	q90.tof	6.69613695091869	5.19551221067407	1	EG4349	-104.824382137001	-1	0.112784665014693	NA	NA	NA	NA	NA
II_715714	II	715714	q90.tof	6.69613695091869	5.19551221067407	1	EG4724	110.720350219649	-1	0.112784665014693	NA	NA	NA	NA	NA
II_715714	II	715714	q90.tof	6.69613695091869	5.19551221067407	1	EG4725	52.7741237099636	-1	0.112784665014693	NA	NA	NA	NA	NA
II_715714	II	715714	q90.tof	6.69613695091869	5.19551221067407	1	EG4946	172.614681826728	-1	0.112784665014693	NA	NA	NA	NA	NA
II_715714	II	715714	q90.tof	6.69613695091869	5.19551221067407	1	GXW1	-9.78846286526317	-1	0.112784665014693	NA	NA	NA	NA	NA
II_715714	II	715714	q90.tof	6.69613695091869	5.19551221067407	1	JT11398	-34.53098034761	-1	0.112784665014693	NA	NA	NA	NA	NA
II_715714	II	715714	q90.tof	6.69613695091869	5.19551221067407	1	JU1088	86.4850411183997	-1	0.112784665014693	NA	NA	NA	NA	NA
II_715714	II	715714	q90.tof	6.69613695091869	5.19551221067407	1	JU1172	-53.5625516309801	-1	0.112784665014693	NA	NA	NA	NA	NA
II_715714	II	715714	q90.tof	6.69613695091869	5.19551221067407	1	JU1200	-34.5207329445991	-1	0.112784665014693	NA	NA	NA	NA	NA
II_715714	II	715714	q90.tof	6.69613695091869	5.19551221067407	1	JU1213	-11.4057051897668	-1	0.112784665014693	NA	NA	NA	NA	NA
II_715714	II	715714	q90.tof	6.69613695091869	5.19551221067407	1	JU1242	1.62522579941221	-1	0.112784665014693	NA	NA	NA	NA	NA
II_715714	II	715714	q90.tof	6.69613695091869	5.19551221067407	1	JU1395	128.87095706153	-1	0.112784665014693	NA	NA	NA	NA	NA
II_715714	II	715714	q90.tof	6.69613695091869	5.19551221067407	1	JU1409	-58.0735761277599	-1	0.112784665014693	NA	NA	NA	NA	NA
II_715714	II	715714	q90.tof	6.69613695091869	5.19551221067407	1	JU1491	-54.1783300029332	-1	0.112784665014693	NA	NA	NA	NA	NA
II_715714	II	715714	q90.tof	6.69613695091869	5.19551221067407	1	JU1530	12.7862412010089	-1	0.112784665014693	NA	NA	NA	NA	NA
II_715714	II	715714	q90.tof	6.69613695091869	5.19551221067407	1	JU1543	-31.7535437593767	-1	0.112784665014693	NA	NA	NA	NA	NA
II_715714	II	715714	q90.tof	6.69613695091869	5.19551221067407	1	JU1568	-83.1002866367497	-1	0.112784665014693	NA	NA	NA	NA	NA
II_715714	II	715714	q90.tof	6.69613695091869	5.19551221067407	1	JU1580	-20.9365135890556	-1	0.112784665014693	NA	NA	NA	NA	NA
II_715714	II	715714	q90.tof	6.69613695091869	5.19551221067407	1	JU1652	-39.0572761949411	-1	0.112784665014693	NA	NA	NA	NA	NA
II_715714	II	715714	q90.tof	6.69613695091869	5.19551221067407	1	JU1666	-21.988922217501	-1	0.112784665014693	NA	NA	NA	NA	NA
II_715714	II	715714	q90.tof	6.69613695091869	5.19551221067407	1	JU1792	-19.3630917445298	-1	0.112784665014693	NA	NA	NA	NA	NA
II_715714	II	715714	q90.tof	6.69613695091869	5.19551221067407	1	JU1793	-28.757352556167	-1	0.112784665014693	NA	NA	NA	NA	NA
II_715714	II	715714	q90.tof	6.69613695091869	5.19551221067407	1	JU1808	52.3929165408454	-1	0.112784665014693	NA	NA	NA	NA	NA
II_715714	II	715714	q90.tof	6.69613695091869	5.19551221067407	1	JU1896	-18.403852556939	-1	0.112784665014693	NA	NA	NA	NA	NA
II_715714	II	715714	q90.tof	6.69613695091869	5.19551221067407	1	JU1934	-42.8711271078244	-1	0.112784665014693	NA	NA	NA	NA	NA
II_715714	II	715714	q90.tof	6.69613695091869	5.19551221067407	1	JU2007	-9.91622368046841	-1	0.112784665014693	NA	NA	NA	NA	NA
II_715714	II	715714	q90.tof	6.69613695091869	5.19551221067407	1	JU2016	-16.5253148743098	-1	0.112784665014693	NA	NA	NA	NA	NA
II_715714	II	715714	q90.tof	6.69613695091869	5.19551221067407	1	JU2017	31.6323426365042	-1	0.112784665014693	NA	NA	NA	NA	NA
II_715714	II	715714	q90.tof	6.69613695091869	5.19551221067407	1	JU2131	-27.6805668676092	-1	0.112784665014693	NA	NA	NA	NA	NA
II_715714	II	715714	q90.tof	6.69613695091869	5.19551221067407	1	JU2141	-141.370213387629	-1	0.112784665014693	NA	NA	NA	NA	NA
II_715714	II	715714	q90.tof	6.69613695091869	5.19551221067407	1	JU2250	-4.15119156150559	-1	0.112784665014693	NA	NA	NA	NA	NA
II_715714	II	715714	q90.tof	6.69613695091869	5.19551221067407	1	JU2257	-43.7190603938137	-1	0.112784665014693	NA	NA	NA	NA	NA
II_715714	II	715714	q90.tof	6.69613695091869	5.19551221067407	1	JU2464	-18.2478801086546	-1	0.112784665014693	NA	NA	NA	NA	NA
II_715714	II	715714	q90.tof	6.69613695091869	5.19551221067407	1	JU2466	-20.1650073120432	-1	0.112784665014693	NA	NA	NA	NA	NA
II_715714	II	715714	q90.tof	6.69613695091869	5.19551221067407	1	JU2478	9.00722091721532	-1	0.112784665014693	NA	NA	NA	NA	NA
II_715714	II	715714	q90.tof	6.69613695091869	5.19551221067407	1	JU2513	-20.9134735570855	-1	0.112784665014693	NA	NA	NA	NA	NA
II_715714	II	715714	q90.tof	6.69613695091869	5.19551221067407	1	JU2522	-29.502866360699	-1	0.112784665014693	NA	NA	NA	NA	NA
II_715714	II	715714	q90.tof	6.69613695091869	5.19551221067407	1	JU2526	-1.01776518586771	-1	0.112784665014693	NA	NA	NA	NA	NA
II_715714	II	715714	q90.tof	6.69613695091869	5.19551221067407	1	JU2534	-8.69565210058406	-1	0.112784665014693	NA	NA	NA	NA	NA
II_715714	II	715714	q90.tof	6.69613695091869	5.19551221067407	1	JU2565	-100.130257014924	-1	0.112784665014693	NA	NA	NA	NA	NA
II_715714	II	715714	q90.tof	6.69613695091869	5.19551221067407	1	JU2566	-43.4541624791583	-1	0.112784665014693	NA	NA	NA	NA	NA
II_715714	II	715714	q90.tof	6.69613695091869	5.19551221067407	1	JU2570	-47.5685833144923	-1	0.112784665014693	NA	NA	NA	NA	NA
II_715714	II	715714	q90.tof	6.69613695091869	5.19551221067407	1	JU2572	-69.7857255463976	-1	0.112784665014693	NA	NA	NA	NA	NA
II_715714	II	715714	q90.tof	6.69613695091869	5.19551221067407	1	JU2575	-69.8515487541598	-1	0.112784665014693	NA	NA	NA	NA	NA
II_715714	II	715714	q90.tof	6.69613695091869	5.19551221067407	1	JU2576	-89.7897557055859	-1	0.112784665014693	NA	NA	NA	NA	NA
II_715714	II	715714	q90.tof	6.69613695091869	5.19551221067407	1	JU2578	-20.901892208996	-1	0.112784665014693	NA	NA	NA	NA	NA
II_715714	II	715714	q90.tof	6.69613695091869	5.19551221067407	1	JU258	4.75773978481438	-1	0.112784665014693	NA	NA	NA	NA	NA
II_715714	II	715714	q90.tof	6.69613695091869	5.19551221067407	1	JU2581	186.557139152182	1	0.112784665014693	NA	NA	NA	NA	NA
II_715714	II	715714	q90.tof	6.69613695091869	5.19551221067407	1	JU2586	-28.9565551109356	-1	0.112784665014693	NA	NA	NA	NA	NA
II_715714	II	715714	q90.tof	6.69613695091869	5.19551221067407	1	JU2587	96.9017892027459	-1	0.112784665014693	NA	NA	NA	NA	NA
II_715714	II	715714	q90.tof	6.69613695091869	5.19551221067407	1	JU2592	-57.2572464292428	-1	0.112784665014693	NA	NA	NA	NA	NA
II_715714	II	715714	q90.tof	6.69613695091869	5.19551221067407	1	JU2593	143.8055954241	1	0.112784665014693	NA	NA	NA	NA	NA
II_715714	II	715714	q90.tof	6.69613695091869	5.19551221067407	1	JU2600	-47.7700792322994	-1	0.112784665014693	NA	NA	NA	NA	NA
II_715714	II	715714	q90.tof	6.69613695091869	5.19551221067407	1	JU2610	-65.6536867512968	-1	0.112784665014693	NA	NA	NA	NA	NA
II_715714	II	715714	q90.tof	6.69613695091869	5.19551221067407	1	JU2619	-13.1102397960728	-1	0.112784665014693	NA	NA	NA	NA	NA
II_715714	II	715714	q90.tof	6.69613695091869	5.19551221067407	1	JU2800	-42.5788560719124	-1	0.112784665014693	NA	NA	NA	NA	NA
II_715714	II	715714	q90.tof	6.69613695091869	5.19551221067407	1	JU2825	-60.028938732685	-1	0.112784665014693	NA	NA	NA	NA	NA
II_715714	II	715714	q90.tof	6.69613695091869	5.19551221067407	1	JU2829	166.161660152198	1	0.112784665014693	NA	NA	NA	NA	NA
II_715714	II	715714	q90.tof	6.69613695091869	5.19551221067407	1	JU2838	-72.4782292713292	-1	0.112784665014693	NA	NA	NA	NA	NA
II_715714	II	715714	q90.tof	6.69613695091869	5.19551221067407	1	JU2853	-31.4450423219898	-1	0.112784665014693	NA	NA	NA	NA	NA
II_715714	II	715714	q90.tof	6.69613695091869	5.19551221067407	1	JU2862	16.5434062520645	-1	0.112784665014693	NA	NA	NA	NA	NA
II_715714	II	715714	q90.tof	6.69613695091869	5.19551221067407	1	JU2866	-43.7349218630893	-1	0.112784665014693	NA	NA	NA	NA	NA
II_715714	II	715714	q90.tof	6.69613695091869	5.19551221067407	1	JU2878	-38.1532470162155	-1	0.112784665014693	NA	NA	NA	NA	NA
II_715714	II	715714	q90.tof	6.69613695091869	5.19551221067407	1	JU2879	-15.7494721998046	-1	0.112784665014693	NA	NA	NA	NA	NA
II_715714	II	715714	q90.tof	6.69613695091869	5.19551221067407	1	JU2906	-24.6248450952684	-1	0.112784665014693	NA	NA	NA	NA	NA
II_715714	II	715714	q90.tof	6.69613695091869	5.19551221067407	1	JU311	-8.59477346262161	-1	0.112784665014693	NA	NA	NA	NA	NA
II_715714	II	715714	q90.tof	6.69613695091869	5.19551221067407	1	JU3125	98.0167852925767	-1	0.112784665014693	NA	NA	NA	NA	NA
II_715714	II	715714	q90.tof	6.69613695091869	5.19551221067407	1	JU3127	-11.626713679866	-1	0.112784665014693	NA	NA	NA	NA	NA
II_715714	II	715714	q90.tof	6.69613695091869	5.19551221067407	1	JU3128	-20.8217459019968	-1	0.112784665014693	NA	NA	NA	NA	NA
II_715714	II	715714	q90.tof	6.69613695091869	5.19551221067407	1	JU3134	-48.6903234939128	-1	0.112784665014693	NA	NA	NA	NA	NA
II_715714	II	715714	q90.tof	6.69613695091869	5.19551221067407	1	JU3135	150.003676622444	-1	0.112784665014693	NA	NA	NA	NA	NA
II_715714	II	715714	q90.tof	6.69613695091869	5.19551221067407	1	JU3137	-44.270822053345	-1	0.112784665014693	NA	NA	NA	NA	NA
II_715714	II	715714	q90.tof	6.69613695091869	5.19551221067407	1	JU3140	6.20613993662108	-1	0.112784665014693	NA	NA	NA	NA	NA
II_715714	II	715714	q90.tof	6.69613695091869	5.19551221067407	1	JU3144	12.7471891833916	-1	0.112784665014693	NA	NA	NA	NA	NA
II_715714	II	715714	q90.tof	6.69613695091869	5.19551221067407	1	JU346	108.804818866817	-1	0.112784665014693	NA	NA	NA	NA	NA
II_715714	II	715714	q90.tof	6.69613695091869	5.19551221067407	1	JU367	-69.9929015162977	-1	0.112784665014693	NA	NA	NA	NA	NA
II_715714	II	715714	q90.tof	6.69613695091869	5.19551221067407	1	JU393	36.4928158039109	-1	0.112784665014693	NA	NA	NA	NA	NA
II_715714	II	715714	q90.tof	6.69613695091869	5.19551221067407	1	JU394	-4.85571503281486	-1	0.112784665014693	NA	NA	NA	NA	NA
II_715714	II	715714	q90.tof	6.69613695091869	5.19551221067407	1	JU397	-37.8280112863011	-1	0.112784665014693	NA	NA	NA	NA	NA
II_715714	II	715714	q90.tof	6.69613695091869	5.19551221067407	1	JU406	-26.957852236842	-1	0.112784665014693	NA	NA	NA	NA	NA
II_715714	II	715714	q90.tof	6.69613695091869	5.19551221067407	1	JU440	-24.6855088899808	-1	0.112784665014693	NA	NA	NA	NA	NA
II_715714	II	715714	q90.tof	6.69613695091869	5.19551221067407	1	JU561	-18.9866357096652	-1	0.112784665014693	NA	NA	NA	NA	NA
II_715714	II	715714	q90.tof	6.69613695091869	5.19551221067407	1	JU642	-29.6172348579101	-1	0.112784665014693	NA	NA	NA	NA	NA
II_715714	II	715714	q90.tof	6.69613695091869	5.19551221067407	1	JU751	78.2723321807437	1	0.112784665014693	NA	NA	NA	NA	NA
II_715714	II	715714	q90.tof	6.69613695091869	5.19551221067407	1	JU774	1.43891497685398	-1	0.112784665014693	NA	NA	NA	NA	NA
II_715714	II	715714	q90.tof	6.69613695091869	5.19551221067407	1	JU775	-1.00602733154806	-1	0.112784665014693	NA	NA	NA	NA	NA
II_715714	II	715714	q90.tof	6.69613695091869	5.19551221067407	1	JU778	5.79138921164946	-1	0.112784665014693	NA	NA	NA	NA	NA
II_715714	II	715714	q90.tof	6.69613695091869	5.19551221067407	1	JU782	-60.6798918518081	-1	0.112784665014693	NA	NA	NA	NA	NA
II_715714	II	715714	q90.tof	6.69613695091869	5.19551221067407	1	JU792	7.66368088874968	-1	0.112784665014693	NA	NA	NA	NA	NA
II_715714	II	715714	q90.tof	6.69613695091869	5.19551221067407	1	JU830	125.567351675781	-1	0.112784665014693	NA	NA	NA	NA	NA
II_715714	II	715714	q90.tof	6.69613695091869	5.19551221067407	1	KR314	143.6234241084	1	0.112784665014693	NA	NA	NA	NA	NA
II_715714	II	715714	q90.tof	6.69613695091869	5.19551221067407	1	LKC34	11.9741965414906	-1	0.112784665014693	NA	NA	NA	NA	NA
II_715714	II	715714	q90.tof	6.69613695091869	5.19551221067407	1	MY1	-23.7375061262889	-1	0.112784665014693	NA	NA	NA	NA	NA
II_715714	II	715714	q90.tof	6.69613695091869	5.19551221067407	1	MY10	-33.2832699643042	-1	0.112784665014693	NA	NA	NA	NA	NA
II_715714	II	715714	q90.tof	6.69613695091869	5.19551221067407	1	MY16	158.942783572298	-1	0.112784665014693	NA	NA	NA	NA	NA
II_715714	II	715714	q90.tof	6.69613695091869	5.19551221067407	1	MY18	155.549452682334	1	0.112784665014693	NA	NA	NA	NA	NA
II_715714	II	715714	q90.tof	6.69613695091869	5.19551221067407	1	MY2147	-0.865063294814679	-1	0.112784665014693	NA	NA	NA	NA	NA
II_715714	II	715714	q90.tof	6.69613695091869	5.19551221067407	1	MY2212	-14.4093614461394	-1	0.112784665014693	NA	NA	NA	NA	NA
II_715714	II	715714	q90.tof	6.69613695091869	5.19551221067407	1	MY23	116.654760843296	-1	0.112784665014693	NA	NA	NA	NA	NA
II_715714	II	715714	q90.tof	6.69613695091869	5.19551221067407	1	MY2453	175.470210891796	-1	0.112784665014693	NA	NA	NA	NA	NA
II_715714	II	715714	q90.tof	6.69613695091869	5.19551221067407	1	MY2530	-26.2496710727888	-1	0.112784665014693	NA	NA	NA	NA	NA
II_715714	II	715714	q90.tof	6.69613695091869	5.19551221067407	1	MY2535	-41.7890619483168	-1	0.112784665014693	NA	NA	NA	NA	NA
II_715714	II	715714	q90.tof	6.69613695091869	5.19551221067407	1	MY2573	-21.1498687739066	-1	0.112784665014693	NA	NA	NA	NA	NA
II_715714	II	715714	q90.tof	6.69613695091869	5.19551221067407	1	MY2585	7.03917831778827	-1	0.112784665014693	NA	NA	NA	NA	NA
II_715714	II	715714	q90.tof	6.69613695091869	5.19551221067407	1	MY2693	3.23452282039126	-1	0.112784665014693	NA	NA	NA	NA	NA
II_715714	II	715714	q90.tof	6.69613695091869	5.19551221067407	1	MY2713	10.8036260861889	-1	0.112784665014693	NA	NA	NA	NA	NA
II_715714	II	715714	q90.tof	6.69613695091869	5.19551221067407	1	MY2741	8.39215215800939	1	0.112784665014693	NA	NA	NA	NA	NA
II_715714	II	715714	q90.tof	6.69613695091869	5.19551221067407	1	MY518	175.260787824466	1	0.112784665014693	NA	NA	NA	NA	NA
II_715714	II	715714	q90.tof	6.69613695091869	5.19551221067407	1	MY679	175.727611824778	-1	0.112784665014693	NA	NA	NA	NA	NA
II_715714	II	715714	q90.tof	6.69613695091869	5.19551221067407	1	MY772	-5.44331218545242	-1	0.112784665014693	NA	NA	NA	NA	NA
II_715714	II	715714	q90.tof	6.69613695091869	5.19551221067407	1	MY795	124.682787470537	1	0.112784665014693	NA	NA	NA	NA	NA
II_715714	II	715714	q90.tof	6.69613695091869	5.19551221067407	1	MY920	-22.9328716976402	-1	0.112784665014693	NA	NA	NA	NA	NA
II_715714	II	715714	q90.tof	6.69613695091869	5.19551221067407	1	N2	-82.4100686033003	-1	0.112784665014693	NA	NA	NA	NA	NA
II_715714	II	715714	q90.tof	6.69613695091869	5.19551221067407	1	NIC1	-7.4514535647919	-1	0.112784665014693	NA	NA	NA	NA	NA
II_715714	II	715714	q90.tof	6.69613695091869	5.19551221067407	1	NIC199	-17.2170801934311	-1	0.112784665014693	NA	NA	NA	NA	NA
II_715714	II	715714	q90.tof	6.69613695091869	5.19551221067407	1	NIC2	-31.6930929847564	-1	0.112784665014693	NA	NA	NA	NA	NA
II_715714	II	715714	q90.tof	6.69613695091869	5.19551221067407	1	NIC207	-24.3572804429187	-1	0.112784665014693	NA	NA	NA	NA	NA
II_715714	II	715714	q90.tof	6.69613695091869	5.19551221067407	1	NIC231	-26.6969522543368	-1	0.112784665014693	NA	NA	NA	NA	NA
II_715714	II	715714	q90.tof	6.69613695091869	5.19551221067407	1	NIC236	-10.7653504251831	-1	0.112784665014693	NA	NA	NA	NA	NA
II_715714	II	715714	q90.tof	6.69613695091869	5.19551221067407	1	NIC242	-13.2463773947497	-1	0.112784665014693	NA	NA	NA	NA	NA
II_715714	II	715714	q90.tof	6.69613695091869	5.19551221067407	1	NIC251	19.7973202176955	-1	0.112784665014693	NA	NA	NA	NA	NA
II_715714	II	715714	q90.tof	6.69613695091869	5.19551221067407	1	NIC252	-35.2078500670992	-1	0.112784665014693	NA	NA	NA	NA	NA
II_715714	II	715714	q90.tof	6.69613695091869	5.19551221067407	1	NIC255	1.2141283702033	-1	0.112784665014693	NA	NA	NA	NA	NA
II_715714	II	715714	q90.tof	6.69613695091869	5.19551221067407	1	NIC256	-12.9847580334111	-1	0.112784665014693	NA	NA	NA	NA	NA
II_715714	II	715714	q90.tof	6.69613695091869	5.19551221067407	1	NIC258	-12.9334577101961	-1	0.112784665014693	NA	NA	NA	NA	NA
II_715714	II	715714	q90.tof	6.69613695091869	5.19551221067407	1	NIC259	-23.051474236948	-1	0.112784665014693	NA	NA	NA	NA	NA
II_715714	II	715714	q90.tof	6.69613695091869	5.19551221067407	1	NIC261	2.93616173978347	-1	0.112784665014693	NA	NA	NA	NA	NA
II_715714	II	715714	q90.tof	6.69613695091869	5.19551221067407	1	NIC262	-32.8319118457295	-1	0.112784665014693	NA	NA	NA	NA	NA
II_715714	II	715714	q90.tof	6.69613695091869	5.19551221067407	1	NIC265	41.9972468066158	-1	0.112784665014693	NA	NA	NA	NA	NA
II_715714	II	715714	q90.tof	6.69613695091869	5.19551221067407	1	NIC266	0.471669442060617	-1	0.112784665014693	NA	NA	NA	NA	NA
II_715714	II	715714	q90.tof	6.69613695091869	5.19551221067407	1	NIC267	-34.2844396383722	-1	0.112784665014693	NA	NA	NA	NA	NA
II_715714	II	715714	q90.tof	6.69613695091869	5.19551221067407	1	NIC268	-12.2097315502561	-1	0.112784665014693	NA	NA	NA	NA	NA
II_715714	II	715714	q90.tof	6.69613695091869	5.19551221067407	1	NIC269	-48.2151657338658	-1	0.112784665014693	NA	NA	NA	NA	NA
II_715714	II	715714	q90.tof	6.69613695091869	5.19551221067407	1	NIC272	16.1397456979085	-1	0.112784665014693	NA	NA	NA	NA	NA
II_715714	II	715714	q90.tof	6.69613695091869	5.19551221067407	1	NIC274	3.29780949342116	-1	0.112784665014693	NA	NA	NA	NA	NA
II_715714	II	715714	q90.tof	6.69613695091869	5.19551221067407	1	NIC275	-47.5579590589472	-1	0.112784665014693	NA	NA	NA	NA	NA
II_715714	II	715714	q90.tof	6.69613695091869	5.19551221067407	1	NIC276	-19.2879639378806	-1	0.112784665014693	NA	NA	NA	NA	NA
II_715714	II	715714	q90.tof	6.69613695091869	5.19551221067407	1	NIC277	-12.478886304523	-1	0.112784665014693	NA	NA	NA	NA	NA
II_715714	II	715714	q90.tof	6.69613695091869	5.19551221067407	1	NIC501	-47.1367656596606	-1	0.112784665014693	NA	NA	NA	NA	NA
II_715714	II	715714	q90.tof	6.69613695091869	5.19551221067407	1	NIC511	-85.5080063532064	-1	0.112784665014693	NA	NA	NA	NA	NA
II_715714	II	715714	q90.tof	6.69613695091869	5.19551221067407	1	NIC513	-22.5312699233512	-1	0.112784665014693	NA	NA	NA	NA	NA
II_715714	II	715714	q90.tof	6.69613695091869	5.19551221067407	1	NIC514	-58.9579943019334	-1	0.112784665014693	NA	NA	NA	NA	NA
II_715714	II	715714	q90.tof	6.69613695091869	5.19551221067407	1	NIC515	25.360594581385	-1	0.112784665014693	NA	NA	NA	NA	NA
II_715714	II	715714	q90.tof	6.69613695091869	5.19551221067407	1	NIC522	-63.5901840971284	-1	0.112784665014693	NA	NA	NA	NA	NA
II_715714	II	715714	q90.tof	6.69613695091869	5.19551221067407	1	NIC526	-3.83528671722424	-1	0.112784665014693	NA	NA	NA	NA	NA
II_715714	II	715714	q90.tof	6.69613695091869	5.19551221067407	1	NIC527	13.3902171742574	-1	0.112784665014693	NA	NA	NA	NA	NA
II_715714	II	715714	q90.tof	6.69613695091869	5.19551221067407	1	NIC528	-0.286778472557491	-1	0.112784665014693	NA	NA	NA	NA	NA
II_715714	II	715714	q90.tof	6.69613695091869	5.19551221067407	1	NIC529	-56.9210217396026	-1	0.112784665014693	NA	NA	NA	NA	NA
II_715714	II	715714	q90.tof	6.69613695091869	5.19551221067407	1	PB303	-13.3940356413676	-1	0.112784665014693	NA	NA	NA	NA	NA
II_715714	II	715714	q90.tof	6.69613695091869	5.19551221067407	1	PB306	-19.3817278168874	-1	0.112784665014693	NA	NA	NA	NA	NA
II_715714	II	715714	q90.tof	6.69613695091869	5.19551221067407	1	PS2025	83.8586175987733	-1	0.112784665014693	NA	NA	NA	NA	NA
II_715714	II	715714	q90.tof	6.69613695091869	5.19551221067407	1	PX179	-25.9284579942176	-1	0.112784665014693	NA	NA	NA	NA	NA
II_715714	II	715714	q90.tof	6.69613695091869	5.19551221067407	1	QG2075	9.89926754199931	-1	0.112784665014693	NA	NA	NA	NA	NA
II_715714	II	715714	q90.tof	6.69613695091869	5.19551221067407	1	QG556	146.137512005562	-1	0.112784665014693	NA	NA	NA	NA	NA
II_715714	II	715714	q90.tof	6.69613695091869	5.19551221067407	1	QG557	-31.3896626532396	-1	0.112784665014693	NA	NA	NA	NA	NA
II_715714	II	715714	q90.tof	6.69613695091869	5.19551221067407	1	QX1212	135.036149417192	1	0.112784665014693	NA	NA	NA	NA	NA
II_715714	II	715714	q90.tof	6.69613695091869	5.19551221067407	1	QX1233	121.18854243158	-1	0.112784665014693	NA	NA	NA	NA	NA
II_715714	II	715714	q90.tof	6.69613695091869	5.19551221067407	1	QX1791	-0.347807821918083	-1	0.112784665014693	NA	NA	NA	NA	NA
II_715714	II	715714	q90.tof	6.69613695091869	5.19551221067407	1	QX1792	-34.9266866746706	-1	0.112784665014693	NA	NA	NA	NA	NA
II_715714	II	715714	q90.tof	6.69613695091869	5.19551221067407	1	QX1793	2.55012008219435	-1	0.112784665014693	NA	NA	NA	NA	NA
II_715714	II	715714	q90.tof	6.69613695091869	5.19551221067407	1	QX1794	-47.2995648144111	-1	0.112784665014693	NA	NA	NA	NA	NA
II_715714	II	715714	q90.tof	6.69613695091869	5.19551221067407	1	RC301	-55.3050728451066	-1	0.112784665014693	NA	NA	NA	NA	NA
II_715714	II	715714	q90.tof	6.69613695091869	5.19551221067407	1	WN2001	-56.5089074447673	-1	0.112784665014693	NA	NA	NA	NA	NA
II_715714	II	715714	q90.tof	6.69613695091869	5.19551221067407	1	WN2033	121.143074193548	1	0.112784665014693	NA	NA	NA	NA	NA
II_715714	II	715714	q90.tof	6.69613695091869	5.19551221067407	1	WN2050	-52.1450628117972	-1	0.112784665014693	NA	NA	NA	NA	NA
II_715714	II	715714	q90.tof	6.69613695091869	5.19551221067407	1	XZ1513	17.859071055012	-1	0.112784665014693	NA	NA	NA	NA	NA
II_715714	II	715714	q90.tof	6.69613695091869	5.19551221067407	1	XZ1516	-54.3790223480209	-1	0.112784665014693	NA	NA	NA	NA	NA
II_724804	II	724804	q90.tof	2.37277259198869	5.19551221067407	0	NA	NA	NA	NA	NA	NA	NA	NA	NA
II_727042	II	727042	q90.tof	0.566394493106445	5.19551221067407	0	NA	NA	NA	NA	NA	NA	NA	NA	NA
II_733872	II	733872	q90.tof	0.555805809242948	5.19551221067407	0	NA	NA	NA	NA	NA	NA	NA	NA	NA
II_737995	II	737995	q90.tof	6.69613695091869	5.19551221067407	1	AB1	-14.3818523126207	-1	0.112784665014693	NA	NA	NA	NA	NA
II_737995	II	737995	q90.tof	6.69613695091869	5.19551221067407	1	BRC20067	120.732511607697	-1	0.112784665014693	NA	NA	NA	NA	NA
II_737995	II	737995	q90.tof	6.69613695091869	5.19551221067407	1	BRC20263	-47.7311380260603	-1	0.112784665014693	NA	NA	NA	NA	NA
II_737995	II	737995	q90.tof	6.69613695091869	5.19551221067407	1	CB4852	-11.4276052568318	-1	0.112784665014693	NA	NA	NA	NA	NA
II_737995	II	737995	q90.tof	6.69613695091869	5.19551221067407	1	CB4856	-46.6608766289012	-1	0.112784665014693	NA	NA	NA	NA	NA
II_737995	II	737995	q90.tof	6.69613695091869	5.19551221067407	1	CB4857	-16.6766516916379	-1	0.112784665014693	NA	NA	NA	NA	NA
II_737995	II	737995	q90.tof	6.69613695091869	5.19551221067407	1	CB4858	-36.2252296031573	-1	0.112784665014693	NA	NA	NA	NA	NA
II_737995	II	737995	q90.tof	6.69613695091869	5.19551221067407	1	CB4932	-10.7052451902403	-1	0.112784665014693	NA	NA	NA	NA	NA
II_737995	II	737995	q90.tof	6.69613695091869	5.19551221067407	1	CX11262	-34.5531708038862	-1	0.112784665014693	NA	NA	NA	NA	NA
II_737995	II	737995	q90.tof	6.69613695091869	5.19551221067407	1	CX11264	-39.7705566400325	-1	0.112784665014693	NA	NA	NA	NA	NA
II_737995	II	737995	q90.tof	6.69613695091869	5.19551221067407	1	CX11271	145.119797542548	-1	0.112784665014693	NA	NA	NA	NA	NA
II_737995	II	737995	q90.tof	6.69613695091869	5.19551221067407	1	CX11276	-35.9533791528382	-1	0.112784665014693	NA	NA	NA	NA	NA
II_737995	II	737995	q90.tof	6.69613695091869	5.19551221067407	1	CX11285	-3.15882282283879	1	0.112784665014693	NA	NA	NA	NA	NA
II_737995	II	737995	q90.tof	6.69613695091869	5.19551221067407	1	CX11292	-22.9960992602319	-1	0.112784665014693	NA	NA	NA	NA	NA
II_737995	II	737995	q90.tof	6.69613695091869	5.19551221067407	1	CX11307	-84.5841580923576	-1	0.112784665014693	NA	NA	NA	NA	NA
II_737995	II	737995	q90.tof	6.69613695091869	5.19551221067407	1	CX11314	22.026721472516	-1	0.112784665014693	NA	NA	NA	NA	NA
II_737995	II	737995	q90.tof	6.69613695091869	5.19551221067407	1	CX11315	-22.7174710411279	-1	0.112784665014693	NA	NA	NA	NA	NA
II_737995	II	737995	q90.tof	6.69613695091869	5.19551221067407	1	DL200	-19.4020722845734	-1	0.112784665014693	NA	NA	NA	NA	NA
II_737995	II	737995	q90.tof	6.69613695091869	5.19551221067407	1	DL226	-34.6645978397272	1	0.112784665014693	NA	NA	NA	NA	NA
II_737995	II	737995	q90.tof	6.69613695091869	5.19551221067407	1	DL238	-33.3263855487293	-1	0.112784665014693	NA	NA	NA	NA	NA
II_737995	II	737995	q90.tof	6.69613695091869	5.19551221067407	1	ECA189	-11.4322292633604	-1	0.112784665014693	NA	NA	NA	NA	NA
II_737995	II	737995	q90.tof	6.69613695091869	5.19551221067407	1	ECA252	-118.638872837055	-1	0.112784665014693	NA	NA	NA	NA	NA
II_737995	II	737995	q90.tof	6.69613695091869	5.19551221067407	1	ECA348	141.36962285351	-1	0.112784665014693	NA	NA	NA	NA	NA
II_737995	II	737995	q90.tof	6.69613695091869	5.19551221067407	1	ECA349	-7.91560990486358	-1	0.112784665014693	NA	NA	NA	NA	NA
II_737995	II	737995	q90.tof	6.69613695091869	5.19551221067407	1	ECA36	-25.9831013107526	-1	0.112784665014693	NA	NA	NA	NA	NA
II_737995	II	737995	q90.tof	6.69613695091869	5.19551221067407	1	ECA372	-90.995167426899	-1	0.112784665014693	NA	NA	NA	NA	NA
II_737995	II	737995	q90.tof	6.69613695091869	5.19551221067407	1	ECA396	-63.439625449294	-1	0.112784665014693	NA	NA	NA	NA	NA
II_737995	II	737995	q90.tof	6.69613695091869	5.19551221067407	1	ED3011	186.07999336855	1	0.112784665014693	NA	NA	NA	NA	NA
II_737995	II	737995	q90.tof	6.69613695091869	5.19551221067407	1	ED3012	141.818430197767	-1	0.112784665014693	NA	NA	NA	NA	NA
II_737995	II	737995	q90.tof	6.69613695091869	5.19551221067407	1	ED3017	31.7289357892678	-1	0.112784665014693	NA	NA	NA	NA	NA
II_737995	II	737995	q90.tof	6.69613695091869	5.19551221067407	1	ED3040	-24.1496864961749	-1	0.112784665014693	NA	NA	NA	NA	NA
II_737995	II	737995	q90.tof	6.69613695091869	5.19551221067407	1	ED3046	22.6105610817406	-1	0.112784665014693	NA	NA	NA	NA	NA
II_737995	II	737995	q90.tof	6.69613695091869	5.19551221067407	1	ED3048	-16.3234068416753	-1	0.112784665014693	NA	NA	NA	NA	NA
II_737995	II	737995	q90.tof	6.69613695091869	5.19551221067407	1	ED3049	-11.0636537819517	-1	0.112784665014693	NA	NA	NA	NA	NA
II_737995	II	737995	q90.tof	6.69613695091869	5.19551221067407	1	ED3052	-27.9294829234754	-1	0.112784665014693	NA	NA	NA	NA	NA
II_737995	II	737995	q90.tof	6.69613695091869	5.19551221067407	1	ED3073	-13.2675338747651	-1	0.112784665014693	NA	NA	NA	NA	NA
II_737995	II	737995	q90.tof	6.69613695091869	5.19551221067407	1	EG4347	-33.0523019724714	-1	0.112784665014693	NA	NA	NA	NA	NA
II_737995	II	737995	q90.tof	6.69613695091869	5.19551221067407	1	EG4349	-104.824382137001	-1	0.112784665014693	NA	NA	NA	NA	NA
II_737995	II	737995	q90.tof	6.69613695091869	5.19551221067407	1	EG4724	110.720350219649	-1	0.112784665014693	NA	NA	NA	NA	NA
II_737995	II	737995	q90.tof	6.69613695091869	5.19551221067407	1	EG4725	52.7741237099636	-1	0.112784665014693	NA	NA	NA	NA	NA
II_737995	II	737995	q90.tof	6.69613695091869	5.19551221067407	1	EG4946	172.614681826728	-1	0.112784665014693	NA	NA	NA	NA	NA
II_737995	II	737995	q90.tof	6.69613695091869	5.19551221067407	1	GXW1	-9.78846286526317	-1	0.112784665014693	NA	NA	NA	NA	NA
II_737995	II	737995	q90.tof	6.69613695091869	5.19551221067407	1	JT11398	-34.53098034761	-1	0.112784665014693	NA	NA	NA	NA	NA
II_737995	II	737995	q90.tof	6.69613695091869	5.19551221067407	1	JU1088	86.4850411183997	-1	0.112784665014693	NA	NA	NA	NA	NA
II_737995	II	737995	q90.tof	6.69613695091869	5.19551221067407	1	JU1172	-53.5625516309801	-1	0.112784665014693	NA	NA	NA	NA	NA
II_737995	II	737995	q90.tof	6.69613695091869	5.19551221067407	1	JU1200	-34.5207329445991	-1	0.112784665014693	NA	NA	NA	NA	NA
II_737995	II	737995	q90.tof	6.69613695091869	5.19551221067407	1	JU1213	-11.4057051897668	-1	0.112784665014693	NA	NA	NA	NA	NA
II_737995	II	737995	q90.tof	6.69613695091869	5.19551221067407	1	JU1242	1.62522579941221	-1	0.112784665014693	NA	NA	NA	NA	NA
II_737995	II	737995	q90.tof	6.69613695091869	5.19551221067407	1	JU1395	128.87095706153	-1	0.112784665014693	NA	NA	NA	NA	NA
II_737995	II	737995	q90.tof	6.69613695091869	5.19551221067407	1	JU1409	-58.0735761277599	-1	0.112784665014693	NA	NA	NA	NA	NA
II_737995	II	737995	q90.tof	6.69613695091869	5.19551221067407	1	JU1491	-54.1783300029332	-1	0.112784665014693	NA	NA	NA	NA	NA
II_737995	II	737995	q90.tof	6.69613695091869	5.19551221067407	1	JU1530	12.7862412010089	-1	0.112784665014693	NA	NA	NA	NA	NA
II_737995	II	737995	q90.tof	6.69613695091869	5.19551221067407	1	JU1543	-31.7535437593767	-1	0.112784665014693	NA	NA	NA	NA	NA
II_737995	II	737995	q90.tof	6.69613695091869	5.19551221067407	1	JU1568	-83.1002866367497	-1	0.112784665014693	NA	NA	NA	NA	NA
II_737995	II	737995	q90.tof	6.69613695091869	5.19551221067407	1	JU1580	-20.9365135890556	-1	0.112784665014693	NA	NA	NA	NA	NA
II_737995	II	737995	q90.tof	6.69613695091869	5.19551221067407	1	JU1652	-39.0572761949411	-1	0.112784665014693	NA	NA	NA	NA	NA
II_737995	II	737995	q90.tof	6.69613695091869	5.19551221067407	1	JU1666	-21.988922217501	-1	0.112784665014693	NA	NA	NA	NA	NA
II_737995	II	737995	q90.tof	6.69613695091869	5.19551221067407	1	JU1792	-19.3630917445298	-1	0.112784665014693	NA	NA	NA	NA	NA
II_737995	II	737995	q90.tof	6.69613695091869	5.19551221067407	1	JU1793	-28.757352556167	-1	0.112784665014693	NA	NA	NA	NA	NA
II_737995	II	737995	q90.tof	6.69613695091869	5.19551221067407	1	JU1808	52.3929165408454	-1	0.112784665014693	NA	NA	NA	NA	NA
II_737995	II	737995	q90.tof	6.69613695091869	5.19551221067407	1	JU1896	-18.403852556939	-1	0.112784665014693	NA	NA	NA	NA	NA
II_737995	II	737995	q90.tof	6.69613695091869	5.19551221067407	1	JU1934	-42.8711271078244	-1	0.112784665014693	NA	NA	NA	NA	NA
II_737995	II	737995	q90.tof	6.69613695091869	5.19551221067407	1	JU2007	-9.91622368046841	-1	0.112784665014693	NA	NA	NA	NA	NA
II_737995	II	737995	q90.tof	6.69613695091869	5.19551221067407	1	JU2016	-16.5253148743098	-1	0.112784665014693	NA	NA	NA	NA	NA
II_737995	II	737995	q90.tof	6.69613695091869	5.19551221067407	1	JU2017	31.6323426365042	-1	0.112784665014693	NA	NA	NA	NA	NA
II_737995	II	737995	q90.tof	6.69613695091869	5.19551221067407	1	JU2131	-27.6805668676092	-1	0.112784665014693	NA	NA	NA	NA	NA
II_737995	II	737995	q90.tof	6.69613695091869	5.19551221067407	1	JU2141	-141.370213387629	-1	0.112784665014693	NA	NA	NA	NA	NA
II_737995	II	737995	q90.tof	6.69613695091869	5.19551221067407	1	JU2250	-4.15119156150559	-1	0.112784665014693	NA	NA	NA	NA	NA
II_737995	II	737995	q90.tof	6.69613695091869	5.19551221067407	1	JU2257	-43.7190603938137	-1	0.112784665014693	NA	NA	NA	NA	NA
II_737995	II	737995	q90.tof	6.69613695091869	5.19551221067407	1	JU2464	-18.2478801086546	-1	0.112784665014693	NA	NA	NA	NA	NA
II_737995	II	737995	q90.tof	6.69613695091869	5.19551221067407	1	JU2466	-20.1650073120432	-1	0.112784665014693	NA	NA	NA	NA	NA
II_737995	II	737995	q90.tof	6.69613695091869	5.19551221067407	1	JU2478	9.00722091721532	-1	0.112784665014693	NA	NA	NA	NA	NA
II_737995	II	737995	q90.tof	6.69613695091869	5.19551221067407	1	JU2513	-20.9134735570855	-1	0.112784665014693	NA	NA	NA	NA	NA
II_737995	II	737995	q90.tof	6.69613695091869	5.19551221067407	1	JU2522	-29.502866360699	-1	0.112784665014693	NA	NA	NA	NA	NA
II_737995	II	737995	q90.tof	6.69613695091869	5.19551221067407	1	JU2526	-1.01776518586771	-1	0.112784665014693	NA	NA	NA	NA	NA
II_737995	II	737995	q90.tof	6.69613695091869	5.19551221067407	1	JU2534	-8.69565210058406	-1	0.112784665014693	NA	NA	NA	NA	NA
II_737995	II	737995	q90.tof	6.69613695091869	5.19551221067407	1	JU2565	-100.130257014924	-1	0.112784665014693	NA	NA	NA	NA	NA
II_737995	II	737995	q90.tof	6.69613695091869	5.19551221067407	1	JU2566	-43.4541624791583	-1	0.112784665014693	NA	NA	NA	NA	NA
II_737995	II	737995	q90.tof	6.69613695091869	5.19551221067407	1	JU2570	-47.5685833144923	-1	0.112784665014693	NA	NA	NA	NA	NA
II_737995	II	737995	q90.tof	6.69613695091869	5.19551221067407	1	JU2572	-69.7857255463976	-1	0.112784665014693	NA	NA	NA	NA	NA
II_737995	II	737995	q90.tof	6.69613695091869	5.19551221067407	1	JU2575	-69.8515487541598	-1	0.112784665014693	NA	NA	NA	NA	NA
II_737995	II	737995	q90.tof	6.69613695091869	5.19551221067407	1	JU2576	-89.7897557055859	-1	0.112784665014693	NA	NA	NA	NA	NA
II_737995	II	737995	q90.tof	6.69613695091869	5.19551221067407	1	JU2578	-20.901892208996	-1	0.112784665014693	NA	NA	NA	NA	NA
II_737995	II	737995	q90.tof	6.69613695091869	5.19551221067407	1	JU258	4.75773978481438	-1	0.112784665014693	NA	NA	NA	NA	NA
II_737995	II	737995	q90.tof	6.69613695091869	5.19551221067407	1	JU2581	186.557139152182	1	0.112784665014693	NA	NA	NA	NA	NA
II_737995	II	737995	q90.tof	6.69613695091869	5.19551221067407	1	JU2586	-28.9565551109356	-1	0.112784665014693	NA	NA	NA	NA	NA
II_737995	II	737995	q90.tof	6.69613695091869	5.19551221067407	1	JU2587	96.9017892027459	-1	0.112784665014693	NA	NA	NA	NA	NA
II_737995	II	737995	q90.tof	6.69613695091869	5.19551221067407	1	JU2592	-57.2572464292428	-1	0.112784665014693	NA	NA	NA	NA	NA
II_737995	II	737995	q90.tof	6.69613695091869	5.19551221067407	1	JU2593	143.8055954241	1	0.112784665014693	NA	NA	NA	NA	NA
II_737995	II	737995	q90.tof	6.69613695091869	5.19551221067407	1	JU2600	-47.7700792322994	-1	0.112784665014693	NA	NA	NA	NA	NA
II_737995	II	737995	q90.tof	6.69613695091869	5.19551221067407	1	JU2610	-65.6536867512968	-1	0.112784665014693	NA	NA	NA	NA	NA
II_737995	II	737995	q90.tof	6.69613695091869	5.19551221067407	1	JU2619	-13.1102397960728	-1	0.112784665014693	NA	NA	NA	NA	NA
II_737995	II	737995	q90.tof	6.69613695091869	5.19551221067407	1	JU2800	-42.5788560719124	-1	0.112784665014693	NA	NA	NA	NA	NA
II_737995	II	737995	q90.tof	6.69613695091869	5.19551221067407	1	JU2825	-60.028938732685	-1	0.112784665014693	NA	NA	NA	NA	NA
II_737995	II	737995	q90.tof	6.69613695091869	5.19551221067407	1	JU2829	166.161660152198	1	0.112784665014693	NA	NA	NA	NA	NA
II_737995	II	737995	q90.tof	6.69613695091869	5.19551221067407	1	JU2838	-72.4782292713292	-1	0.112784665014693	NA	NA	NA	NA	NA
II_737995	II	737995	q90.tof	6.69613695091869	5.19551221067407	1	JU2853	-31.4450423219898	-1	0.112784665014693	NA	NA	NA	NA	NA
II_737995	II	737995	q90.tof	6.69613695091869	5.19551221067407	1	JU2862	16.5434062520645	-1	0.112784665014693	NA	NA	NA	NA	NA
II_737995	II	737995	q90.tof	6.69613695091869	5.19551221067407	1	JU2866	-43.7349218630893	-1	0.112784665014693	NA	NA	NA	NA	NA
II_737995	II	737995	q90.tof	6.69613695091869	5.19551221067407	1	JU2878	-38.1532470162155	-1	0.112784665014693	NA	NA	NA	NA	NA
II_737995	II	737995	q90.tof	6.69613695091869	5.19551221067407	1	JU2879	-15.7494721998046	-1	0.112784665014693	NA	NA	NA	NA	NA
II_737995	II	737995	q90.tof	6.69613695091869	5.19551221067407	1	JU2906	-24.6248450952684	-1	0.112784665014693	NA	NA	NA	NA	NA
II_737995	II	737995	q90.tof	6.69613695091869	5.19551221067407	1	JU311	-8.59477346262161	-1	0.112784665014693	NA	NA	NA	NA	NA
II_737995	II	737995	q90.tof	6.69613695091869	5.19551221067407	1	JU3125	98.0167852925767	-1	0.112784665014693	NA	NA	NA	NA	NA
II_737995	II	737995	q90.tof	6.69613695091869	5.19551221067407	1	JU3127	-11.626713679866	-1	0.112784665014693	NA	NA	NA	NA	NA
II_737995	II	737995	q90.tof	6.69613695091869	5.19551221067407	1	JU3128	-20.8217459019968	-1	0.112784665014693	NA	NA	NA	NA	NA
II_737995	II	737995	q90.tof	6.69613695091869	5.19551221067407	1	JU3134	-48.6903234939128	-1	0.112784665014693	NA	NA	NA	NA	NA
II_737995	II	737995	q90.tof	6.69613695091869	5.19551221067407	1	JU3135	150.003676622444	-1	0.112784665014693	NA	NA	NA	NA	NA
II_737995	II	737995	q90.tof	6.69613695091869	5.19551221067407	1	JU3137	-44.270822053345	-1	0.112784665014693	NA	NA	NA	NA	NA
II_737995	II	737995	q90.tof	6.69613695091869	5.19551221067407	1	JU3140	6.20613993662108	-1	0.112784665014693	NA	NA	NA	NA	NA
II_737995	II	737995	q90.tof	6.69613695091869	5.19551221067407	1	JU3144	12.7471891833916	-1	0.112784665014693	NA	NA	NA	NA	NA
II_737995	II	737995	q90.tof	6.69613695091869	5.19551221067407	1	JU346	108.804818866817	-1	0.112784665014693	NA	NA	NA	NA	NA
II_737995	II	737995	q90.tof	6.69613695091869	5.19551221067407	1	JU367	-69.9929015162977	-1	0.112784665014693	NA	NA	NA	NA	NA
II_737995	II	737995	q90.tof	6.69613695091869	5.19551221067407	1	JU393	36.4928158039109	-1	0.112784665014693	NA	NA	NA	NA	NA
II_737995	II	737995	q90.tof	6.69613695091869	5.19551221067407	1	JU394	-4.85571503281486	-1	0.112784665014693	NA	NA	NA	NA	NA
II_737995	II	737995	q90.tof	6.69613695091869	5.19551221067407	1	JU397	-37.8280112863011	-1	0.112784665014693	NA	NA	NA	NA	NA
II_737995	II	737995	q90.tof	6.69613695091869	5.19551221067407	1	JU406	-26.957852236842	-1	0.112784665014693	NA	NA	NA	NA	NA
II_737995	II	737995	q90.tof	6.69613695091869	5.19551221067407	1	JU440	-24.6855088899808	-1	0.112784665014693	NA	NA	NA	NA	NA
II_737995	II	737995	q90.tof	6.69613695091869	5.19551221067407	1	JU561	-18.9866357096652	-1	0.112784665014693	NA	NA	NA	NA	NA
II_737995	II	737995	q90.tof	6.69613695091869	5.19551221067407	1	JU642	-29.6172348579101	-1	0.112784665014693	NA	NA	NA	NA	NA
II_737995	II	737995	q90.tof	6.69613695091869	5.19551221067407	1	JU751	78.2723321807437	1	0.112784665014693	NA	NA	NA	NA	NA
II_737995	II	737995	q90.tof	6.69613695091869	5.19551221067407	1	JU774	1.43891497685398	-1	0.112784665014693	NA	NA	NA	NA	NA
II_737995	II	737995	q90.tof	6.69613695091869	5.19551221067407	1	JU775	-1.00602733154806	-1	0.112784665014693	NA	NA	NA	NA	NA
II_737995	II	737995	q90.tof	6.69613695091869	5.19551221067407	1	JU778	5.79138921164946	-1	0.112784665014693	NA	NA	NA	NA	NA
II_737995	II	737995	q90.tof	6.69613695091869	5.19551221067407	1	JU782	-60.6798918518081	-1	0.112784665014693	NA	NA	NA	NA	NA
II_737995	II	737995	q90.tof	6.69613695091869	5.19551221067407	1	JU792	7.66368088874968	-1	0.112784665014693	NA	NA	NA	NA	NA
II_737995	II	737995	q90.tof	6.69613695091869	5.19551221067407	1	JU830	125.567351675781	-1	0.112784665014693	NA	NA	NA	NA	NA
II_737995	II	737995	q90.tof	6.69613695091869	5.19551221067407	1	KR314	143.6234241084	1	0.112784665014693	NA	NA	NA	NA	NA
II_737995	II	737995	q90.tof	6.69613695091869	5.19551221067407	1	LKC34	11.9741965414906	-1	0.112784665014693	NA	NA	NA	NA	NA
II_737995	II	737995	q90.tof	6.69613695091869	5.19551221067407	1	MY1	-23.7375061262889	-1	0.112784665014693	NA	NA	NA	NA	NA
II_737995	II	737995	q90.tof	6.69613695091869	5.19551221067407	1	MY10	-33.2832699643042	-1	0.112784665014693	NA	NA	NA	NA	NA
II_737995	II	737995	q90.tof	6.69613695091869	5.19551221067407	1	MY16	158.942783572298	-1	0.112784665014693	NA	NA	NA	NA	NA
II_737995	II	737995	q90.tof	6.69613695091869	5.19551221067407	1	MY18	155.549452682334	1	0.112784665014693	NA	NA	NA	NA	NA
[truncated: 19,574 more rows]
