# Supplementary material for: Extreme allelic heterogeneity at a Caenorhabditis elegans beta-tubulin locus explains natural resistance to benzimidazoles
Source: PLoS Pathog. 2018 Oct 29;14(10):e1007226. doi: 10.1371/journal.ppat.1007226 (PMC6224181; doi:10.1371/journal.ppat.1007226)
Supplement: S6 Data — (TSV) [file ppat.1007226.s006.tsv]

CHROM	POS	REF	ALT	nt_change	aa_change	gene_name	effect	corrected_spearman_cor_p
II	3408086	G	A	c.715G>A	p.Asp239Asn	nep-7	missense_variant	1.32892316381842e-08
II	2051583	C	T	c.97G>A	p.Val33Met	F07E5.4	missense_variant	2.82494668819424e-08
II	3630805	G	A	c.1076G>A	p.Cys359Tyr	M151.9	missense_variant	2.92129331550495e-08
II	3891673	C	A	c.125C>A	p.Thr42Asn	F53C3.8	missense_variant	3.0474616232139e-08
II	1283476	A	C	c.1328T>G	p.Leu443Arg	Y57G7A.6	missense_variant	8.14990659742948e-08
II	2222527	A	G	c.373T>C	p.Ser125Pro	cbs-2	missense_variant	8.33208414156756e-08
II	1283474	G	A	c.1330C>T	p.Pro444Ser	Y57G7A.6	missense_variant	8.414714109548e-08
II	3637920	C	G	c.872G>C	p.Arg291Pro	fbxb-31	missense_variant	1.14634856871479e-07
II	3637921	G	T	c.871C>A	p.Arg291Ser	fbxb-31	missense_variant	1.14634856871479e-07
II	3859211	G	A	c.1259C>T	p.Ser420Leu	oac-11	missense_variant	1.18159534064589e-07
II	1283173	T	G	c.1631A>C	p.Lys544Thr	Y57G7A.6	missense_variant	1.23715340820993e-07
II	1283186	C	A	c.1618G>T	p.Ala540Ser	Y57G7A.6	missense_variant	1.23715340820993e-07
II	1283302	C	T	c.1502G>A	p.Arg501Lys	Y57G7A.6	missense_variant	1.23715340820993e-07
II	1283306	C	T	c.1498G>A	p.Ala500Thr	Y57G7A.6	missense_variant	1.23715340820993e-07
II	1283318	T	G	c.1486A>C	p.Ile496Leu	Y57G7A.6	missense_variant	1.23715340820993e-07
II	1283359	T	C	c.1445A>G	p.His482Arg	Y57G7A.6	missense_variant	1.23715340820993e-07
II	2148914	T	G,C	c.555A>C	p.Glu185Asp	C40A11.7	missense_variant	1.26672165027465e-07
II	2186406	T	C	c.16A>G	p.Ser6Gly	gba-2	missense_variant	1.98762803060974e-07
II	2521739	T	G	c.262A>C	p.Asn88His	bath-13	missense_variant	2.63807647319569e-07
II	10315052	G	C	c.704C>G	p.Ala235Gly	gcy-5	missense_variant	2.85288446798754e-07
II	10312748	G	A	c.343G>A	p.Ala115Thr	ZK970.7	missense_variant	3.23583347538324e-07
II	2168295	A	G	c.412T>C	p.Tyr138His	fbxb-38	missense_variant	3.77670337720016e-07
II	2221069	A	G	c.1550T>C	p.Val517Ala	cbs-2	missense_variant&splice_region_variant	3.77670337720016e-07
II	3396894	T	A	c.1260A>T	p.Glu420Asp	nep-9	missense_variant	4.15266924366697e-07
II	3396896	C	T	c.1258G>A	p.Glu420Lys	nep-9	missense_variant	4.15266924366697e-07
II	3383615	G	A	c.1204G>A	p.Glu402Lys	T06D4.1	missense_variant	4.24070913455912e-07
II	3390188	A	G	c.737T>C	p.Phe246Ser	nep-19	missense_variant	4.24070913455912e-07
II	2184107	C	T	c.886G>A	p.Val296Met	gba-2	missense_variant	6.13060370033673e-07
II	10891420	C	T	c.1319C>T	p.Ser440Phe	ptr-8	missense_variant	8.82837746241401e-07
II	2174711	T	C	c.253A>G	p.Lys85Glu	C33C12.7	missense_variant	9.28046611996212e-07
II	422392	T	C	c.551A>G	p.Tyr184Cys	C24H12.8	missense_variant	9.81265312319738e-07
II	1099958	A	T	c.422T>A	p.Leu141Gln	pho-14	missense_variant	1.1080739123573e-06
II	1126560	G	A	c.1235G>A	p.Gly412Asp	eri-3	missense_variant	1.11488429004249e-06
II	1115915	C	T	c.697G>A	p.Ala233Thr	lips-13	missense_variant	1.13813128616608e-06
II	10597203	T	A	c.658A>T	p.Met220Leu	C14A4.8	missense_variant	1.35592816165916e-06
II	838424	G	A	c.47C>T	p.Thr16Ile	F28A10.8	missense_variant	1.54918657981557e-06
II	10586598	C	A	c.1037C>A	p.Pro346Gln	C14A4.3	missense_variant	1.57143704389148e-06
II	3389337	T	C	c.1400A>G	p.Lys467Arg	nep-19	missense_variant	1.60715203859173e-06
II	2150823	T	A	c.113A>T	p.Glu38Val	C40A11.8	missense_variant	1.78440793493474e-06
II	3637941	A	G	c.851T>C	p.Val284Ala	fbxb-31	missense_variant	1.94753700372335e-06
II	10369112	G	C	c.254C>G	p.Pro85Arg	ceh-58	missense_variant	2.12714529396724e-06
II	3418184	A	G	c.565A>G	p.Ile189Val	nep-6	missense_variant	2.14971523027924e-06
II	2495545	G	A	c.1232G>A	p.Gly411Asp	F53G2.1	missense_variant	2.30814241836884e-06
II	3408789	T	C	c.1097T>C	p.Ile366Thr	nep-7	missense_variant	2.43350534908594e-06
II	2492557	T	A	c.789T>A	p.Asp263Glu	F53G2.1	missense_variant	2.44377911378381e-06
II	991978	A	G	c.184A>G	p.Lys62Glu	fbxc-42	missense_variant	2.64523148740071e-06
II	1047988	G	A	c.830G>A	p.Ser277Asn	str-148	missense_variant	2.66106528243355e-06
II	933404	G	A	c.268G>A	p.Val90Ile	acs-15	missense_variant	2.82436153280186e-06
II	2149514	C	A	c.469G>T	p.Val157Leu	C40A11.7	missense_variant	2.91523718702467e-06
II	10460411	A	C	c.523A>C	p.Met175Leu	ZK673.11	missense_variant	3.24591500078889e-06
II	2469400	C	T	c.589G>A	p.Ala197Thr	tsr-1	missense_variant	3.33038419452234e-06
II	838196	A	C	c.275T>G	p.Phe92Cys	F28A10.8	missense_variant	3.3315795199096e-06
II	286637	C	T	c.5C>T	p.Ser2Phe	misc-1	missense_variant	3.51743160413329e-06
II	441701	G	T,A	c.109G>T	p.Val37Phe	C24H12.1	missense_variant	3.62701901153584e-06
II	344974	T	C	c.868A>G	p.Ile290Val	D1069.3	missense_variant	3.72030976669847e-06
II	907959	G	C	c.859C>G	p.Leu287Val	fbxc-24	missense_variant	3.83690547222375e-06
II	912898	C	G	c.780C>G	p.Ile260Met	fbxc-31	missense_variant	3.83690547222375e-06
II	975414	G	T	c.857G>T	p.Ser286Ile	fbxc-14	missense_variant	3.91231639133541e-06
II	113423	C	T	c.988C>T	p.Pro330Ser	C50D2.1	missense_variant	3.94390367637294e-06
II	168795	C	T	c.1414C>T	p.Leu472Phe	etr-1	missense_variant&splice_region_variant	3.94390367637294e-06
II	175224	G	A	c.272C>T	p.Pro91Leu	T01D1.3	missense_variant	3.94390367637294e-06
II	340677	C	T	c.139C>T	p.His47Tyr	D1069.1	missense_variant	3.94390367637294e-06
II	530940	A	G	c.986T>C	p.Phe329Ser	T27A1.2	missense_variant	3.94390367637294e-06
II	628253	G	T	c.619G>T	p.Gly207Trp	arrd-1	missense_variant	3.94390367637294e-06
II	660478	C	T	c.678G>A	p.Met226Ile	sri-45	missense_variant	3.94390367637294e-06
II	676351	G	A	c.698G>A	p.Arg233Lys	Y39F10C.1	missense_variant	3.94390367637294e-06
II	740429	C	T	c.136G>A	p.Asp46Asn	fbxc-48	missense_variant	3.94390367637294e-06
II	782613	G	T	c.299C>A	p.Pro100His	Y39F10A.3	missense_variant	3.94390367637294e-06
II	788742	C	A	c.204C>A	p.His68Gln	F46F5.15	missense_variant	3.94390367637294e-06
II	811536	G	A	c.2137G>A	p.Val713Ile	F46F5.11	missense_variant	3.94390367637294e-06
II	850641	T	C	c.14A>G	p.Gln5Arg	F28A10.5	missense_variant	3.94390367637294e-06
II	869416	C	T	c.233C>T	p.Pro78Leu	fbxc-51	missense_variant	3.94390367637294e-06
II	921279	G	T	c.1147C>A	p.His383Asn	clec-44	missense_variant	3.94390367637294e-06
II	924535	G	A	c.602G>A	p.Cys201Tyr	fbxc-28	missense_variant	3.94390367637294e-06
II	924733	T	C	c.800T>C	p.Val267Ala	fbxc-28	missense_variant	3.94390367637294e-06
II	947010	G	A	c.874C>T	p.Pro292Ser	fbxc-32	missense_variant	3.94390367637294e-06
II	947501	G	T	c.383C>A	p.Ala128Asp	fbxc-32	missense_variant	3.94390367637294e-06
II	966663	T	G	c.245A>C	p.Asp82Ala	fbxc-18	missense_variant	3.94390367637294e-06
II	1042148	T	C	c.110A>G	p.Asn37Ser	fbxb-41	missense_variant	3.98610747953638e-06
II	31275	T	C	c.253A>G	p.Thr85Ala	F23F1.5	missense_variant	4.01801407884975e-06
II	803676	A	G	c.319A>G	p.Asn107Asp	F46F5.13	missense_variant	4.01801407884975e-06
II	826485	A	G	c.208A>G	p.Ile70Val	F28A10.1	missense_variant	4.12642340330606e-06
II	827102	T	G	c.623T>G	p.Leu208Trp	F28A10.1	missense_variant	4.12642340330606e-06
II	800561	G	C	c.346G>C	p.Asp116His	F46F5.14	missense_variant	4.2053384919791e-06
II	936297	G	A	c.1572G>A	p.Met524Ile	acs-15	missense_variant	4.2053384919791e-06
II	888507	A	C	c.10A>C	p.Ile4Leu	T07D3.4	missense_variant&splice_region_variant	4.37245002771002e-06
II	10703184	C	T	c.1054G>A	p.Val352Ile	dph-2	missense_variant	4.39314341616339e-06
II	10711382	T	C	c.2278T>C	p.Ser760Pro	bli-1	missense_variant	4.39314341616339e-06
II	10727789	G	A	c.3145G>A	p.Gly1049Arg	mks-5	missense_variant	4.39314341616339e-06
II	901992	G	C	c.61G>C	p.Val21Leu	T07D3.2	missense_variant	4.48725506006983e-06
II	902010	T	A	c.79T>A	p.Ser27Thr	T07D3.2	missense_variant	4.48725506006983e-06
II	902018	G	T	c.87G>T	p.Met29Ile	T07D3.2	missense_variant	4.48725506006983e-06
II	875218	C	T	c.448C>T	p.Pro150Ser	alg-2	missense_variant	4.58676535849001e-06
II	876630	G	T	c.1569G>T	p.Leu523Phe	alg-2	missense_variant	4.58676535849001e-06
II	899425	T	C	c.730A>G	p.Thr244Ala	T07D3.9	missense_variant	4.58676535849001e-06
II	899431	T	G	c.724A>C	p.Ser242Arg	T07D3.9	missense_variant	4.58676535849001e-06
II	899502	C	T	c.653G>A	p.Gly218Asp	T07D3.9	missense_variant	4.58676535849001e-06
II	899712	C	T	c.487G>A	p.Val163Ile	T07D3.9	missense_variant	4.58676535849001e-06
II	899886	G	A	c.392C>T	p.Thr131Ile	T07D3.9	missense_variant	4.58676535849001e-06
II	901942	C	T	c.11C>T	p.Ser4Phe	T07D3.2	missense_variant	4.58676535849001e-06
II	901944	A	C	c.13A>C	p.Ile5Leu	T07D3.2	missense_variant	4.58676535849001e-06
II	902163	A	G	c.188A>G	p.His63Arg	T07D3.2	missense_variant	4.58676535849001e-06
II	902202	A	G	c.227A>G	p.Lys76Arg	T07D3.2	missense_variant	4.58676535849001e-06
II	902307	A	T	c.332A>T	p.Tyr111Phe	T07D3.2	missense_variant	4.58676535849001e-06
II	902381	T	A	c.406T>A	p.Ser136Thr	T07D3.2	missense_variant	4.58676535849001e-06
II	902399	G	A	c.424G>A	p.Asp142Asn	T07D3.2	missense_variant	4.58676535849001e-06
II	902406	T	C	c.431T>C	p.Ile144Thr	T07D3.2	missense_variant	4.58676535849001e-06
II	902531	G	A	c.556G>A	p.Ala186Thr	T07D3.2	missense_variant	4.58676535849001e-06
II	902539	A	T	c.564A>T	p.Leu188Phe	T07D3.2	missense_variant	4.58676535849001e-06
II	902613	T	A	c.593T>A	p.Val198Asp	T07D3.2	missense_variant	4.58676535849001e-06
II	902628	G	A	c.608G>A	p.Gly203Glu	T07D3.2	missense_variant	4.58676535849001e-06
II	902676	T	A	c.656T>A	p.Leu219Gln	T07D3.2	missense_variant	4.58676535849001e-06
II	902695	C	A	c.675C>A	p.Asp225Glu	T07D3.2	missense_variant	4.58676535849001e-06
II	902780	T	A	c.760T>A	p.Ser254Thr	T07D3.2	missense_variant	4.58676535849001e-06
II	907599	T	A	c.1172A>T	p.Tyr391Phe	fbxc-24	missense_variant	4.58676535849001e-06
II	907713	C	T	c.1105G>A	p.Ala369Thr	fbxc-24	missense_variant	4.58676535849001e-06
II	907775	G	A	c.1043C>T	p.Thr348Ile	fbxc-24	missense_variant	4.58676535849001e-06
II	907826	G	C	c.992C>G	p.Pro331Arg	fbxc-24	missense_variant	4.58676535849001e-06
II	908078	A	G	c.740T>C	p.Val247Ala	fbxc-24	missense_variant	4.58676535849001e-06
II	908358	A	G	c.460T>C	p.Tyr154His	fbxc-24	missense_variant	4.58676535849001e-06
II	908360	C	A	c.458G>T	p.Arg153Leu	fbxc-24	missense_variant	4.58676535849001e-06
II	908363	G	C	c.455C>G	p.Thr152Ser	fbxc-24	missense_variant	4.58676535849001e-06
II	908535	C	T	c.283G>A	p.Asp95Asn	fbxc-24	missense_variant	4.58676535849001e-06
II	908702	A	C	c.116T>G	p.Leu39Arg	fbxc-24	missense_variant	4.58676535849001e-06
II	909616	G	T	c.16C>A	p.Gln6Lys	fbxc-24	missense_variant	4.58676535849001e-06
II	909967	T	A	c.84T>A	p.His28Gln	fbxc-27	missense_variant	4.58676535849001e-06
II	909968	G	A	c.85G>A	p.Ala29Thr	fbxc-27	missense_variant	4.58676535849001e-06
II	909969	C	T	c.86C>T	p.Ala29Val	fbxc-27	missense_variant	4.58676535849001e-06
II	910001	G	A	c.118G>A	p.Glu40Lys	fbxc-27	missense_variant	4.58676535849001e-06
II	910003	A	C	c.120A>C	p.Glu40Asp	fbxc-27	missense_variant	4.58676535849001e-06
II	910072	T	G	c.189T>G	p.Asp63Glu	fbxc-27	missense_variant	4.58676535849001e-06
II	910080	C	T	c.197C>T	p.Ser66Phe	fbxc-27	missense_variant	4.58676535849001e-06
II	910288	T	A	c.405T>A	p.Phe135Leu	fbxc-27	missense_variant	4.58676535849001e-06
II	910308	G	A	c.425G>A	p.Cys142Tyr	fbxc-27	missense_variant	4.58676535849001e-06
II	910317	G	A	c.434G>A	p.Ser145Asn	fbxc-27	missense_variant	4.58676535849001e-06
II	910319	C	T	c.436C>T	p.Leu146Phe	fbxc-27	missense_variant	4.58676535849001e-06
II	910326	A	G	c.443A>G	p.Gln148Arg	fbxc-27	missense_variant	4.58676535849001e-06
II	910330	A	C	c.447A>C	p.Lys149Asn	fbxc-27	missense_variant	4.58676535849001e-06
II	910334	A	G	c.451A>G	p.Lys151Glu	fbxc-27	missense_variant	4.58676535849001e-06
II	910335	A	G	c.452A>G	p.Lys151Arg	fbxc-27	missense_variant	4.58676535849001e-06
II	910385	C	T	c.502C>T	p.His168Tyr	fbxc-27	missense_variant	4.58676535849001e-06
II	910403	C	A	c.520C>A	p.His174Asn	fbxc-27	missense_variant	4.58676535849001e-06
II	910504	C	A	c.621C>A	p.Phe207Leu	fbxc-27	missense_variant	4.58676535849001e-06
II	910514	G	A	c.631G>A	p.Ala211Thr	fbxc-27	missense_variant	4.58676535849001e-06
II	910518	A	G	c.635A>G	p.Lys212Arg	fbxc-27	missense_variant	4.58676535849001e-06
II	910520	G	A	c.637G>A	p.Gly213Arg	fbxc-27	missense_variant	4.58676535849001e-06
II	910546	A	C	c.663A>C	p.Lys221Asn	fbxc-27	missense_variant	4.58676535849001e-06
II	910555	G	T	c.672G>T	p.Met224Ile	fbxc-27	missense_variant	4.58676535849001e-06
II	910557	T	G	c.674T>G	p.Leu225Trp	fbxc-27	missense_variant	4.58676535849001e-06
II	910614	A	G	c.731A>G	p.Asn244Ser	fbxc-27	missense_variant	4.58676535849001e-06
II	912631	A	T	c.575A>T	p.Gln192Leu	fbxc-31	missense_variant	4.58676535849001e-06
II	914189	C	T	c.206C>T	p.Ser69Leu	fbxc-33	missense_variant	4.58676535849001e-06
II	914290	A	G	c.307A>G	p.Lys103Glu	fbxc-33	missense_variant	4.58676535849001e-06
II	914434	A	T	c.451A>T	p.Met151Leu	fbxc-33	missense_variant	4.58676535849001e-06
II	914443	T	C	c.460T>C	p.Ser154Pro	fbxc-33	missense_variant	4.58676535849001e-06
II	914474	G	A	c.491G>A	p.Gly164Glu	fbxc-33	missense_variant	4.58676535849001e-06
II	914551	T	G	c.568T>G	p.Cys190Gly	fbxc-33	missense_variant	4.58676535849001e-06
II	914562	A	T	c.579A>T	p.Gln193His	fbxc-33	missense_variant	4.58676535849001e-06
II	914578	G	A	c.595G>A	p.Val199Ile	fbxc-33	missense_variant	4.58676535849001e-06
II	914596	C	A	c.613C>A	p.Leu205Ile	fbxc-33	missense_variant	4.58676535849001e-06
II	914641	A	G	c.658A>G	p.Ile220Val	fbxc-33	missense_variant	4.58676535849001e-06
II	914734	A	G	c.751A>G	p.Ser251Gly	fbxc-33	missense_variant	4.58676535849001e-06
II	914736	T	G	c.753T>G	p.Ser251Arg	fbxc-33	missense_variant	4.58676535849001e-06
II	914827	A	G	c.844A>G	p.Asn282Asp	fbxc-33	missense_variant	4.58676535849001e-06
II	915076	A	C	c.1048A>C	p.Ile350Leu	fbxc-33	missense_variant	4.58676535849001e-06
II	915092	C	T	c.1064C>T	p.Ser355Leu	fbxc-33	missense_variant	4.58676535849001e-06
II	915100	A	G	c.1072A>G	p.Ile358Val	fbxc-33	missense_variant	4.58676535849001e-06
II	920900	T	A	c.1477A>T	p.Asn493Tyr	clec-44	missense_variant	4.58676535849001e-06
II	921236	T	C	c.1190A>G	p.Glu397Gly	clec-44	missense_variant	4.58676535849001e-06
II	10910150	G	A	c.170C>T	p.Thr57Ile	sra-11	missense_variant	4.62414781599316e-06
II	910568	A	C	c.685A>C	p.Ile229Leu	fbxc-27	missense_variant	4.71162957419671e-06
II	902049	C	A	c.118C>A	p.Leu40Met	T07D3.2	missense_variant	4.73259730108989e-06
II	902053	A	T	c.122A>T	p.Asp41Val	T07D3.2	missense_variant	4.73259730108989e-06
II	970345	C	G	c.425C>G	p.Thr142Ser	C32B5.6	missense_variant	4.80008807632612e-06
II	888549	A	C	c.52A>C	p.Ile18Leu	T07D3.4	missense_variant	4.83344106560436e-06
II	888555	G	A	c.58G>A	p.Val20Ile	T07D3.4	missense_variant	4.83344106560436e-06
II	889007	G	A	c.403G>A	p.Val135Ile	T07D3.4	missense_variant	4.83344106560436e-06
II	889947	A	G	c.730A>G	p.Ile244Val	T07D3.4	missense_variant	4.83344106560436e-06
II	890063	G	A	c.799G>A	p.Val267Ile	T07D3.4	missense_variant&splice_region_variant	4.83344106560436e-06
II	890144	A	T	c.880A>T	p.Ile294Phe	T07D3.4	missense_variant	4.83344106560436e-06
II	890507	C	G	c.1053C>G	p.Asp351Glu	T07D3.4	missense_variant	4.83344106560436e-06
II	907763	C	T	c.1055G>A	p.Ser352Asn	fbxc-24	missense_variant	4.83344106560436e-06
II	910097	C	G	c.214C>G	p.Gln72Glu	fbxc-27	missense_variant	4.83344106560436e-06
II	921452	A	T	c.974T>A	p.Val325Glu	clec-44	missense_variant	4.83344106560436e-06
II	910895	T	C	c.1012T>C	p.Phe338Leu	fbxc-27	missense_variant	4.84122229421618e-06
II	910914	A	G	c.1031A>G	p.Lys344Arg	fbxc-27	missense_variant	4.84122229421618e-06
II	2543451	G	A	c.3160G>A	p.Glu1054Lys	K02F6.4	missense_variant	5.06421024896276e-06
II	3632392	A	T	c.648A>T	p.Arg216Ser	M151.2	missense_variant	5.30710693785843e-06
II	2526262	C	A	c.1213G>T	p.Ala405Ser	K02F6.7	missense_variant	5.37485239676283e-06
II	2319685	G	T	c.592G>T	p.Ala198Ser	ZK1240.9	missense_variant	5.40783871190925e-06
II	2445052	A	G	c.779A>G	p.Asn260Ser	vab-19	missense_variant	5.40783871190925e-06
II	2456925	C	A	c.765G>T	p.Gln255His	pqn-42	missense_variant	5.40783871190925e-06
II	2456932	C	T	c.758G>A	p.Gly253Asp	pqn-42	missense_variant	5.40783871190925e-06
II	2456943	G	T	c.747C>A	p.Asn249Lys	pqn-42	missense_variant	5.40783871190925e-06
II	2406900	G	A	c.677C>T	p.Ala226Val	F16G10.15	missense_variant	5.4388595089181e-06
II	2429330	T	C	c.596A>G	p.Asn199Ser	ceh-86	missense_variant	5.51776285171601e-06
II	10686499	T	A	c.30T>A	p.Asp10Glu	ptb-1	missense_variant	5.53760413392858e-06
II	2429454	T	C	c.472A>G	p.Lys158Glu	ceh-86	missense_variant	5.6311126795021e-06
II	2333654	C	G	c.452C>G	p.Ser151Cys	F43C11.8	missense_variant	5.66427743318395e-06
II	2333744	A	G	c.542A>G	p.Glu181Gly	F43C11.8	missense_variant	5.66427743318395e-06
II	2429867	T	C	c.59A>G	p.Tyr20Cys	ceh-86	missense_variant	5.66427743318395e-06
II	3876089	C	T	c.778G>A	p.Glu260Lys	nep-3	missense_variant	5.69570351822809e-06
II	2493426	C	T	c.995C>T	p.Thr332Ile	F53G2.1	missense_variant	6.09049680306412e-06
II	2319071	G	T	c.423G>T	p.Arg141Ser	ZK1240.9	missense_variant	6.12162446794717e-06
II	2319121	C	T	c.473C>T	p.Thr158Ile	ZK1240.9	missense_variant	6.12162446794717e-06
II	2406085	G	C	c.941C>G	p.Pro314Arg	F16G10.15	missense_variant	6.15535635302834e-06
II	901962	T	A	c.31T>A	p.Phe11Ile	T07D3.2	missense_variant	6.72093726218081e-06
II	3895777	A	T	c.684A>T	p.Lys228Asn	F53C3.7	missense_variant	6.84647665647952e-06
II	2366046	T	G	c.210A>C	p.Glu70Asp	F43C11.12	missense_variant	6.98694391484603e-06
II	10530489	C	T	c.68C>T	p.Ser23Leu	mab-10	missense_variant	7.12715120599456e-06
II	10792594	T	G	c.553A>C	p.Ile185Leu	vps-11	missense_variant	7.33290816154631e-06
II	787906	T	A	c.452T>A	p.Met151Lys	F46F5.16	missense_variant	7.41450903425563e-06
II	1785917	A	G	c.349T>C	p.Phe117Leu	C08F1.10	missense_variant	7.67044946491606e-06
II	1785920	C	T	c.346G>A	p.Val116Ile	C08F1.10	missense_variant	7.67044946491606e-06
II	910352	T	C,G	c.469T>C	p.Ser157Pro	fbxc-27	missense_variant	7.78144924959352e-06
II	3129582	A	T	c.350A>T	p.Asn117Ile	chil-24	missense_variant	8.08177332945238e-06
II	3881924	C	T	c.917C>T	p.Pro306Leu	nhr-166	missense_variant	8.40172422649837e-06
II	901959	C	A	c.28C>A	p.Leu10Ile	T07D3.2	missense_variant	8.46992893256478e-06
II	3115702	C	A	c.983C>A	p.Pro328His	clec-123	missense_variant	8.57943076980177e-06
II	3378450	A	G	c.761A>G	p.Gln254Arg	bath-9	missense_variant	8.65526254867981e-06
II	3126339	C	T	c.103G>A	p.Glu35Lys	ins-19	missense_variant	8.87253619217333e-06
II	907768	G	T	c.1050C>A	p.Asp350Glu	fbxc-24	missense_variant	9.58500332927974e-06
II	3874646	C	A	c.1520G>T	p.Arg507Leu	nep-3	missense_variant	1.04699193468153e-05
II	3874682	G	A	c.1484C>T	p.Thr495Ile	nep-3	missense_variant	1.04699193468153e-05
II	3876276	T	A	c.648A>T	p.Lys216Asn	nep-3	missense_variant	1.04699193468153e-05
II	3875418	G	T	c.886C>A	p.Pro296Thr	nep-3	missense_variant	1.04737030126742e-05
II	2485718	C	A	c.996C>A	p.Asn332Lys	F53G2.2	missense_variant	1.16354695087148e-05
II	1551649	T	C	c.892T>C	p.Tyr298His	fbxb-51	missense_variant	1.17344652663493e-05
II	3873687	C	T	c.1759G>A	p.Asp587Asn	nep-3	missense_variant	1.17914487050212e-05
II	3880469	T	A	c.101T>A	p.Phe34Tyr	nhr-166	missense_variant	1.17914487050212e-05
II	3389275	C	G,T	c.1462G>C	p.Asp488His	nep-19	missense_variant	1.18787633370298e-05
II	3123594	G	A	c.89G>A	p.Gly30Asp	srh-71	missense_variant	1.27293727290747e-05
II	3122124	G	A	c.1507G>A	p.Ala503Thr	T10D4.6	missense_variant	1.3018554696725e-05
II	3874658	C	T	c.1508G>A	p.Gly503Glu	nep-3	missense_variant	1.30218460433921e-05
II	3872322	G	A	c.1505G>A	p.Arg502His	oac-10	missense_variant	1.40021239336112e-05
II	2457868	G	T	c.349C>A	p.Leu117Ile	pqn-42	missense_variant	1.43691964064203e-05
II	3875018	T	C	c.1195A>G	p.Ile399Val	nep-3	missense_variant	1.43967459163735e-05
II	3876162	G	T	c.705C>A	p.Phe235Leu	nep-3	missense_variant	1.43967459163735e-05
II	3876164	A	G	c.703T>C	p.Phe235Leu	nep-3	missense_variant	1.43967459163735e-05
II	2457016	T	G	c.674A>C	p.Gln225Pro	pqn-42	missense_variant	1.48831222971406e-05
II	2457025	G	T	c.665C>A	p.Pro222Gln	pqn-42	missense_variant	1.5546613982143e-05
II	912145	A	G	c.89A>G	p.Gln30Arg	fbxc-31	missense_variant	1.73605560672234e-05
II	912148	C	G	c.92C>G	p.Ser31Cys	fbxc-31	missense_variant	1.73605560672234e-05
II	827478	G	T	c.905G>T	p.Cys302Phe	F28A10.1	missense_variant	1.73840544596181e-05
II	902327	G	T	c.352G>T	p.Val118Phe	T07D3.2	missense_variant	1.77818785589588e-05
II	908731	A	T	c.87T>A	p.Asn29Lys	fbxc-24	missense_variant	1.77818785589588e-05
II	908733	T	C	c.85A>G	p.Asn29Asp	fbxc-24	missense_variant	1.77818785589588e-05
II	910266	G	T	c.383G>T	p.Arg128Leu	fbxc-27	missense_variant	1.77818785589588e-05
II	910268	G	A	c.385G>A	p.Gly129Ser	fbxc-27	missense_variant	1.77818785589588e-05
II	910271	G	A	c.388G>A	p.Val130Ile	fbxc-27	missense_variant	1.77818785589588e-05
II	903415	T	C	c.782T>C	p.Met261Thr	T07D3.2	missense_variant	1.82256010569999e-05
II	914110	T	C	c.127T>C	p.Tyr43His	fbxc-33	missense_variant	1.82256010569999e-05
II	1280384	A	T	c.664A>T	p.Ile222Leu	srz-63	missense_variant	1.84842894020931e-05
II	900576	A	T	c.104T>A	p.Phe35Tyr	T07D3.9	missense_variant	1.86797744819808e-05
II	910589	G	A	c.706G>A	p.Glu236Lys	fbxc-27	missense_variant	1.8700717913198e-05
II	910590	A	T	c.707A>T	p.Glu236Val	fbxc-27	missense_variant	1.8700717913198e-05
II	11157340	T	A	c.2507A>T	p.Tyr836Phe	ptr-13	missense_variant	1.87281943935466e-05
II	910949	A	G	c.1066A>G	p.Lys356Glu	fbxc-27	missense_variant&splice_region_variant	1.88801860203915e-05
II	2429562	T	A	c.364A>T	p.Thr122Ser	ceh-86	missense_variant	1.89127080485463e-05
II	2429565	C	T	c.361G>A	p.Asp121Asn	ceh-86	missense_variant	1.89127080485463e-05
II	2429589	C	G	c.337G>C	p.Gly113Arg	ceh-86	missense_variant	1.89127080485463e-05
II	992149	G	A	c.355G>A	p.Glu119Lys	fbxc-42	missense_variant	1.90830804164195e-05
II	2429554	C	G,T	c.372G>C	p.Met124Ile	ceh-86	missense_variant	1.92666676927057e-05
II	2319187	G	T	c.493G>T	p.Gly165Cys	ZK1240.9	missense_variant	1.94948666532597e-05
II	888817	A	C	c.259A>C	p.Asn87His	T07D3.4	missense_variant	1.96756451604198e-05
II	2333896	C	T	c.694C>T	p.Arg232Trp	F43C11.8	missense_variant	1.97665616679231e-05
II	914094	G	A,T	c.111G>T	p.Leu37Phe	fbxc-33	missense_variant	2.00809583145436e-05
II	10902777	T	A	c.963A>T	p.Lys321Asn	sra-12	missense_variant	2.01041592369709e-05
II	1787558	C	T	c.487G>A	p.Ala163Thr	C08F1.6	missense_variant	2.0225695731348e-05
II	3746568	T	C,G	c.845A>G	p.Gln282Arg	fbxb-92	missense_variant	2.06690929923567e-05
II	3875002	T	C	c.1211A>G	p.Gln404Arg	nep-3	missense_variant	2.09090945312876e-05
II	3875474	A	G	c.830T>C	p.Val277Ala	nep-3	missense_variant	2.09090945312876e-05
II	3875485	G	T	c.819C>A	p.Asn273Lys	nep-3	missense_variant	2.09090945312876e-05
II	2457109	A	T	c.581T>A	p.Met194Lys	pqn-42	missense_variant	2.09388042985702e-05
II	3413203	T	A	c.764A>T	p.Lys255Met	F18A12.7	missense_variant	2.14021897599766e-05
II	1789800	A	G	c.568A>G	p.Thr190Ala	fbxb-13	missense_variant	2.14351404055811e-05
II	1789813	G	C	c.581G>C	p.Arg194Thr	fbxb-13	missense_variant	2.14351404055811e-05
II	2319223	G	A	c.529G>A	p.Ala177Thr	ZK1240.9	missense_variant	2.1482567088505e-05
II	2707908	C	T,A	c.31G>A	p.Val11Ile	Y47G7B.2	missense_variant	2.21557479396499e-05
II	2581151	G	A	c.769C>T	p.Pro257Ser	sri-74	missense_variant	2.2178182592473e-05
II	10535766	T	G	c.934A>C	p.Met312Leu	R166.2	missense_variant	2.24080940468019e-05
II	10539933	G	C	c.1206C>G	p.Ser402Arg	pro-1	missense_variant	2.24080940468019e-05
II	10541200	C	T	c.314G>A	p.Ser105Asn	pro-1	missense_variant	2.24080940468019e-05
II	900476	A	C	c.204T>G	p.Asn68Lys	T07D3.9	missense_variant	2.26408113883923e-05
II	900485	C	G	c.195G>C	p.Glu65Asp	T07D3.9	missense_variant	2.26408113883923e-05
II	902203	G	C	c.228G>C	p.Lys76Asn	T07D3.2	missense_variant	2.26408113883923e-05
II	902363	T	G	c.388T>G	p.Phe130Val	T07D3.2	missense_variant	2.26408113883923e-05
II	902366	C	A	c.391C>A	p.Gln131Lys	T07D3.2	missense_variant	2.26408113883923e-05
II	902520	T	C	c.545T>C	p.Leu182Ser	T07D3.2	missense_variant	2.26408113883923e-05
II	3672306	G	C	c.891C>G	p.Asp297Glu	sea-1	missense_variant	2.26745081032948e-05
II	3672410	G	T	c.787C>A	p.Leu263Ile	sea-1	missense_variant	2.26745081032948e-05
II	3724372	T	C	c.113T>C	p.Ile38Thr	C46E10.1	missense_variant	2.26745081032948e-05
II	3725384	C	T	c.572C>T	p.Ala191Val	C46E10.1	missense_variant	2.26745081032948e-05
II	3725389	G	A	c.577G>A	p.Val193Met	C46E10.1	missense_variant	2.26745081032948e-05
II	3793029	T	A	c.344A>T	p.Lys115Met	fbxb-99	missense_variant	2.26745081032948e-05
II	2251241	A	G	c.1396A>G	p.Thr466Ala	F54A3.2	missense_variant&splice_region_variant	2.26875768026855e-05
II	3877131	T	C	c.7A>G	p.Lys3Glu	nep-3	missense_variant	2.29347413986852e-05
II	2365970	C	A	c.286G>T	p.Ala96Ser	F43C11.12	missense_variant	2.34518103512998e-05
II	2365973	T	G	c.283A>C	p.Asn95His	F43C11.12	missense_variant	2.34518103512998e-05
II	3115286	C	T	c.626C>T	p.Pro209Leu	clec-123	missense_variant	2.35634855293955e-05
II	2531288	G	A	c.151G>A	p.Glu51Lys	K02F6.6	missense_variant	2.39533104604179e-05
II	3725494	T	C	c.632T>C	p.Val211Ala	C46E10.1	missense_variant	2.48645561542295e-05
II	3876836	G	T	c.251C>A	p.Pro84Gln	nep-3	missense_variant	2.6444367729696e-05
II	890651	A	T,G	c.1197A>T	p.Leu399Phe	T07D3.4	missense_variant	2.66043871425699e-05
II	3874957	A	G	c.1256T>C	p.Ile419Thr	nep-3	missense_variant	2.71128998546344e-05
II	3874963	G	A	c.1250C>T	p.Ser417Leu	nep-3	missense_variant	2.71128998546344e-05
II	688165	C	T	c.820C>T	p.His274Tyr	T02H6.5	missense_variant	2.78982962213448e-05
II	3202351	A	G	c.224T>C	p.Val75Ala	sri-53	missense_variant	2.81749746001143e-05
II	1789338	G	A,T	c.106G>A	p.Ala36Thr	fbxb-13	missense_variant	2.81901070154963e-05
II	912228	A	C	c.172A>C	p.Lys58Gln	fbxc-31	missense_variant	2.83414969696189e-05
II	1549556	T	G,C	c.415A>C	p.Lys139Gln	fbxb-52	missense_variant	2.87156802126612e-05
II	691891	C	A	c.11C>A	p.Thr4Asn	T02H6.3	missense_variant	2.89103461943203e-05
II	3120028	G	C	c.167G>C	p.Ser56Thr	T10D4.6	missense_variant	2.95230770014972e-05
II	2531337	A	G	c.200A>G	p.Gln67Arg	K02F6.6	missense_variant	2.98098048360753e-05
II	411674	A	C	c.338A>C	p.Asn113Thr	C24H12.4	missense_variant	2.98430054754946e-05
II	3876446	C	A	c.528G>T	p.Glu176Asp	nep-3	missense_variant	3.01829110987464e-05
II	3876449	A	C	c.525T>G	p.Asp175Glu	nep-3	missense_variant	3.01829110987464e-05
II	3877121	A	T	c.17T>A	p.Ile6Lys	nep-3	missense_variant	3.02812245593122e-05
II	3877130	T	A	c.8A>T	p.Lys3Ile	nep-3	missense_variant	3.02812245593122e-05
II	970042	C	A	c.278C>A	p.Ala93Glu	C32B5.6	missense_variant	3.16285610230404e-05
II	970266	T	C	c.346T>C	p.Phe116Leu	C32B5.6	missense_variant	3.16285610230404e-05
II	3202577	C	A	c.43G>T	p.Gly15Cys	sri-53	missense_variant	3.22884281328219e-05
II	3721454	G	A	c.97G>A	p.Val33Ile	C46E10.3	missense_variant	3.26703920384169e-05
II	3721505	G	C	c.148G>C	p.Val50Leu	C46E10.3	missense_variant	3.26703920384169e-05
II	3893399	T	C	c.704T>C	p.Val235Ala	F53C3.8	missense_variant&splice_region_variant	3.28653221038759e-05
II	3873797	A	T	c.1698T>A	p.Asn566Lys	nep-3	missense_variant	3.41788597666666e-05
II	1539859	G	A	c.916G>A	p.Ala306Thr	fbxb-44	missense_variant	3.49568866388256e-05
II	971077	C	A	c.698G>T	p.Arg233Ile	C32B5.15	missense_variant	3.52312019273294e-05
II	1549607	T	C	c.364A>G	p.Lys122Glu	fbxb-52	missense_variant	3.54981977815613e-05
II	3243696	C	A	c.355G>T	p.Asp119Tyr	C17F4.12	missense_variant	3.56138046186425e-05
II	3721529	C	G	c.172C>G	p.Pro58Ala	C46E10.3	missense_variant	3.62110687409484e-05
II	3723745	G	A	c.221G>A	p.Gly74Glu	C46E10.2	missense_variant	3.62110687409484e-05
II	3723789	A	G	c.265A>G	p.Ile89Val	C46E10.2	missense_variant	3.62110687409484e-05
II	1539683	T	C	c.740T>C	p.Ile247Thr	fbxb-44	missense_variant	3.62244173638973e-05
II	3728725	T	C	c.413A>G	p.Gln138Arg	C46E10.9	missense_variant	3.63008805640929e-05
II	2527675	A	G	c.551T>C	p.Leu184Ser	K02F6.7	missense_variant	3.63709940364846e-05
II	2707923	C	T	c.16G>A	p.Ala6Thr	Y47G7B.2	missense_variant	3.68330899112719e-05
II	3892949	G	A	c.643G>A	p.Gly215Arg	F53C3.8	missense_variant	3.69542508239674e-05
II	2548038	C	G	c.1087C>G	p.Pro363Ala	K02F6.3	missense_variant	3.7476428376643e-05
II	3517847	G	T	c.1504G>T	p.Ala502Ser	clec-125	missense_variant	3.75087155425664e-05
II	3520106	C	G	c.288C>G	p.Asn96Lys	clec-126	missense_variant	3.75087155425664e-05
II	3537011	G	A	c.2899C>T	p.Leu967Phe	apd-3	missense_variant	3.75087155425664e-05
II	1539386	C	G,A	c.443C>G	p.Thr148Ser	fbxb-44	missense_variant	3.75805921274164e-05
II	1549577	A	C,G	c.394T>G	p.Ser132Ala	fbxb-52	missense_variant	3.85137759105971e-05
II	3479773	A	C	c.646T>G	p.Ser216Ala	Y49F6B.8	missense_variant	3.91319865326445e-05
II	3876435	C	T	c.539G>A	p.Gly180Glu	nep-3	missense_variant	3.92131610477928e-05
II	2541223	T	C	c.1901T>C	p.Ile634Thr	K02F6.4	missense_variant	3.95459216855744e-05
II	2311790	G	T,C	c.632C>A	p.Ala211Glu	B0281.8	missense_variant	4.04445680600819e-05
II	3900772	G	A,C	c.538G>A	p.Val180Ile	F53C3.5	missense_variant	4.05572698047596e-05
II	3202561	G	A	c.59C>T	p.Ser20Leu	sri-53	missense_variant	4.09616593359916e-05
II	3202570	G	A	c.50C>T	p.Thr17Ile	sri-53	missense_variant	4.09616593359916e-05
II	3202615	A	G	c.5T>C	p.Phe2Ser	sri-53	missense_variant	4.09616593359916e-05
II	931197	A	T	c.14A>T	p.Tyr5Phe	fbxc-34	missense_variant	4.11138658022912e-05
II	1539864	T	A	c.921T>A	p.Phe307Leu	fbxb-44	missense_variant	4.17404089535444e-05
II	924789	C	T	c.856C>T	p.Leu286Phe	fbxc-28	missense_variant	4.19715452960079e-05
II	924796	A	T	c.863A>T	p.Asn288Ile	fbxc-28	missense_variant	4.19715452960079e-05
II	924840	T	A	c.907T>A	p.Leu303Met	fbxc-28	missense_variant	4.19715452960079e-05
II	931850	A	G	c.619A>G	p.Lys207Glu	fbxc-34	missense_variant	4.19715452960079e-05
II	931851	A	G,T	c.620A>G	p.Lys207Arg	fbxc-34	missense_variant	4.19715452960079e-05
II	3712412	A	T	c.896A>T	p.Asn299Ile	fbxc-53	missense_variant	4.27053840725571e-05
II	1264486	C	G,T	c.1199G>C	p.Gly400Ala	oac-30	missense_variant	4.2768272494522e-05
II	1264487	C	A	c.1198G>T	p.Gly400Cys	oac-30	missense_variant	4.2768272494522e-05
II	2380174	C	A	c.53G>T	p.Ser18Ile	F16G10.7	missense_variant	4.58851950468019e-05
II	10875285	A	G	c.718A>G	p.Ile240Val	orc-2	missense_variant	4.59565692061601e-05
II	3721633	T	A	c.218T>A	p.Ile73Asn	C46E10.3	missense_variant	4.59860469583315e-05
II	3396139	C	T	c.1855G>A	p.Val619Ile	nep-9	missense_variant	4.6340887673721e-05
II	3764567	G	A	c.20C>T	p.Ser7Phe	srx-112	missense_variant	4.67188718527932e-05
II	2429420	A	G	c.506T>C	p.Ile169Thr	ceh-86	missense_variant	4.68404121861956e-05
II	920980	G	T	c.1397C>A	p.Thr466Asn	clec-44	missense_variant	4.72879822838345e-05
II	920981	T	G	c.1396A>C	p.Thr466Pro	clec-44	missense_variant	4.72879822838345e-05
II	920993	G	A	c.1384C>T	p.Leu462Phe	clec-44	missense_variant	4.72879822838345e-05
II	921011	T	C	c.1366A>G	p.Ile456Val	clec-44	missense_variant	4.72879822838345e-05
II	3876980	G	A	c.158C>T	p.Ser53Leu	nep-3	missense_variant	4.76294974913791e-05
II	3877013	A	G	c.125T>C	p.Val42Ala	nep-3	missense_variant	4.76294974913791e-05
II	1549679	A	C,T	c.292T>G	p.Leu98Val	fbxb-52	missense_variant	4.83412562968256e-05
II	1550543	A	G	c.11T>C	p.Val4Ala	fbxb-52	missense_variant	4.83412562968256e-05
II	1551037	A	G	c.280A>G	p.Arg94Gly	fbxb-51	missense_variant	4.83412562968256e-05
II	3479992	C	T	c.470G>A	p.Ser157Asn	Y49F6B.8	missense_variant	4.86029280504824e-05
II	3480046	G	T	c.416C>A	p.Pro139Gln	Y49F6B.8	missense_variant	4.86029280504824e-05
II	908711	T	C,A	c.107A>G	p.Asn36Ser	fbxc-24	missense_variant	4.8973372067851e-05
II	910240	T	G	c.357T>G	p.Asp119Glu	fbxc-27	missense_variant	4.99931427256491e-05
II	10306786	C	T	c.1402G>A	p.Val468Ile	gcy-4	missense_variant	5.08847768034536e-05
II	931355	C	A	c.124C>A	p.Gln42Lys	fbxc-34	missense_variant	5.10405475235912e-05
II	931356	A	G	c.125A>G	p.Gln42Arg	fbxc-34	missense_variant	5.10405475235912e-05
II	931377	C	G,A	c.146C>G	p.Thr49Arg	fbxc-34	missense_variant	5.10405475235912e-05
II	931449	A	C	c.218A>C	p.Glu73Ala	fbxc-34	missense_variant	5.10405475235912e-05
II	931481	A	G,C	c.250A>G	p.Ser84Gly	fbxc-34	missense_variant	5.10405475235912e-05
II	1381122	G	T	c.341C>A	p.Ala114Glu	F54D12.9	missense_variant	5.11259254311211e-05
II	3721642	C	T	c.227C>T	p.Ala76Val	C46E10.3	missense_variant	5.16570491446187e-05
II	3721644	T	C	c.229T>C	p.Ser77Pro	C46E10.3	missense_variant	5.16570491446187e-05
II	1550971	T	G	c.214T>G	p.Leu72Val	fbxb-51	missense_variant	5.18522192562774e-05
II	910074	T	A,C	c.191T>A	p.Leu64His	fbxc-27	missense_variant	5.22562608487072e-05
II	920932	A	G	c.1445T>C	p.Val482Ala	clec-44	missense_variant	5.22562608487072e-05
II	920935	C	T	c.1442G>A	p.Arg481Lys	clec-44	missense_variant	5.22562608487072e-05
II	920939	G	C	c.1438C>G	p.Leu480Val	clec-44	missense_variant	5.22562608487072e-05
II	921098	T	A	c.1279A>T	p.Ile427Phe	clec-44	missense_variant	5.22562608487072e-05
II	921264	C	T	c.1162G>A	p.Ala388Thr	clec-44	missense_variant	5.22562608487072e-05
II	921345	A	G	c.1081T>C	p.Ser361Pro	clec-44	missense_variant	5.22562608487072e-05
II	921491	A	G	c.935T>C	p.Val312Ala	clec-44	missense_variant	5.22562608487072e-05
II	921534	G	C	c.892C>G	p.Gln298Glu	clec-44	missense_variant	5.22562608487072e-05
II	921582	G	T,A	c.844C>T	p.Arg282Trp	clec-44	missense_variant	5.22562608487072e-05
II	921650	G	C	c.776C>G	p.Thr259Ser	clec-44	missense_variant	5.22562608487072e-05
II	921743	T	C	c.683A>G	p.Asp228Gly	clec-44	missense_variant	5.22562608487072e-05
II	921756	C	T	c.670G>A	p.Ala224Thr	clec-44	missense_variant	5.22562608487072e-05
II	921795	A	C	c.631T>G	p.Tyr211Asp	clec-44	missense_variant	5.22562608487072e-05
II	921848	T	A,G	c.578A>T	p.Glu193Val	clec-44	missense_variant	5.22562608487072e-05
II	921897	T	C	c.529A>G	p.Thr177Ala	clec-44	missense_variant	5.22562608487072e-05
II	922039	A	G,C	c.441T>G	p.Ile147Met	clec-44	missense_variant	5.22562608487072e-05
II	922047	T	C	c.433A>G	p.Arg145Gly	clec-44	missense_variant	5.22562608487072e-05
II	922066	C	T,A	c.414G>T	p.Gln138His	clec-44	missense_variant	5.22562608487072e-05
II	922084	A	T	c.396T>A	p.Asp132Glu	clec-44	missense_variant	5.22562608487072e-05
II	922525	C	A	c.120G>T	p.Lys40Asn	clec-44	missense_variant	5.22562608487072e-05
II	924562	C	A	c.629C>A	p.Ser210Tyr	fbxc-28	missense_variant	5.22562608487072e-05
II	924729	C	T	c.796C>T	p.Pro266Ser	fbxc-28	missense_variant	5.22562608487072e-05
II	931605	T	C	c.374T>C	p.Phe125Ser	fbxc-34	missense_variant	5.22562608487072e-05
II	931655	G	A,C	c.424G>A	p.Asp142Asn	fbxc-34	missense_variant	5.22562608487072e-05
II	931844	T	A	c.613T>A	p.Tyr205Asn	fbxc-34	missense_variant	5.22562608487072e-05
II	931944	A	G	c.713A>G	p.His238Arg	fbxc-34	missense_variant	5.22562608487072e-05
II	932214	G	A	c.829G>A	p.Gly277Ser	fbxc-34	missense_variant	5.22562608487072e-05
II	932215	G	A	c.830G>A	p.Gly277Asp	fbxc-34	missense_variant	5.22562608487072e-05
II	933225	A	G	c.142A>G	p.Lys48Glu	acs-15	missense_variant	5.22562608487072e-05
II	2458951	T	C	c.22A>G	p.Ile8Val	pqn-42	missense_variant	5.28731992917686e-05
II	902079	G	A	c.148G>A	p.Asp50Asn	T07D3.2	missense_variant	5.33104488656482e-05
II	902080	A	G	c.149A>G	p.Asp50Gly	T07D3.2	missense_variant	5.33104488656482e-05
II	3480044	T	G	c.418A>C	p.Lys140Gln	Y49F6B.8	missense_variant	5.33176199104594e-05
II	10993627	A	G	c.31A>G	p.Ile11Val	ptp-3	missense_variant	5.36537795749015e-05
II	3777224	A	C	c.677A>C	p.Gln226Pro	T24E12.3	missense_variant	5.37936507000353e-05
II	3864250	C	T	c.259G>A	p.Val87Ile	nhr-261	missense_variant	5.41673861785532e-05
II	3672788	A	C	c.409T>G	p.Ser137Ala	sea-1	missense_variant	5.42437311847722e-05
II	3673358	A	G	c.184T>C	p.Phe62Leu	sea-1	missense_variant	5.42437311847722e-05
II	3675720	A	G	c.10A>G	p.Thr4Ala	F19B10.2	missense_variant	5.42437311847722e-05
II	3689976	C	A	c.557G>T	p.Gly186Val	srx-101	missense_variant	5.42437311847722e-05
II	902092	T	C	c.161T>C	p.Phe54Ser	T07D3.2	missense_variant&splice_region_variant	5.45438914489335e-05
II	1264477	G	A	c.1208C>T	p.Ala403Val	oac-30	missense_variant	5.45982236222737e-05
II	3102977	G	C	c.569G>C	p.Gly190Ala	clec-121	missense_variant	5.47037254683325e-05
II	3723074	C	G	c.1169C>G	p.Ala390Gly	C46E10.3	missense_variant	5.54635986148777e-05
II	3299292	A	T	c.636A>T	p.Lys212Asn	btb-18	missense_variant	5.54959766896251e-05
II	3299361	C	A	c.705C>A	p.His235Gln	btb-18	missense_variant	5.54959766896251e-05
II	1259891	G	C	c.332G>C	p.Ser111Thr	F47F6.9	missense_variant	5.5926269617593e-05
II	3721758	T	A	c.285T>A	p.Asp95Glu	C46E10.3	missense_variant&splice_region_variant	5.61548854365353e-05
II	3722445	T	A	c.691T>A	p.Cys231Ser	C46E10.3	missense_variant	5.61548854365353e-05
II	3723525	G	A	c.148G>A	p.Val50Ile	C46E10.2	missense_variant	5.61548854365353e-05
II	900670	C	A	c.59G>T	p.Arg20Met	T07D3.9	missense_variant	5.64735098298805e-05
II	3873624	C	A	c.1822G>T	p.Ala608Ser	nep-3	missense_variant	5.64834188048579e-05
II	3121908	G	A	c.1291G>A	p.Glu431Lys	T10D4.6	missense_variant	5.65885146251771e-05
II	3673261	T	G	c.281A>C	p.Lys94Thr	sea-1	missense_variant	5.67791388583646e-05
II	933186	T	A	c.103T>A	p.Phe35Ile	acs-15	missense_variant	5.6953120404232e-05
II	740228	G	A	c.287C>T	p.Pro96Leu	fbxc-48	missense_variant	5.70182871279302e-05
II	3122061	A	T	c.1444A>T	p.Asn482Tyr	T10D4.6	missense_variant	5.72744682231419e-05
II	2428180	C	T	c.796G>A	p.Asp266Asn	ceh-86	missense_variant	5.73045800616736e-05
II	3298461	C	T	c.67C>T	p.Pro23Ser	btb-18	missense_variant	5.77833339194343e-05
II	3299029	T	C	c.536T>C	p.Val179Ala	btb-18	missense_variant	5.77833339194343e-05
II	3299044	G	A	c.551G>A	p.Arg184Lys	btb-18	missense_variant	5.77833339194343e-05
II	3299472	C	G	c.816C>G	p.Asn272Lys	btb-18	missense_variant	5.77833339194343e-05
II	3690105	T	A	c.472A>T	p.Thr158Ser	srx-101	missense_variant	5.80967647420588e-05
II	1948775	G	C	c.83G>C	p.Arg28Pro	ZK250.2	missense_variant	5.83854978006468e-05
II	1948777	A	G	c.85A>G	p.Lys29Glu	ZK250.2	missense_variant	5.83854978006468e-05
II	3673252	T	A	c.290A>T	p.Glu97Val	sea-1	missense_variant	5.90198698878053e-05
II	3673255	G	A	c.287C>T	p.Pro96Leu	sea-1	missense_variant	5.90198698878053e-05
II	907925	T	C	c.893A>G	p.Tyr298Cys	fbxc-24	missense_variant	6.03195891966359e-05
II	1539354	T	A	c.411T>A	p.Asp137Glu	fbxb-44	missense_variant	6.19083888749567e-05
II	3722518	T	C	c.764T>C	p.Leu255Pro	C46E10.3	missense_variant	6.19175645251332e-05
II	3723790	T	C	c.266T>C	p.Ile89Thr	C46E10.2	missense_variant	6.19175645251332e-05
II	3864247	T	G	c.262A>C	p.Ile88Leu	nhr-261	missense_variant	6.19885793681993e-05
II	3864249	A	G,T	c.260T>C	p.Val87Ala	nhr-261	missense_variant	6.19885793681993e-05
II	3723867	A	C,T	c.343A>T	p.Arg115Trp	C46E10.2	missense_variant	6.30677318248211e-05
II	3670289	A	G	c.503T>C	p.Leu168Pro	srx-98	missense_variant	6.32007155142087e-05
II	3873549	G	T	c.1897C>A	p.Leu633Ile	nep-3	missense_variant	6.33257031479412e-05
II	3876516	C	T	c.458G>A	p.Gly153Glu	nep-3	missense_variant	6.3944481212543e-05
II	910244	A	G	c.361A>G	p.Ser121Gly	fbxc-27	missense_variant	6.43490371371548e-05
II	3673250	C	T	c.292G>A	p.Glu98Lys	sea-1	missense_variant	6.59320734716566e-05
II	3414161	G	A	c.263C>T	p.Ala88Val	F18A12.7	missense_variant	6.65270687519475e-05
II	3414162	C	T	c.262G>A	p.Ala88Thr	F18A12.7	missense_variant	6.65270687519475e-05
II	3414179	T	G	c.245A>C	p.Gln82Pro	F18A12.7	missense_variant	6.65270687519475e-05
II	3414198	C	T	c.226G>A	p.Glu76Lys	F18A12.7	missense_variant	6.65270687519475e-05
II	3414249	T	C	c.175A>G	p.Thr59Ala	F18A12.7	missense_variant	6.65270687519475e-05
II	3414451	A	G	c.19T>C	p.Ser7Pro	F18A12.7	missense_variant	6.65270687519475e-05
II	2485425	A	G	c.703A>G	p.Ile235Val	F53G2.2	missense_variant	6.6540160592548e-05
II	3673269	C	A	c.273G>T	p.Lys91Asn	sea-1	missense_variant	6.66111700716159e-05
II	11023055	T	C	c.431T>C	p.Leu144Pro	let-858	missense_variant	6.71941261954472e-05
II	1539292	C	G,A	c.349C>G	p.Gln117Glu	fbxb-44	missense_variant	6.72185069487101e-05
II	1548997	G	A	c.974C>T	p.Ala325Val	fbxb-52	missense_variant	6.72185069487101e-05
II	1549059	G	C	c.912C>G	p.Asp304Glu	fbxb-52	missense_variant	6.72185069487101e-05
II	1549101	G	C	c.870C>G	p.Asp290Glu	fbxb-52	missense_variant	6.72185069487101e-05
II	1549210	T	A	c.761A>T	p.Tyr254Phe	fbxb-52	missense_variant	6.72185069487101e-05
II	1549236	T	C	c.735A>G	p.Ile245Met	fbxb-52	missense_variant	6.72185069487101e-05
II	1549237	A	G	c.734T>C	p.Ile245Thr	fbxb-52	missense_variant	6.72185069487101e-05
II	1549253	T	A	c.718A>T	p.Ile240Phe	fbxb-52	missense_variant	6.72185069487101e-05
II	1549290	T	A	c.681A>T	p.Glu227Asp	fbxb-52	missense_variant	6.72185069487101e-05
II	1549364	G	A	c.607C>T	p.His203Tyr	fbxb-52	missense_variant	6.72185069487101e-05
II	1549424	C	G	c.547G>C	p.Ala183Pro	fbxb-52	missense_variant	6.72185069487101e-05
II	1549431	C	G	c.540G>C	p.Gln180His	fbxb-52	missense_variant	6.72185069487101e-05
II	1549438	T	G	c.533A>C	p.Glu178Ala	fbxb-52	missense_variant	6.72185069487101e-05
II	1549452	A	G,C	c.519T>G	p.Phe173Leu	fbxb-52	missense_variant	6.72185069487101e-05
II	1549747	G	A	c.224C>T	p.Ala75Val	fbxb-52	missense_variant	6.72185069487101e-05
II	1549751	G	A	c.220C>T	p.His74Tyr	fbxb-52	missense_variant	6.72185069487101e-05
II	1549767	C	A	c.204G>T	p.Trp68Cys	fbxb-52	missense_variant	6.72185069487101e-05
II	1549793	G	A,C	c.178C>T	p.His60Tyr	fbxb-52	missense_variant	6.72185069487101e-05
II	1549840	T	A	c.131A>T	p.Lys44Ile	fbxb-52	missense_variant	6.72185069487101e-05
II	1550717	G	A	c.4G>A	p.Ala2Thr	fbxb-51	missense_variant	6.72185069487101e-05
II	1550720	T	G	c.7T>G	p.Cys3Gly	fbxb-51	missense_variant	6.72185069487101e-05
II	1550770	T	G	c.57T>G	p.Cys19Trp	fbxb-51	missense_variant	6.72185069487101e-05
II	1550845	A	C	c.88A>C	p.Ile30Leu	fbxb-51	missense_variant&splice_region_variant	6.72185069487101e-05
II	1551336	C	A	c.579C>A	p.Ser193Arg	fbxb-51	missense_variant	6.72185069487101e-05
II	1551520	T	A	c.763T>A	p.Cys255Ser	fbxb-51	missense_variant	6.72185069487101e-05
II	2457310	T	A	c.380A>T	p.Tyr127Phe	pqn-42	missense_variant	6.7563331573139e-05
II	2678075	A	G	c.17A>G	p.Asn6Ser	F22E5.17	missense_variant	6.7929917784e-05
II	3758949	A	G	c.673A>G	p.Ile225Val	srx-111	missense_variant	6.90083894321195e-05
II	3759019	C	T	c.743C>T	p.Ala248Val	srx-111	missense_variant	6.90083894321195e-05
II	3759209	A	T	c.878A>T	p.Asn293Ile	srx-111	missense_variant	6.90083894321195e-05
II	3785972	T	A	c.310T>A	p.Ser104Thr	T24E12.1	missense_variant	6.90083894321195e-05
II	3793055	C	T	c.318G>A	p.Met106Ile	fbxb-99	missense_variant	6.90083894321195e-05
II	2490493	C	G	c.136C>G	p.Leu46Val	F53G2.1	missense_variant	6.90694599953375e-05
II	908009	A	G	c.809T>C	p.Val270Ala	fbxc-24	missense_variant	6.96174696696563e-05
II	908013	G	C	c.805C>G	p.His269Asp	fbxc-24	missense_variant	6.96174696696563e-05
II	908393	T	C	c.425A>G	p.Lys142Arg	fbxc-24	missense_variant	6.96174696696563e-05
II	3338236	A	G	c.272T>C	p.Ile91Thr	F14D2.7	missense_variant	6.96492477735562e-05
II	909594	T	C	c.38A>G	p.Lys13Arg	fbxc-24	missense_variant	7.05849067290158e-05
II	909598	A	T	c.34T>A	p.Ser12Thr	fbxc-24	missense_variant	7.05849067290158e-05
II	909908	G	A	c.25G>A	p.Glu9Lys	fbxc-27	missense_variant	7.10435137867913e-05
II	909911	C	A	c.28C>A	p.Gln10Lys	fbxc-27	missense_variant	7.10435137867913e-05
II	900713	T	C	c.16A>G	p.Ile6Val	T07D3.9	missense_variant	7.13395168484517e-05
II	11558894	G	A	c.1580C>T	p.Ser527Leu	F54D5.15	missense_variant	7.16196633494803e-05
II	3581210	T	C	c.827T>C	p.Val276Ala	clec-134	missense_variant	7.27444270729345e-05
II	976660	T	A	c.268A>T	p.Arg90Trp	fbxc-17	missense_variant	7.29998618626796e-05
II	2707446	A	G	c.493T>C	p.Phe165Leu	Y47G7B.2	missense_variant	7.31300821628512e-05
II	3212647	G	C	c.225G>C	p.Met75Ile	ZC239.5	missense_variant	7.39391709308701e-05
II	3212681	G	A	c.259G>A	p.Ala87Thr	ZC239.5	missense_variant	7.39391709308701e-05
II	3212686	T	A	c.264T>A	p.Ser88Arg	ZC239.5	missense_variant	7.39391709308701e-05
II	3879611	G	A	c.695G>A	p.Arg232Lys	srh-250	missense_variant	7.47592572381041e-05
II	3758739	C	A	c.508C>A	p.His170Asn	srx-111	missense_variant	7.53315363898304e-05
II	2485365	T	G	c.643T>G	p.Cys215Gly	F53G2.2	missense_variant	7.5796819899585e-05
II	2485381	T	G	c.659T>G	p.Val220Gly	F53G2.2	missense_variant	7.5796819899585e-05
II	3248108	C	G	c.11G>C	p.Gly4Ala	fbxc-50	missense_variant	7.6010067598428e-05
II	3767879	C	T	c.2410G>A	p.Gly804Ser	T24E12.10	missense_variant	7.66639333375101e-05
II	2468153	T	G	c.1113A>C	p.Glu371Asp	tsr-1	missense_variant	7.740661584564e-05
II	1550922	G	C,T	c.165G>C	p.Gln55His	fbxb-51	missense_variant	7.74105666958624e-05
II	1550929	G	A	c.172G>A	p.Val58Ile	fbxb-51	missense_variant	7.74105666958624e-05
II	910164	T	G	c.281T>G	p.Ile94Arg	fbxc-27	missense_variant	7.85653354231709e-05
II	910168	C	A	c.285C>A	p.Asp95Glu	fbxc-27	missense_variant	7.85653354231709e-05
II	910172	T	G	c.289T>G	p.Phe97Val	fbxc-27	missense_variant	7.85653354231709e-05
II	2483647	C	T	c.223G>A	p.Glu75Lys	F53G2.8	missense_variant	7.88241903358209e-05
II	2412436	T	A,G	c.306A>T	p.Leu102Phe	fbxa-182	missense_variant	7.89105894028028e-05
II	3212943	T	A	c.406T>A	p.Tyr136Asn	ZC239.5	missense_variant&splice_region_variant	7.97644511453897e-05
II	3214522	T	A	c.71T>A	p.Phe24Tyr	ZC239.4	missense_variant	7.97644511453897e-05
II	3214524	G	A	c.73G>A	p.Asp25Asn	ZC239.4	missense_variant	7.97644511453897e-05
II	3214549	G	A	c.98G>A	p.Gly33Glu	ZC239.4	missense_variant	7.97644511453897e-05
II	1676633	G	A	c.173G>A	p.Cys58Tyr	fbxb-17	missense_variant	8.05731259503209e-05
II	3874680	G	A	c.1486C>T	p.Pro496Ser	nep-3	missense_variant	8.08129504584868e-05
II	3874691	A	G	c.1475T>C	p.Ile492Thr	nep-3	missense_variant	8.08129504584868e-05
II	3874708	A	T	c.1458T>A	p.Asp486Glu	nep-3	missense_variant	8.08129504584868e-05
II	3876271	G	A	c.653C>T	p.Ala218Val	nep-3	missense_variant	8.08129504584868e-05
II	1550793	T	C	c.80T>C	p.Leu27Pro	fbxb-51	missense_variant	8.11586147526047e-05
II	11560258	C	A	c.1154G>T	p.Gly385Val	F54D5.15	missense_variant	8.11686362916591e-05
II	11585280	A	G	c.1123A>G	p.Thr375Ala	D1043.1	missense_variant	8.11686362916591e-05
II	1539223	T	A,G	c.280T>A	p.Phe94Ile	fbxb-44	missense_variant	8.1643023318015e-05
II	1549574	C	A	c.397G>T	p.Asp133Tyr	fbxb-52	missense_variant	8.1643023318015e-05
II	3879311	G	A	c.395G>A	p.Arg132Gln	srh-250	missense_variant	8.22145587662521e-05
II	907695	C	G	c.1123G>C	p.Glu375Gln	fbxc-24	missense_variant&splice_region_variant	8.28165812788909e-05
II	907701	C	T	c.1117G>A	p.Val373Ile	fbxc-24	missense_variant	8.28165812788909e-05
II	1551063	T	A	c.306T>A	p.Phe102Leu	fbxb-51	missense_variant	8.39570506572197e-05
II	11589306	G	T	c.1094C>A	p.Ala365Asp	F07A11.1	missense_variant	8.39891091448271e-05
II	3705645	G	A	c.26G>A	p.Arg9Lys	srx-108	missense_variant	8.60494931574659e-05
II	3705753	G	T	c.79G>T	p.Val27Leu	srx-108	missense_variant	8.60494931574659e-05
II	902337	T	G,A	c.362T>G	p.Ile121Ser	T07D3.2	missense_variant	8.68214936114276e-05
II	902451	G	C	c.476G>C	p.Gly159Ala	T07D3.2	missense_variant	8.68214936114276e-05
II	3120825	T	G	c.460T>G	p.Tyr154Asp	T10D4.6	missense_variant	8.93439080739627e-05
II	3683900	C	T	c.583C>T	p.Pro195Ser	F19B10.1	missense_variant	8.96875189195537e-05
II	2678954	A	G	c.757A>G	p.Lys253Glu	F22E5.17	missense_variant	9.07770762223273e-05
II	2485665	T	A	c.943T>A	p.Ser315Thr	F53G2.2	missense_variant	9.31469250624695e-05
II	2485666	C	A	c.944C>A	p.Ser315Tyr	F53G2.2	missense_variant	9.31469250624695e-05
II	2485744	A	G	c.1022A>G	p.Asn341Ser	F53G2.2	missense_variant	9.31469250624695e-05
II	2485752	G	A	c.1030G>A	p.Gly344Ser	F53G2.2	missense_variant&splice_region_variant	9.31469250624695e-05
II	3707040	T	A	c.908T>A	p.Val303Asp	srx-108	missense_variant	9.3331459548671e-05
II	3240579	T	C	c.32T>C	p.Ile11Thr	C17F4.3	missense_variant	9.33562444266115e-05
II	988899	A	G	c.5A>G	p.His2Arg	fbxc-39	missense_variant	9.354195805846e-05
II	2243667	C	A	c.13C>A	p.Gln5Lys	F54A3.2	missense_variant	9.3879283049798e-05
II	1539212	C	A,G	c.269C>A	p.Pro90Gln	fbxb-44	missense_variant	9.44860014536251e-05
II	3672584	A	T	c.613T>A	p.Ser205Thr	sea-1	missense_variant	9.5360341461309e-05
II	3672800	G	A	c.397C>T	p.Pro133Ser	sea-1	missense_variant	9.5360341461309e-05
II	3673208	T	C	c.334A>G	p.Ser112Gly	sea-1	missense_variant	9.5360341461309e-05
II	3675715	T	A	c.5T>A	p.Val2Asp	F19B10.2	missense_variant	9.5360341461309e-05
II	3675726	C	A	c.16C>A	p.Gln6Lys	F19B10.2	missense_variant	9.5360341461309e-05
II	3491257	A	G	c.79A>G	p.Lys27Glu	fbxb-112	missense_variant	9.66372057901983e-05
II	1551050	T	C	c.293T>C	p.Phe98Ser	fbxb-51	missense_variant	9.7045852996297e-05
II	3873600	T	C,A	c.1846A>G	p.Thr616Ala	nep-3	missense_variant	9.75261489458417e-05
II	1787588	C	A,T	c.457G>T	p.Ala153Ser	C08F1.6	missense_variant	9.97950460606454e-05
II	1787590	T	A	c.455A>T	p.Asn152Ile	C08F1.6	missense_variant	9.97950460606454e-05
II	889967	C	G	c.750C>G	p.His250Gln	T07D3.4	missense_variant	0.000100514823764386
II	2560301	G	A	c.968C>T	p.Ala323Val	nep-18	missense_variant	0.00010101433945192
II	3872555	A	G	c.1678A>G	p.Lys560Glu	oac-10	missense_variant	0.000101325449841531
II	3224792	C	G,T	c.446G>C	p.Arg149Thr	ZC239.16	missense_variant	0.000102791329741721
II	1288794	T	C	c.970A>G	p.Lys324Glu	srz-64	missense_variant	0.000103381659973007
II	3196823	A	G	c.197T>C	p.Leu66Ser	gcy-15	missense_variant	0.000104333797552939
II	1539230	C	A	c.287C>A	p.Ser96Tyr	fbxb-44	missense_variant	0.000104902566176154
II	3673538	G	A	c.53C>T	p.Ala18Val	sea-1	missense_variant	0.000105117976386497
II	992093	C	G,A	c.299C>G	p.Pro100Arg	fbxc-42	missense_variant	0.000106862760036851
II	1260428	A	C,G	c.777A>C	p.Leu259Phe	F47F6.9	missense_variant	0.000107101473702336
II	3214719	G	A	c.221G>A	p.Arg74Lys	ZC239.4	missense_variant	0.000107354963340157
II	3215004	C	T	c.400C>T	p.Pro134Ser	ZC239.4	missense_variant&splice_region_variant	0.000107354963340157
II	1549538	T	C	c.433A>G	p.Lys145Glu	fbxb-52	missense_variant	0.000108756807417713
II	2097857	C	A,G	c.1659C>A	p.Asp553Glu	T16A1.2	missense_variant	0.000109911213219918
II	3673571	A	T	c.20T>A	p.Ile7Asn	sea-1	missense_variant	0.000110304844260482
II	988255	C	T	c.1112C>T	p.Thr371Ile	fbxc-40	missense_variant	0.000112201100355623
II	1551088	C	T	c.331C>T	p.Leu111Phe	fbxb-51	missense_variant	0.000112504855562433
II	3874727	G	A	c.1439C>T	p.Thr480Ile	nep-3	missense_variant	0.000113018487999714
II	3874830	C	A	c.1336G>T	p.Val446Phe	nep-3	missense_variant	0.000113018487999714
II	3874844	G	C	c.1322C>G	p.Ala441Gly	nep-3	missense_variant&splice_region_variant	0.000113018487999714
II	921311	T	C	c.1115A>G	p.Asn372Ser	clec-44	missense_variant	0.000114147058815475
II	921314	C	T	c.1112G>A	p.Ser371Asn	clec-44	missense_variant	0.000114147058815475
II	1551147	G	C	c.390G>C	p.Glu130Asp	fbxb-51	missense_variant	0.000114158916008434
II	920909	T	C	c.1468A>G	p.Thr490Ala	clec-44	missense_variant	0.000114360196952522
II	921395	C	T	c.1031G>A	p.Gly344Asp	clec-44	missense_variant	0.000114360196952522
II	921606	A	C	c.820T>G	p.Tyr274Asp	clec-44	missense_variant	0.000114360196952522
II	3806570	G	A	c.319C>T	p.Pro107Ser	F54D10.4	missense_variant	0.00011532152318659
II	3299020	A	G	c.527A>G	p.Asp176Gly	btb-18	missense_variant	0.000116152032326069
II	1539403	G	A	c.460G>A	p.Ala154Thr	fbxb-44	missense_variant	0.000118275954250262
II	3872697	G	A	c.1820G>A	p.Gly607Glu	oac-10	missense_variant	0.00011981500265117
II	3146713	T	G	c.320T>G	p.Ile107Ser	T10D4.15	missense_variant	0.000121357215403865
II	3667990	T	C	c.475A>G	p.Ile159Val	srx-97	missense_variant	0.000121606685012885
II	3224791	T	G,C	c.447A>C	p.Arg149Ser	ZC239.16	missense_variant	0.000122024838723072
II	1958206	G	A	c.50C>T	p.Thr17Ile	math-50	missense_variant	0.000124071846828186
II	3748575	C	T	c.169G>A	p.Glu57Lys	fbxb-90	missense_variant	0.000124364004988747
II	1260415	A	G,C	c.764A>G	p.Glu255Gly	F47F6.9	missense_variant	0.000125278493761558
II	3875045	T	G	c.1168A>C	p.Ile390Leu	nep-3	missense_variant	0.000126634811838292
II	11132212	G	C	c.203C>G	p.Ala68Gly	F40F8.11	missense_variant	0.000127322131666478
II	11134372	G	A	c.494C>T	p.Thr165Ile	F40F8.5	missense_variant	0.000127322131666478
II	3721674	T	C	c.259T>C	p.Ser87Pro	C46E10.3	missense_variant	0.00012796303289221
II	3721684	C	T	c.269C>T	p.Ala90Val	C46E10.3	missense_variant	0.00012796303289221
II	3721687	G	C	c.272G>C	p.Gly91Ala	C46E10.3	missense_variant	0.00012796303289221
II	3580406	G	A	c.278G>A	p.Arg93His	clec-134	missense_variant	0.000127964955596419
II	3581223	G	T	c.840G>T	p.Trp280Cys	clec-134	missense_variant	0.000127964955596419
II	3338260	G	A	c.248C>T	p.Ala83Val	F14D2.7	missense_variant&splice_region_variant	0.000129245780383251
II	3330683	C	A	c.527C>A	p.Thr176Asn	irld-5	missense_variant	0.000132153454579081
II	3330688	T	C	c.532T>C	p.Phe178Leu	irld-5	missense_variant	0.000132153454579081
II	3684327	T	C	c.688T>C	p.Cys230Arg	F19B10.1	missense_variant	0.000132235272205038
II	3683853	T	G	c.536T>G	p.Val179Gly	F19B10.1	missense_variant	0.000132290977926496
II	1549414	T	G	c.557A>C	p.Gln186Pro	fbxb-52	missense_variant	0.000132415934609427
II	3872846	C	A	c.1849C>A	p.Gln617Lys	oac-10	missense_variant	0.000133006162096731
II	914077	C	T	c.94C>T	p.His32Tyr	fbxc-33	missense_variant	0.000133251569995598
II	3876926	A	G	c.212T>C	p.Val71Ala	nep-3	missense_variant	0.000133424322117246
II	3213008	G	C	c.471G>C	p.Lys157Asn	ZC239.5	missense_variant	0.000133615163804664
II	11548389	G	A	c.484G>A	p.Gly162Arg	F54D5.7	missense_variant	0.000134227863348963
II	11539676	G	A	c.826C>T	p.Leu276Phe	F54D5.12	missense_variant	0.000136581819387437
II	3412883	T	A	c.1037A>T	p.Lys346Ile	F18A12.7	missense_variant&splice_region_variant	0.000136675763257146
II	3690288	T	G	c.289A>C	p.Met97Leu	srx-101	missense_variant	0.000138980292277967
II	3721962	A	T	c.446A>T	p.Gln149Leu	C46E10.3	missense_variant	0.000141472282209258
II	3722813	C	T	c.959C>T	p.Ser320Leu	C46E10.3	missense_variant	0.000141472282209258
II	3723499	T	C	c.122T>C	p.Phe41Ser	C46E10.2	missense_variant	0.000141472282209258
II	3723504	A	C	c.127A>C	p.Ser43Arg	C46E10.2	missense_variant	0.000141472282209258
II	3678375	A	G	c.1250T>C	p.Ile417Thr	F19B10.10	missense_variant	0.000141885334875863
II	3675740	G	T	c.30G>T	p.Gln10His	F19B10.2	missense_variant	0.000143565613094456
II	3675783	G	A	c.73G>A	p.Glu25Lys	F19B10.2	missense_variant	0.000143565613094456
II	3676029	A	G	c.268A>G	p.Lys90Glu	F19B10.2	missense_variant	0.000143565613094456
II	3676084	A	T	c.323A>T	p.His108Leu	F19B10.2	missense_variant	0.000143565613094456
II	3678493	T	G	c.1177A>C	p.Asn393His	F19B10.10	missense_variant	0.000143565613094456
II	3678525	C	T	c.1145G>A	p.Arg382Gln	F19B10.10	missense_variant	0.000143565613094456
II	3678529	A	C	c.1141T>G	p.Ser381Ala	F19B10.10	missense_variant	0.000143565613094456
II	3678532	C	A	c.1138G>T	p.Gly380Cys	F19B10.10	missense_variant	0.000143565613094456
II	3678571	C	A	c.1099G>T	p.Ala367Ser	F19B10.10	missense_variant	0.000143565613094456
II	3678594	G	A	c.1076C>T	p.Thr359Met	F19B10.10	missense_variant	0.000143565613094456
II	3683795	A	G	c.478A>G	p.Ile160Val	F19B10.1	missense_variant	0.000143565613094456
II	3690449	A	G	c.239T>C	p.Ile80Thr	srx-101	missense_variant	0.000143565613094456
II	3690501	G	T	c.187C>A	p.Leu63Met	srx-101	missense_variant	0.000143565613094456
II	3690504	T	A	c.184A>T	p.Ile62Leu	srx-101	missense_variant	0.000143565613094456
II	1550950	A	G	c.193A>G	p.Lys65Glu	fbxb-51	missense_variant	0.000144550666056978
II	1550980	A	G	c.223A>G	p.Lys75Glu	fbxb-51	missense_variant	0.000144550666056978
II	3651325	A	G	c.70A>G	p.Arg24Gly	F19B10.11	missense_variant	0.000145954097571796
II	2521517	C	T	c.484G>A	p.Glu162Lys	bath-13	missense_variant	0.000147944657576007
II	1260432	G	A	c.781G>A	p.Ala261Thr	F47F6.9	missense_variant	0.000148098708310016
II	3879540	A	G	c.624A>G	p.Ile208Met	srh-250	missense_variant	0.000148191145102938
II	3678365	A	C	c.1260T>G	p.Phe420Leu	F19B10.10	missense_variant	0.000150065727703466
II	1956115	C	T	c.1261G>A	p.Val421Ile	math-50	missense_variant	0.000150455200898691
II	3224297	A	G	c.302T>C	p.Leu101Pro	ZC239.15	missense_variant	0.000151104431883656
II	3877869	T	C	c.28A>G	p.Thr10Ala	sdz-7	missense_variant	0.000151345769032938
II	3480331	A	G	c.182T>C	p.Ile61Thr	Y49F6B.8	missense_variant	0.000152942122726279
II	3901494	C	G	c.68C>G	p.Ala23Gly	F53C3.4	missense_variant	0.000153015166590367
II	3679804	G	T	c.436C>A	p.Leu146Ile	F19B10.10	missense_variant	0.000153191869308282
II	3680236	A	G	c.140T>C	p.Val47Ala	F19B10.10	missense_variant	0.000153191869308282
II	3683273	C	G	c.84C>G	p.Ile28Met	F19B10.1	missense_variant	0.000153191869308282
II	11044161	T	G	c.1015A>C	p.Ile339Leu	col-83	missense_variant	0.000153297770896522
II	11174932	T	G	c.454A>C	p.Met152Leu	F37H8.2	missense_variant	0.000153297770896522
II	11314017	C	T	c.109G>A	p.Ala37Thr	T24F1.4	missense_variant	0.000153297770896522
II	11462745	G	A	c.1121C>T	p.Thr374Ile	aars-1	missense_variant	0.000153297770896522
II	2469436	C	T	c.553G>A	p.Ala185Thr	tsr-1	missense_variant	0.000154143257533548
II	3385079	C	T	c.329G>A	p.Arg110His	T06D4.2	missense_variant	0.00015446889187692
II	3389841	G	A	c.982C>T	p.Leu328Phe	nep-19	missense_variant	0.00015446889187692
II	3390195	C	T	c.730G>A	p.Gly244Ser	nep-19	missense_variant	0.00015446889187692
II	3700371	A	G	c.544T>C	p.Phe182Leu	srx-105	missense_variant	0.000155568972776195
II	3690641	T	A	c.106A>T	p.Met36Leu	srx-101	missense_variant&splice_region_variant	0.000155688484588341
II	3690671	T	A	c.76A>T	p.Met26Leu	srx-101	missense_variant	0.000155688484588341
II	3690703	T	A	c.44A>T	p.Gln15Leu	srx-101	missense_variant	0.000155688484588341
II	3460242	C	G	c.73G>C	p.Val25Leu	C16C8.7	missense_variant	0.000155706218657143
II	3633132	A	C	c.1340A>C	p.His447Pro	M151.2	missense_variant	0.000155706218657143
II	3480295	A	C	c.218T>G	p.Phe73Cys	Y49F6B.8	missense_variant	0.000155854685142427
II	3876429	T	G	c.545A>C	p.Lys182Thr	nep-3	missense_variant	0.000155965964393059
II	3771084	A	G	c.1274T>C	p.Met425Thr	T24E12.10	missense_variant	0.000157054752423094
II	3771100	T	G,A	c.1258A>C	p.Thr420Pro	T24E12.10	missense_variant	0.000157054752423094
II	3290610	T	G	c.35A>C	p.Asp12Ala	F39E9.14	missense_variant	0.000158417374331855
II	3611751	G	A	c.726G>A	p.Met242Ile	F40E12.2	missense_variant	0.000158441413463477
II	3652496	A	T	c.587A>T	p.Asn196Ile	F19B10.11	missense_variant	0.000158441413463477
II	11522707	C	A	c.903C>A	p.Asn301Lys	Y62F5A.10	missense_variant	0.000158443869116513
II	907638	A	C	c.1133T>G	p.Leu378Arg	fbxc-24	missense_variant	0.00015907416683879
II	908188	C	A	c.630G>T	p.Gln210His	fbxc-24	missense_variant	0.00015907416683879
II	908255	T	G	c.563A>C	p.Asn188Thr	fbxc-24	missense_variant	0.00015907416683879
II	908291	C	T	c.527G>A	p.Arg176His	fbxc-24	missense_variant	0.00015907416683879
II	908294	G	T,A	c.524C>A	p.Ala175Asp	fbxc-24	missense_variant	0.00015907416683879
II	908304	T	C	c.514A>G	p.Ile172Val	fbxc-24	missense_variant	0.00015907416683879
II	908322	T	A	c.496A>T	p.Met166Leu	fbxc-24	missense_variant	0.00015907416683879
II	908333	A	G	c.485T>C	p.Met162Thr	fbxc-24	missense_variant	0.00015907416683879
II	908336	A	C	c.482T>G	p.Leu161Trp	fbxc-24	missense_variant	0.00015907416683879
II	908720	G	C,A	c.98C>G	p.Ala33Gly	fbxc-24	missense_variant	0.00015907416683879
II	909992	A	G	c.109A>G	p.Lys37Glu	fbxc-27	missense_variant	0.00015907416683879
II	1549599	G	T	c.372C>A	p.Asn124Lys	fbxb-52	missense_variant	0.000159231458225429
II	1539229	T	C,G	c.286T>C	p.Ser96Pro	fbxb-44	missense_variant	0.000160397420396659
II	3582607	T	A	c.502T>A	p.Ser168Thr	srh-59	missense_variant	0.000160917477039235
II	3803282	G	C	c.38C>G	p.Thr13Ser	ins-32	missense_variant	0.000161112608655848
II	3683460	T	C	c.271T>C	p.Phe91Leu	F19B10.1	missense_variant	0.000161560051893608
II	3737968	G	T,A	c.348G>T	p.Lys116Asn	F12E12.3	missense_variant	0.00016264703242548
II	3892497	T	A,G	c.600T>A	p.Asp200Glu	F53C3.8	missense_variant	0.000162684404108381
II	976797	C	G,A	c.131G>C	p.Arg44Thr	fbxc-17	missense_variant	0.000162864184262603
II	3683883	A	C	c.566A>C	p.Lys189Thr	F19B10.1	missense_variant	0.000163540948245737
II	3690142	A	C	c.435T>G	p.Ile145Met	srx-101	missense_variant	0.000163540948245737
II	3683355	A	G	c.166A>G	p.Asn56Asp	F19B10.1	missense_variant	0.000164046906009999
II	3480344	G	T	c.169C>A	p.Leu57Ile	Y49F6B.8	missense_variant	0.000165512363212615
II	2581069	C	T	c.851G>A	p.Ser284Asn	sri-74	missense_variant	0.000165643088167079
II	3680050	C	T	c.280G>A	p.Val94Ile	F19B10.10	missense_variant	0.000166210183752649
II	3137814	T	A	c.91A>T	p.Ile31Phe	sri-54	missense_variant	0.000166505459336293
II	3626655	A	G	c.1595A>G	p.Asn532Ser	M151.4	missense_variant	0.0001665633570299
II	2650626	A	G	c.589A>G	p.Thr197Ala	F22E5.6	missense_variant	0.00016678785726188
II	3714464	C	A	c.232G>T	p.Val78Leu	srh-100	missense_variant	0.000166918563893708
II	3746615	A	C	c.798T>G	p.Phe266Leu	fbxb-92	missense_variant	0.000166918563893708
II	3625007	C	G	c.421C>G	p.His141Asp	M151.4	missense_variant	0.000166928120478165
II	3892498	A	C	c.601A>C	p.Ile201Leu	F53C3.8	missense_variant	0.000167007057419127
II	3583381	G	A	c.935G>A	p.Gly312Asp	srh-59	missense_variant	0.000168424753062005
II	1955262	T	G,A	c.303A>C	p.Leu101Phe	math-49	missense_variant	0.000168943673699074
II	3220263	G	A	c.236C>T	p.Thr79Ile	ZC239.22	missense_variant	0.000169942226103377
II	3876484	T	C	c.490A>G	p.Asn164Asp	nep-3	missense_variant	0.000170708086681675
II	3876486	A	T	c.488T>A	p.Met163Lys	nep-3	missense_variant	0.000170708086681675
II	1551022	T	C	c.265T>C	p.Ser89Pro	fbxb-51	missense_variant	0.000170774720925316
II	1551023	C	A	c.266C>A	p.Ser89Tyr	fbxb-51	missense_variant	0.000170774720925316
II	3459803	C	T	c.451G>A	p.Val151Met	C16C8.7	missense_variant	0.000171384912796507
II	3213028	A	C	c.491A>C	p.Gln164Pro	ZC239.5	missense_variant	0.000171628418732084
II	3213049	T	A	c.512T>A	p.Met171Lys	ZC239.5	missense_variant	0.00017415914778164
II	3450834	T	G	c.599T>G	p.Ile200Ser	C16C8.14	missense_variant	0.000177451433681423
II	983421	T	A	c.280T>A	p.Cys94Ser	srh-274	missense_variant	0.000177658930044377
II	2148349	G	A	c.406G>A	p.Asp136Asn	C40A11.2	missense_variant	0.00017773606353892
II	2543562	A	T	c.3271A>T	p.Thr1091Ser	K02F6.4	missense_variant	0.00017848647537855
II	3759075	C	G	c.799C>G	p.Leu267Val	srx-111	missense_variant	0.000178765102334596
II	3414276	A	G	c.148T>C	p.Ser50Pro	F18A12.7	missense_variant	0.000180304499930306
II	3447834	T	C	c.299T>C	p.Val100Ala	C16C8.20	missense_variant	0.000180304499930306
II	3450781	T	A	c.546T>A	p.Asp182Glu	C16C8.14	missense_variant	0.000180304499930306
II	3472331	T	G	c.86A>C	p.Lys29Thr	Y49F6B.12	missense_variant	0.000180304499930306
II	3512767	G	T	c.979C>A	p.Leu327Ile	srz-5	missense_variant	0.000180304499930306
II	3519649	G	C	c.53G>C	p.Arg18Thr	clec-126	missense_variant	0.000180304499930306
II	3562922	A	T	c.324T>A	p.Asp108Glu	W10G11.4	missense_variant	0.000180304499930306
II	3578909	A	G	c.448A>G	p.Thr150Ala	clec-133	missense_variant	0.000180304499930306
II	3606936	A	G	c.2551A>G	p.Ser851Gly	wago-11	missense_variant&splice_region_variant	0.000180304499930306
II	3614769	G	A	c.3238G>A	p.Val1080Met	F40E12.2	missense_variant	0.000180304499930306
II	3664426	C	T	c.23C>T	p.Ser8Leu	F19B10.3	missense_variant	0.000180304499930306
II	3673379	A	G	c.163T>C	p.Ser55Pro	sea-1	missense_variant	0.000180304499930306
II	3676566	A	C	c.581A>C	p.Tyr194Ser	F19B10.2	missense_variant	0.000180304499930306
II	3693663	G	A	c.740C>T	p.Ser247Phe	srx-102	missense_variant	0.000180304499930306
II	3701366	A	G	c.40T>C	p.Tyr14His	srx-105	missense_variant	0.000180304499930306
II	3718312	C	A	c.296C>A	p.Ala99Glu	fbxc-52	missense_variant	0.000180304499930306
II	3731067	T	C	c.295A>G	p.Thr99Ala	sdz-12	missense_variant	0.000180304499930306
II	3732029	C	T	c.4C>T	p.Leu2Phe	bath-31	missense_variant	0.000180304499930306
II	3736319	T	C	c.25A>G	p.Lys9Glu	F12E12.6	missense_variant&splice_region_variant	0.000180304499930306
II	3737931	T	G	c.311T>G	p.Ile104Arg	F12E12.3	missense_variant	0.000180304499930306
II	3737940	A	G	c.320A>G	p.Lys107Arg	F12E12.3	missense_variant	0.000180304499930306
II	3740386	T	A	c.240T>A	p.Ser80Arg	F12E12.2	missense_variant	0.000180304499930306
II	3742299	A	C	c.286A>C	p.Lys96Gln	F12E12.1	missense_variant	0.000180304499930306
II	3758077	A	C	c.169A>C	p.Ile57Leu	srx-111	missense_variant	0.000180304499930306
II	3785852	A	G	c.190A>G	p.Thr64Ala	T24E12.1	missense_variant	0.000180304499930306
II	3785864	A	G	c.202A>G	p.Lys68Glu	T24E12.1	missense_variant	0.000180304499930306
II	3799674	A	G	c.3427A>G	p.Asn1143Asp	Y8A9A.2	missense_variant	0.000180304499930306
II	3898233	A	G	c.73A>G	p.Arg25Gly	F53C3.6	missense_variant	0.000180304499930306
II	3873603	C	T	c.1843G>A	p.Glu615Lys	nep-3	missense_variant	0.000180819598875973
II	1681745	G	C	c.1229G>C	p.Cys410Ser	irld-36	missense_variant	0.0001820460772956
II	902300	G	C,T	c.325G>C	p.Val109Leu	T07D3.2	missense_variant	0.000182142236809251
II	10779962	A	T	c.2323T>A	p.Tyr775Asn	ect-2	missense_variant	0.000183906473202478
II	932253	A	G	c.868A>G	p.Arg290Gly	fbxc-34	missense_variant	0.000184463890335364
II	932263	T	G	c.878T>G	p.Phe293Cys	fbxc-34	missense_variant	0.000184463890335364
II	2483790	A	G	c.80T>C	p.Leu27Pro	F53G2.8	missense_variant	0.0001846074881697
II	3793143	C	T	c.230G>A	p.Arg77Gln	fbxb-99	missense_variant	0.000185121036279807
II	2482965	A	C	c.244A>C	p.Asn82His	F53G2.2	missense_variant	0.000187042113097976
II	3395245	A	G	c.289T>C	p.Ser97Pro	nep-20	missense_variant	0.000188473743457754
II	11217392	G	A	c.9220G>A	p.Ala3074Thr	srap-1	missense_variant	0.000189089151463481
II	3873908	T	G	c.1587A>C	p.Lys529Asn	nep-3	missense_variant	0.000189213868096656
II	974850	A	G	c.350A>G	p.Gln117Arg	fbxc-14	missense_variant	0.000189467317795086
II	974981	T	G	c.481T>G	p.Leu161Val	fbxc-14	missense_variant	0.000189467317795086
II	1594015	T	A	c.719A>T	p.Lys240Ile	clec-20	missense_variant	0.000191047990979708
II	3237556	T	G,A	c.81T>G	p.Ile27Met	C17F4.11	missense_variant	0.000194214661135599
II	3678857	G	T	c.866C>A	p.Pro289Gln	F19B10.10	missense_variant	0.000194556452593209
II	3718264	G	A	c.248G>A	p.Gly83Asp	fbxc-52	missense_variant	0.000194958757158582
II	3782994	A	T	c.45A>T	p.Leu15Phe	T24E12.2	missense_variant	0.000194958757158582
II	3212964	G	A,C	c.427G>A	p.Ala143Thr	ZC239.5	missense_variant	0.000195701289325158
II	3214537	G	A	c.86G>A	p.Arg29Lys	ZC239.4	missense_variant	0.000195701289325158
II	3395112	T	A	c.422A>T	p.Asn141Ile	nep-20	missense_variant	0.00019630389572182
II	3791387	A	G	c.316A>G	p.Asn106Asp	Y8A9A.4	missense_variant	0.000198331862629836
II	2097142	A	G	c.944A>G	p.Lys315Arg	T16A1.2	missense_variant	0.000198455188424607
II	3212949	G	T	c.412G>T	p.Val138Leu	ZC239.5	missense_variant	0.000198542989709629
II	3214697	T	G	c.199T>G	p.Leu67Val	ZC239.4	missense_variant	0.000198542989709629
II	2485588	T	A	c.866T>A	p.Leu289Gln	F53G2.2	missense_variant	0.000199853556207184
II	2527832	C	A	c.394G>T	p.Ala132Ser	K02F6.7	missense_variant	0.000200329827946312
II	3758712	A	G	c.481A>G	p.Met161Val	srx-111	missense_variant	0.000201143140044234
II	3758787	G	A	c.556G>A	p.Val186Ile	srx-111	missense_variant	0.000201143140044234
II	1383412	A	G	c.766T>C	p.Tyr256His	F54D12.7	missense_variant	0.000201208159523967
II	3395097	A	C	c.437T>G	p.Val146Gly	nep-20	missense_variant	0.000204339827615828
II	3723561	T	C	c.184T>C	p.Phe62Leu	C46E10.2	missense_variant	0.000208455897901653
II	2428337	C	T	c.692G>A	p.Ser231Asn	ceh-86	missense_variant	0.000208560871876924
II	2488778	G	A	c.25G>A	p.Glu9Lys	F53G2.1	missense_variant	0.000209621264309527
II	3725829	C	T	c.919C>T	p.Leu307Phe	C46E10.1	missense_variant	0.000209884194678653
II	2464345	T	G	c.1999A>C	p.Thr667Pro	tsr-1	missense_variant	0.000211226068217494
II	2470960	T	A	c.392A>T	p.His131Leu	tsr-1	missense_variant	0.000211226068217494
II	2485521	T	G	c.799T>G	p.Cys267Gly	F53G2.2	missense_variant	0.000211226068217494
II	2485522	G	T	c.800G>T	p.Cys267Phe	F53G2.2	missense_variant	0.000211226068217494
II	2485536	A	T	c.814A>T	p.Asn272Tyr	F53G2.2	missense_variant	0.000211226068217494
II	2485841	T	A	c.1070T>A	p.Phe357Tyr	F53G2.2	missense_variant	0.000211226068217494
II	2264415	T	A	c.435A>T	p.Leu145Phe	K09F6.4	missense_variant	0.000211712603319695
II	2429777	T	C,G	c.149A>G	p.Asn50Ser	ceh-86	missense_variant	0.000214139645629365
II	1549883	C	T	c.88G>A	p.Ala30Thr	fbxb-52	missense_variant&splice_region_variant	0.000214452843095578
II	3673259	T	C	c.283A>G	p.Asn95Asp	sea-1	missense_variant	0.000214489708381309
II	3454267	G	C	c.353G>C	p.Gly118Ala	C16C8.11	missense_variant	0.000214555582569293
II	3454292	A	C	c.378A>C	p.Arg126Ser	C16C8.11	missense_variant	0.000214555582569293
II	3768723	T	A	c.1853A>T	p.Tyr618Phe	T24E12.10	missense_variant	0.000214555582569293
II	3876451	C	T,A	c.523G>A	p.Asp175Asn	nep-3	missense_variant	0.000216626422441427
II	3690260	T	C	c.317A>G	p.Asn106Ser	srx-101	missense_variant	0.000218264785695751
II	3225024	C	T	c.214G>A	p.Asp72Asn	ZC239.16	missense_variant	0.00021937885816205
II	2065056	G	A	c.473G>A	p.Gly158Glu	fbxb-6	missense_variant	0.000219844585753458
II	2065066	G	A	c.483G>A	p.Met161Ile	fbxb-6	missense_variant	0.000219844585753458
II	907899	T	C	c.919A>G	p.Lys307Glu	fbxc-24	missense_variant	0.000220059122243006
II	907907	T	C	c.911A>G	p.Lys304Arg	fbxc-24	missense_variant	0.000220059122243006
II	907913	C	T	c.905G>A	p.Gly302Asp	fbxc-24	missense_variant	0.000220059122243006
II	2429774	G	C	c.152C>G	p.Ser51Cys	ceh-86	missense_variant	0.000220181884708275
II	3329846	A	G	c.61A>G	p.Asn21Asp	irld-5	missense_variant	0.000220251575427426
II	3678744	C	T	c.979G>A	p.Val327Ile	F19B10.10	missense_variant	0.000221140614943319
II	1289738	A	C	c.187T>G	p.Leu63Val	srz-64	missense_variant	0.000221987561064141
II	908240	A	G	c.578T>C	p.Val193Ala	fbxc-24	missense_variant	0.00022262095443702
II	908244	T	C	c.574A>G	p.Arg192Gly	fbxc-24	missense_variant	0.00022262095443702
II	1262219	A	G,C	c.1089A>G	p.Ile363Met	F47F6.9	missense_variant	0.000223384484405337
II	3212465	A	C	c.95A>C	p.Lys32Thr	ZC239.5	missense_variant	0.000223879314127351
II	3212586	T	C	c.164T>C	p.Ile55Thr	ZC239.5	missense_variant	0.000223879314127351
II	2065467	C	T	c.884C>T	p.Pro295Leu	fbxb-6	missense_variant	0.000224363588645187
II	3214615	T	A	c.117T>A	p.Asn39Lys	ZC239.4	missense_variant	0.000225049554686042
II	1750215	G	A	c.394C>T	p.His132Tyr	F36H5.8	missense_variant	0.000227374538476141
II	907919	G	A	c.899C>T	p.Pro300Leu	fbxc-24	missense_variant	0.000227820787929208
II	907920	G	A	c.898C>T	p.Pro300Ser	fbxc-24	missense_variant	0.000227820787929208
II	1289406	A	T	c.468T>A	p.Asn156Lys	srz-64	missense_variant	0.000228951186727824
II	1289408	T	G	c.466A>C	p.Asn156His	srz-64	missense_variant	0.000228951186727824
II	1289410	G	A	c.464C>T	p.Ala155Val	srz-64	missense_variant	0.000228951186727824
II	1289411	C	T	c.463G>A	p.Ala155Thr	srz-64	missense_variant	0.000228951186727824
II	3144252	C	T	c.252G>A	p.Met84Ile	sri-43	missense_variant	0.000228972594309961
II	3213069	A	G	c.532A>G	p.Ile178Val	ZC239.5	missense_variant	0.000230407460545536
II	1357349	G	A	c.325C>T	p.Pro109Ser	C13A10.2	missense_variant	0.000230538799921746
II	3683491	G	T,A	c.302G>T	p.Gly101Val	F19B10.1	missense_variant	0.000230850988523059
II	3725778	G	A	c.868G>A	p.Glu290Lys	C46E10.1	missense_variant	0.000231623857663678
II	1551126	G	T	c.369G>T	p.Met123Ile	fbxb-51	missense_variant	0.000232786641460012
II	3224914	A	G,C	c.324T>G	p.Asp108Glu	ZC239.16	missense_variant	0.000235975124713878
II	1939596	G	A	c.149C>T	p.Ser50Leu	ZK250.13	missense_variant	0.000237024109819542
II	1939603	T	A	c.142A>T	p.Met48Leu	ZK250.13	missense_variant	0.000237024109819542
II	3678871	A	C,T	c.852T>G	p.Ile284Met	F19B10.10	missense_variant	0.000237220466515705
II	3660850	C	T	c.562C>T	p.Pro188Ser	F19B10.4	missense_variant	0.000238123590643756
II	2096678	T	A	c.480T>A	p.Asp160Glu	T16A1.2	missense_variant	0.000238706322107675
II	2483727	G	A	c.143C>T	p.Thr48Ile	F53G2.8	missense_variant	0.000238755903405283
II	3676463	G	A	c.478G>A	p.Ala160Thr	F19B10.2	missense_variant	0.000238797157960298
II	3404580	G	C	c.527G>C	p.Gly176Ala	nep-8	missense_variant	0.000239309986889383
II	921804	T	C	c.622A>G	p.Thr208Ala	clec-44	missense_variant	0.000240089736515564
II	3158964	A	T	c.122T>A	p.Val41Asp	sri-34	missense_variant	0.00024391897058186
II	3159070	C	T	c.16G>A	p.Ala6Thr	sri-34	missense_variant	0.00024391897058186
II	1286059	G	C,A	c.131G>C	p.Arg44Pro	Y57G7A.3	missense_variant	0.000244046126240202
II	3678221	A	C	c.1404T>G	p.Asn468Lys	F19B10.10	missense_variant	0.000244359406120629
II	3678226	T	C,A	c.1399A>G	p.Ser467Gly	F19B10.10	missense_variant	0.000244359406120629
II	2097156	T	A	c.958T>A	p.Cys320Ser	T16A1.2	missense_variant	0.000244528911989765
II	3679455	T	G	c.785A>C	p.Asp262Ala	F19B10.10	missense_variant	0.000245823111268952
II	1276453	C	G	c.273G>C	p.Met91Ile	Y57G7A.11	missense_variant	0.000246109986651489
II	2818956	G	A	c.1042G>A	p.Glu348Lys	set-13	missense_variant	0.000246466035500922
II	2045528	C	T	c.58G>A	p.Glu20Lys	bath-24	missense_variant	0.000246681007594073
II	1829576	C	T	c.1714C>T	p.His572Tyr	math-41	missense_variant	0.000246815842791499
II	1651065	C	A	c.471G>T	p.Met157Ile	fbxb-16	missense_variant	0.00024697195063449
II	1651085	G	A	c.451C>T	p.His151Tyr	fbxb-16	missense_variant	0.00024697195063449
II	1651089	A	T	c.447T>A	p.Asn149Lys	fbxb-16	missense_variant	0.00024697195063449
II	1651108	T	C	c.428A>G	p.Lys143Arg	fbxb-16	missense_variant	0.00024697195063449
II	1651174	T	G	c.362A>C	p.Glu121Ala	fbxb-16	missense_variant	0.00024697195063449
II	3672796	A	G	c.401T>C	p.Leu134Pro	sea-1	missense_variant	0.000248090235324058
II	3675897	A	C	c.136A>C	p.Lys46Gln	F19B10.2	missense_variant	0.000248090235324058
II	3675990	G	A	c.229G>A	p.Asp77Asn	F19B10.2	missense_variant	0.000248090235324058
II	3676021	T	G	c.260T>G	p.Met87Arg	F19B10.2	missense_variant	0.000248090235324058
II	3676069	A	G	c.308A>G	p.Glu103Gly	F19B10.2	missense_variant	0.000248090235324058
II	3676085	C	G	c.324C>G	p.His108Gln	F19B10.2	missense_variant	0.000248090235324058
II	3676481	A	G	c.496A>G	p.Met166Val	F19B10.2	missense_variant	0.000248090235324058
II	3676484	T	G	c.499T>G	p.Phe167Val	F19B10.2	missense_variant	0.000248090235324058
II	3676485	T	C	c.500T>C	p.Phe167Ser	F19B10.2	missense_variant	0.000248090235324058
II	3676490	C	A	c.505C>A	p.Leu169Met	F19B10.2	missense_variant	0.000248090235324058
II	3676532	G	A	c.547G>A	p.Asp183Asn	F19B10.2	missense_variant	0.000248090235324058
II	3676547	A	G	c.562A>G	p.Lys188Glu	F19B10.2	missense_variant	0.000248090235324058
II	3676556	G	A	c.571G>A	p.Ala191Thr	F19B10.2	missense_variant	0.000248090235324058
II	3676568	T	A	c.583T>A	p.Leu195Met	F19B10.2	missense_variant	0.000248090235324058
II	3676575	G	A	c.590G>A	p.Ser197Asn	F19B10.2	missense_variant	0.000248090235324058
II	3676581	G	A	c.596G>A	p.Gly199Asp	F19B10.2	missense_variant	0.000248090235324058
II	3683813	A	G	c.496A>G	p.Lys166Glu	F19B10.1	missense_variant	0.000248090235324058
II	3690450	T	C	c.238A>G	p.Ile80Val	srx-101	missense_variant	0.000248090235324058
II	3334060	C	T	c.1433C>T	p.Thr478Ile	irld-27	missense_variant	0.000248260314557773
II	2220992	C	T	c.1627G>A	p.Val543Ile	cbs-2	missense_variant	0.000249535119996769
II	1760380	T	G	c.1444T>G	p.Tyr482Asp	fbxb-53	missense_variant	0.000250171128886061
II	3872906	A	G	c.1909A>G	p.Thr637Ala	oac-10	missense_variant	0.000253088313881624
II	2865031	C	T	c.503C>T	p.Ala168Val	Y110A2AL.5	missense_variant	0.000253649992336267
II	990068	C	T	c.272C>T	p.Thr91Met	fbxc-39	missense_variant	0.000255285753042275
II	1688260	A	G	c.863T>C	p.Phe288Ser	fbxb-19	missense_variant	0.000255349902510546
II	911518	C	T	c.1126C>T	p.His376Tyr	fbxc-27	missense_variant	0.000255532248094364
II	911527	A	G	c.1135A>G	p.Asn379Asp	fbxc-27	missense_variant	0.000255532248094364
II	1786132	A	T,G	c.134T>A	p.Ile45Asn	C08F1.10	missense_variant	0.000258996587438656
II	2458803	A	T	c.170T>A	p.Phe57Tyr	pqn-42	missense_variant	0.000260647523936317
II	1288820	C	T	c.944G>A	p.Arg315His	srz-64	missense_variant	0.000261170363071675
II	1276758	T	C	c.28A>G	p.Asn10Asp	Y57G7A.11	missense_variant&splice_region_variant	0.00026132095142375
II	1955271	C	T,G	c.294G>A	p.Met98Ile	math-49	missense_variant	0.000261660313172371
II	3679636	T	G	c.604A>C	p.Lys202Gln	F19B10.10	missense_variant	0.000262165192721068
II	3679639	T	C	c.601A>G	p.Lys201Glu	F19B10.10	missense_variant	0.000262165192721068
II	3099956	C	T	c.580G>A	p.Ala194Thr	srg-24	missense_variant	0.000262736608051648
II	1539436	C	T	c.493C>T	p.Pro165Ser	fbxb-44	missense_variant	0.000263113960240711
II	900711	A	C,T	c.18T>G	p.Ile6Met	T07D3.9	missense_variant	0.000263529352182541
II	3673577	A	G	c.14T>C	p.Ile5Thr	sea-1	missense_variant	0.000263582208274745
II	3676473	G	A	c.488G>A	p.Arg163Gln	F19B10.2	missense_variant	0.000263582208274745
II	3679526	C	A	c.714G>T	p.Gln238His	F19B10.10	missense_variant	0.000263582208274745
II	3679721	A	C	c.519T>G	p.Asn173Lys	F19B10.10	missense_variant	0.000263582208274745
II	3680116	C	G	c.214G>C	p.Ala72Pro	F19B10.10	missense_variant	0.000263582208274745
II	3680211	C	A	c.165G>T	p.Met55Ile	F19B10.10	missense_variant	0.000263582208274745
II	3680240	T	A	c.136A>T	p.Ile46Phe	F19B10.10	missense_variant	0.000263582208274745
II	3680260	G	C	c.116C>G	p.Ser39Cys	F19B10.10	missense_variant	0.000263582208274745
II	3693472	G	T	c.889C>A	p.Gln297Lys	srx-102	missense_variant	0.000263582208274745
II	3395359	T	C	c.175A>G	p.Asn59Asp	nep-20	missense_variant	0.000263646380410636
II	3250849	G	A	c.482G>A	p.Arg161Lys	clec-124	missense_variant	0.000264453127597945
II	3492166	G	T	c.215G>T	p.Arg72Ile	fbxb-112	missense_variant	0.000265849988572388
II	2097855	G	C	c.1657G>C	p.Asp553His	T16A1.2	missense_variant	0.000266027890260384
II	3245975	A	G	c.11T>C	p.Val4Ala	C17F4.7	missense_variant	0.00026605990006208
II	3247438	G	A,T	c.600C>A	p.Ser200Arg	fbxc-50	missense_variant	0.00026605990006208
II	3247440	T	C	c.598A>G	p.Ser200Gly	fbxc-50	missense_variant	0.00026605990006208
II	3247641	A	C	c.397T>G	p.Cys133Gly	fbxc-50	missense_variant	0.00026605990006208
II	3676038	G	T	c.277G>T	p.Gly93Cys	F19B10.2	missense_variant	0.000267794588674172
II	1787381	A	T	c.664T>A	p.Phe222Ile	C08F1.6	missense_variant	0.000269990284393638
II	915160	A	C,G	c.1132A>G	p.Arg378Gly	fbxc-33	missense_variant	0.000270604896779812
II	3693907	T	C	c.550A>G	p.Asn184Asp	srx-102	missense_variant	0.000272069507740594
II	3693957	T	C	c.500A>G	p.Asn167Ser	srx-102	missense_variant	0.000272069507740594
II	3205176	T	C	c.599T>C	p.Phe200Ser	sri-50	missense_variant	0.000272488034861276
II	3197927	T	A	c.748A>T	p.Thr250Ser	sri-51	missense_variant	0.000272739370712779
II	3199911	T	C	c.784A>G	p.Ile262Val	sri-48	missense_variant	0.000272739370712779
II	3725739	G	A	c.829G>A	p.Asp277Asn	C46E10.1	missense_variant	0.000272748301357428
II	3725745	A	G	c.835A>G	p.Thr279Ala	C46E10.1	missense_variant	0.000272748301357428
II	1276760	C	T	c.26G>A	p.Gly9Asp	Y57G7A.11	missense_variant	0.000273041299129946
II	1256750	A	G	c.551A>G	p.Asp184Gly	clec-119	missense_variant	0.000274823434128573
II	1258286	C	A	c.1765C>A	p.His589Asn	clec-119	missense_variant	0.000274927740272597
II	2485435	G	A	c.713G>A	p.Arg238Gln	F53G2.2	missense_variant	0.000275421574468173
II	2485898	G	A	c.1127G>A	p.Arg376Lys	F53G2.2	missense_variant	0.000275421574468173
II	1263201	T	C,A	c.1812A>T	p.Glu604Asp	oac-30	missense_variant	0.000275685189590917
II	3673288	A	G	c.254T>C	p.Val85Ala	sea-1	missense_variant	0.000276407815002518
II	3683421	A	G	c.232A>G	p.Ser78Gly	F19B10.1	missense_variant	0.000276407815002518
II	3683485	C	A	c.296C>A	p.Ala99Asp	F19B10.1	missense_variant	0.000277126630190497
II	3243720	T	G	c.331A>C	p.Lys111Gln	C17F4.12	missense_variant	0.000278245208260707
II	2065227	G	T	c.644G>T	p.Gly215Val	fbxb-6	missense_variant	0.000279031257604806
II	900699	A	C	c.30T>G	p.Ile10Met	T07D3.9	missense_variant	0.000280112324754525
II	900705	A	C	c.24T>G	p.Asn8Lys	T07D3.9	missense_variant	0.000280112324754525
II	900706	T	A	c.23A>T	p.Asn8Ile	T07D3.9	missense_variant	0.000280112324754525
II	3679551	T	A	c.689A>T	p.Tyr230Phe	F19B10.10	missense_variant	0.000280164988137892
II	3690141	C	G,T	c.436G>C	p.Val146Leu	srx-101	missense_variant	0.000280164988137892
II	3683223	G	C	c.34G>C	p.Ala12Pro	F19B10.1	missense_variant	0.000281406333726239
II	3244091	T	C	c.65A>G	p.Lys22Arg	C17F4.12	missense_variant	0.000281934269724648
II	3678864	T	C	c.859A>G	p.Lys287Glu	F19B10.10	missense_variant	0.000284013783363474
II	3679768	T	C	c.472A>G	p.Ser158Gly	F19B10.10	missense_variant	0.000284649120750424
II	3331358	T	C,A	c.1081T>C	p.Cys361Arg	irld-5	missense_variant	0.000285015298423902
II	1256653	G	C	c.454G>C	p.Glu152Gln	clec-119	missense_variant	0.000285192225163957
II	1256656	G	T	c.457G>T	p.Ala153Ser	clec-119	missense_variant	0.000285192225163957
II	1551121	G	T	c.364G>T	p.Gly122Cys	fbxb-51	missense_variant	0.000285516350199309
II	1551122	G	C	c.365G>C	p.Gly122Ala	fbxb-51	missense_variant	0.000285516350199309
II	3330784	G	A	c.575G>A	p.Ser192Asn	irld-5	missense_variant	0.000285973632729593
II	1271761	T	G	c.154A>C	p.Ile52Leu	srw-66	missense_variant	0.000286378763230682
II	1271762	A	G,C	c.153T>G	p.Cys51Trp	srw-66	missense_variant	0.000286378763230682
II	1271763	C	A	c.152G>T	p.Cys51Phe	srw-66	missense_variant	0.000286378763230682
II	1271782	C	A,G	c.133G>T	p.Val45Phe	srw-66	missense_variant	0.000286378763230682
II	3244102	A	C	c.54T>G	p.His18Gln	C17F4.12	missense_variant	0.000286392215414606
II	3212464	A	G	c.94A>G	p.Lys32Glu	ZC239.5	missense_variant	0.000288152625271178
II	3246414	C	T	c.1006G>A	p.Val336Met	fbxc-50	missense_variant	0.000288570724358816
II	3247675	T	G	c.363A>C	p.Leu121Phe	fbxc-50	missense_variant	0.000288570724358816
II	3247715	A	G	c.323T>C	p.Leu108Pro	fbxc-50	missense_variant	0.000288570724358816
II	3678813	A	G	c.910T>C	p.Phe304Leu	F19B10.10	missense_variant	0.00028919989069417
II	1463587	G	T	c.793C>A	p.Leu265Ile	Y51H7C.13	missense_variant	0.00028975136500018
II	1258287	A	T	c.1766A>T	p.His589Leu	clec-119	missense_variant	0.000290699351415507
II	1258295	C	A	c.1774C>A	p.Gln592Lys	clec-119	missense_variant	0.000290699351415507
II	3246557	G	C	c.863C>G	p.Thr288Ser	fbxc-50	missense_variant	0.000293073097117366
II	3678798	A	G	c.925T>C	p.Ser309Pro	F19B10.10	missense_variant	0.000293217929525393
II	910668	G	A	c.785G>A	p.Cys262Tyr	fbxc-27	missense_variant	0.000293417544318987
II	910674	A	G	c.791A>G	p.Tyr264Cys	fbxc-27	missense_variant	0.000293417544318987
II	910676	C	A	c.793C>A	p.Arg265Ser	fbxc-27	missense_variant	0.000293417544318987
II	910682	T	A	c.799T>A	p.Tyr267Asn	fbxc-27	missense_variant	0.000293417544318987
II	910683	A	C	c.800A>C	p.Tyr267Ser	fbxc-27	missense_variant	0.000293417544318987
II	3683199	C	T	c.10C>T	p.Leu4Phe	F19B10.1	missense_variant	0.000294299807557137
II	3683200	T	C	c.11T>C	p.Leu4Pro	F19B10.1	missense_variant	0.000294299807557137
II	1278675	T	A	c.26T>A	p.Phe9Tyr	srz-63	missense_variant	0.000294785738202262
II	1278684	G	T	c.35G>T	p.Arg12Leu	srz-63	missense_variant	0.000294785738202262
II	1278693	G	T	c.44G>T	p.Arg15Met	srz-63	missense_variant	0.000294785738202262
II	3237986	G	A	c.364G>A	p.Ala122Thr	C17F4.11	missense_variant	0.000295469793336494
II	1939675	T	C	c.70A>G	p.Arg24Gly	ZK250.13	missense_variant	0.000296050854053386
II	3200120	A	G	c.575T>C	p.Val192Ala	sri-48	missense_variant	0.000296725079236412
II	1957803	T	C	c.106A>G	p.Ile36Val	math-50	missense_variant	0.000298070504999192
II	1789527	A	G,T	c.295A>G	p.Thr99Ala	fbxb-13	missense_variant	0.000299385805224366
II	1790032	C	T	c.800C>T	p.Ala267Val	fbxb-13	missense_variant	0.000299649624895119
II	1822752	T	G	c.844T>G	p.Phe282Val	fbxc-19	missense_variant	0.000299753725065126
II	910200	T	A	c.317T>A	p.Met106Lys	fbxc-27	missense_variant	0.00030065472393912
II	2065469	C	A	c.886C>A	p.His296Asn	fbxb-6	missense_variant	0.000302213339913428
II	2065517	T	C	c.934T>C	p.Cys312Arg	fbxb-6	missense_variant	0.000302213339913428
II	2331449	A	G	c.770A>G	p.Asn257Ser	ZK1240.1	missense_variant	0.000304516182051991
II	3330776	C	A	c.567C>A	p.Ser189Arg	irld-5	missense_variant	0.000305394334387477
II	3247857	A	G	c.181T>C	p.Phe61Leu	fbxc-50	missense_variant	0.000310250534019429
II	1784205	C	G	c.238G>C	p.Val80Leu	C08F1.11	missense_variant	0.000310374311123687
II	869617	T	G	c.434T>G	p.Met145Arg	fbxc-51	missense_variant	0.000311147893758268
II	3878850	C	T	c.221C>T	p.Pro74Leu	srh-250	missense_variant	0.000311791809398964
II	3329990	T	A	c.150T>A	p.Asp50Glu	irld-5	missense_variant	0.000312063743609356
II	3330015	T	A	c.175T>A	p.Ser59Thr	irld-5	missense_variant	0.000312063743609356
II	3109545	C	T	c.842G>A	p.Ser281Asn	Y25C1A.13	missense_variant	0.000313342631595504
II	1278699	T	C	c.50T>C	p.Leu17Ser	srz-63	missense_variant	0.000316152554959335
II	3678272	A	C	c.1353T>G	p.His451Gln	F19B10.10	missense_variant	0.000316948756739776
II	3678815	T	C	c.908A>G	p.Lys303Arg	F19B10.10	missense_variant	0.000317454848585035
II	2701785	T	C	c.655A>G	p.Met219Val	sri-60	missense_variant	0.000318803033376683
II	3197635	G	A	c.947C>T	p.Ser316Leu	sri-51	missense_variant	0.000319042919556492
II	1262137	A	G	c.1007A>G	p.Tyr336Cys	F47F6.9	missense_variant	0.000320493654980437
II	1286071	A	G	c.143A>G	p.Gln48Arg	Y57G7A.3	missense_variant	0.000320493654980437
II	3325309	A	T	c.342A>T	p.Gln114His	Y46D2A.1	missense_variant	0.000320599732045354
II	3679489	T	G	c.751A>C	p.Lys251Gln	F19B10.10	missense_variant	0.000322036428765963
II	3154462	A	G	c.22T>C	p.Ser8Pro	sri-32	missense_variant	0.00032414592854814
II	3406687	T	C	c.1960T>C	p.Tyr654His	nep-8	missense_variant	0.00032414592854814
II	1296660	C	T	c.448C>T	p.His150Tyr	Y57G7A.2	missense_variant	0.000324312203441303
II	3896087	C	G	c.871C>G	p.His291Asp	F53C3.7	missense_variant	0.000324493099175119
II	3402849	T	C	c.43A>G	p.Ile15Val	nep-10	missense_variant	0.000328460865422771
II	1286065	T	C	c.137T>C	p.Phe46Ser	Y57G7A.3	missense_variant	0.000329038649387487
II	3330946	G	A	c.737G>A	p.Arg246Lys	irld-5	missense_variant	0.00032980376294193
II	1263204	C	A	c.1809G>T	p.Arg603Ser	oac-30	missense_variant	0.000330269676328165
II	1263205	C	T	c.1808G>A	p.Arg603Lys	oac-30	missense_variant	0.000330269676328165
II	1718695	A	G	c.485T>C	p.Leu162Pro	fbxb-48	missense_variant	0.000330652314073327
II	1718729	G	A	c.451C>T	p.Leu151Phe	fbxb-48	missense_variant	0.000330652314073327
II	3206428	C	A	c.96G>T	p.Lys32Asn	ZC239.20	missense_variant	0.000332327912371766
II	1286087	T	A	c.169T>A	p.Ser57Thr	Y57G7A.3	missense_variant	0.000332996936094449
II	1286095	G	A	c.167G>A	p.Arg56His	Y57G7A.3	missense_variant	0.000333286182607137
II	3200123	G	A	c.572C>T	p.Ala191Val	sri-48	missense_variant	0.000333354783783524
II	1282882	G	T	c.1922C>A	p.Ala641Glu	Y57G7A.6	missense_variant	0.0003335709489211
II	3205284	G	A	c.707G>A	p.Arg236Lys	sri-50	missense_variant	0.000333602824700992
II	3206391	C	T	c.133G>A	p.Val45Ile	ZC239.20	missense_variant	0.000333717505540734
II	3377615	T	A,G	c.454T>A	p.Tyr152Asn	bath-9	missense_variant	0.000333756278907293
II	1286039	G	A	c.121G>A	p.Asp41Asn	Y57G7A.3	missense_variant	0.000333851329866034
II	1260533	G	C	c.835G>C	p.Ala279Pro	F47F6.9	missense_variant	0.000334127417757927
II	1263170	A	G	c.1843T>C	p.Phe615Leu	oac-30	missense_variant	0.000334127417757927
II	1263178	G	T	c.1835C>A	p.Thr612Asn	oac-30	missense_variant	0.000334127417757927
II	1282685	C	A	c.2119G>T	p.Ala707Ser	Y57G7A.6	missense_variant	0.000334127417757927
II	1282726	T	C	c.2078A>G	p.Lys693Arg	Y57G7A.6	missense_variant	0.000334127417757927
II	1282787	C	A	c.2017G>T	p.Ala673Ser	Y57G7A.6	missense_variant	0.000334127417757927
II	1286056	T	C	c.128T>C	p.Met43Thr	Y57G7A.3	missense_variant	0.000334127417757927
II	1390887	A	G	c.1045A>G	p.Ile349Val	aat-7	missense_variant&splice_region_variant	0.000334127417757927
II	3383487	G	A	c.1076G>A	p.Ser359Asn	T06D4.1	missense_variant	0.000335294247184166
II	3391158	T	C	c.379A>G	p.Asn127Asp	nep-19	missense_variant	0.000335294247184166
II	3392830	T	G	c.1802A>C	p.Tyr601Ser	nep-20	missense_variant	0.000335294247184166
II	3393665	T	A	c.1519A>T	p.Ser507Cys	nep-20	missense_variant	0.000335294247184166
II	3126308	T	C	c.134A>G	p.Tyr45Cys	ins-19	missense_variant	0.000336597077606931
II	907961	G	A	c.857C>T	p.Ser286Phe	fbxc-24	missense_variant	0.000337385459281825
II	907983	C	T	c.835G>A	p.Glu279Lys	fbxc-24	missense_variant	0.000337385459281825
II	1298515	G	A	c.7G>A	p.Ala3Thr	Y57G7A.1	missense_variant	0.000338417512757388
II	3200129	A	G	c.566T>C	p.Leu189Pro	sri-48	missense_variant	0.000338577758127167
II	3333774	A	G	c.1250A>G	p.Lys417Arg	irld-27	missense_variant	0.000339925628328145
II	1593869	C	T	c.865G>A	p.Glu289Lys	clec-20	missense_variant	0.000340757704263956
II	1593880	G	T,A	c.854C>A	p.Pro285His	clec-20	missense_variant	0.000340757704263956
II	1593889	T	A	c.845A>T	p.Lys282Met	clec-20	missense_variant	0.000340757704263956
II	2264435	A	C	c.415T>G	p.Ser139Ala	K09F6.4	missense_variant	0.000340812340504782
II	3124589	G	A	c.737G>A	p.Arg246Gln	srh-71	missense_variant	0.000343154058047954
II	3124630	G	A	c.778G>A	p.Val260Ile	srh-71	missense_variant	0.000343154058047954
II	3126127	T	C	c.272A>G	p.Lys91Arg	ins-19	missense_variant	0.000343154058047954
II	3126317	A	G	c.125T>C	p.Leu42Pro	ins-19	missense_variant	0.000343154058047954
II	1498307	T	C	c.712A>G	p.Ile238Val	emc-1	missense_variant	0.000345593852021712
II	2113023	G	A	c.26C>T	p.Ser9Phe	R52.6	missense_variant	0.000348776479278522
II	3725814	G	C	c.904G>C	p.Val302Leu	C46E10.1	missense_variant	0.000351856844294303
II	1179077	C	A	c.62G>T	p.Gly21Val	nas-27	missense_variant	0.000353157279432142
II	3331904	A	C	c.16A>C	p.Thr6Pro	irld-27	missense_variant	0.000353853205854556
II	3676358	G	A	c.373G>A	p.Ala125Thr	F19B10.2	missense_variant&splice_region_variant	0.000353939879637991
II	3402764	G	T	c.128C>A	p.Pro43Gln	nep-10	missense_variant	0.000354338917784702
II	1688648	G	A	c.475C>T	p.Pro159Ser	fbxb-19	missense_variant	0.000354915292070726
II	3398833	A	G	c.328T>C	p.Cys110Arg	nep-9	missense_variant	0.000354975390323864
II	3200310	C	G	c.430G>C	p.Val144Leu	sri-48	missense_variant	0.000355320909797223
II	1293217	A	G	c.41T>C	p.Phe14Ser	srz-64	missense_variant	0.000357114471481969
II	1293218	A	T	c.40T>A	p.Phe14Ile	srz-64	missense_variant	0.000357114471481969
II	1539346	G	A	c.403G>A	p.Val135Ile	fbxb-44	missense_variant	0.000357710207302881
II	3203814	A	G	c.100A>G	p.Ile34Val	sri-50	missense_variant	0.000357903508950941
II	3104473	G	T	c.1240G>T	p.Gly414Cys	clec-121	missense_variant	0.000362350360800739
II	3119931	T	C	c.116T>C	p.Val39Ala	T10D4.6	missense_variant	0.000362350360800739
II	3155798	T	C	c.653A>G	p.Gln218Arg	sri-33	missense_variant	0.000362350360800739
II	3281131	A	G	c.1414A>G	p.Ile472Val	wht-4	missense_variant	0.000362350360800739
II	3281400	T	C	c.1636T>C	p.Tyr546His	wht-4	missense_variant	0.000362350360800739
II	3375325	A	G	c.118A>G	p.Asn40Asp	bath-10	missense_variant	0.000362350360800739
II	3376574	G	C	c.880G>C	p.Ala294Pro	bath-10	missense_variant	0.000362350360800739
II	3402522	A	G	c.320T>C	p.Phe107Ser	nep-10	missense_variant	0.000362350360800739
II	3407983	A	T	c.670A>T	p.Ile224Phe	nep-7	missense_variant	0.000362350360800739
II	3408988	C	G	c.1217C>G	p.Thr406Ser	nep-7	missense_variant	0.000362350360800739
II	3411591	C	T	c.1835G>A	p.Gly612Asp	F18A12.7	missense_variant	0.000362350360800739
II	910208	A	G	c.325A>G	p.Lys109Glu	fbxc-27	missense_variant	0.00036268481397506
II	3198617	A	G,C	c.385T>C	p.Ser129Pro	sri-51	missense_variant	0.000363237120320988
II	2481169	G	A	c.241G>A	p.Val81Met	F53G2.3	missense_variant	0.000364532406357456
II	2361261	T	C	c.232A>G	p.Met78Val	F43C11.11	missense_variant	0.000364620903818131
II	2361264	G	T	c.229C>A	p.Pro77Thr	F43C11.11	missense_variant&splice_region_variant	0.000364620903818131
II	3137750	C	T	c.155G>A	p.Arg52Gln	sri-54	missense_variant&splice_region_variant	0.000364741058761068
II	1954859	A	G,T	c.614T>C	p.Val205Ala	math-49	missense_variant	0.000365334752930592
II	3332316	G	T	c.98G>T	p.Arg33Leu	irld-27	missense_variant	0.000365836091241313
II	1605036	C	T	c.514G>A	p.Gly172Arg	bath-33	missense_variant	0.000367430095814813
II	1667445	G	A	c.413G>A	p.Arg138Lys	ZC204.1	missense_variant	0.000367430095814813
II	1668425	C	A	c.373G>T	p.Val125Phe	srw-97	missense_variant	0.000367430095814813
II	1674105	C	A	c.1673C>A	p.Ala558Glu	nhx-6	missense_variant	0.000367430095814813
II	1678736	C	T	c.298G>A	p.Val100Met	irld-37	missense_variant	0.000367430095814813
II	1726333	G	A	c.193G>A	p.Gly65Ser	F45C12.17	missense_variant	0.000367430095814813
II	1730904	G	T,A	c.390G>T	p.Leu130Phe	ceh-81	missense_variant	0.000367430095814813
II	1734610	T	C	c.1022A>G	p.Asn341Ser	ceh-83	missense_variant&splice_region_variant	0.000367430095814813
II	1737278	A	C	c.1205T>G	p.Leu402Trp	irld-9	missense_variant	0.000367430095814813
II	3402565	T	G	c.277A>C	p.Lys93Gln	nep-10	missense_variant	0.000370273418688321
II	3402656	C	G	c.236G>C	p.Ser79Thr	nep-10	missense_variant	0.000370273418688321
II	1593686	A	T	c.1048T>A	p.Tyr350Asn	clec-20	missense_variant	0.000373197991395049
II	1593929	A	T	c.805T>A	p.Tyr269Asn	clec-20	missense_variant	0.000373197991395049
II	3130705	G	A	c.650G>A	p.Ser217Asn	chil-24	missense_variant	0.000374081263823324
II	3238033	G	T	c.411G>T	p.Glu137Asp	C17F4.11	missense_variant	0.000376997959395828
II	1273551	G	T	c.482C>A	p.Thr161Asn	Y57G7A.5	missense_variant	0.000377049382488551
II	3212544	A	C	c.122A>C	p.Gln41Pro	ZC239.5	missense_variant	0.00038114301504823
II	3212545	A	T	c.123A>T	p.Gln41His	ZC239.5	missense_variant	0.00038114301504823
II	1282031	T	C	c.2630A>G	p.Glu877Gly	Y57G7A.6	missense_variant	0.000382191852971705
II	3116384	G	A	c.1459G>A	p.Glu487Lys	clec-123	missense_variant	0.000383542519573154
II	3872456	T	G	c.1579T>G	p.Ser527Ala	oac-10	missense_variant	0.000384492127450583
II	3725786	G	A	c.876G>A	p.Met292Ile	C46E10.1	missense_variant	0.000386449490785336
II	1715509	T	C	c.136T>C	p.Ser46Pro	btb-6	missense_variant	0.000387682625018777
II	1539605	T	A	c.662T>A	p.Leu221Gln	fbxb-44	missense_variant	0.00038779072035649
II	1178366	T	C	c.275A>G	p.Gln92Arg	nas-27	missense_variant	0.000388068993210386
II	3213061	T	C	c.524T>C	p.Ile175Thr	ZC239.5	missense_variant	0.000389500074408932
II	3107747	C	A	c.1588C>A	p.His530Asn	clec-122	missense_variant	0.000390006750035958
II	3114622	A	C	c.289A>C	p.Thr97Pro	clec-123	missense_variant	0.000390006750035958
II	3146155	A	G	c.4A>G	p.Met2Val	T10D4.15	missense_variant	0.000390006750035958
II	3722664	A	C	c.910A>C	p.Asn304His	C46E10.3	missense_variant	0.00039024105468494
II	1309308	T	A	c.228A>T	p.Lys76Asn	alh-6	missense_variant	0.000390368576728951
II	2109129	T	A,G	c.309A>T	p.Glu103Asp	R52.5	missense_variant	0.000390931939072297
II	1954797	T	C	c.676A>G	p.Thr226Ala	math-49	missense_variant	0.000391301556050709
II	2073314	C	T	c.1376G>A	p.Gly459Asp	F07E5.8	missense_variant	0.000391372558120359
II	3331903	T	A,G	c.15T>A	p.Asp5Glu	irld-27	missense_variant	0.000394147551226003
II	3331926	T	C	c.38T>C	p.Ile13Thr	irld-27	missense_variant	0.000394147551226003
II	3332424	G	A	c.206G>A	p.Arg69Lys	irld-27	missense_variant	0.000394147551226003
II	3332426	A	C	c.208A>C	p.Thr70Pro	irld-27	missense_variant	0.000394147551226003
II	3332505	G	A	c.287G>A	p.Ser96Asn	irld-27	missense_variant	0.000394147551226003
II	3332515	G	C,T	c.297G>C	p.Leu99Phe	irld-27	missense_variant	0.000394147551226003
II	3214824	T	G,A	c.326T>G	p.Ile109Ser	ZC239.4	missense_variant	0.000394979477180686
II	3221764	G	A	c.203C>T	p.Ala68Val	ZC239.14	missense_variant	0.000394979477180686
II	1681007	C	T	c.722C>T	p.Thr241Met	irld-36	missense_variant	0.000395534119581673
II	1270599	A	G	c.610T>C	p.Ser204Pro	srw-66	missense_variant	0.000397630831810421
II	1258229	A	C	c.1708A>C	p.Lys570Gln	clec-119	missense_variant	0.000397838710751189
II	1258230	A	C	c.1709A>C	p.Lys570Thr	clec-119	missense_variant	0.000397838710751189
II	1263538	A	G	c.1520T>C	p.Leu507Pro	oac-30	missense_variant	0.000397838710751189
II	1274319	G	C	c.331C>G	p.Gln111Glu	Y57G7A.5	missense_variant	0.000397838710751189
II	1282366	G	A	c.2386C>T	p.His796Tyr	Y57G7A.6	missense_variant	0.000397838710751189
II	1282378	A	C	c.2374T>G	p.Phe792Val	Y57G7A.6	missense_variant	0.000397838710751189
II	1286301	G	T	c.295G>T	p.Ala99Ser	Y57G7A.3	missense_variant	0.000397838710751189
II	1282049	G	T	c.2612C>A	p.Ala871Glu	Y57G7A.6	missense_variant	0.000397925556766129
II	1282056	T	A	c.2605A>T	p.Thr869Ser	Y57G7A.6	missense_variant	0.000397925556766129
II	1285809	T	C	c.7T>C	p.Ser3Pro	Y57G7A.3	missense_variant	0.000397925556766129
II	3676388	C	G	c.403C>G	p.Gln135Glu	F19B10.2	missense_variant	0.000398035256026641
II	1685003	G	T	c.503G>T	p.Cys168Phe	fbxb-25	missense_variant	0.000399087594285009
II	2029585	C	A	c.713G>T	p.Cys238Phe	bath-3	missense_variant	0.000399878031851399
II	3407975	T	A	c.662T>A	p.Val221Asp	nep-7	missense_variant	0.000401283314363307
II	3100628	G	C	c.19C>G	p.Pro7Ala	srg-24	missense_variant	0.000402606109442366
II	1286289	G	A	c.283G>A	p.Glu95Lys	Y57G7A.3	missense_variant	0.000403298892264716
II	910148	T	A,G	c.265T>A	p.Phe89Ile	fbxc-27	missense_variant	0.000404579717583814
II	1289450	C	T	c.424G>A	p.Val142Ile	srz-64	missense_variant	0.000404815001962609
II	955494	G	A	c.182G>A	p.Arg61Lys	fbxc-7	missense_variant	0.000406358265415339
II	955497	G	T	c.185G>T	p.Cys62Phe	fbxc-7	missense_variant	0.000406358265415339
II	10315740	C	A	c.370G>T	p.Val124Phe	gcy-5	missense_variant	0.000408022569201739
II	1593820	A	G	c.914T>C	p.Val305Ala	clec-20	missense_variant	0.000408482731137196
II	1594048	C	T	c.686G>A	p.Arg229His	clec-20	missense_variant	0.000408482731137196
II	1692511	G	A,T	c.344C>T	p.Thr115Ile	fbxc-21	missense_variant	0.000410295753031099
II	2142809	G	T	c.619G>T	p.Ala207Ser	C40A11.3	missense_variant	0.000412971304589728
II	3679675	G	T	c.565C>A	p.Pro189Thr	F19B10.10	missense_variant	0.000414170247803538
II	3679678	T	C	c.562A>G	p.Lys188Glu	F19B10.10	missense_variant	0.000414170247803538
II	1286298	G	A	c.292G>A	p.Asp98Asn	Y57G7A.3	missense_variant	0.000414437402672668
II	2068515	T	G,A	c.105T>G	p.His35Gln	F07E5.12	missense_variant	0.000414928127357457
II	1280779	A	T	c.688A>T	p.Ile230Phe	srz-63	missense_variant&splice_region_variant	0.000417294332537286
II	3214712	A	T	c.214A>T	p.Asn72Tyr	ZC239.4	missense_variant	0.000417722585762933
II	3214723	T	G,A	c.225T>G	p.Asp75Glu	ZC239.4	missense_variant	0.000417722585762933
II	3214886	A	G	c.388A>G	p.Asn130Asp	ZC239.4	missense_variant	0.000417722585762933
II	1300355	C	T	c.311G>A	p.Arg104Lys	glb-31	missense_variant	0.000417941038801859
II	1178934	C	A	c.151G>T	p.Val51Leu	nas-27	missense_variant	0.000419377917546417
II	1256563	A	G	c.364A>G	p.Asn122Asp	clec-119	missense_variant	0.000419377917546417
II	1256628	A	C	c.429A>C	p.Lys143Asn	clec-119	missense_variant	0.000419377917546417
II	1257058	G	A	c.814G>A	p.Asp272Asn	clec-119	missense_variant	0.000419377917546417
II	1257061	A	C	c.817A>C	p.Lys273Gln	clec-119	missense_variant	0.000419377917546417
II	1257098	G	A	c.854G>A	p.Gly285Asp	clec-119	missense_variant	0.000419377917546417
II	1257190	A	G	c.946A>G	p.Ser316Gly	clec-119	missense_variant	0.000419377917546417
II	1257365	T	A	c.1072T>A	p.Ser358Thr	clec-119	missense_variant	0.000419377917546417
II	1257371	G	A	c.1078G>A	p.Glu360Lys	clec-119	missense_variant	0.000419377917546417
II	1257410	G	C	c.1117G>C	p.Glu373Gln	clec-119	missense_variant	0.000419377917546417
II	1257420	C	T	c.1127C>T	p.Pro376Leu	clec-119	missense_variant	0.000419377917546417
II	1257732	G	A	c.1340G>A	p.Gly447Glu	clec-119	missense_variant	0.000419377917546417
II	1257767	C	A	c.1375C>A	p.Gln459Lys	clec-119	missense_variant	0.000419377917546417
II	1257768	A	G	c.1376A>G	p.Gln459Arg	clec-119	missense_variant	0.000419377917546417
II	1257913	G	C	c.1472G>C	p.Arg491Pro	clec-119	missense_variant	0.000419377917546417
II	1257979	C	A	c.1538C>A	p.Thr513Asn	clec-119	missense_variant	0.000419377917546417
II	1258217	C	T	c.1696C>T	p.His566Tyr	clec-119	missense_variant	0.000419377917546417
II	1259545	C	T	c.134C>T	p.Ala45Val	F47F6.9	missense_variant	0.000419377917546417
II	1259710	T	A	c.255T>A	p.Asn85Lys	F47F6.9	missense_variant	0.000419377917546417
II	1259714	C	T	c.259C>T	p.Leu87Phe	F47F6.9	missense_variant	0.000419377917546417
II	1259750	A	C	c.295A>C	p.Ser99Arg	F47F6.9	missense_variant	0.000419377917546417
II	1259867	C	T	c.308C>T	p.Ser103Leu	F47F6.9	missense_variant	0.000419377917546417
II	1259983	A	G	c.424A>G	p.Ile142Val	F47F6.9	missense_variant	0.000419377917546417
II	1260139	T	A	c.536T>A	p.Leu179His	F47F6.9	missense_variant	0.000419377917546417
II	1260174	A	G	c.571A>G	p.Thr191Ala	F47F6.9	missense_variant	0.000419377917546417
II	1260257	A	T	c.654A>T	p.Lys218Asn	F47F6.9	missense_variant	0.000419377917546417
II	1260291	A	C	c.688A>C	p.Asn230His	F47F6.9	missense_variant	0.000419377917546417
II	1262192	G	T	c.1062G>T	p.Gln354His	F47F6.9	missense_variant	0.000419377917546417
II	1262260	G	A	c.1130G>A	p.Gly377Asp	F47F6.9	missense_variant	0.000419377917546417
II	1262268	T	G	c.1138T>G	p.Tyr380Asp	F47F6.9	missense_variant	0.000419377917546417
II	1262322	G	A	c.1192G>A	p.Glu398Lys	F47F6.9	missense_variant&splice_region_variant	0.000419377917546417
II	1262388	T	C	c.1214T>C	p.Leu405Ser	F47F6.9	missense_variant	0.000419377917546417
II	1262393	A	G	c.1219A>G	p.Asn407Asp	F47F6.9	missense_variant	0.000419377917546417
II	1262395	T	G	c.1221T>G	p.Asn407Lys	F47F6.9	missense_variant	0.000419377917546417
II	1262409	C	A	c.1235C>A	p.Ala412Glu	F47F6.9	missense_variant	0.000419377917546417
II	1262469	A	G	c.1295A>G	p.Glu432Gly	F47F6.9	missense_variant	0.000419377917546417
II	1262499	G	C	c.1325G>C	p.Ser442Thr	F47F6.9	missense_variant	0.000419377917546417
II	1262510	A	G	c.1336A>G	p.Asn446Asp	F47F6.9	missense_variant	0.000419377917546417
II	1262864	T	C	c.1375T>C	p.Cys459Arg	F47F6.9	missense_variant	0.000419377917546417
II	1262867	T	C	c.1378T>C	p.Tyr460His	F47F6.9	missense_variant	0.000419377917546417
II	1262939	G	A	c.1450G>A	p.Val484Met	F47F6.9	missense_variant	0.000419377917546417
II	1262940	T	A	c.1451T>A	p.Val484Glu	F47F6.9	missense_variant	0.000419377917546417
II	1262984	A	G	c.1495A>G	p.Thr499Ala	F47F6.9	missense_variant	0.000419377917546417
II	1263479	G	T	c.1579C>A	p.Arg527Ser	oac-30	missense_variant	0.000419377917546417
II	1263484	T	A	c.1574A>T	p.Tyr525Phe	oac-30	missense_variant	0.000419377917546417
II	1263660	C	G	c.1451G>C	p.Ser484Thr	oac-30	missense_variant	0.000419377917546417
II	1263684	C	G	c.1427G>C	p.Ser476Thr	oac-30	missense_variant	0.000419377917546417
II	1264518	A	C	c.1167T>G	p.Asn389Lys	oac-30	missense_variant	0.000419377917546417
II	1264519	T	C	c.1166A>G	p.Asn389Ser	oac-30	missense_variant	0.000419377917546417
II	1264526	G	C	c.1159C>G	p.Gln387Glu	oac-30	missense_variant	0.000419377917546417
II	1264569	G	T	c.1116C>A	p.His372Gln	oac-30	missense_variant	0.000419377917546417
II	1264595	C	G	c.1090G>C	p.Glu364Gln	oac-30	missense_variant	0.000419377917546417
II	1264615	A	G	c.1070T>C	p.Phe357Ser	oac-30	missense_variant	0.000419377917546417
II	1264662	G	T	c.1023C>A	p.Asp341Glu	oac-30	missense_variant	0.000419377917546417
II	1264845	G	A	c.887C>T	p.Thr296Met	oac-30	missense_variant	0.000419377917546417
II	1264867	T	C	c.865A>G	p.Ile289Val	oac-30	missense_variant	0.000419377917546417
II	1264959	G	C	c.820C>G	p.Gln274Glu	oac-30	missense_variant	0.000419377917546417
II	1265003	A	G	c.776T>C	p.Ile259Thr	oac-30	missense_variant	0.000419377917546417
II	1265020	A	C	c.759T>G	p.Asp253Glu	oac-30	missense_variant	0.000419377917546417
II	1265079	C	T	c.700G>A	p.Glu234Lys	oac-30	missense_variant	0.000419377917546417
II	1265102	G	A	c.677C>T	p.Thr226Ile	oac-30	missense_variant	0.000419377917546417
II	1265106	C	T	c.673G>A	p.Glu225Lys	oac-30	missense_variant	0.000419377917546417
II	1265199	A	G	c.580T>C	p.Phe194Leu	oac-30	missense_variant	0.000419377917546417
II	1265243	A	G	c.536T>C	p.Val179Ala	oac-30	missense_variant	0.000419377917546417
II	1265270	G	A	c.509C>T	p.Ala170Val	oac-30	missense_variant	0.000419377917546417
II	1265906	T	C	c.322A>G	p.Met108Val	oac-30	missense_variant	0.000419377917546417
II	1265912	A	G	c.316T>C	p.Phe106Leu	oac-30	missense_variant	0.000419377917546417
II	1265922	A	C	c.306T>G	p.Ile102Met	oac-30	missense_variant	0.000419377917546417
II	1265951	G	T	c.277C>A	p.Leu93Ile	oac-30	missense_variant	0.000419377917546417
II	1266095	C	T	c.181G>A	p.Glu61Lys	oac-30	missense_variant	0.000419377917546417
II	1269757	A	T	c.1084T>A	p.Leu362Met	srw-66	missense_variant	0.000419377917546417
II	1274384	T	A	c.266A>T	p.Tyr89Phe	Y57G7A.5	missense_variant	0.000419377917546417
II	1278722	A	G	c.73A>G	p.Ile25Val	srz-63	missense_variant	0.000419377917546417
II	1278735	T	G	c.86T>G	p.Phe29Cys	srz-63	missense_variant	0.000419377917546417
II	1278888	C	T	c.191C>T	p.Ser64Leu	srz-63	missense_variant	0.000419377917546417
II	1279023	T	C	c.275T>C	p.Phe92Ser	srz-63	missense_variant	0.000419377917546417
II	1279025	A	G	c.277A>G	p.Ile93Val	srz-63	missense_variant	0.000419377917546417
II	1279035	G	T	c.287G>T	p.Cys96Phe	srz-63	missense_variant	0.000419377917546417
II	1279094	A	G	c.346A>G	p.Thr116Ala	srz-63	missense_variant	0.000419377917546417
II	1279097	C	A	c.349C>A	p.Leu117Ile	srz-63	missense_variant	0.000419377917546417
II	1279107	T	G	c.359T>G	p.Phe120Cys	srz-63	missense_variant	0.000419377917546417
II	1282176	T	C	c.2533A>G	p.Ile845Val	Y57G7A.6	missense_variant	0.000419377917546417
II	1282318	C	A	c.2434G>T	p.Val812Leu	Y57G7A.6	missense_variant	0.000419377917546417
II	1282450	A	T	c.2302T>A	p.Leu768Met	Y57G7A.6	missense_variant	0.000419377917546417
II	1282469	T	C	c.2283A>G	p.Ile761Met	Y57G7A.6	missense_variant	0.000419377917546417
II	1282471	T	C	c.2281A>G	p.Ile761Val	Y57G7A.6	missense_variant	0.000419377917546417
II	1282558	C	G	c.2246G>C	p.Gly749Ala	Y57G7A.6	missense_variant	0.000419377917546417
II	1282802	A	G	c.2002T>C	p.Phe668Leu	Y57G7A.6	missense_variant	0.000419377917546417
II	1282837	G	T	c.1967C>A	p.Ala656Glu	Y57G7A.6	missense_variant	0.000419377917546417
II	1282838	C	T	c.1966G>A	p.Ala656Thr	Y57G7A.6	missense_variant	0.000419377917546417
II	1282956	G	A,C	c.1848C>G	p.Phe616Leu	Y57G7A.6	missense_variant	0.000419377917546417
II	1283012	T	C	c.1792A>G	p.Lys598Glu	Y57G7A.6	missense_variant	0.000419377917546417
II	1283028	G	T	c.1776C>A	p.Asn592Lys	Y57G7A.6	missense_variant	0.000419377917546417
II	1283059	C	A	c.1745G>T	p.Ser582Ile	Y57G7A.6	missense_variant	0.000419377917546417
II	1283348	A	G	c.1456T>C	p.Phe486Leu	Y57G7A.6	missense_variant	0.000419377917546417
II	1283354	C	T	c.1450G>A	p.Asp484Asn	Y57G7A.6	missense_variant	0.000419377917546417
II	1283404	C	T	c.1400G>A	p.Gly467Glu	Y57G7A.6	missense_variant	0.000419377917546417
II	1283608	A	G	c.1196T>C	p.Val399Ala	Y57G7A.6	missense_variant	0.000419377917546417
II	1283723	G	T	c.1081C>A	p.His361Asn	Y57G7A.6	missense_variant	0.000419377917546417
II	1283724	T	A	c.1080A>T	p.Gln360His	Y57G7A.6	missense_variant	0.000419377917546417
II	1283737	G	A	c.1067C>T	p.Thr356Ile	Y57G7A.6	missense_variant	0.000419377917546417
II	1283800	T	A	c.1004A>T	p.Lys335Ile	Y57G7A.6	missense_variant	0.000419377917546417
II	1283807	T	C	c.997A>G	p.Met333Val	Y57G7A.6	missense_variant	0.000419377917546417
II	1283825	T	C	c.979A>G	p.Thr327Ala	Y57G7A.6	missense_variant	0.000419377917546417
II	1283882	G	T	c.922C>A	p.Gln308Lys	Y57G7A.6	missense_variant	0.000419377917546417
II	1283960	G	T	c.844C>A	p.Gln282Lys	Y57G7A.6	missense_variant	0.000419377917546417
II	1283986	T	C	c.818A>G	p.Lys273Arg	Y57G7A.6	missense_variant	0.000419377917546417
II	1284004	A	G	c.800T>C	p.Leu267Ser	Y57G7A.6	missense_variant	0.000419377917546417
II	1284024	T	C	c.780A>G	p.Ile260Met	Y57G7A.6	missense_variant	0.000419377917546417
II	1284030	A	C	c.774T>G	p.Asn258Lys	Y57G7A.6	missense_variant	0.000419377917546417
II	1284062	G	A	c.742C>T	p.Pro248Ser	Y57G7A.6	missense_variant	0.000419377917546417
II	1284065	T	G	c.739A>C	p.Lys247Gln	Y57G7A.6	missense_variant	0.000419377917546417
II	1284067	G	T	c.737C>A	p.Pro246Gln	Y57G7A.6	missense_variant	0.000419377917546417
II	1284080	A	G	c.724T>C	p.Trp242Arg	Y57G7A.6	missense_variant	0.000419377917546417
II	1284107	C	G	c.697G>C	p.Glu233Gln	Y57G7A.6	missense_variant	0.000419377917546417
II	1284151	A	G	c.653T>C	p.Leu218Ser	Y57G7A.6	missense_variant	0.000419377917546417
II	1284178	A	T	c.626T>A	p.Leu209Gln	Y57G7A.6	missense_variant	0.000419377917546417
II	1284182	A	C	c.622T>G	p.Phe208Val	Y57G7A.6	missense_variant	0.000419377917546417
II	1284185	C	G	c.619G>C	p.Ala207Pro	Y57G7A.6	missense_variant	0.000419377917546417
II	1284344	C	T	c.460G>A	p.Asp154Asn	Y57G7A.6	missense_variant	0.000419377917546417
II	1284457	G	A	c.347C>T	p.Ala116Val	Y57G7A.6	missense_variant	0.000419377917546417
II	1284494	T	C	c.310A>G	p.Thr104Ala	Y57G7A.6	missense_variant	0.000419377917546417
II	1286160	G	A	c.188G>A	p.Arg63Lys	Y57G7A.3	missense_variant&splice_region_variant	0.000419377917546417
II	1286166	G	T	c.194G>T	p.Arg65Leu	Y57G7A.3	missense_variant	0.000419377917546417
II	1286217	T	C	c.245T>C	p.Leu82Ser	Y57G7A.3	missense_variant&splice_region_variant	0.000419377917546417
II	1288769	G	A	c.995C>T	p.Thr332Met	srz-64	missense_variant	0.000419377917546417
II	1289114	T	A	c.710A>T	p.Tyr237Phe	srz-64	missense_variant	0.000419377917546417
II	1289171	A	G	c.653T>C	p.Val218Ala	srz-64	missense_variant	0.000419377917546417
II	1289195	A	T	c.629T>A	p.Phe210Tyr	srz-64	missense_variant	0.000419377917546417
II	1289380	T	A	c.494A>T	p.Tyr165Phe	srz-64	missense_variant	0.000419377917546417
II	1289381	A	C	c.493T>G	p.Tyr165Asp	srz-64	missense_variant	0.000419377917546417
II	1293117	A	C	c.141T>G	p.Phe47Leu	srz-64	missense_variant	0.000419377917546417
II	1296138	G	C	c.54G>C	p.Glu18Asp	Y57G7A.2	missense_variant	0.000419377917546417
II	1307487	A	G	c.1165T>C	p.Ser389Pro	alh-6	missense_variant	0.000419377917546417
II	1307607	T	G	c.1087A>C	p.Lys363Gln	alh-6	missense_variant	0.000419377917546417
II	1318777	A	T	c.2120A>T	p.Glu707Val	fcho-1	missense_variant	0.000419377917546417
II	1398807	T	G	c.47T>G	p.Ile16Arg	F54D12.2	missense_variant	0.000419377917546417
II	1282089	T	G	c.2572A>C	p.Lys858Gln	Y57G7A.6	missense_variant	0.000419600818230637
II	1288770	T	C	c.994A>G	p.Thr332Ala	srz-64	missense_variant	0.000419600818230637
II	3678359	T	G	c.1266A>C	p.Glu422Asp	F19B10.10	missense_variant	0.000420555392732247
II	3680282	G	T	c.94C>A	p.Gln32Lys	F19B10.10	missense_variant	0.000420905292880989
II	3452951	G	A	c.174G>A	p.Met58Ile	C16C8.12	missense_variant	0.000421312277550277
II	3406300	A	G	c.1765A>G	p.Ile589Val	nep-8	missense_variant	0.000423376520445054
II	2096646	A	G	c.448A>G	p.Ile150Val	T16A1.2	missense_variant	0.000423658811358744
II	3330840	G	A	c.631G>A	p.Val211Ile	irld-5	missense_variant	0.000425069636748911
II	3408281	G	T	c.863G>T	p.Ser288Ile	nep-7	missense_variant	0.00042702993117508
II	3143760	G	T	c.656C>A	p.Pro219Gln	sri-43	missense_variant	0.00042904022348927
II	1312524	A	G	c.586A>G	p.Lys196Glu	fcho-1	missense_variant	0.000431188688001132
II	1954700	A	G,C	c.773T>C	p.Val258Ala	math-49	missense_variant	0.000431789840210671
II	588546	C	G	c.553C>G	p.Leu185Val	fbxb-34	missense_variant	0.000434652893432368
II	3375853	T	A	c.601T>A	p.Ser201Thr	bath-10	missense_variant	0.000435430331820135
II	3223885	A	T	c.401T>A	p.Phe134Tyr	ZC239.15	missense_variant	0.000437236130420614
II	2485366	G	T	c.644G>T	p.Cys215Phe	F53G2.2	missense_variant	0.000438456384963935
II	3725695	T	A	c.785T>A	p.Ile262Lys	C46E10.1	missense_variant	0.000440923694576135
II	3724470	G	A	c.163G>A	p.Val55Ile	C46E10.1	missense_variant	0.000442393207062455
II	1284076	T	A,G	c.728A>T	p.Tyr243Phe	Y57G7A.6	missense_variant	0.000442461457924024
II	1273218	T	G	c.724A>C	p.Lys242Gln	Y57G7A.5	missense_variant	0.000442836662470149
II	2182702	A	G	c.1367T>C	p.Met456Thr	gba-2	missense_variant	0.000446252785345886
II	1273429	C	G	c.559G>C	p.Val187Leu	Y57G7A.5	missense_variant	0.00044918824098869
II	3100607	G	A	c.40C>T	p.Pro14Ser	srg-24	missense_variant	0.000451398698348242
II	3725738	G	A,T	c.828G>T	p.Glu276Asp	C46E10.1	missense_variant	0.000452091295228417
II	1760446	G	C	c.1510G>C	p.Glu504Gln	fbxb-53	missense_variant	0.000452975445759828
II	10629865	G	A	c.844G>A	p.Glu282Lys	M28.8	missense_variant	0.00045472688153851
II	10641373	G	T	c.1065G>T	p.Gln355His	M28.9	missense_variant	0.00045472688153851
II	2028157	T	A	c.543A>T	p.Glu181Asp	bath-1	missense_variant	0.000455597159311561
II	1683359	A	T	c.771A>T	p.Lys257Asn	fbxb-26	missense_variant	0.000458734989917077
II	1683367	A	G	c.779A>G	p.Glu260Gly	fbxb-26	missense_variant	0.000458734989917077
II	1684206	A	G	c.109A>G	p.Lys37Glu	fbxb-25	missense_variant	0.000458734989917077
II	1784115	G	T	c.328C>A	p.Leu110Met	C08F1.11	missense_variant	0.000460452410055332
II	1784226	C	T	c.217G>A	p.Val73Ile	C08F1.11	missense_variant	0.000460452410055332
II	1784256	T	C	c.187A>G	p.Asn63Asp	C08F1.11	missense_variant	0.000460452410055332
II	1785635	C	T	c.562G>A	p.Ala188Thr	C08F1.10	missense_variant	0.000460452410055332
II	1785674	T	C	c.523A>G	p.Ile175Val	C08F1.10	missense_variant	0.000460452410055332
II	1785703	A	G	c.494T>C	p.Ile165Thr	C08F1.10	missense_variant	0.000460452410055332
II	1785961	T	C	c.305A>G	p.Lys102Arg	C08F1.10	missense_variant	0.000460452410055332
II	1786100	T	C	c.166A>G	p.Thr56Ala	C08F1.10	missense_variant	0.000460452410055332
II	1263099	C	G,T	c.1914G>C	p.Lys638Asn	oac-30	missense_variant	0.000461033902648637
II	824060	T	G	c.189T>G	p.Asn63Lys	F46F5.10	missense_variant	0.000461083670360544
II	2483685	C	T	c.185G>A	p.Gly62Glu	F53G2.8	missense_variant	0.00046589208717399
II	3391292	G	T	c.295C>A	p.Leu99Met	nep-19	missense_variant&splice_region_variant	0.000467073225712696
II	1299646	A	T	c.365A>T	p.Asp122Val	Y57G7A.1	missense_variant	0.000467557737564698
II	3387328	T	C	c.211A>G	p.Ile71Val	T06D4.6	missense_variant	0.00046872712802041
II	3100612	G	T	c.35C>A	p.Ser12Tyr	srg-24	missense_variant	0.000470935859970528
II	3100613	A	C	c.34T>G	p.Ser12Ala	srg-24	missense_variant	0.000470935859970528
II	1955400	A	C	c.165T>G	p.Asn55Lys	math-49	missense_variant	0.000471725159868284
II	1263489	T	A	c.1569A>T	p.Glu523Asp	oac-30	missense_variant	0.000472658856179271
II	1279221	G	A	c.473G>A	p.Arg158His	srz-63	missense_variant	0.000472658856179271
II	3213102	G	T	c.565G>T	p.Val189Leu	ZC239.5	missense_variant	0.000472771531869055
II	3198991	T	C,A	c.108A>T	p.Lys36Asn	sri-51	missense_variant	0.000473608096472159
II	912378	T	A,C	c.322T>A	p.Ser108Thr	fbxc-31	missense_variant	0.000476600751102548
II	1996649	T	A	c.94T>A	p.Tyr32Asn	math-20	missense_variant	0.000476710070263967
II	1278915	T	C	c.218T>C	p.Ile73Thr	srz-63	missense_variant	0.000478922701330403
II	1283541	C	A	c.1263G>T	p.Lys421Asn	Y57G7A.6	missense_variant	0.000478922701330403
II	1283752	G	A	c.1052C>T	p.Thr351Met	Y57G7A.6	missense_variant	0.000478922701330403
II	1283756	A	G	c.1048T>C	p.Tyr350His	Y57G7A.6	missense_variant	0.000478922701330403
II	1283764	C	T	c.1040G>A	p.Ser347Asn	Y57G7A.6	missense_variant	0.000478922701330403
II	1283820	C	A,T	c.984G>T	p.Lys328Asn	Y57G7A.6	missense_variant	0.000478922701330403
II	1279003	C	G	c.255C>G	p.Phe85Leu	srz-63	missense_variant&splice_region_variant	0.000479551882457225
II	3723468	A	C	c.91A>C	p.Ile31Leu	C46E10.2	missense_variant	0.000481725496157428
II	1257294	T	G	c.1001T>G	p.Phe334Cys	clec-119	missense_variant	0.000484948339977293
II	1651059	A	T	c.477T>A	p.Asp159Glu	fbxb-16	missense_variant	0.000486637640323627
II	2710245	G	T	c.659C>A	p.Thr220Lys	T05A8.2	missense_variant	0.000487567558264164
II	3214694	T	A	c.196T>A	p.Cys66Ser	ZC239.4	missense_variant	0.000488214893032929
II	3214695	G	A	c.197G>A	p.Cys66Tyr	ZC239.4	missense_variant	0.000488214893032929
II	3331691	T	C	c.1202T>C	p.Val401Ala	irld-5	missense_variant	0.000489019434920132
II	3331698	G	T	c.1209G>T	p.Trp403Cys	irld-5	missense_variant	0.000489019434920132
II	908231	T	A	c.587A>T	p.Tyr196Phe	fbxc-24	missense_variant	0.000490955552958142
II	902513	A	C	c.538A>C	p.Asn180His	T07D3.2	missense_variant	0.000492764296557423
II	1602662	A	G	c.688A>G	p.Ser230Gly	bath-47	missense_variant	0.00049472971119001
II	1604225	A	C	c.1808A>C	p.Asn603Thr	bath-47	missense_variant	0.00049472971119001
II	3842923	C	T,A	c.243G>A	p.Met81Ile	C17A2.7	missense_variant	0.000494845155920707
II	3450827	G	A	c.592G>A	p.Asp198Asn	C16C8.14	missense_variant	0.000499455279618452
II	3450828	A	T	c.593A>T	p.Asp198Val	C16C8.14	missense_variant	0.000499455279618452
II	2064977	G	A	c.394G>A	p.Val132Ile	fbxb-6	missense_variant	0.000502309572366701
II	2482974	A	G	c.253A>G	p.Lys85Glu	F53G2.2	missense_variant	0.00050259706377662
II	1266106	C	A	c.170G>T	p.Arg57Leu	oac-30	missense_variant	0.000504310360270255
II	3690144	T	G	c.433A>C	p.Ile145Leu	srx-101	missense_variant	0.000505020080354769
II	2096810	T	A,G,C	c.612T>A	p.Asn204Lys	T16A1.2	missense_variant	0.000506312538111955
II	3334065	T	C	c.1438T>C	p.Tyr480His	irld-27	missense_variant	0.000506783953416173
II	3331780	A	C,T	c.1291A>C	p.Ile431Leu	irld-5	missense_variant	0.000507350487096816
II	2541168	G	C	c.1846G>C	p.Gly616Arg	K02F6.4	missense_variant	0.000508176516657391
II	908306	T	G	c.512A>C	p.Gln171Pro	fbxc-24	missense_variant	0.000509469620987296
II	1280990	C	G	c.899C>G	p.Thr300Ser	srz-63	missense_variant	0.000509787545877113
II	10629995	A	T	c.931A>T	p.Ile311Phe	M28.8	missense_variant	0.00051184516278304
II	1551734	T	C	c.977T>C	p.Val326Ala	fbxb-51	missense_variant	0.000515249828625572
II	3331771	A	G	c.1282A>G	p.Ile428Val	irld-5	missense_variant	0.000515310766180245
II	3331773	T	A,G	c.1284T>G	p.Ile428Met	irld-5	missense_variant	0.000515310766180245
II	3331774	A	G,T	c.1285A>G	p.Ile429Val	irld-5	missense_variant	0.000515310766180245
II	3858873	G	T	c.1500C>A	p.Asp500Glu	oac-11	missense_variant	0.000518081351401357
II	3331687	C	T	c.1198C>T	p.Pro400Ser	irld-5	missense_variant	0.00052133549606865
II	2482904	T	G	c.229T>G	p.Ser77Ala	F53G2.2	missense_variant&splice_region_variant	0.000521946176780747
II	1953966	G	C	c.986C>G	p.Ser329Cys	math-49	missense_variant	0.000522537725823157
II	2710593	G	A	c.427C>T	p.Pro143Ser	T05A8.2	missense_variant	0.000528530908155298
II	1260023	C	A,T	c.464C>A	p.Thr155Asn	F47F6.9	missense_variant	0.000535724767274527
II	3661006	T	A	c.718T>A	p.Ser240Thr	F19B10.4	missense_variant	0.000536598378929169
II	1785482	C	T	c.715G>A	p.Ala239Thr	C08F1.10	missense_variant	0.000537016235116426
II	1787677	C	T,A	c.368G>A	p.Cys123Tyr	C08F1.6	missense_variant	0.000541856459436825
II	3212663	A	G	c.241A>G	p.Thr81Ala	ZC239.5	missense_variant	0.000541910332447524
II	3212676	C	A	c.254C>A	p.Thr85Lys	ZC239.5	missense_variant	0.000541910332447524
II	3093099	T	G	c.298A>C	p.Thr100Pro	srg-22	missense_variant	0.000545522604828559
II	3678271	A	C	c.1354T>G	p.Ser452Ala	F19B10.10	missense_variant	0.000550243503173498
II	1714152	G	A	c.744G>A	p.Met248Ile	btb-7	missense_variant	0.000551533184719281
II	1723735	C	T	c.679C>T	p.Leu227Phe	btb-8	missense_variant	0.000551533184719281
II	1724730	T	C	c.71T>C	p.Ile24Thr	fbxb-11	missense_variant	0.000551533184719281
II	1725254	A	T	c.540A>T	p.Gln180His	fbxb-11	missense_variant	0.000551533184719281
II	3200280	T	C	c.460A>G	p.Ile154Val	sri-48	missense_variant	0.000551557318047657
II	3200285	A	G	c.455T>C	p.Leu152Ser	sri-48	missense_variant	0.000551557318047657
II	2063670	C	G	c.175G>C	p.Ala59Pro	fbxb-36	missense_variant	0.00055194335210638
II	3333895	C	G	c.1312C>G	p.Gln438Glu	irld-27	missense_variant	0.000553974513944089
II	1945824	C	T,A	c.540G>T	p.Lys180Asn	math-48	missense_variant	0.000555049926096883
II	1945832	T	G	c.532A>C	p.Lys178Gln	math-48	missense_variant	0.000555049926096883
II	2483866	G	A	c.4C>T	p.Pro2Ser	F53G2.8	missense_variant	0.000561234881756183
II	1260586	T	A	c.888T>A	p.Asn296Lys	F47F6.9	missense_variant	0.000563755582842722
II	1739841	A	C	c.589A>C	p.Asn197His	irld-33	missense_variant	0.000566430787875011
II	1749069	C	A	c.285G>T	p.Met95Ile	F36H5.13	missense_variant	0.000566430787875011
II	3408208	G	A	c.790G>A	p.Glu264Lys	nep-7	missense_variant	0.000570426379004246
II	3408347	C	T	c.929C>T	p.Pro310Leu	nep-7	missense_variant	0.000570426379004246
II	3408354	A	T	c.936A>T	p.Leu312Phe	nep-7	missense_variant	0.000570426379004246
II	3408358	G	A	c.940G>A	p.Glu314Lys	nep-7	missense_variant	0.000570426379004246
II	3408361	A	T	c.943A>T	p.Thr315Ser	nep-7	missense_variant	0.000570426379004246
II	3408377	G	A	c.959G>A	p.Ser320Asn	nep-7	missense_variant&splice_region_variant	0.000570426379004246
II	2464363	C	T,A	c.1981G>A	p.Ala661Thr	tsr-1	missense_variant	0.000573736897817585
II	1280986	T	G	c.895T>G	p.Ser299Ala	srz-63	missense_variant	0.000580839524498605
II	10641216	T	C	c.956T>C	p.Val319Ala	M28.9	missense_variant	0.000582715942612395
II	1270443	C	G	c.715G>C	p.Val239Leu	srw-66	missense_variant	0.000587888686457438
II	1276569	C	T	c.157G>A	p.Asp53Asn	Y57G7A.11	missense_variant	0.000591776482344498
II	914622	T	G	c.639T>G	p.Phe213Leu	fbxc-33	missense_variant	0.000592609987619788
II	914735	G	A	c.752G>A	p.Ser251Asn	fbxc-33	missense_variant	0.000592609987619788
II	922064	C	T	c.416G>A	p.Gly139Asp	clec-44	missense_variant	0.000592609987619788
II	922073	A	G	c.407T>C	p.Ile136Thr	clec-44	missense_variant	0.000592609987619788
II	922074	T	A,G	c.406A>T	p.Ile136Phe	clec-44	missense_variant	0.000592609987619788
II	922374	C	T	c.217G>A	p.Ala73Thr	clec-44	missense_variant	0.000592609987619788
II	923933	A	G	c.46A>G	p.Asn16Asp	fbxc-28	missense_variant	0.000592609987619788
II	3331161	T	C	c.884T>C	p.Val295Ala	irld-5	missense_variant	0.000593523192683552
II	2483670	T	C	c.200A>G	p.Glu67Gly	F53G2.8	missense_variant	0.000594333949367204
II	3333904	A	T	c.1321A>T	p.Ile441Phe	irld-27	missense_variant	0.000594340273762947
II	3334032	C	T,G	c.1405C>T	p.Pro469Ser	irld-27	missense_variant	0.000594340273762947
II	922695	G	T	c.8C>A	p.Ser3Tyr	clec-44	missense_variant	0.000598013151609082
II	922696	A	C	c.7T>G	p.Ser3Ala	clec-44	missense_variant	0.000598013151609082
II	3334057	A	C	c.1430A>C	p.Asn477Thr	irld-27	missense_variant	0.000609554298783151
II	3195501	G	C	c.866C>G	p.Thr289Arg	gcy-15	missense_variant	0.000611956547225459
II	3333405	C	A	c.922C>A	p.Gln308Lys	irld-27	missense_variant	0.000613559169667167
II	3331163	C	A	c.886C>A	p.Gln296Lys	irld-5	missense_variant	0.000615287147366819
II	1822261	G	A	c.353G>A	p.Ser118Asn	fbxc-19	missense_variant	0.000618423546471823
II	3206160	T	G	c.364A>C	p.Met122Leu	ZC239.20	missense_variant	0.000618424258562444
II	1789710	C	A	c.478C>A	p.Leu160Ile	fbxb-13	missense_variant	0.000627220846940034
II	3881660	A	G	c.712A>G	p.Lys238Glu	nhr-166	missense_variant	0.000628655511972652
II	3881661	A	G	c.713A>G	p.Lys238Arg	nhr-166	missense_variant	0.000628655511972652
II	1762182	C	A	c.299C>A	p.Ala100Glu	F36H5.4	missense_variant	0.000630523954592296
II	1271857	T	A,C	c.58A>T	p.Ile20Leu	srw-66	missense_variant	0.000631286954124964
II	1939608	T	G	c.137A>C	p.Tyr46Ser	ZK250.13	missense_variant	0.00063295801333917
II	2694241	G	T	c.71C>A	p.Thr24Asn	set-11	missense_variant	0.000636444961542475
II	1270809	A	C	c.524T>G	p.Phe175Cys	srw-66	missense_variant	0.000637520806150099
II	1270813	G	T	c.520C>A	p.Leu174Met	srw-66	missense_variant	0.000637520806150099
II	3141808	T	C	c.235A>G	p.Ile79Val	sri-42	missense_variant	0.000642387720496532
II	3333059	G	A	c.632G>A	p.Ser211Asn	irld-27	missense_variant	0.000644621824521074
II	1260403	T	C	c.752T>C	p.Ile251Thr	F47F6.9	missense_variant	0.000644808561528869
II	1260405	A	G	c.754A>G	p.Arg252Gly	F47F6.9	missense_variant	0.000644808561528869
II	1260406	G	A	c.755G>A	p.Arg252Lys	F47F6.9	missense_variant	0.000644808561528869
II	2483835	G	T	c.35C>A	p.Ala12Asp	F53G2.8	missense_variant	0.00064549262812117
II	1799590	A	C	c.349A>C	p.Lys117Gln	math-2	missense_variant	0.000650948812499588
II	1715746	G	A	c.373G>A	p.Val125Met	btb-6	missense_variant	0.00066056426690275
II	3212447	A	G,C	c.77A>G	p.Glu26Gly	ZC239.5	missense_variant	0.000661630980617544
II	1822152	G	T	c.244G>T	p.Val82Phe	fbxc-19	missense_variant	0.00066561818895701
II	976554	G	C	c.374C>G	p.Pro125Arg	fbxc-17	missense_variant	0.000666425501633297
II	3194448	T	A	c.1766A>T	p.Asn589Ile	gcy-15	missense_variant	0.000671558793409803
II	2076338	A	C	c.1192T>G	p.Cys398Gly	F07E5.9	missense_variant	0.000673028921589362
II	3627393	A	T	c.151A>T	p.Asn51Tyr	M151.3	missense_variant	0.000673658566831042
II	1939648	T	C	c.97A>G	p.Asn33Asp	ZK250.13	missense_variant	0.000673661483615619
II	2068544	A	C	c.134A>C	p.Asp45Ala	F07E5.12	missense_variant	0.000674317488533868
II	908137	C	G	c.681G>C	p.Lys227Asn	fbxc-24	missense_variant	0.000675358402041533
II	1787461	A	T	c.584T>A	p.Phe195Tyr	C08F1.6	missense_variant	0.000677628525989392
II	1787524	A	G	c.521T>C	p.Phe174Ser	C08F1.6	missense_variant	0.000677628525989392
II	2485850	G	A	c.1079G>A	p.Arg360Gln	F53G2.2	missense_variant	0.000678875097221424
II	3215410	A	G,C	c.686A>G	p.Lys229Arg	ZC239.4	missense_variant	0.000679682965015391
II	1953928	T	A,G,C	c.1024A>T	p.Ile342Leu	math-49	missense_variant	0.000680591027548864
II	1785619	G	A	c.578C>T	p.Ser193Phe	C08F1.10	missense_variant	0.000686272320516491
II	2485445	T	A	c.723T>A	p.Asp241Glu	F53G2.2	missense_variant	0.000689603418475047
II	2485450	A	T	c.728A>T	p.Tyr243Phe	F53G2.2	missense_variant	0.000689603418475047
II	2485543	C	T	c.821C>T	p.Thr274Ile	F53G2.2	missense_variant	0.000689603418475047
II	2485566	C	A	c.844C>A	p.Gln282Lys	F53G2.2	missense_variant	0.000689603418475047
II	2485571	A	C	c.849A>C	p.Glu283Asp	F53G2.2	missense_variant	0.000689603418475047
II	2485579	C	T	c.857C>T	p.Ser286Phe	F53G2.2	missense_variant	0.000689603418475047
II	2485816	T	A	c.1045T>A	p.Ser349Thr	F53G2.2	missense_variant	0.000689603418475047
II	2485824	T	C,G	c.1053T>G	p.Ile351Met	F53G2.2	missense_variant	0.000689603418475047
II	2485826	T	A	c.1055T>A	p.Ile352Asn	F53G2.2	missense_variant	0.000689603418475047
II	2485834	G	A	c.1063G>A	p.Asp355Asn	F53G2.2	missense_variant	0.000689603418475047
II	2485836	C	G	c.1065C>G	p.Asp355Glu	F53G2.2	missense_variant	0.000689603418475047
II	2485846	C	G	c.1075C>G	p.Gln359Glu	F53G2.2	missense_variant	0.000689603418475047
II	1724681	T	C	c.22T>C	p.Cys8Arg	fbxb-11	missense_variant	0.000692383302230864
II	1262854	G	C	c.1365G>C	p.Met455Ile	F47F6.9	missense_variant	0.000692525693051558
II	10631811	T	C	c.2107T>C	p.Tyr703His	M28.8	missense_variant	0.000700327987075239
II	3655703	C	A	c.6C>A	p.Asn2Lys	F19B10.5	missense_variant	0.000705410639902851
II	3655719	T	A	c.22T>A	p.Tyr8Asn	F19B10.5	missense_variant	0.000705410639902851
II	3660250	C	G	c.65C>G	p.Ala22Gly	F19B10.4	missense_variant	0.000705410639902851
II	3146592	G	A	c.199G>A	p.Gly67Arg	T10D4.15	missense_variant	0.000706072601967583
II	2476386	C	T	c.352G>A	p.Ala118Thr	mnat-1	missense_variant	0.000709689262137337
II	3212867	T	A	c.398T>A	p.Val133Asp	ZC239.5	missense_variant	0.000712231243342655
II	2045461	C	T	c.125G>A	p.Gly42Asp	bath-24	missense_variant	0.000713583621840792
II	1551142	G	T	c.385G>T	p.Asp129Tyr	fbxb-51	missense_variant	0.000714554516936585
II	1293137	A	G	c.121T>C	p.Tyr41His	srz-64	missense_variant	0.000722118779238744
II	3203797	A	C	c.83A>C	p.His28Pro	sri-50	missense_variant	0.000722682964392663
II	3203719	A	T	c.5A>T	p.Asn2Ile	sri-50	missense_variant	0.000722817406733758
II	3333598	T	C	c.1115T>C	p.Val372Ala	irld-27	missense_variant	0.000727895398873341
II	1270879	T	C	c.454A>G	p.Ile152Val	srw-66	missense_variant	0.000730388985796284
II	1270881	G	C	c.452C>G	p.Thr151Arg	srw-66	missense_variant	0.000730388985796284
II	3881906	T	G	c.899T>G	p.Phe300Cys	nhr-166	missense_variant	0.00073152547923258
II	3882002	A	T	c.995A>T	p.Lys332Met	nhr-166	missense_variant	0.00073152547923258
II	3203763	G	T	c.49G>T	p.Val17Phe	sri-50	missense_variant	0.00073327158050566
II	2485345	A	C	c.623A>C	p.Glu208Ala	F53G2.2	missense_variant	0.000734072724543852
II	2485350	G	C	c.628G>C	p.Gly210Arg	F53G2.2	missense_variant	0.000734072724543852
II	1539827	C	T	c.884C>T	p.Thr295Ile	fbxb-44	missense_variant	0.000746468967347565
II	1276674	C	T	c.52G>A	p.Val18Ile	Y57G7A.11	missense_variant	0.000747265590775282
II	2752386	A	G	c.173T>C	p.Ile58Thr	F29A7.6	missense_variant	0.000747705178766032
II	3679692	A	T	c.548T>A	p.Leu183Gln	F19B10.10	missense_variant	0.000749618050139176
II	3679693	G	C	c.547C>G	p.Leu183Val	F19B10.10	missense_variant	0.000749618050139176
II	1301456	T	C	c.43A>G	p.Ile15Val	glb-31	missense_variant	0.000750748784962923
II	3201518	C	T	c.754G>A	p.Val252Ile	sri-53	missense_variant	0.000751353817209594
II	10634564	T	G	c.864T>G	p.Ile288Met	M28.2	missense_variant	0.000752406416002159
II	3730315	G	T	c.830C>A	p.Thr277Lys	sdz-12	missense_variant	0.000753156501545462
II	3730867	A	C	c.439T>G	p.Phe147Val	sdz-12	missense_variant	0.000753156501545462
II	2710910	T	A	c.110A>T	p.Asn37Ile	T05A8.2	missense_variant	0.00075629648404163
II	1284225	C	A	c.579G>T	p.Lys193Asn	Y57G7A.6	missense_variant	0.000760537817024264
II	1678963	T	C	c.71A>G	p.Asp24Gly	irld-37	missense_variant	0.000760981774224508
II	3332993	A	T	c.566A>T	p.His189Leu	irld-27	missense_variant	0.000761499154986601
II	3212866	G	A	c.397G>A	p.Val133Ile	ZC239.5	missense_variant	0.000761512221725448
II	2073368	C	T	c.1322G>A	p.Arg441Lys	F07E5.8	missense_variant	0.000764196532306401
II	2485330	T	G	c.608T>G	p.Ile203Ser	F53G2.2	missense_variant	0.000765552500609019
II	2070826	G	C	c.499C>G	p.Pro167Ala	F07E5.7	missense_variant	0.000766532312042304
II	910658	A	G	c.775A>G	p.Thr259Ala	fbxc-27	missense_variant	0.000769433155539909
II	10471794	C	T	c.97G>A	p.Ala33Thr	ZK666.2	missense_variant	0.000771058227100968
II	2465632	T	A	c.1750A>T	p.Asn584Tyr	tsr-1	missense_variant	0.000771248404394376
II	1939657	G	T	c.88C>A	p.His30Asn	ZK250.13	missense_variant	0.000772896977464757
II	2300060	T	C	c.506A>G	p.Asp169Gly	B0281.5	missense_variant	0.000774305296758373
II	3186212	G	C	c.510G>C	p.Glu170Asp	sri-78	missense_variant	0.000774811746610404
II	3881349	A	G	c.448A>G	p.Lys150Glu	nhr-166	missense_variant&splice_region_variant	0.000776395759359651
II	2757790	G	C	c.209C>G	p.Ala70Gly	F29A7.8	missense_variant	0.000778831985260316
II	1593800	C	A	c.934G>T	p.Ala312Ser	clec-20	missense_variant	0.000785555488039205
II	1594019	G	T	c.715C>A	p.Arg239Ser	clec-20	missense_variant	0.000785555488039205
II	1594037	C	T	c.697G>A	p.Asp233Asn	clec-20	missense_variant	0.000785555488039205
II	1594040	G	A	c.694C>T	p.His232Tyr	clec-20	missense_variant	0.000785555488039205
II	1604972	C	G	c.578G>C	p.Ser193Thr	bath-33	missense_variant	0.000790000534733145
II	3333084	G	T	c.657G>T	p.Met219Ile	irld-27	missense_variant	0.000792623704415559
II	1953906	A	C	c.1046T>G	p.Ile349Ser	math-49	missense_variant	0.000800537820179482
II	1829906	T	A	c.1997T>A	p.Ile666Lys	math-41	missense_variant	0.000811066994178838
II	2178050	A	T,C	c.259A>T	p.Met87Leu	gba-1	missense_variant	0.000812107165056322
II	3333175	A	T	c.748A>T	p.Thr250Ser	irld-27	missense_variant	0.000818369995864909
II	3333176	C	T	c.749C>T	p.Thr250Ile	irld-27	missense_variant	0.000818369995864909
II	1283794	T	C,A	c.1010A>G	p.Asp337Gly	Y57G7A.6	missense_variant	0.000822716327638763
II	2028731	G	A	c.68C>T	p.Thr23Ile	bath-1	missense_variant	0.000828602983344799
II	1276658	C	T	c.68G>A	p.Arg23His	Y57G7A.11	missense_variant	0.000835713632082175
II	1300821	C	T,A	c.234G>T	p.Gln78His	glb-31	missense_variant	0.000835713632082175
II	3402719	T	C	c.173A>G	p.Gln58Arg	nep-10	missense_variant	0.000836279449639628
II	3402725	G	A	c.167C>T	p.Pro56Leu	nep-10	missense_variant	0.000836279449639628
II	2706367	C	G	c.1072G>C	p.Val358Leu	Y47G7B.2	missense_variant	0.000840447589805093
II	2708892	C	G	c.403G>C	p.Ala135Pro	T05A8.1	missense_variant	0.000840447589805093
II	2737359	C	G	c.297C>G	p.Asn99Lys	T05A8.8	missense_variant	0.000840447589805093
II	2737361	C	T	c.299C>T	p.Pro100Leu	T05A8.8	missense_variant	0.000840447589805093
II	2741270	A	G	c.518T>C	p.Val173Ala	T05A8.7	missense_variant	0.000840447589805093
II	3296521	A	G	c.936A>G	p.Ile312Met	btb-17	missense_variant	0.000841888665309233
II	1266842	A	C	c.49T>G	p.Phe17Val	oac-30	missense_variant	0.000843636525054906
II	1307403	A	C	c.1242T>G	p.Asn414Lys	alh-6	missense_variant	0.000843636525054906
II	3408058	T	A	c.687T>A	p.Asp229Glu	nep-7	missense_variant	0.000845742825937652
II	1593740	C	A	c.994G>T	p.Val332Leu	clec-20	missense_variant	0.000846210896872387
II	3333657	G	A	c.1174G>A	p.Val392Ile	irld-27	missense_variant	0.000846441478541168
II	3198998	G	A	c.101C>T	p.Thr34Ile	sri-51	missense_variant	0.000847804303449152
II	3198999	T	C	c.100A>G	p.Thr34Ala	sri-51	missense_variant	0.000847804303449152
II	10471070	G	C	c.278C>G	p.Thr93Arg	ZK666.1	missense_variant	0.000855046986957121
II	1602957	C	T	c.935C>T	p.Thr312Ile	bath-47	missense_variant	0.000856810478049825
II	2097261	G	A	c.1063G>A	p.Gly355Ser	T16A1.2	missense_variant	0.000858423757666469
II	2678681	T	A	c.484T>A	p.Trp162Arg	F22E5.17	missense_variant	0.000863025244554851
II	1603195	T	C	c.1123T>C	p.Ser375Pro	bath-47	missense_variant	0.000865898632876045
II	1604813	T	C	c.688A>G	p.Asn230Asp	bath-33	missense_variant	0.000865898632876045
II	1604828	T	G	c.673A>C	p.Ile225Leu	bath-33	missense_variant	0.000865898632876045
II	3643153	C	T	c.824C>T	p.Ala275Val	M151.1	missense_variant	0.00086642334266696
II	3205196	A	C	c.619A>C	p.Ile207Leu	sri-50	missense_variant	0.000866894602004363
II	3486874	A	G	c.1027A>G	p.Arg343Gly	smu-2	missense_variant	0.000866930441770107
II	10463740	A	T	c.427T>A	p.Ser143Thr	ZK673.6	missense_variant	0.000867401493606033
II	2041537	A	G	c.79T>C	p.Tyr27His	bath-20	missense_variant	0.000869976578022931
II	2045431	C	T	c.155G>A	p.Arg52Lys	bath-24	missense_variant	0.000878397439208255
II	3881606	G	A	c.658G>A	p.Ala220Thr	nhr-166	missense_variant	0.000885663625192331
II	2044970	T	A	c.510A>T	p.Lys170Asn	bath-24	missense_variant	0.000887241655825787
II	1263080	T	C	c.1933A>G	p.Asn645Asp	oac-30	missense_variant	0.000887305110001406
II	3333502	T	A	c.1019T>A	p.Met340Lys	irld-27	missense_variant	0.000888767149456972
II	3402684	C	T	c.208G>A	p.Val70Met	nep-10	missense_variant	0.000900511158824525
II	2483019	C	T,G	c.298C>G	p.Leu100Val	F53G2.2	missense_variant	0.000900680609969874
II	1822249	A	T,C	c.341A>T	p.Gln114Leu	fbxc-19	missense_variant	0.000903171626113032
II	1949826	A	G,C	c.562A>G	p.Lys188Glu	ZK250.2	missense_variant	0.000904785956298143
II	2428230	T	A	c.746A>T	p.Lys249Ile	ceh-86	missense_variant	0.000906265716940991
II	11534444	C	T	c.34G>A	p.Glu12Lys	Y62F5A.12	missense_variant	0.000906734721635747
II	3333028	G	A	c.601G>A	p.Val201Ile	irld-27	missense_variant	0.000907448881093144
II	10586612	G	A	c.1051G>A	p.Ala351Thr	C14A4.3	missense_variant	0.000908985139898447
II	2070823	T	C	c.502A>G	p.Ile168Val	F07E5.7	missense_variant	0.000915010994854916
II	3333212	A	G	c.785A>G	p.Lys262Arg	irld-27	missense_variant	0.000918858934552421
II	911544	T	A	c.1152T>A	p.Asp384Glu	fbxc-27	missense_variant	0.000919709792816804
II	911545	C	A	c.1153C>A	p.His385Asn	fbxc-27	missense_variant	0.000919709792816804
II	910664	G	T	c.781G>T	p.Gly261Trp	fbxc-27	missense_variant	0.000920752632644991
II	1259871	G	C,A	c.312G>C	p.Lys104Asn	F47F6.9	missense_variant	0.000922076480660966
II	1262422	G	C	c.1248G>C	p.Leu416Phe	F47F6.9	missense_variant	0.000922076480660966
II	1262430	C	G	c.1256C>G	p.Ser419Trp	F47F6.9	missense_variant	0.000922076480660966
II	1262432	A	G	c.1258A>G	p.Ser420Gly	F47F6.9	missense_variant	0.000922076480660966
II	907726	C	G	c.1092G>C	p.Met364Ile	fbxc-24	missense_variant	0.00092266594479635
II	907800	T	C	c.1018A>G	p.Arg340Gly	fbxc-24	missense_variant	0.00092266594479635
II	908253	A	C	c.565T>G	p.Ser189Ala	fbxc-24	missense_variant	0.00092266594479635
II	2065834	A	C	c.1251A>C	p.Glu417Asp	fbxb-6	missense_variant	0.000927229537396935
II	1284258	C	G	c.546G>C	p.Met182Ile	Y57G7A.6	missense_variant	0.000927468971267251
II	2097839	A	G,T	c.1641A>T	p.Arg547Ser	T16A1.2	missense_variant	0.00092894861594912
II	10643785	A	T	c.83A>T	p.Gln28Leu	M28.4	missense_variant	0.00092946957713498
II	1260181	T	C	c.578T>C	p.Ile193Thr	F47F6.9	missense_variant	0.000933814072895526
II	1260201	A	G	c.598A>G	p.Ile200Val	F47F6.9	missense_variant	0.000933814072895526
II	1279263	G	A	c.515G>A	p.Arg172Lys	srz-63	missense_variant	0.000933814072895526
II	2541294	A	G	c.1972A>G	p.Thr658Ala	K02F6.4	missense_variant	0.000933823491267744
II	911557	G	T	c.1165G>T	p.Val389Leu	fbxc-27	missense_variant	0.000938974231526143
II	911560	C	T	c.1168C>T	p.Leu390Phe	fbxc-27	missense_variant	0.000938974231526143
II	1279241	A	T	c.493A>T	p.Asn165Tyr	srz-63	missense_variant	0.000945652125716898
II	1988251	T	A	c.530T>A	p.Leu177Gln	math-44	missense_variant	0.00094795146397868
II	1275884	C	T	c.331G>A	p.Asp111Asn	Y57G7A.11	missense_variant	0.000952458825752774
II	1743451	T	C	c.272T>C	p.Met91Thr	F36H5.12	missense_variant	0.000955098692332739
II	2070831	C	G	c.494G>C	p.Gly165Ala	F07E5.7	missense_variant	0.00095862323449768
II	2070832	C	A,T	c.493G>A	p.Gly165Arg	F07E5.7	missense_variant	0.00095862323449768
II	2131925	C	A	c.694C>A	p.Gln232Lys	sdz-28	missense_variant	0.000959829493306471
II	1787623	T	C	c.422A>G	p.His141Arg	C08F1.6	missense_variant	0.000969515100526625
II	2028795	C	T	c.4G>A	p.Val2Ile	bath-1	missense_variant	0.000977762787340109
II	384496	G	A	c.253C>T	p.Leu85Phe	C03H5.5	missense_variant	0.000982082284985687
II	2113015	G	A	c.34C>T	p.Leu12Phe	R52.6	missense_variant	0.00099979014694215
II	1785776	G	T	c.421C>A	p.Leu141Ile	C08F1.10	missense_variant	0.00100084992317301
II	908545	A	T	c.273T>A	p.Asp91Glu	fbxc-24	missense_variant	0.0010029608951393
II	1276664	G	T	c.62C>A	p.Thr21Asn	Y57G7A.11	missense_variant	0.00101022188181555
II	3205133	C	A	c.556C>A	p.Gln186Lys	sri-50	missense_variant	0.00101117405901158
II	1539874	G	C	c.931G>C	p.Glu311Gln	fbxb-44	missense_variant	0.00101140842169285
II	1258293	C	A,T	c.1772C>A	p.Thr591Lys	clec-119	missense_variant	0.00102031489057913
II	2199178	C	T	c.1747G>A	p.Gly583Arg	Y59C2A.2	missense_variant	0.00103125673712448
II	1296315	G	T	c.231G>T	p.Trp77Cys	Y57G7A.2	missense_variant	0.00103531300609804
II	1296316	A	G	c.232A>G	p.Asn78Asp	Y57G7A.2	missense_variant	0.00103531300609804
II	1296325	G	A	c.241G>A	p.Val81Ile	Y57G7A.2	missense_variant	0.00103531300609804
II	1296326	T	C	c.242T>C	p.Val81Ala	Y57G7A.2	missense_variant	0.00103531300609804
II	2052388	C	T	c.634C>T	p.His212Tyr	fbxb-35	missense_variant	0.00103614476689701
II	1788043	G	C	c.63C>G	p.Ile21Met	C08F1.6	missense_variant	0.00103853647434562
II	2110001	C	T,A	c.43G>A	p.Val15Ile	R52.5	missense_variant	0.00106389083890328
II	2864735	G	C	c.207G>C	p.Lys69Asn	Y110A2AL.5	missense_variant	0.00106469531245079
II	3881892	T	A	c.885T>A	p.Asn295Lys	nhr-166	missense_variant	0.0010666788664656
II	1822077	C	A	c.169C>A	p.Leu57Met	fbxc-19	missense_variant	0.00107143922446536
II	2064886	T	G	c.352T>G	p.Phe118Val	fbxb-6	missense_variant	0.00107293685467858
II	1309660	T	C	c.92A>G	p.Lys31Arg	alh-6	missense_variant	0.00107305717102499
II	1822203	A	G	c.295A>G	p.Ile99Val	fbxc-19	missense_variant	0.00108575006396724
II	1954925	T	A	c.548A>T	p.Gln183Leu	math-49	missense_variant	0.00108698273884983
II	3297254	C	A	c.299C>A	p.Pro100Gln	btb-16	missense_variant	0.00109810521122229
II	3297400	T	G	c.445T>G	p.Phe149Val	btb-16	missense_variant	0.00109810521122229
II	2649900	A	G	c.31A>G	p.Asn11Asp	F22E5.6	missense_variant	0.0011021017055554
II	1789677	T	A	c.445T>A	p.Phe149Ile	fbxb-13	missense_variant	0.00110507342777119
II	2041444	G	T	c.118C>A	p.Leu40Met	bath-20	missense_variant	0.00110572423427838
II	10633529	T	G	c.54T>G	p.Cys18Trp	M28.2	missense_variant	0.00110849475276025
II	1581506	G	C	c.297C>G	p.His99Gln	T07H3.10	missense_variant&splice_region_variant	0.0011121357740187
II	2483735	A	C,T	c.135T>G	p.Asp45Glu	F53G2.8	missense_variant	0.0011211885717734
II	3732676	C	G	c.606C>G	p.Phe202Leu	bath-31	missense_variant	0.00114071240428224
II	3326555	T	G	c.485A>C	p.Asn162Thr	Y46D2A.3	missense_variant	0.00114210851443906
II	1718636	A	T	c.544T>A	p.Phe182Ile	fbxb-48	missense_variant	0.00115093942400342
II	1819748	A	G	c.139T>C	p.Phe47Leu	fbxa-3	missense_variant	0.00115512764335466
II	3882023	A	G	c.1016A>G	p.Lys339Arg	nhr-166	missense_variant	0.00115581753627506
II	1264558	A	T	c.1127T>A	p.Val376Glu	oac-30	missense_variant	0.00116549723374353
II	11546379	G	A,C	c.461G>A	p.Arg154His	dnj-13	missense_variant	0.00117224073400516
II	3726876	G	T	c.356C>A	p.Pro119Gln	C46E10.8	missense_variant	0.00117422694999681
II	3726888	A	G	c.344T>C	p.Val115Ala	C46E10.8	missense_variant	0.00117422694999681
II	3726889	C	T	c.343G>A	p.Val115Ile	C46E10.8	missense_variant	0.00117422694999681
II	3726941	T	A	c.334A>T	p.Thr112Ser	C46E10.8	missense_variant	0.00117422694999681
II	3727305	C	A	c.82G>T	p.Val28Phe	C46E10.8	missense_variant	0.00117422694999681
II	3727377	G	C	c.58C>G	p.His20Asp	C46E10.8	missense_variant	0.00117422694999681
II	3771881	C	T	c.727G>A	p.Asp243Asn	T24E12.10	missense_variant	0.00119163765642699
II	3206355	C	T	c.169G>A	p.Ala57Thr	ZC239.20	missense_variant	0.00119545766850225
II	2065701	C	A	c.1118C>A	p.Pro373Gln	fbxb-6	missense_variant	0.0012000806913162
II	1280268	T	C	c.548T>C	p.Val183Ala	srz-63	missense_variant	0.00120845686068275
II	1302940	G	C	c.758C>G	p.Ala253Gly	emc-2	missense_variant	0.00121568029259426
II	1302941	C	T	c.757G>A	p.Ala253Thr	emc-2	missense_variant	0.00121568029259426
II	1593632	T	C,A	c.1102A>G	p.Thr368Ala	clec-20	missense_variant	0.00122687913260256
II	2068657	A	C	c.247A>C	p.Ile83Leu	F07E5.12	missense_variant	0.00122934146952967
II	1259896	T	A,G	c.337T>A	p.Tyr113Asn	F47F6.9	missense_variant	0.00123828958684535
II	1581355	T	G,C	c.448A>C	p.Asn150His	T07H3.10	missense_variant	0.00125297744362438
II	1937728	C	T	c.1358G>A	p.Cys453Tyr	ZK250.13	missense_variant	0.00125901638048852
II	2093832	A	G,T	c.18T>A	p.Phe6Leu	fbxb-37	missense_variant	0.00126916312586023
II	2539850	A	C	c.528A>C	p.Gln176His	K02F6.4	missense_variant	0.00127152721347416
II	2028368	C	T	c.381G>A	p.Met127Ile	bath-1	missense_variant	0.00127930728074681
II	1602488	G	A	c.514G>A	p.Ala172Thr	bath-47	missense_variant	0.00129560269313291
II	1602489	C	A	c.515C>A	p.Ala172Glu	bath-47	missense_variant	0.00129560269313291
II	1594066	C	T	c.668G>A	p.Ser223Asn	clec-20	missense_variant	0.00130488626966404
II	1594067	T	A	c.667A>T	p.Ser223Cys	clec-20	missense_variant	0.00130488626966404
II	2041354	C	A	c.208G>T	p.Asp70Tyr	bath-20	missense_variant	0.00131028723439395
II	2483421	C	T	c.394G>A	p.Glu132Lys	F53G2.8	missense_variant	0.00132531451277773
II	1954097	A	G,T	c.898T>C	p.Trp300Arg	math-49	missense_variant	0.00133176089268282
II	2097530	G	T,A	c.1332G>T	p.Lys444Asn	T16A1.2	missense_variant	0.00133451965016415
II	2097533	A	C,T	c.1335A>C	p.Lys445Asn	T16A1.2	missense_variant	0.00133451965016415
II	2097517	G	A	c.1319G>A	p.Ser440Asn	T16A1.2	missense_variant	0.00133767902525714
II	2097518	C	A,T	c.1320C>A	p.Ser440Arg	T16A1.2	missense_variant	0.00133767902525714
II	2683760	A	G	c.301T>C	p.Ser101Pro	ceh-87	missense_variant	0.00133839397104451
II	1822447	A	G	c.539A>G	p.Gln180Arg	fbxc-19	missense_variant	0.00133953864776007
II	1822539	G	A	c.631G>A	p.Gly211Ser	fbxc-19	missense_variant	0.00133953864776007
II	1822585	C	A	c.677C>A	p.Thr226Asn	fbxc-19	missense_variant	0.00133953864776007
II	1822702	T	A	c.794T>A	p.Leu265Gln	fbxc-19	missense_variant	0.00133953864776007
II	2481086	C	T	c.209C>T	p.Ala70Val	F53G2.3	missense_variant	0.00134263564939643
II	3881835	C	A	c.828C>A	p.Asp276Glu	nhr-166	missense_variant	0.0013462893279028
II	1603565	G	C	c.1493G>C	p.Gly498Ala	bath-47	missense_variant	0.00135103672795589
II	2064504	A	G	c.43A>G	p.Ile15Val	fbxb-6	missense_variant	0.00135314269373555
II	1762535	C	T	c.604C>T	p.Leu202Phe	F36H5.4	missense_variant	0.00135938264541473
II	1829542	A	G,T	c.1680A>T	p.Lys560Asn	math-41	missense_variant	0.00136859707727201
II	2041245	G	T	c.317C>A	p.Ala106Glu	bath-20	missense_variant	0.00137550785993238
II	2041253	A	T	c.309T>A	p.Ser103Arg	bath-20	missense_variant	0.00137550785993238
II	3244106	G	A	c.50C>T	p.Thr17Ile	C17F4.12	missense_variant	0.00137593645382279
II	10647762	G	A	c.187G>A	p.Asp63Asn	M28.10	missense_variant	0.0013808602516395
II	10647798	T	A	c.223T>A	p.Cys75Ser	M28.10	missense_variant	0.0013808602516395
II	1938055	T	C	c.1085A>G	p.Lys362Arg	ZK250.13	missense_variant	0.00138312736908679
II	2541276	A	G	c.1954A>G	p.Ile652Val	K02F6.4	missense_variant	0.00138502370033857
II	2040697	C	A	c.760G>T	p.Val254Phe	bath-20	missense_variant	0.00138624816418211
II	1988293	G	T	c.572G>T	p.Gly191Val	math-44	missense_variant	0.00139865345471008
II	1948823	C	T	c.131C>T	p.Pro44Leu	ZK250.2	missense_variant	0.001399352619233
II	2040937	C	T	c.571G>A	p.Val191Ile	bath-20	missense_variant	0.00140531489195279
II	2040987	A	G	c.521T>C	p.Phe174Ser	bath-20	missense_variant	0.00140531489195279
II	2041171	T	C	c.391A>G	p.Lys131Glu	bath-20	missense_variant	0.00140531489195279
II	2041176	G	T	c.386C>A	p.Ala129Asp	bath-20	missense_variant	0.00140531489195279
II	3198080	T	C	c.595A>G	p.Ile199Val	sri-51	missense_variant	0.00141043414490202
II	2100275	A	G	c.166A>G	p.Ile56Val	math-42	missense_variant	0.00141411776148522
II	2100842	C	T	c.646C>T	p.His216Tyr	math-42	missense_variant	0.00141411776148522
II	2100864	T	C	c.668T>C	p.Ile223Thr	math-42	missense_variant	0.00141411776148522
II	2100899	A	T	c.703A>T	p.Ser235Cys	math-42	missense_variant	0.00141411776148522
II	2103105	C	A	c.1340C>A	p.Thr447Asn	math-42	missense_variant	0.00141411776148522
II	2103140	G	T	c.1375G>T	p.Ala459Ser	math-42	missense_variant	0.00141411776148522
II	2103143	T	G	c.1378T>G	p.Leu460Val	math-42	missense_variant	0.00141411776148522
II	2103144	T	C	c.1379T>C	p.Leu460Ser	math-42	missense_variant	0.00141411776148522
II	2103253	A	C	c.1444A>C	p.Asn482His	math-42	missense_variant	0.00141411776148522
II	2103254	A	T	c.1445A>T	p.Asn482Ile	math-42	missense_variant	0.00141411776148522
II	2103434	G	A	c.1625G>A	p.Arg542Lys	math-42	missense_variant	0.00141411776148522
II	1239611	T	A	c.1274A>T	p.Glu425Val	lin-42	missense_variant	0.00142940380960894
II	10645823	T	C	c.1312T>C	p.Ser438Pro	M28.4	missense_variant	0.00144622677825863
II	1270927	C	T	c.406G>A	p.Val136Met	srw-66	missense_variant	0.00144902708707991
II	2428314	G	A	c.715C>T	p.His239Tyr	ceh-86	missense_variant	0.00145208253678081
II	2058696	G	A,T	c.294C>A	p.Asp98Glu	F07E5.5	missense_variant	0.00145227885791291
II	1259887	T	A	c.328T>A	p.Cys110Ser	F47F6.9	missense_variant	0.00145366224988322
II	1780068	C	T	c.1762G>A	p.Gly588Arg	math-4	missense_variant	0.00147007074719504
II	2100632	T	C	c.478T>C	p.Ser160Pro	math-42	missense_variant	0.0014732675719425
II	3206146	A	C	c.378T>G	p.Asp126Glu	ZC239.20	missense_variant	0.00147865502309019
II	10624427	G	A	c.847G>A	p.Val283Ile	cutl-9	missense_variant	0.00148759100851801
II	10625712	G	T	c.1542G>T	p.Glu514Asp	cutl-9	missense_variant	0.00148759100851801
II	10635307	G	A	c.1273G>A	p.Val425Ile	M28.2	missense_variant	0.00148759100851801
II	910544	A	G	c.661A>G	p.Lys221Glu	fbxc-27	missense_variant	0.0014906734521422
II	2029564	A	G	c.734T>C	p.Phe245Ser	bath-3	missense_variant	0.00149497367648796
II	2097223	G	A	c.1025G>A	p.Ser342Asn	T16A1.2	missense_variant	0.0015090130596569
II	3331664	C	A	c.1175C>A	p.Pro392His	irld-5	missense_variant	0.0015192634420622
II	2148374	C	A,T	c.431C>A	p.Ser144Tyr	C40A11.2	missense_variant	0.00152751345246105
II	1271910	G	A	c.5C>T	p.Pro2Leu	srw-66	missense_variant	0.00153481010422204
II	1271911	G	C	c.4C>G	p.Pro2Ala	srw-66	missense_variant	0.00153481010422204
II	3881857	G	T	c.850G>T	p.Ala284Ser	nhr-166	missense_variant	0.00154059862529742
II	2093840	C	T	c.10G>A	p.Val4Ile	fbxb-37	missense_variant	0.00155296952303564
II	2626390	A	G	c.658A>G	p.Asn220Asp	lgc-28	missense_variant	0.00156604028431902
II	1954865	G	A,C	c.608C>T	p.Thr203Ile	math-49	missense_variant	0.00157318092480056
II	3140940	G	T	c.956C>A	p.Ala319Asp	sri-42	missense_variant	0.00157482252255701
II	2064543	A	G	c.82A>G	p.Lys28Glu	fbxb-6	missense_variant	0.00159940306471751
II	1593763	A	T	c.971T>A	p.Phe324Tyr	clec-20	missense_variant	0.00160062134717562
II	1593768	A	C	c.966T>G	p.His322Gln	clec-20	missense_variant	0.00160062134717562
II	1593775	A	G	c.959T>C	p.Leu320Pro	clec-20	missense_variant	0.00160062134717562
II	1593776	G	C	c.958C>G	p.Leu320Val	clec-20	missense_variant	0.00160062134717562
II	2093845	T	G	c.5A>C	p.Asp2Ala	fbxb-37	missense_variant	0.00160210260146172
II	1264887	T	G	c.845A>C	p.Asn282Thr	oac-30	missense_variant	0.001605920714094
II	2063221	T	A	c.624A>T	p.Arg208Ser	fbxb-36	missense_variant	0.0016083228302265
II	2063227	G	C	c.618C>G	p.Asp206Glu	fbxb-36	missense_variant	0.0016083228302265
II	2107400	C	A	c.405G>T	p.Leu135Phe	R52.4	missense_variant	0.00162392586393183
II	2107422	C	T	c.383G>A	p.Arg128His	R52.4	missense_variant	0.00162392586393183
II	2041401	T	C	c.161A>G	p.Tyr54Cys	bath-20	missense_variant	0.00162636480129167
II	10478509	T	C	c.704A>G	p.Tyr235Cys	clec-59	missense_variant	0.00162675447388316
II	2601220	T	C	c.418T>C	p.Tyr140His	F33H12.1	missense_variant	0.00163514914474074
II	2601389	A	T	c.545A>T	p.Asn182Ile	F33H12.1	missense_variant	0.00163514914474074
II	2103552	G	A	c.1696G>A	p.Val566Ile	math-42	missense_variant	0.00165342690439313
II	2103563	A	C	c.1707A>C	p.Glu569Asp	math-42	missense_variant	0.00165342690439313
II	2103583	C	T	c.1727C>T	p.Ala576Val	math-42	missense_variant	0.00165342690439313
II	2103849	G	A	c.1949G>A	p.Gly650Glu	math-42	missense_variant	0.00165342690439313
II	2103905	G	A	c.2005G>A	p.Asp669Asn	math-42	missense_variant	0.00165342690439313
II	1603561	G	C	c.1489G>C	p.Ala497Pro	bath-47	missense_variant	0.00166454925444486
II	2483865	G	A	c.5C>T	p.Pro2Leu	F53G2.8	missense_variant	0.00167232263923534
II	2045489	T	C	c.97A>G	p.Asn33Asp	bath-24	missense_variant	0.00168447311981167
II	1284230	C	A	c.574G>T	p.Val192Phe	Y57G7A.6	missense_variant	0.00168993981396882
II	1284238	A	G	c.566T>C	p.Val189Ala	Y57G7A.6	missense_variant	0.00168993981396882
II	1284242	T	C	c.562A>G	p.Thr188Ala	Y57G7A.6	missense_variant	0.00168993981396882
II	1284244	G	A	c.560C>T	p.Ser187Leu	Y57G7A.6	missense_variant	0.00168993981396882
II	1284249	T	G	c.555A>C	p.Glu185Asp	Y57G7A.6	missense_variant	0.00168993981396882
II	2064603	C	G	c.142C>G	p.Pro48Ala	fbxb-6	missense_variant	0.00169060419146897
II	2065530	A	C	c.947A>C	p.Lys316Thr	fbxb-6	missense_variant	0.00169060419146897
II	2611348	A	G	c.213A>G	p.Ile71Met	sri-38	missense_variant	0.00169705329606213
II	2864767	G	A	c.239G>A	p.Gly80Asp	Y110A2AL.5	missense_variant	0.00169897835322761
II	1283614	C	G	c.1190G>C	p.Gly397Ala	Y57G7A.6	missense_variant	0.00170745717390588
II	10638202	T	C	c.1555T>C	p.Tyr519His	M28.2	missense_variant	0.00171517827738997
II	10638677	A	G	c.1933A>G	p.Asn645Asp	M28.2	missense_variant	0.00171517827738997
II	3881531	G	A	c.583G>A	p.Glu195Lys	nhr-166	missense_variant	0.00171954007809246
II	1298828	C	T	c.272C>T	p.Ser91Leu	Y57G7A.1	missense_variant	0.00173379873672793
II	1275868	C	A	c.347G>T	p.Trp116Leu	Y57G7A.11	missense_variant	0.00173694878658924
II	1275869	A	G	c.346T>C	p.Trp116Arg	Y57G7A.11	missense_variant	0.00173694878658924
II	2100997	C	A	c.801C>A	p.Asn267Lys	math-42	missense_variant	0.00174273554507637
II	1616062	C	T	c.253G>A	p.Val85Ile	fbxa-165	missense_variant	0.00175266517331876
II	2068696	A	G	c.286A>G	p.Lys96Glu	F07E5.12	missense_variant	0.0017661273822088
II	2100377	T	A,C	c.268T>A	p.Leu90Ile	math-42	missense_variant	0.00177706003344994
II	2101143	C	G,T	c.902C>G	p.Thr301Ser	math-42	missense_variant	0.00177706003344994
II	2102366	A	C	c.1185A>C	p.Glu395Asp	math-42	missense_variant	0.00177706003344994
II	908106	A	G	c.712T>C	p.Cys238Arg	fbxc-24	missense_variant	0.00178446278594971
II	912129	T	C	c.73T>C	p.Phe25Leu	fbxc-31	missense_variant&splice_region_variant	0.00178710521469086
II	912196	G	C,A	c.140G>C	p.Ser47Thr	fbxc-31	missense_variant	0.00178710521469086
II	912207	A	C,G	c.151A>C	p.Lys51Gln	fbxc-31	missense_variant	0.00178710521469086
II	3297178	G	A	c.223G>A	p.Ala75Thr	btb-16	missense_variant	0.00179125297295562
II	2525438	C	T	c.1450G>A	p.Asp484Asn	K02F6.7	missense_variant	0.00179266570186088
II	2056164	T	G	c.738A>C	p.Lys246Asn	F07E5.5	missense_variant	0.00179296476875385
II	2102418	A	C	c.1237A>C	p.Lys413Gln	math-42	missense_variant	0.00180556097882142
II	1551626	T	G	c.869T>G	p.Val290Gly	fbxb-51	missense_variant	0.00180675175055881
II	2065734	G	A,T	c.1151G>A	p.Gly384Glu	fbxb-6	missense_variant	0.00181265804097246
II	1723249	T	A	c.412T>A	p.Ser138Thr	btb-8	missense_variant	0.0018164400150838
II	2102205	T	C	c.1024T>C	p.Phe342Leu	math-42	missense_variant	0.00181994273893464
II	2073523	A	G,T	c.1167T>A	p.Asp389Glu	F07E5.8	missense_variant	0.00182285542811908
II	10645134	C	T	c.884C>T	p.Thr295Ile	M28.4	missense_variant	0.00183193263540657
II	1257212	G	A	c.968G>A	p.Cys323Tyr	clec-119	missense_variant	0.00183546712985406
II	2218005	A	C	c.714T>G	p.Ser238Arg	Y59C2A.3	missense_variant	0.0018434716417873
II	1799480	A	T	c.239A>T	p.Glu80Val	math-2	missense_variant	0.00184442873840385
II	1799486	A	G	c.245A>G	p.Asp82Gly	math-2	missense_variant	0.00184442873840385
II	2041228	T	C	c.334A>G	p.Asn112Asp	bath-20	missense_variant	0.00185095822260331
II	1551275	T	C	c.518T>C	p.Ile173Thr	fbxb-51	missense_variant	0.00185603089265034
II	921473	G	A	c.953C>T	p.Thr318Ile	clec-44	missense_variant	0.00186478703885431
II	2585559	A	G	c.35T>C	p.Ile12Thr	sri-36	missense_variant	0.00189064891588417
II	2100881	T	C	c.685T>C	p.Phe229Leu	math-42	missense_variant	0.00190241201478267
II	2561093	C	T	c.856G>A	p.Glu286Lys	nep-18	missense_variant	0.00190434303592047
II	2076376	A	T	c.1154T>A	p.Met385Lys	F07E5.9	missense_variant	0.00190459623893465
II	1829361	A	C,G,T	c.1593A>C	p.Leu531Phe	math-41	missense_variant	0.00190715238556713
II	1284241	G	A	c.563C>T	p.Thr188Ile	Y57G7A.6	missense_variant	0.00190825997209248
II	3244152	G	T	c.4C>A	p.Leu2Ile	C17F4.12	missense_variant	0.00190873947342775
II	1256251	T	A	c.161T>A	p.Ile54Asn	clec-119	missense_variant	0.00192367439706754
II	2601056	G	A	c.301G>A	p.Ala101Thr	F33H12.1	missense_variant	0.00192764802175319
II	2601419	G	A	c.575G>A	p.Cys192Tyr	F33H12.1	missense_variant	0.00192764802175319
II	11412559	C	T	c.1400G>A	p.Arg467His	C05D12.1	missense_variant	0.00193303690594971
II	3441776	A	C	c.485A>C	p.Lys162Thr	C16C8.17	missense_variant	0.00195287750487644
II	2836103	G	A	c.223C>T	p.Pro75Ser	K12H6.7	missense_variant	0.00195299138184088
II	2103642	T	A	c.1777T>A	p.Cys593Ser	math-42	missense_variant	0.00199686811336889
II	1790088	C	T	c.856C>T	p.Pro286Ser	fbxb-13	missense_variant	0.001997826278895
II	1266113	A	T	c.163T>A	p.Ser55Thr	oac-30	missense_variant	0.0019996131571939
II	1266116	T	C	c.160A>G	p.Thr54Ala	oac-30	missense_variant	0.0019996131571939
II	2074155	A	C	c.535T>G	p.Leu179Val	F07E5.8	missense_variant	0.00202065253646516
II	2074178	A	G	c.512T>C	p.Met171Thr	F07E5.8	missense_variant	0.00202065253646516
II	2028134	T	A	c.566A>T	p.His189Leu	bath-1	missense_variant	0.00202264424382862
II	2028567	A	G	c.182T>C	p.Val61Ala	bath-1	missense_variant	0.00202264424382862
II	1594803	T	A	c.384A>T	p.Glu128Asp	clec-20	missense_variant	0.0020236437677223
II	1594805	C	T	c.382G>A	p.Glu128Lys	clec-20	missense_variant	0.0020236437677223
II	1594808	T	C,A	c.379A>G	p.Ser127Gly	clec-20	missense_variant	0.0020236437677223
II	3648475	T	C	c.770T>C	p.Ile257Thr	fbxb-33	missense_variant	0.00202895686646174
II	1603687	A	C	c.1615A>C	p.Met539Leu	bath-47	missense_variant	0.00204152394755448
II	2093667	G	T	c.135C>A	p.Phe45Leu	fbxb-37	missense_variant	0.00204226920538114
II	1296501	A	G	c.353A>G	p.Gln118Arg	Y57G7A.2	missense_variant	0.00204806961936989
II	1296356	G	A	c.272G>A	p.Ser91Asn	Y57G7A.2	missense_variant	0.00205469585263768
II	3181773	T	C	c.734A>G	p.Tyr245Cys	Y27F2A.6	missense_variant	0.00205848694974503
II	2063768	C	T	c.77G>A	p.Ser26Asn	fbxb-36	missense_variant	0.0020627806139682
II	2103888	A	C	c.1988A>C	p.Lys663Thr	math-42	missense_variant	0.00206881117516954
II	2103897	A	T	c.1997A>T	p.Tyr666Phe	math-42	missense_variant	0.00206881117516954
II	2103899	A	G	c.1999A>G	p.Met667Val	math-42	missense_variant	0.00206881117516954
II	2103960	A	G	c.2060A>G	p.Lys687Arg	math-42	missense_variant	0.00206881117516954
II	2103977	A	G	c.2077A>G	p.Thr693Ala	math-42	missense_variant	0.00206881117516954
II	2103980	G	A	c.2080G>A	p.Asp694Asn	math-42	missense_variant	0.00206881117516954
II	2103996	C	T	c.2096C>T	p.Ser699Leu	math-42	missense_variant	0.00206881117516954
II	2562489	G	C,A	c.258C>G	p.Ile86Met	nep-18	missense_variant	0.00208693771414066
II	3470149	A	G	c.919T>C	p.Ser307Pro	Y49F6B.13	missense_variant	0.00211359666567002
II	2739477	C	T	c.122G>A	p.Ser41Asn	T05A8.6	missense_variant	0.0021142682028137
II	908402	C	T	c.416G>A	p.Gly139Glu	fbxc-24	missense_variant	0.0021219912299826
II	1834021	C	T	c.1285G>A	p.Asp429Asn	T08E11.8	missense_variant	0.00213173725482647
II	10639023	A	G	c.1957A>G	p.Thr653Ala	M28.2	missense_variant	0.00215204514901783
II	10645722	T	C	c.1211T>C	p.Leu404Ser	M28.4	missense_variant	0.00215204514901783
II	2762842	G	A	c.349G>A	p.Val117Ile	fbxb-106	missense_variant	0.00215766039697607
II	2765643	C	A	c.631C>A	p.Pro211Thr	fbxb-108	missense_variant	0.00215766039697607
II	1787669	C	T	c.376G>A	p.Ala126Thr	C08F1.6	missense_variant	0.0021682489707498
II	1822264	C	T	c.356C>T	p.Pro119Leu	fbxc-19	missense_variant	0.00217381631720877
II	2098263	G	A,T	c.2065G>A	p.Ala689Thr	T16A1.2	missense_variant	0.0021759611121063
II	1995393	C	A	c.1063C>A	p.His355Asn	math-21	missense_variant	0.00218360012778605
II	2097347	C	T,A	c.1149C>A	p.Asn383Lys	T16A1.2	missense_variant	0.00218497355654269
II	2100714	T	A	c.560T>A	p.Val187Glu	math-42	missense_variant	0.00218572962942442
II	3421235	C	T	c.2418G>A	p.Met806Ile	nep-11	missense_variant	0.00219623061479726
II	2068625	C	T	c.215C>T	p.Ala72Val	F07E5.12	missense_variant	0.00220415814396391
II	2258091	G	A	c.1786G>A	p.Glu596Lys	K09F6.3	missense_variant	0.00220646272635243
II	2583811	A	T	c.925T>A	p.Phe309Ile	sri-36	missense_variant	0.0022118083354275
II	2549280	G	T	c.2329G>T	p.Gly777Cys	K02F6.3	missense_variant	0.00221720528312701
II	2131883	A	T	c.652A>T	p.Ile218Phe	sdz-28	missense_variant	0.00222099901005328
II	2485662	A	G	c.940A>G	p.Lys314Glu	F53G2.2	missense_variant	0.00223556244492431
II	3149256	A	T	c.273T>A	p.Asn91Lys	T10D4.11	missense_variant	0.00224711798285879
II	2771547	T	C	c.650A>G	p.Glu217Gly	sdz-10	missense_variant	0.00224935019965891
II	1602203	A	T	c.272A>T	p.Lys91Ile	bath-47	missense_variant	0.00225036585431326
II	1995460	A	T	c.1130A>T	p.Lys377Ile	math-21	missense_variant	0.0022689808249293
II	1995461	A	C	c.1131A>C	p.Lys377Asn	math-21	missense_variant	0.0022689808249293
II	2027746	C	T	c.859G>A	p.Asp287Asn	bath-1	missense_variant	0.00227868953352283
II	2100984	A	G,T	c.788A>G	p.Asn263Ser	math-42	missense_variant	0.00228062630263242
II	1995300	T	C	c.970T>C	p.Phe324Leu	math-21	missense_variant	0.00230081442299909
II	1270626	A	C	c.583T>G	p.Ser195Ala	srw-66	missense_variant	0.00230531580334577
II	2131783	G	A	c.604G>A	p.Glu202Lys	sdz-28	missense_variant	0.00230722123545312
II	2264383	G	T	c.467C>A	p.Ala156Glu	K09F6.4	missense_variant	0.00230898225245884
II	2097374	G	A,C	c.1176G>C	p.Leu392Phe	T16A1.2	missense_variant	0.00231441157377133
II	2076375	C	T	c.1155G>A	p.Met385Ile	F07E5.9	missense_variant	0.00233015640680116
II	1581468	G	A	c.335C>T	p.Ser112Phe	T07H3.10	missense_variant	0.00233474068998639
II	1822173	A	G	c.265A>G	p.Asn89Asp	fbxc-19	missense_variant	0.00233657735717097
II	1275817	G	C	c.398C>G	p.Thr133Arg	Y57G7A.11	missense_variant	0.0023582526833395
II	2072927	T	A	c.1763A>T	p.Tyr588Phe	F07E5.8	missense_variant	0.00240578811150985
II	1426176	C	T	c.2995G>A	p.Gly999Ser	nol-6	missense_variant	0.00240581604379179
II	2738603	C	T	c.604G>A	p.Val202Ile	T05A8.6	missense_variant	0.00241751052076383
II	1707556	G	A	c.511G>A	p.Gly171Arg	math-29	missense_variant	0.00243933241651974
II	3062005	G	T	c.540G>T	p.Glu180Asp	Y25C1A.6	missense_variant	0.00244511512017799
II	2072897	C	T	c.1793G>A	p.Arg598Gln	F07E5.8	missense_variant	0.00247349045450639
II	10955826	T	A	c.647A>T	p.Lys216Met	R03D7.8	missense_variant	0.00247420915245038
II	1279161	T	A	c.413T>A	p.Phe138Tyr	srz-63	missense_variant	0.0024803365981909
II	2058536	A	G	c.410T>C	p.Ile137Thr	F07E5.5	missense_variant	0.00248562835757436
II	607925	T	C	c.113A>G	p.Asp38Gly	W04H10.6	missense_variant	0.0024883198908227
II	11130287	C	T	c.8C>T	p.Thr3Ile	F40F8.12	missense_variant	0.00250535126418441
II	11157612	C	T	c.2281G>A	p.Val761Met	ptr-13	missense_variant	0.00250535126418441
II	1276694	G	A	c.32C>T	p.Thr11Ile	Y57G7A.11	missense_variant&splice_region_variant	0.00250560691050689
II	2485307	G	T	c.585G>T	p.Lys195Asn	F53G2.2	missense_variant	0.00250791745342342
II	2691194	C	G	c.730G>C	p.Ala244Pro	set-11	missense_variant	0.0025291508006415
II	2100947	T	C,G	c.751T>C	p.Ser251Pro	math-42	missense_variant	0.0025311200941182
II	2093690	C	T	c.112G>A	p.Ala38Thr	fbxb-37	missense_variant	0.00253322582052853
II	1318944	G	T	c.2287G>T	p.Val763Leu	fcho-1	missense_variant	0.00253469908142701
II	1258317	C	T	c.1796C>T	p.Ala599Val	clec-119	missense_variant	0.00253616828300302
II	1723203	C	G	c.366C>G	p.His122Gln	btb-8	missense_variant	0.00253703406123549
II	1723204	T	C	c.367T>C	p.Cys123Arg	btb-8	missense_variant	0.00253703406123549
II	3411912	T	C	c.1514A>G	p.Asn505Ser	F18A12.7	missense_variant	0.00254719582954043
II	1579646	A	G	c.278T>C	p.Val93Ala	math-38	missense_variant	0.00255087951597146
II	2028543	C	T	c.206G>A	p.Cys69Tyr	bath-1	missense_variant	0.00255766310132146
II	608100	C	T	c.19G>A	p.Glu7Lys	W04H10.6	missense_variant&splice_region_variant	0.00255926509919738
II	2097045	C	T	c.847C>T	p.Leu283Phe	T16A1.2	missense_variant	0.00256547001955716
II	1140110	T	G	c.431A>C	p.Lys144Thr	W09B6.5	missense_variant	0.00256894835895224
II	3244119	T	A,C	c.37A>T	p.Ile13Leu	C17F4.12	missense_variant	0.00258132552449114
II	1801177	T	A	c.1264T>A	p.Leu422Ile	math-2	missense_variant	0.0025814020599444
II	1799726	T	C,A	c.485T>C	p.Ile162Thr	math-2	missense_variant	0.00258525206165054
II	2258137	A	T	c.1832A>T	p.Lys611Met	K09F6.3	missense_variant	0.00258894819711848
II	1598101	A	T	c.73A>T	p.Ser25Cys	bath-46	missense_variant	0.00259033496459376
II	1598764	A	G	c.307A>G	p.Ile103Val	bath-46	missense_variant	0.00259033496459376
II	1598842	G	A	c.385G>A	p.Asp129Asn	bath-46	missense_variant	0.00259033496459376
II	1602045	T	C	c.164T>C	p.Ile55Thr	bath-47	missense_variant	0.00259033496459376
II	1602057	T	C	c.176T>C	p.Val59Ala	bath-47	missense_variant	0.00259033496459376
II	1602249	C	G	c.318C>G	p.Ile106Met	bath-47	missense_variant	0.00259033496459376
II	1602250	A	G	c.319A>G	p.Thr107Ala	bath-47	missense_variant	0.00259033496459376
II	1602410	C	T	c.436C>T	p.Pro146Ser	bath-47	missense_variant	0.00259033496459376
II	1602615	A	G	c.641A>G	p.Asp214Gly	bath-47	missense_variant	0.00259033496459376
II	1602793	G	C	c.819G>C	p.Glu273Asp	bath-47	missense_variant	0.00259033496459376
II	1602899	C	A	c.925C>A	p.Leu309Met	bath-47	missense_variant&splice_region_variant	0.00259033496459376
II	1603325	A	G	c.1253A>G	p.Asn418Ser	bath-47	missense_variant	0.00259033496459376
II	1603393	G	A	c.1321G>A	p.Ala441Thr	bath-47	missense_variant	0.00259033496459376
II	1603576	G	A	c.1504G>A	p.Gly502Arg	bath-47	missense_variant	0.00259033496459376
II	1604216	G	A	c.1799G>A	p.Arg600Lys	bath-47	missense_variant	0.00259033496459376
II	1604555	A	C	c.2090A>C	p.Asp697Ala	bath-47	missense_variant	0.00259033496459376
II	1604561	G	T	c.2096G>T	p.Trp699Leu	bath-47	missense_variant	0.00259033496459376
II	1604729	G	T	c.772C>A	p.Leu258Met	bath-33	missense_variant	0.00259033496459376
II	1604738	G	T	c.763C>A	p.Gln255Lys	bath-33	missense_variant	0.00259033496459376
II	1604761	C	T	c.740G>A	p.Gly247Glu	bath-33	missense_variant	0.00259033496459376
II	2697082	G	T	c.912C>A	p.Phe304Leu	sri-62	missense_variant	0.00259874936872565
II	908130	A	C	c.688T>G	p.Phe230Val	fbxc-24	missense_variant	0.00260670607287579
II	2076783	T	G	c.799A>C	p.Lys267Gln	F07E5.9	missense_variant	0.00261126344274639
II	2063659	G	C	c.186C>G	p.Phe62Leu	fbxb-36	missense_variant	0.00261450852411009
II	2013223	C	T,G	c.152C>T	p.Thr51Ile	F59H6.15	missense_variant	0.00262066094468858
II	1594779	G	C	c.408C>G	p.Ser136Arg	clec-20	missense_variant	0.00262120272620528
II	1539349	A	G	c.406A>G	p.Lys136Glu	fbxb-44	missense_variant	0.00262410358316893
II	1953871	C	T	c.1081G>A	p.Asp361Asn	math-49	missense_variant	0.00262543609337349
II	2103277	G	A	c.1468G>A	p.Val490Ile	math-42	missense_variant	0.00262575326670939
II	3214629	G	A	c.131G>A	p.Gly44Asp	ZC239.4	missense_variant	0.00262792569418547
II	1822090	G	C	c.182G>C	p.Ser61Thr	fbxc-19	missense_variant	0.00263093448161421
II	959517	T	C	c.503T>C	p.Leu168Pro	sdz-4	missense_variant	0.00263580625659273
II	2068789	T	C	c.325T>C	p.Ser109Pro	F07E5.12	missense_variant	0.00263789067019822
II	2068801	C	T	c.337C>T	p.His113Tyr	F07E5.12	missense_variant	0.00263789067019822
II	2871862	C	T	c.49G>A	p.Asp17Asn	Y110A2AL.10	missense_variant	0.00264188520385495
II	2835650	C	T	c.676G>A	p.Asp226Asn	K12H6.7	missense_variant	0.00264270350667091
II	2864941	C	G	c.413C>G	p.Thr138Ser	Y110A2AL.5	missense_variant	0.00264420086513642
II	1787633	A	T	c.412T>A	p.Ser138Thr	C08F1.6	missense_variant	0.00265445194653417
II	2109153	C	T	c.285G>A	p.Met95Ile	R52.5	missense_variant	0.0026649759955354
II	2103294	A	C	c.1485A>C	p.Gln495His	math-42	missense_variant	0.00267306608428428
II	2103295	C	A	c.1486C>A	p.Leu496Ile	math-42	missense_variant	0.00267306608428428
II	475649	A	G	c.241T>C	p.Phe81Leu	nol-1	missense_variant	0.0026941450975202
II	2100908	C	G,T	c.712C>G	p.Leu238Val	math-42	missense_variant	0.00274206755153133
II	1829933	C	A	c.2024C>A	p.Pro675Gln	math-41	missense_variant	0.00275043940663893
II	2020297	G	T	c.551G>T	p.Ser184Ile	F59H6.2	missense_variant	0.0027516728150236
II	1829553	T	A	c.1691T>A	p.Ile564Lys	math-41	missense_variant	0.00275304965030998
II	2063651	G	A	c.194C>T	p.Pro65Leu	fbxb-36	missense_variant	0.00278545678605116
II	2063652	G	A	c.193C>T	p.Pro65Ser	fbxb-36	missense_variant	0.00278545678605116
II	2063673	C	T	c.172G>A	p.Val58Ile	fbxb-36	missense_variant	0.00278545678605116
[truncated: 3,814 more rows]
