# Supplementary material for: Extreme allelic heterogeneity at a Caenorhabditis elegans beta-tubulin locus explains natural resistance to benzimidazoles
Source: PLoS Pathog. 2018 Oct 29;14(10):e1007226. doi: 10.1371/journal.ppat.1007226 (PMC6224181; doi:10.1371/journal.ppat.1007226)
Supplement: S7 Data — (PED) [file ppat.1007226.s007.ped]

Fam	Sample	Paternal	Maternal	Sex	Albendazole_q90.TOF
elegans	AB1	0	0	2	-14.3818523126207
elegans	BRC20067	0	0	2	120.732511607697
elegans	BRC20263	0	0	2	-47.7311380260603
elegans	CB4852	0	0	2	-11.4276052568318
elegans	CB4856	0	0	2	-46.6608766289012
elegans	CB4932	0	0	2	-10.7052451902403
elegans	CX11262	0	0	2	-34.5531708038862
elegans	CX11264	0	0	2	-39.7705566400325
elegans	CX11271	0	0	2	145.119797542548
elegans	CX11276	0	0	2	-35.9533791528382
elegans	CX11285	0	0	2	-3.15882282283879
elegans	CX11292	0	0	2	-22.9960992602319
elegans	CX11307	0	0	2	-84.5841580923576
elegans	CX11314	0	0	2	22.026721472516
elegans	CX11315	0	0	2	-22.7174710411279
elegans	DL200	0	0	2	-19.4020722845734
elegans	DL226	0	0	2	-34.6645978397272
elegans	DL238	0	0	2	-33.3263855487293
elegans	ECA189	0	0	2	-11.4322292633604
elegans	ECA250	0	0	2	-16.6766516916379
elegans	ECA251	0	0	2	-36.2252296031573
elegans	ECA252	0	0	2	-118.638872837055
elegans	ECA259	0	0	2	-19.3817278168874
elegans	ECA348	0	0	2	141.36962285351
elegans	ECA349	0	0	2	-7.91560990486358
elegans	ECA36	0	0	2	-25.9831013107526
elegans	ECA372	0	0	2	-90.995167426899
elegans	ECA396	0	0	2	-63.439625449294
elegans	ED3011	0	0	2	186.07999336855
elegans	ED3012	0	0	2	141.818430197767
elegans	ED3017	0	0	2	31.7289357892678
elegans	ED3040	0	0	2	-24.1496864961749
elegans	ED3046	0	0	2	22.6105610817406
elegans	ED3048	0	0	2	-16.3234068416753
elegans	ED3049	0	0	2	-11.0636537819517
elegans	ED3052	0	0	2	-27.9294829234754
elegans	ED3073	0	0	2	-13.2675338747651
elegans	EG4347	0	0	2	-33.0523019724714
elegans	EG4349	0	0	2	-104.824382137001
elegans	EG4724	0	0	2	110.720350219649
elegans	EG4725	0	0	2	52.7741237099636
elegans	EG4946	0	0	2	172.614681826728
elegans	GXW1	0	0	2	-9.78846286526317
elegans	JT11398	0	0	2	-34.53098034761
elegans	JU1088	0	0	2	86.4850411183997
elegans	JU1172	0	0	2	-53.5625516309801
elegans	JU1200	0	0	2	-34.5207329445991
elegans	JU1213	0	0	2	-11.4057051897668
elegans	JU1242	0	0	2	1.62522579941221
elegans	JU1395	0	0	2	128.87095706153
elegans	JU1409	0	0	2	-58.0735761277599
elegans	JU1491	0	0	2	-54.1783300029332
elegans	JU1530	0	0	2	12.7862412010089
elegans	JU1543	0	0	2	-31.7535437593767
elegans	JU1568	0	0	2	-83.1002866367497
elegans	JU1580	0	0	2	-20.9365135890556
elegans	JU1652	0	0	2	-39.0572761949411
elegans	JU1666	0	0	2	-21.988922217501
elegans	JU1792	0	0	2	-19.3630917445298
elegans	JU1793	0	0	2	-28.757352556167
elegans	JU1808	0	0	2	52.3929165408454
elegans	JU1896	0	0	2	-18.403852556939
elegans	JU1934	0	0	2	-42.8711271078244
elegans	JU2007	0	0	2	-9.91622368046841
elegans	JU2016	0	0	2	-16.5253148743098
elegans	JU2017	0	0	2	31.6323426365042
elegans	JU2131	0	0	2	-27.6805668676092
elegans	JU2141	0	0	2	-141.370213387629
elegans	JU2250	0	0	2	-4.15119156150559
elegans	JU2257	0	0	2	-43.7190603938137
elegans	JU2464	0	0	2	-18.2478801086546
elegans	JU2466	0	0	2	-20.1650073120432
elegans	JU2478	0	0	2	9.00722091721532
elegans	JU2513	0	0	2	-20.9134735570855
elegans	JU2522	0	0	2	-29.502866360699
elegans	JU2526	0	0	2	-1.01776518586771
elegans	JU2534	0	0	2	-8.69565210058406
elegans	JU2565	0	0	2	-100.130257014924
elegans	JU2566	0	0	2	-43.4541624791583
elegans	JU2570	0	0	2	-47.5685833144923
elegans	JU2572	0	0	2	-69.7857255463976
elegans	JU2575	0	0	2	-69.8515487541598
elegans	JU2576	0	0	2	-89.7897557055859
elegans	JU2578	0	0	2	-20.901892208996
elegans	JU258	0	0	2	4.75773978481438
elegans	JU2581	0	0	2	186.557139152182
elegans	JU2586	0	0	2	-28.9565551109356
elegans	JU2587	0	0	2	96.9017892027459
elegans	JU2592	0	0	2	-57.2572464292428
elegans	JU2593	0	0	2	143.8055954241
elegans	JU2600	0	0	2	-47.7700792322994
elegans	JU2610	0	0	2	-65.6536867512968
elegans	JU2619	0	0	2	-13.1102397960728
elegans	JU2800	0	0	2	-42.5788560719124
elegans	JU2825	0	0	2	-60.028938732685
elegans	JU2829	0	0	2	166.161660152198
elegans	JU2838	0	0	2	-72.4782292713292
elegans	JU2853	0	0	2	-31.4450423219898
elegans	JU2862	0	0	2	16.5434062520645
elegans	JU2866	0	0	2	-43.7349218630893
elegans	JU2878	0	0	2	-38.1532470162155
elegans	JU2879	0	0	2	-15.7494721998046
elegans	JU2906	0	0	2	-24.6248450952684
elegans	JU311	0	0	2	-8.59477346262161
elegans	JU3125	0	0	2	98.0167852925767
elegans	JU3127	0	0	2	-11.626713679866
elegans	JU3128	0	0	2	-20.8217459019968
elegans	JU3134	0	0	2	-48.6903234939128
elegans	JU3135	0	0	2	150.003676622444
elegans	JU3137	0	0	2	-44.270822053345
elegans	JU3140	0	0	2	6.20613993662108
elegans	JU3144	0	0	2	12.7471891833916
elegans	JU346	0	0	2	108.804818866817
elegans	JU367	0	0	2	-69.9929015162977
elegans	JU393	0	0	2	36.4928158039109
elegans	JU394	0	0	2	-4.85571503281486
elegans	JU397	0	0	2	-37.8280112863011
elegans	JU406	0	0	2	-26.957852236842
elegans	JU440	0	0	2	-24.6855088899808
elegans	JU561	0	0	2	-18.9866357096652
elegans	JU642	0	0	2	-29.6172348579101
elegans	JU751	0	0	2	78.2723321807437
elegans	JU774	0	0	2	1.43891497685398
elegans	JU775	0	0	2	-1.00602733154806
elegans	JU778	0	0	2	5.79138921164946
elegans	JU782	0	0	2	-60.6798918518081
elegans	JU792	0	0	2	7.66368088874968
elegans	JU830	0	0	2	125.567351675781
elegans	KR314	0	0	2	143.6234241084
elegans	LKC34	0	0	2	11.9741965414906
elegans	MY1	0	0	2	-23.7375061262889
elegans	MY10	0	0	2	-33.2832699643042
elegans	MY16	0	0	2	158.942783572298
elegans	MY18	0	0	2	155.549452682334
elegans	MY2147	0	0	2	-0.865063294814679
elegans	MY2212	0	0	2	-14.4093614461394
elegans	MY23	0	0	2	116.654760843296
elegans	MY2453	0	0	2	175.470210891796
elegans	MY2530	0	0	2	-26.2496710727888
elegans	MY2535	0	0	2	-41.7890619483168
elegans	MY2573	0	0	2	-21.1498687739066
elegans	MY2585	0	0	2	7.03917831778827
elegans	MY2693	0	0	2	3.23452282039126
elegans	MY2713	0	0	2	10.8036260861889
elegans	MY2741	0	0	2	8.39215215800939
elegans	MY518	0	0	2	175.260787824466
elegans	MY679	0	0	2	175.727611824778
elegans	MY772	0	0	2	-5.44331218545242
elegans	MY795	0	0	2	124.682787470537
elegans	MY920	0	0	2	-22.9328716976402
elegans	N2	0	0	2	-82.4100686033003
elegans	NIC1	0	0	2	-7.4514535647919
elegans	NIC199	0	0	2	-17.2170801934311
elegans	NIC2	0	0	2	-31.6930929847564
elegans	NIC207	0	0	2	-24.3572804429187
elegans	NIC231	0	0	2	-26.6969522543368
elegans	NIC236	0	0	2	-10.7653504251831
elegans	NIC242	0	0	2	-13.2463773947497
elegans	NIC251	0	0	2	19.7973202176955
elegans	NIC252	0	0	2	-35.2078500670992
elegans	NIC255	0	0	2	1.2141283702033
elegans	NIC256	0	0	2	-12.9847580334111
elegans	NIC258	0	0	2	-12.9334577101961
elegans	NIC259	0	0	2	-23.051474236948
elegans	NIC261	0	0	2	2.93616173978347
elegans	NIC262	0	0	2	-32.8319118457295
elegans	NIC265	0	0	2	41.9972468066158
elegans	NIC266	0	0	2	0.471669442060617
elegans	NIC267	0	0	2	-34.2844396383722
elegans	NIC268	0	0	2	-12.2097315502561
elegans	NIC269	0	0	2	-48.2151657338658
elegans	NIC272	0	0	2	16.1397456979085
elegans	NIC274	0	0	2	3.29780949342116
elegans	NIC275	0	0	2	-47.5579590589472
elegans	NIC276	0	0	2	-19.2879639378806
elegans	NIC277	0	0	2	-12.478886304523
elegans	NIC501	0	0	2	-47.1367656596606
elegans	NIC511	0	0	2	-85.5080063532064
elegans	NIC513	0	0	2	-22.5312699233512
elegans	NIC514	0	0	2	-58.9579943019334
elegans	NIC515	0	0	2	25.360594581385
elegans	NIC522	0	0	2	-63.5901840971284
elegans	NIC526	0	0	2	-3.83528671722424
elegans	NIC527	0	0	2	13.3902171742574
elegans	NIC528	0	0	2	-0.286778472557491
elegans	NIC529	0	0	2	-56.9210217396026
elegans	PB303	0	0	2	-13.3940356413676
elegans	PS2025	0	0	2	83.8586175987733
elegans	PX179	0	0	2	-25.9284579942176
elegans	QG2075	0	0	2	9.89926754199931
elegans	QG556	0	0	2	146.137512005562
elegans	QG557	0	0	2	-31.3896626532396
elegans	QX1212	0	0	2	135.036149417192
elegans	QX1233	0	0	2	121.18854243158
elegans	QX1791	0	0	2	-0.347807821918083
elegans	QX1792	0	0	2	-34.9266866746706
elegans	QX1793	0	0	2	2.55012008219435
elegans	QX1794	0	0	2	-47.2995648144111
elegans	RC301	0	0	2	-55.3050728451066
elegans	WN2001	0	0	2	-56.5089074447673
elegans	WN2033	0	0	2	121.143074193548
elegans	WN2050	0	0	2	-52.1450628117972
elegans	XZ1513	0	0	2	17.859071055012
elegans	XZ1516	0	0	2	-54.3790223480209
