# Supplementary material for: Extreme allelic heterogeneity at a Caenorhabditis elegans beta-tubulin locus explains natural resistance to benzimidazoles
Source: PLoS Pathog. 2018 Oct 29;14(10):e1007226. doi: 10.1371/journal.ppat.1007226 (PMC6224181; doi:10.1371/journal.ppat.1007226)
Supplement: S8 Data — (TSV) [file ppat.1007226.s008.tsv]

Gene	RANGE	N_INFORMATIVE	NumVar	NumPolyVar	OptFreq	Zmax	NumPerm	ActualPerm	Stat	NumGreater	NumEqual	PermPvalue	CHROM	POS	endPOS	size	significant
WBGene00007063	II:1866-4663	201	18	18	0.019901	1781.98	10000	6891	1781.98	1000	0	0.145117	II	1866	4663	2797	FALSE
WBGene00007064	II:15268211-15273314,II:15268211-15275689	201	53	53	0.019901	1050.04	10000	1899	1050.04	1000	0	0.526593	II	15268211	15273314	5103	FALSE
WBGene00007065	III:13780227-13781133,III:13780219-13781133	201	5	4	0.004976	1514.91	10000	7378	1514.91	1000	0	0.135538	III	13780227	13781133	906	FALSE
WBGene00003525	IV:17486981-17490497,IV:17486981-17488295	201	22	22	0.009951	1193.2	10000	2381	1193.2	1000	0	0.419992	IV	17486981	17490497	3516	FALSE
WBGene00007067	IV:17480395-17483330,IV:17480395-17482329	201	26	26	0.009951	962.161	10000	2425	962.161	1000	0	0.412371	IV	17480395	17483330	2935	FALSE
WBGene00005532	V:10368555-10369868	201	8	8	0.004976	2159.28	10000	10000	2159.28	628	0	0.0628	V	10368555	10369868	1313	FALSE
WBGene00004964	V:10384156-10385711	201	10	9	0.004976	713.606	10000	1709	713.606	1000	0	0.585138	V	10384156	10385711	1555	FALSE
WBGene00007070	V:10372140-10374261	201	20	20	0.019901	1474.02	10000	4167	1474.02	1000	0	0.239981	V	10372140	10374261	2121	FALSE
WBGene00004098	V:10382441-10383976	201	2	2	0.021258	869.187	10000	2111	869.187	1000	0	0.473709	V	10382441	10383976	1535	FALSE
WBGene00007071	V:10388514-10393503,V:10388469-10393503,V:10388469-10393503	201	20	20	0.019901	1493.52	10000	4344	1493.52	1000	0	0.230203	V	10388514	10393503	4989	FALSE
WBGene00000724	V:10393530-10395232	201	7	6	0.004976	1603.33	10000	7749	1603.33	1000	0	0.129049	V	10393530	10395232	1702	FALSE
WBGene00007072	V:10395676-10397817	201	8	8	0.004976	1209.51	10000	2935	1209.51	1000	0	0.340716	V	10395676	10397817	2141	FALSE
WBGene00007073	V:10398809-10401313	201	11	11	0.034826	1580.23	10000	5586	1580.23	1000	0	0.179019	V	10398809	10401313	2504	FALSE
WBGene00006428	IV:5112928-5122019,IV:5112928-5122019	201	71	71	0.046331	1992.91	10000	10000	1992.91	445	0	0.0445	IV	5112928	5122019	9091	FALSE
WBGene00004929	IV:5127005-5133857,IV:5127005-5134060,IV:5127005-5145810,IV:5127005-5152485,IV:5127005-5149537	201	201	201	0.007463	1459.76	10000	6403	1459.76	1000	0	0.156177	IV	5127005	5133857	6852	FALSE
WBGene00014997	IV:5111838-5112875	201	7	7	0.004976	517.734	10000	1601	517.734	1000	0	0.62461	IV	5111838	5112875	1037	FALSE
WBGene00007082	V:14146508-14148784	201	12	12	0.004976	1090.74	10000	2440	1090.74	1000	0	0.409836	V	14146508	14148784	2276	FALSE
WBGene00007083	V:14156830-14157622	201	7	7	0.004976	1392.61	10000	4114	1392.61	1000	0	0.243072	V	14156830	14157622	792	FALSE
WBGene00007084	V:14144029-14145411	201	11	11	0.004976	764.495	10000	1462	764.495	1000	0	0.683995	V	14144029	14145411	1382	FALSE
WBGene00001528	II:9512489-9516936	201	26	26	0.009951	1325.3	10000	4858	1325.3	1000	0	0.205846	II	9512489	9516936	4447	FALSE
WBGene00005032	II:9548404-9549698	201	7	7	0.046767	3441.67	10000	10000	3441.67	30	0	0.003	II	9548404	9549698	1294	FALSE
WBGene00005033	II:9544685-9546208	201	10	10	0.045159	770.01	10000	1879	770.01	1000	0	0.532198	II	9544685	9546208	1523	FALSE
WBGene00005034	II:9537728-9539085	201	14	13	0.009951	1550.48	10000	6579	1550.48	1000	0	0.151999	II	9537728	9539085	1357	FALSE
WBGene00005035	II:9532298-9533974	201	10	10	0.004976	961.525	10000	2285	961.525	1000	0	0.437637	II	9532298	9533974	1676	FALSE
WBGene00007080	II:9517567-9518896	201	8	8	0.039967	1059.25	10000	3771	1059.25	1000	0	0.265182	II	9517567	9518896	1329	FALSE
WBGene00007081	II:9519095-9520210	201	11	11	0.038839	1356.7	10000	3597	1356.7	1000	0	0.278009	II	9519095	9520210	1115	FALSE
WBGene00005027	II:9520199-9521670	201	12	12	0.014926	1459.99	10000	4536	1459.99	1000	0	0.220459	II	9520199	9521670	1471	FALSE
WBGene00003231	II:9524173-9526366	201	16	16	0.041008	1327.34	10000	3686	1327.34	1000	0	0.271297	II	9524173	9526366	2193	FALSE
WBGene00005028	II:9528779-9529862	201	14	14	0.040679	1179.54	10000	3819	1179.54	1000	0	0.261849	II	9528779	9529862	1083	FALSE
WBGene00005029	II:9539273-9540823	201	9	9	0.034826	814.738	10000	1687	814.738	1000	0	0.592768	II	9539273	9540823	1550	FALSE
WBGene00005030	II:9541600-9542885	201	9	9	0.049752	2152.46	10000	10000	2152.46	649	0	0.0649	II	9541600	9542885	1285	FALSE
WBGene00014998	X:2243233-2247008	201	27	27	0.004976	931.349	10000	1734	931.349	1000	0	0.576701	X	2243233	2247008	3775	FALSE
WBGene00000797	X:2255847-2258081	201	13	13	0.004976	1123.86	10000	4057	1123.86	1000	0	0.246488	X	2255847	2258081	2234	FALSE
WBGene00014999	X:2259151-2260526	201	7	6	0.034826	764.341	10000	1870	764.341	1000	0	0.534759	X	2259151	2260526	1375	FALSE
WBGene00015000	X:2271024-2274337	201	32	32	0.014926	963.758	10000	2529	963.758	1000	0	0.395413	X	2271024	2274337	3313	FALSE
WBGene00044701	X:2263175-2267472	201	38	38	0.004976	1018.81	10000	2450	1018.81	1000	0	0.408163	X	2263175	2267472	4297	FALSE
WBGene00175029	X:2243114-2244467	201	11	11	0.004976	1098.35	10000	1833	1098.35	1000	0	0.545554	X	2243114	2244467	1353	FALSE
WBGene00003010	IV:12129503-12135095,IV:12131936-12135432,IV:12132862-12135095,IV:12131936-12135432	201	31	31	0.009951	1179.25	10000	2668	1179.25	1000	0	0.374813	IV	12129503	12135095	5592	FALSE
WBGene00007087	IV:12146480-12150975	201	35	35	0.014926	1142.59	10000	2431	1142.59	1000	0	0.411353	IV	12146480	12150975	4495	FALSE
WBGene00007088	IV:12143430-12145731,IV:12143430-12145731,IV:12143430-12145700	201	10	10	0.014926	1620.34	10000	4149	1620.34	1000	0	0.241022	IV	12143430	12145731	2301	FALSE
WBGene00007089	IV:12135079-12137349	201	17	17	0.004976	1228.18	10000	2514	1228.18	1000	0	0.397772	IV	12135079	12137349	2270	FALSE
WBGene00007090	IV:12141159-12143331	201	24	23	0.009951	1235.88	10000	3790	1235.88	1000	0	0.263852	IV	12141159	12143331	2172	FALSE
WBGene00007091	IV:12159469-12164274,IV:12156837-12164274	201	62	62	0.009951	1142.36	10000	2014	1142.36	1000	0	0.496524	IV	12159469	12164274	4805	FALSE
WBGene00007092	IV:12150955-12154242,IV:12150955-12154242,IV:12151191-12151898	201	16	16	0.009951	1865.57	10000	6666	1865.57	1000	0	0.150015	IV	12150955	12154242	3287	FALSE
WBGene00007093	IV:12138844-12141057,IV:12138859-12141057	201	10	10	0.004976	519.624	10000	1118	519.624	1000	0	0.894454	IV	12138844	12141057	2213	FALSE
WBGene00000138	I:12759585-12764960	201	62	62	0.049752	2492.19	10000	10000	2492.19	303	0	0.0303	I	12759585	12764960	5375	FALSE
WBGene00007094	I:12773658-12782257	201	132	132	0.044777	1447.9	10000	3520	1447.9	1000	0	0.284091	I	12773658	12782257	8599	FALSE
WBGene00000722	V:10291695-10292868	201	11	11	0.004976	566.911	10000	1871	566.911	1000	0	0.534474	V	10291695	10292868	1173	FALSE
WBGene00007100	V:10315249-10317394	201	10	10	0.009951	1264.52	10000	2163	1264.52	1000	0	0.462321	V	10315249	10317394	2145	FALSE
WBGene00007101	V:10317489-10319534	201	13	13	0.034826	596.084	10000	1190	596.084	1000	0	0.840336	V	10317489	10319534	2045	FALSE
WBGene00001646	V:10319534-10320158	201	4	3	0.004976	775.267	10000	3043	775.267	997	3	0.32813	V	10319534	10320158	624	FALSE
WBGene00007102	V:10320714-10322304	201	9	9	0.034826	1250.41	10000	2540	1250.41	1000	0	0.393701	V	10320714	10322304	1590	FALSE
WBGene00007103	V:10322286-10329253,V:10322286-10332112,V:10324037-10329253,V:10324430-10329253,V:10322286-10329253,V:10322592-10329253,V:10322286-10326444	201	57	57	0.004976	1472.18	10000	3959	1472.18	1000	0	0.252589	V	10322286	10329253	6967	FALSE
WBGene00007104	V:10290042-10291710,V:10289720-10291710	201	24	24	0.019901	823.458	10000	2493	823.458	1000	0	0.401123	V	10290042	10291710	1668	FALSE
WBGene00000723	V:10293564-10294621	201	14	14	0.004976	525.859	10000	1180	525.859	1000	0	0.847458	V	10293564	10294621	1057	FALSE
WBGene00007096	V:10287563-10289272	201	8	8	0.004976	1069.98	10000	2342	1069.98	1000	0	0.426985	V	10287563	10289272	1709	FALSE
WBGene00007097	V:10297398-10298982	201	14	13	0.024876	96.5485	10000	1027	96.5485	1000	0	0.97371	V	10297398	10298982	1584	FALSE
WBGene00001533	V:10308290-10314053,V:10308290-10314053	201	27	27	0.009951	1203.27	10000	2924	1203.27	1000	0	0.341997	V	10308290	10314053	5763	FALSE
WBGene00000491	V:10299472-10307354,V:10299472-10303590,V:10299472-10302881,V:10299472-10302340	201	41	41	0.014926	1548.68	10000	5360	1548.68	1000	0	0.186567	V	10299472	10307354	7882	FALSE
WBGene00007099	V:10314640-10315776,V:10314640-10315776	201	4	4	0.004976	1190.43	10000	2681	1190.43	1000	0	0.372995	V	10314640	10315776	1136	FALSE
WBGene00006932	I:6028485-6033458,I:6029771-6033458,I:6028485-6033458,I:6028497-6033458	201	24	24	0.014926	933.468	10000	2319	933.468	1000	0	0.43122	I	6028485	6033458	4973	FALSE
WBGene00000814	I:6022666-6026981,I:6022659-6026981	201	23	23	0.014926	1206.71	10000	4220	1206.71	1000	0	0.236967	I	6022666	6026981	4315	FALSE
WBGene00015001	I:6027193-6028370	201	3	3	0.009951	1335.2	10000	3698	1335.2	1000	0	0.270416	I	6027193	6028370	1177	FALSE
WBGene00194700	I:6024150-6024955	201	4	4	0.035969	1102.72	10000	3002	1102.72	1000	0	0.333111	I	6024150	6024955	805	FALSE
WBGene00015002	II:5970104-5972655	201	19	19	0.014926	1453.96	10000	4876	1453.96	1000	0	0.205086	II	5970104	5972655	2551	FALSE
WBGene00000403	II:5945405-5956683,II:5945405-5948714,II:5945405-5947303	201	73	73	0.014926	1259.97	10000	3355	1259.97	1000	0	0.298063	II	5945405	5956683	11278	FALSE
WBGene00015004	II:5968134-5969058	201	6	6	0.024876	3932.39	10000	10000	3932.39	3	0	3e-04	II	5968134	5969058	924	FALSE
WBGene00015005	II:5972855-5974977	201	9	9	0.004976	1166.47	10000	2296	1166.47	1000	0	0.43554	II	5972855	5974977	2122	FALSE
WBGene00001919	IV:11326556-11327220	201	4	4	0.035833	906.041	10000	2240	906.041	1000	0	0.446429	IV	11326556	11327220	664	FALSE
WBGene00007110	IV:11327613-11329369	201	8	8	0.014926	1303.83	10000	4136	1303.83	1000	0	0.241779	IV	11327613	11329369	1756	FALSE
WBGene00007111	IV:11329465-11332892,IV:11329490-11332892,IV:11329465-11332944	201	18	18	0.004976	1292.03	10000	3626	1292.03	1000	0	0.275786	IV	11329465	11332892	3427	FALSE
WBGene00007112	IV:11304720-11306720	201	13	13	0.004976	932.795	10000	1641	932.795	1000	0	0.609385	IV	11304720	11306720	2000	FALSE
WBGene00001019	IV:11299035-11304787,IV:11299007-11304787,IV:11303844-11304787	201	23	22	0.004976	1201.21	10000	3404	1201.21	1000	0	0.293772	IV	11299035	11304787	5752	FALSE
WBGene00007113	IV:11296990-11298419	201	13	13	0.039801	2321.25	10000	10000	2321.25	319	0	0.0319	IV	11296990	11298419	1429	FALSE
WBGene00007114	IV:11295147-11296887	201	7	7	0.024876	1203.93	10000	2624	1203.93	1000	0	0.381098	IV	11295147	11296887	1740	FALSE
WBGene00007105	IV:11310971-11312382,IV:11310971-11312497	201	6	6	0.014926	1839.42	10000	10000	1839.42	848	0	0.0848	IV	11310971	11312382	1411	FALSE
WBGene00001020	IV:11312472-11313976	201	5	5	0.004976	734.138	10000	1957	734.138	1000	0	0.510986	IV	11312472	11313976	1504	FALSE
WBGene00007106	IV:11314076-11315050	201	9	9	0.004976	462.529	10000	1056	462.529	1000	0	0.94697	IV	11314076	11315050	974	FALSE
WBGene00007107	IV:11315206-11315877	201	7	7	0.034704	1714.46	10000	5327	1714.46	1000	0	0.187723	IV	11315206	11315877	671	FALSE
WBGene00007108	IV:11317418-11319950	201	5	5	0.034754	1164.53	10000	2771	1164.53	1000	0	0.360881	IV	11317418	11319950	2532	FALSE
WBGene00007109	IV:11320799-11323636	201	25	25	0.009951	1165.77	10000	2767	1165.77	1000	0	0.361402	IV	11320799	11323636	2837	FALSE
WBGene00001921	IV:11323884-11324470	201	4	4	0.034518	1213.89	10000	3391	1213.89	1000	0	0.294898	IV	11323884	11324470	586	FALSE
WBGene00015006	I:4664498-4665348	201	6	6	0.03424	1070.75	10000	2543	1070.75	1000	0	0.393236	I	4664498	4665348	850	FALSE
WBGene00206362	I:4661140-4662199,I:4661114-4662192	201	8	8	0.004976	1104.72	10000	2534	1104.72	1000	0	0.394633	I	4661140	4662199	1059	FALSE
WBGene00015007	I:4655348-4659518,I:4653470-4659518,I:4653470-4660079,I:4655348-4660087,I:4653470-4660087,I:4653526-4659518	201	39	39	0.029851	1459.94	10000	4355	1459.94	1000	0	0.229621	I	4655348	4659518	4170	FALSE
WBGene00015008	I:4644436-4645626	201	9	9	0.034442	403.178	10000	1158	403.178	1000	0	0.863558	I	4644436	4645626	1190	FALSE
WBGene00004415	I:4645635-4646963	201	8	8	0.034401	1251.52	10000	3103	1251.52	1000	0	0.322269	I	4645635	4646963	1328	FALSE
WBGene00015009	I:4648268-4650770	201	18	18	0.004976	1505.1	10000	5137	1505.1	1000	0	0.194666	I	4648268	4650770	2502	FALSE
WBGene00015010	I:4652142-4652906,I:4652142-4652905	201	3	3	0.004976	904.337	10000	2616	904.337	1000	0	0.382263	I	4652142	4652906	764	FALSE
WBGene00006961	I:4665743-4671738	201	32	32	0.014926	1267.2	10000	3814	1267.2	1000	0	0.262192	I	4665743	4671738	5995	FALSE
WBGene00015011	I:4647423-4648275,I:4647317-4648278	201	3	3	0.004976	827.974	10000	1723	827.974	1000	0	0.580383	I	4647423	4648275	852	FALSE
WBGene00015012	II:2040394-2041615,II:2040270-2041615	201	25	25	0.017413	800.909	10000	2005	800.909	1000	0	0.498753	II	2040394	2041615	1221	FALSE
WBGene00015013	II:2043022-2044059	201	29	29	0.038568	2364.35	10000	10000	2364.35	429	0	0.0429	II	2043022	2044059	1037	FALSE
WBGene00015014	II:2044623-2045585	201	16	16	0.041277	3438.45	10000	10000	3438.45	9	0	9e-04	II	2044623	2045585	962	FALSE
WBGene00015015	II:2045962-2046656	201	45	45	0.009951	1371.06	10000	4029	1371.06	1000	0	0.248201	II	2045962	2046656	694	FALSE
WBGene00006646	X:12031597-12034037	201	21	20	0.044777	1091.23	10000	2966	1091.23	1000	0	0.337154	X	12031597	12034037	2440	FALSE
WBGene00007115	X:12028710-12031457,X:12028710-12031497	201	23	22	0.044777	1811.69	10000	10000	1811.69	880	0	0.088	X	12028710	12031457	2747	FALSE
WBGene00007116	X:12042615-12049347	201	49	48	0.044777	2836.29	10000	10000	2836.29	56	0	0.0056	X	12042615	12049347	6732	FALSE
WBGene00015024	I:10708403-10710375,I:10708362-10710375	201	13	13	0.024876	989.864	10000	2660	989.864	1000	0	0.37594	I	10708403	10710375	1972	FALSE
WBGene00015025	I:10732541-10733685	201	9	9	0.048916	3435.35	10000	10000	3435.35	33	0	0.0033	I	10732541	10733685	1144	FALSE
WBGene00044644	I:10727750-10728795	201	21	20	0.039801	968.886	10000	2743	968.886	1000	0	0.364564	I	10727750	10728795	1045	FALSE
WBGene00015017	I:10713449-10718201,I:10713449-10716997	201	51	51	0.004976	1478.62	10000	5834	1478.62	1000	0	0.171409	I	10713449	10718201	4752	FALSE
WBGene00015018	I:10724160-10725563,I:10724160-10726136	201	10	10	0.009951	872.198	10000	2138	872.198	1000	0	0.467727	I	10724160	10725563	1403	FALSE
WBGene00004466	I:10730728-10732424,I:10730728-10732448	201	13	13	0.004976	1514.61	10000	8705	1514.61	1000	0	0.114877	I	10730728	10732424	1696	FALSE
WBGene00015019	I:10741368-10744443	201	34	34	0.004976	1738.52	10000	10000	1738.52	842	0	0.0842	I	10741368	10744443	3075	FALSE
WBGene00015021	I:10736696-10739911	201	29	29	0.009951	1561.22	10000	9034	1561.22	1000	0	0.110693	I	10736696	10739911	3215	FALSE
WBGene00002191	I:10734021-10736607	201	21	21	0.005686	1590.66	10000	8788	1590.66	1000	0	0.113792	I	10734021	10736607	2586	FALSE
WBGene00015022	I:10728894-10730237	201	15	15	0.014926	1463.87	10000	5601	1463.87	1000	0	0.17854	I	10728894	10730237	1343	FALSE
WBGene00015023	I:10720825-10723591	201	15	15	0.006634	477.055	10000	1307	477.055	1000	0	0.765111	I	10720825	10723591	2766	FALSE
WBGene00015026	I:5965061-5967211	201	11	10	0.014926	1271.1	10000	5190	1271.1	1000	0	0.192678	I	5965061	5967211	2150	FALSE
WBGene00015034	I:5962951-5964126	201	7	7	0.014926	998.339	10000	3282	998.339	1000	0	0.304692	I	5962951	5964126	1175	FALSE
WBGene00000232	I:5969123-5973320,I:5967250-5973320,I:5970294-5973320	201	34	34	0.004976	1343.45	10000	5555	1343.45	1000	0	0.180018	I	5969123	5973320	4197	FALSE
WBGene00015027	I:5955030-5956883	201	8	8	0.99005	1991.57	10000	10000	1991.57	520	0	0.052	I	5955030	5956883	1853	FALSE
WBGene00001676	I:5942576-5945537,I:5942418-5945537	201	17	16	0.034826	1134.86	10000	3654	1134.86	1000	0	0.273673	I	5942576	5945537	2961	FALSE
WBGene00000099	I:5937476-5938885	201	3	3	0.014926	1291.14	10000	3052	1291.14	1000	0	0.327654	I	5937476	5938885	1409	FALSE
WBGene00015028	I:5919054-5935416,I:5919054-5935416	201	102	102	0.009951	1356.62	10000	7057	1356.62	1000	0	0.141703	I	5919054	5935416	16362	FALSE
WBGene00015029	I:5935369-5936944	201	7	7	0.004976	1190.43	10000	4060	1190.43	1000	0	0.246305	I	5935369	5936944	1575	FALSE
WBGene00015030	I:5945756-5947342	201	3	3	0.004976	904.337	10000	2311	904.337	1000	0	0.432713	I	5945756	5947342	1586	FALSE
WBGene00015032	I:5957459-5958359	201	4	4	0.006106	1011.32	10000	3030	1011.32	1000	0	0.330033	I	5957459	5958359	900	FALSE
WBGene00015035	IV:3572471-3577630,IV:3568978-3577630,IV:3570718-3577630	201	92	92	0.049752	1935.13	10000	7479	1935.13	1000	0	0.133708	IV	3572471	3577630	5159	FALSE
WBGene00015036	IV:3565200-3567814	201	27	27	0.049752	2463.68	10000	10000	2463.68	390	0	0.039	IV	3565200	3567814	2614	FALSE
WBGene00015037	IV:3540187-3543602	201	27	27	0.004976	1207.84	10000	2468	1207.84	1000	0	0.405186	IV	3540187	3543602	3415	FALSE
WBGene00015038	IV:3543627-3547600,IV:3543627-3546527,IV:3543627-3545816,IV:3543627-3544546	201	27	27	0.004976	1401.66	10000	4593	1401.66	1000	0	0.217723	IV	3543627	3547600	3973	FALSE
WBGene00003889	IV:3551089-3557431	201	39	39	0.004976	1676.42	10000	6295	1676.42	1000	0	0.158856	IV	3551089	3557431	6342	FALSE
WBGene00015040	V:3955765-3957715	201	161	161	0.014926	1307.53	10000	2543	1307.53	1000	0	0.393236	V	3955765	3957715	1950	FALSE
WBGene00015041	V:3958238-3961189,V:3958238-3961358	201	141	141	0.019901	894.649	10000	2080	894.649	1000	0	0.480769	V	3958238	3961189	2951	FALSE
WBGene00015042	V:3961759-3963815	201	180	180	0.019901	1149.07	10000	2696	1149.07	1000	0	0.37092	V	3961759	3963815	2056	FALSE
WBGene00015043	V:3964778-3967871	201	192	192	0.014926	1192.76	10000	3321	1192.76	1000	0	0.301114	V	3964778	3967871	3093	FALSE
WBGene00015044	V:3968139-3970514,V:3968132-3970514,V:3968139-3968644	201	237	237	0.007463	1220.45	10000	3781	1220.45	1000	0	0.26448	V	3968139	3970514	2375	FALSE
WBGene00015045	V:3970711-3973001	201	214	214	0.014926	1112.04	10000	3156	1112.04	1000	0	0.316857	V	3970711	3973001	2290	FALSE
WBGene00003765	V:3989090-3989770	201	41	41	0.024876	976.745	10000	2230	976.745	1000	0	0.44843	V	3989090	3989770	680	FALSE
WBGene00003768	V:3981979-3982745	201	60	60	0.014926	1065.52	10000	2940	1065.52	1000	0	0.340136	V	3981979	3982745	766	FALSE
WBGene00003769	V:3980054-3980617	201	44	44	0.024876	1035.56	10000	2349	1035.56	1000	0	0.425713	V	3980054	3980617	563	FALSE
WBGene00006142	V:3977263-3978811	201	150	150	0.029851	1034	10000	2368	1034	1000	0	0.422297	V	3977263	3978811	1548	FALSE
WBGene00006141	V:3974660-3976264	201	185	185	0.012438	1211.6	10000	3992	1211.6	1000	0	0.250501	V	3974660	3976264	1604	FALSE
WBGene00006274	V:3954038-3955460	201	121	121	0.009951	1070.74	10000	2036	1070.74	1000	0	0.491159	V	3954038	3955460	1422	FALSE
WBGene00015047	IV:8159386-8162042,IV:8159406-8162042,IV:8159415-8162042,IV:8159357-8162042,IV:8159386-8162042,IV:8159406-8162042,IV:8159415-8162042,IV:8159357-8162042	201	14	14	0.004976	1444.41	10000	4222	1444.41	1000	0	0.236855	IV	8159386	8162042	2656	FALSE
WBGene00015048	IV:8152444-8154859	201	11	11	0.019901	1280.51	10000	2430	1280.51	1000	0	0.411523	IV	8152444	8154859	2415	FALSE
WBGene00004055	IV:8148793-8151246	201	12	12	0.022289	1189.28	10000	3037	1189.28	1000	0	0.329272	IV	8148793	8151246	2453	FALSE
WBGene00015049	IV:8155250-8156447	201	2	2	0.004976	775.267	10000	1900	775.267	998	2	0.525789	IV	8155250	8156447	1197	FALSE
WBGene00015050	IV:8161751-8163795,IV:8161751-8163787	201	8	8	0.022389	1244.66	10000	3225	1244.66	1000	0	0.310078	IV	8161751	8163795	2044	FALSE
WBGene00015051	IV:8164593-8166050	201	4	4	0.004976	811.396	10000	1398	811.396	997	3	0.714235	IV	8164593	8166050	1457	FALSE
WBGene00015052	IV:8167162-8168774	201	8	8	0.022389	626.017	10000	1241	626.017	1000	0	0.805802	IV	8167162	8168774	1612	FALSE
WBGene00015053	V:9134298-9135575	201	3	3	0.022162	993.198	10000	2889	993.198	1000	0	0.346141	V	9134298	9135575	1277	FALSE
WBGene00015058	V:9158383-9159538	201	4	4	0.022833	1799.76	10000	10000	1799.76	838	0	0.0838	V	9158383	9159538	1155	FALSE
WBGene00044582	V:9165819-9168041	201	20	20	0.024876	498.978	10000	1172	498.978	1000	0	0.853242	V	9165819	9168041	2222	FALSE
WBGene00235316	V:9155614-9156736	201	11	11	0.014926	1401.84	10000	4605	1401.84	1000	0	0.217155	V	9155614	9156736	1122	FALSE
WBGene00015054	V:9135655-9137718	201	9	9	0.022684	1679.83	10000	8889	1679.83	1000	0	0.112499	V	9135655	9137718	2063	FALSE
WBGene00015055	V:9138949-9141397	201	6	6	0.029851	1840.26	10000	9036	1840.26	1000	0	0.110668	V	9138949	9141397	2448	FALSE
WBGene00006418	V:9144614-9146899	201	13	12	0.034826	422.382	10000	1148	422.382	1000	0	0.87108	V	9144614	9146899	2285	FALSE
WBGene00015056	V:9152320-9154872	201	25	24	0.029851	309.279	10000	1191	309.279	1000	0	0.839631	V	9152320	9154872	2552	FALSE
WBGene00000717	V:9159641-9160642	201	4	4	0.034826	650.036	10000	1428	650.036	1000	0	0.70028	V	9159641	9160642	1001	FALSE
WBGene00000718	V:9162050-9163005	201	12	11	0.009951	1478.44	10000	6735	1478.44	1000	0	0.148478	V	9162050	9163005	955	FALSE
WBGene00000599	V:9164294-9165307	201	5	4	0.009951	674.559	10000	1835	674.559	1000	0	0.544959	V	9164294	9165307	1013	FALSE
WBGene00015057	V:9168391-9173024	201	21	21	0.021333	874.048	10000	1702	874.048	1000	0	0.587544	V	9168391	9173024	4633	FALSE
WBGene00015059	II:7756007-7756908	201	5	5	0.021089	1369.33	10000	4725	1369.33	1000	0	0.21164	II	7756007	7756908	901	FALSE
WBGene00015061	II:7724902-7752726,II:7724902-7752726,II:7724902-7731383,II:7742396-7752726	201	138	138	0.004976	1545.37	10000	9621	1545.37	1000	0	0.103939	II	7724902	7752726	27824	FALSE
WBGene00015062	II:7752631-7753513,II:7752631-7753607	201	2	2	0.021704	867.766	10000	1926	867.766	1000	0	0.519211	II	7752631	7753513	882	FALSE
WBGene00015063	II:7754146-7755156	201	4	4	0.021607	1221.58	10000	3578	1221.58	1000	0	0.279486	II	7754146	7755156	1010	FALSE
WBGene00015064	II:7757189-7758390,II:7757189-7758439	201	5	5	0.004976	680.513	10000	1529	680.513	1000	0	0.654022	II	7757189	7758390	1201	FALSE
WBGene00015065	II:7759709-7761540	201	11	11	0.004976	1176.68	10000	3562	1176.68	1000	0	0.280741	II	7759709	7761540	1831	FALSE
WBGene00015066	II:7762061-7763669	201	9	9	0.014926	1666.05	10000	9090	1666.05	1000	0	0.110011	II	7762061	7763669	1608	FALSE
WBGene00015067	V:5240769-5243136	201	83	83	0.012438	871.948	10000	3235	871.948	1000	0	0.309119	V	5240769	5243136	2367	FALSE
WBGene00015074	V:5274075-5275562	201	43	43	0.049752	895.426	10000	3880	895.426	1000	0	0.257732	V	5274075	5275562	1487	FALSE
WBGene00015075	V:5269484-5270744	201	37	37	0.014926	940.375	10000	4014	940.375	1000	0	0.249128	V	5269484	5270744	1260	FALSE
WBGene00015076	V:5267821-5268823	201	41	41	0.014926	946.789	10000	4031	946.789	1000	0	0.248077	V	5267821	5268823	1002	FALSE
WBGene00015077	V:5243728-5248040	201	64	64	0.049752	1376.15	10000	4153	1376.15	1000	0	0.24079	V	5243728	5248040	4312	FALSE
WBGene00015068	V:5250603-5252116	201	88	88	0.009951	822.761	10000	3880	822.761	1000	0	0.257732	V	5250603	5252116	1513	FALSE
WBGene00015069	V:5256141-5257458	201	80	80	0.049752	890.757	10000	3737	890.757	1000	0	0.267594	V	5256141	5257458	1317	FALSE
WBGene00015070	V:5258035-5259548	201	80	80	0.004976	798.981	10000	3374	798.981	1000	0	0.296384	V	5258035	5259548	1513	FALSE
WBGene00015071	V:5260331-5263099	201	154	154	0.049752	869.944	10000	3941	869.944	1000	0	0.253743	V	5260331	5263099	2768	FALSE
WBGene00015072	V:5263950-5265681,V:5263950-5265776	201	57	57	0.049752	903.651	10000	3568	903.651	1000	0	0.280269	V	5263950	5265681	1731	FALSE
WBGene00015073	V:5275548-5278101,V:5275548-5278306	201	67	67	0.004976	923.899	10000	3581	923.899	1000	0	0.279252	V	5275548	5278101	2553	FALSE
WBGene00004359	V:11727897-11730160	201	17	17	0.019901	853.754	10000	1715	853.754	1000	0	0.58309	V	11727897	11730160	2263	FALSE
WBGene00007117	V:11733543-11736968	201	23	23	0.019901	822.597	10000	1534	822.597	1000	0	0.65189	V	11733543	11736968	3425	FALSE
WBGene00000907	V:11718088-11725652	201	45	45	0.019342	905.229	10000	1843	905.229	1000	0	0.542594	V	11718088	11725652	7564	FALSE
WBGene00007118	V:11730991-11733472	201	8	8	0.019182	1190.11	10000	2381	1190.11	1000	0	0.419992	V	11730991	11733472	2481	FALSE
WBGene00015085	III:5733996-5737515	201	19	19	0.004976	1180.29	10000	3347	1180.29	1000	0	0.298775	III	5733996	5737515	3519	FALSE
WBGene00015086	III:5767881-5768665	201	6	6	0.004976	1190.43	10000	1869	1190.43	1000	0	0.535045	III	5767881	5768665	784	FALSE
WBGene00206513	III:5742555-5744820	201	9	9	0.014926	787.474	10000	1757	787.474	1000	0	0.569152	III	5742555	5744820	2265	FALSE
WBGene00002048	III:5755538-5765815	201	67	67	0.014926	796.405	10000	2388	796.405	1000	0	0.41876	III	5755538	5765815	10277	FALSE
WBGene00015079	III:5747484-5751608,III:5747484-5751637,III:5747484-5751637	201	31	30	0.014926	980.185	10000	3165	980.185	1000	0	0.315956	III	5747484	5751608	4124	FALSE
WBGene00015080	III:5744869-5747195	201	18	18	0.024876	2006.46	10000	10000	2006.46	587	0	0.0587	III	5744869	5747195	2326	FALSE
WBGene00015081	III:5738007-5741554	201	16	15	0.024876	525.616	10000	1251	525.616	1000	0	0.799361	III	5738007	5741554	3547	FALSE
WBGene00015082	III:5731500-5732854	201	9	9	0.014926	1278.71	10000	3026	1278.71	1000	0	0.330469	III	5731500	5732854	1354	FALSE
WBGene00015083	III:5728179-5730394	201	11	11	0.004976	1047.32	10000	2917	1047.32	1000	0	0.342818	III	5728179	5730394	2215	FALSE
WBGene00015084	III:5730119-5731011	201	3	3	0.004976	904.044	10000	1638	904.044	998	2	0.60989	III	5730119	5731011	892	FALSE
WBGene00004413	V:20479688-20480846	201	9	9	0.009951	627.911	10000	1213	627.911	1000	0	0.824402	V	20479688	20480846	1158	FALSE
WBGene00007127	V:20487644-20489202	201	8	8	0.030837	2578.68	10000	10000	2578.68	231	0	0.0231	V	20487644	20489202	1558	FALSE
WBGene00007119	V:20476747-20479089	201	146	146	0.030562	781.577	10000	1457	781.577	1000	0	0.686342	V	20476747	20479089	2342	FALSE
WBGene00007122	V:20493923-20497346	201	126	126	0.014926	2141.76	10000	10000	2141.76	461	0	0.0461	V	20493923	20497346	3423	FALSE
WBGene00007123	V:20490770-20492485	201	40	40	0.004976	1036.97	10000	2455	1036.97	1000	0	0.407332	V	20490770	20492485	1715	FALSE
WBGene00007124	V:20473167-20473929	201	3	3	0.029981	3340.21	10000	10000	3340.21	29	0	0.0029	V	20473167	20473929	762	FALSE
WBGene00007125	V:20469702-20470485	201	5	5	0.019901	1815.09	10000	9795	1815.09	1000	0	0.102093	V	20469702	20470485	783	FALSE
WBGene00007126	V:20480791-20485385	201	130	130	0.007463	1038.95	10000	2184	1038.95	1000	0	0.457875	V	20480791	20485385	4594	FALSE
WBGene00015087	II:6919730-6923665	201	22	21	0.02943	998.087	10000	3561	998.087	1000	0	0.28082	II	6919730	6923665	3935	FALSE
WBGene00000211	II:6910071-6912697	201	13	13	0.036122	1668.65	10000	7526	1668.65	1000	0	0.132873	II	6910071	6912697	2626	FALSE
WBGene00015088	II:6902869-6904615,II:6902869-6907757,II:6902869-6907290	201	29	29	0.042828	2058.6	10000	10000	2058.6	699	0	0.0699	II	6902869	6904615	1746	FALSE
WBGene00000886	II:6912764-6913365,II:6912541-6913365	201	7	7	0.004976	1639.02	10000	5740	1639.02	1000	0	0.174216	II	6912764	6913365	601	FALSE
WBGene00015089	II:6916992-6918922	201	8	7	0.042167	205.662	10000	1143	205.662	1000	0	0.874891	II	6916992	6918922	1930	FALSE
WBGene00044615	II:6916155-6916967	201	5	5	0.004976	1150.74	10000	3546	1150.74	1000	0	0.282008	II	6916155	6916967	812	FALSE
WBGene00015091	I:5263693-5268384	201	25	25	0.041928	1451.53	10000	6634	1451.53	1000	0	0.150739	I	5263693	5268384	4691	FALSE
WBGene00002583	I:5245742-5263426,I:5245742-5263426	201	97	97	0.029851	1231.74	10000	3915	1231.74	1000	0	0.255428	I	5245742	5263426	17684	FALSE
WBGene00015092	I:5244282-5245523,I:5244282-5245523	201	4	4	0.04142	1380.59	10000	4367	1380.59	1000	0	0.22899	I	5244282	5245523	1241	FALSE
WBGene00015093	I:5249771-5250437	201	7	6	0.014926	1645.86	10000	9081	1645.86	1000	0	0.11012	I	5249771	5250437	666	FALSE
WBGene00015094	I:5255446-5256923,I:5255553-5256448	201	7	7	0.004976	991.902	10000	1859	991.902	999	1	0.537655	I	5255446	5256923	1477	FALSE
WBGene00015095	I:5269543-5270934	201	8	8	0.040534	1033.04	10000	2887	1033.04	1000	0	0.34638	I	5269543	5270934	1391	FALSE
WBGene00015096	I:5271276-5272037	201	4	4	0.014926	1344.95	10000	3656	1344.95	1000	0	0.273523	I	5271276	5272037	761	FALSE
WBGene00195057	I:5268418-5269463	201	13	13	0.004976	1243.48	10000	3865	1243.48	1000	0	0.258732	I	5268418	5269463	1045	FALSE
WBGene00006538	X:9434451-9436893	201	13	13	0.019901	1555.42	10000	4420	1555.42	1000	0	0.226244	X	9434451	9436893	2442	FALSE
WBGene00007128	X:9440397-9441564	201	16	16	0.004976	936.394	10000	1717	936.394	1000	0	0.582411	X	9440397	9441564	1167	FALSE
WBGene00007129	X:9431431-9432748	201	10	10	0.024876	1431.46	10000	3801	1431.46	1000	0	0.263089	X	9431431	9432748	1317	FALSE
WBGene00007130	X:9428430-9430323	201	23	23	0.004976	1159.81	10000	1857	1159.81	1000	0	0.538503	X	9428430	9430323	1893	FALSE
WBGene00015097	IV:5493994-5495250,IV:5494776-5495250	201	5	5	0.040015	2734.26	10000	10000	2734.26	219	0	0.0219	IV	5493994	5495250	1256	FALSE
WBGene00004243	IV:5486712-5490331,IV:5486684-5490331	201	11	11	0.004976	927.209	10000	3130	927.209	1000	0	0.319489	IV	5486712	5490331	3619	FALSE
WBGene00015098	IV:5484045-5486210	201	8	8	0.042534	2277.64	10000	10000	2277.64	393	0	0.0393	IV	5484045	5486210	2165	FALSE
WBGene00006745	IV:5495665-5516265,IV:5497509-5516265,IV:5495665-5528338,IV:5495665-5501940,IV:5495665-5501488,IV:5495665-5499507	201	228	228	0.024876	1359.36	10000	5916	1359.36	1000	0	0.169033	IV	5495665	5516265	20600	FALSE
WBGene00015105	III:7132033-7133678	201	19	19	0.014926	479.868	10000	1718	479.868	1000	0	0.582072	III	7132033	7133678	1645	FALSE
WBGene00015106	III:7136509-7138278	201	27	27	0.004976	542.034	10000	1783	542.034	1000	0	0.560852	III	7136509	7138278	1769	FALSE
WBGene00001613	III:7138682-7144832,III:7138682-7144832	201	105	104	0.009951	512.029	10000	2124	512.029	1000	0	0.47081	III	7138682	7144832	6150	FALSE
WBGene00015107	III:7128900-7132048	201	19	19	0.004976	909.674	10000	2079	909.674	1000	0	0.481	III	7128900	7132048	3148	FALSE
WBGene00044674	III:7135021-7136127	201	22	21	0.004976	398.189	10000	1799	398.189	1000	0	0.555864	III	7135021	7136127	1106	FALSE
WBGene00015099	III:7133788-7136463,III:7133788-7136432	201	38	38	0.004976	429.909	10000	1776	429.909	1000	0	0.563063	III	7133788	7136463	2675	FALSE
WBGene00015100	III:7124663-7128382	201	17	17	0.004976	584.953	10000	1271	584.953	1000	0	0.786782	III	7124663	7128382	3719	FALSE
WBGene00015101	III:7123164-7124332,III:7123127-7124332	201	3	3	0.043313	2004.92	10000	10000	2004.92	535	0	0.0535	III	7123164	7124332	1168	FALSE
WBGene00003845	III:7108321-7109310	201	9	9	0.009951	2275.82	10000	10000	2275.82	598	0	0.0598	III	7108321	7109310	989	FALSE
WBGene00015102	III:7102085-7103990	201	9	9	0.043589	1236.12	10000	3415	1236.12	1000	0	0.292826	III	7102085	7103990	1905	FALSE
WBGene00015103	III:7110302-7111873	201	6	5	0.004976	775.267	10000	1749	775.267	996	4	0.570612	III	7110302	7111873	1571	FALSE
WBGene00003609	III:7112299-7115438	201	24	24	0.004976	1093.88	10000	2300	1093.88	1000	0	0.434783	III	7112299	7115438	3139	FALSE
WBGene00015104	III:7120903-7122895	201	9	9	0.024876	2535.51	10000	10000	2535.51	199	0	0.0199	III	7120903	7122895	1992	FALSE
WBGene00015108	II:2313066-2314927	201	36	36	0.043009	2890.63	10000	10000	2890.63	111	0	0.0111	II	2313066	2314927	1861	FALSE
WBGene00015110	II:2307040-2308351	201	62	62	0.007463	1223.69	10000	3378	1223.69	1000	0	0.296033	II	2307040	2308351	1311	FALSE
WBGene00015111	II:2297846-2298793	201	28	28	0.048784	1356.14	10000	2869	1356.14	1000	0	0.348554	II	2297846	2298793	947	FALSE
WBGene00015112	II:2299847-2300882,II:2299852-2300818	201	30	30	0.029851	1090.27	10000	2362	1090.27	1000	0	0.42337	II	2299847	2300882	1035	FALSE
WBGene00015113	II:2301307-2302229	201	14	14	0.004976	783.718	10000	2911	783.718	1000	0	0.343525	II	2301307	2302229	922	FALSE
WBGene00015114	II:2311489-2312847	201	39	39	0.044777	1815.96	10000	8026	1815.96	1000	0	0.124595	II	2311489	2312847	1358	FALSE
WBGene00007131	III:4376502-4379200	201	19	19	0.009951	1533.07	10000	9110	1533.07	1000	0	0.109769	III	4376502	4379200	2698	FALSE
WBGene00007132	III:4381738-4384141	201	13	12	0.019901	1084.94	10000	3399	1084.94	1000	0	0.294204	III	4381738	4384141	2403	FALSE
WBGene00007133	III:4379367-4381041	201	10	10	0.028359	1327.51	10000	3730	1327.51	1000	0	0.268097	III	4379367	4381041	1674	FALSE
WBGene00007134	III:4384786-4387757	201	17	17	0.014926	1443.17	10000	4080	1443.17	1000	0	0.245098	III	4384786	4387757	2971	FALSE
WBGene00000513	III:4370884-4372820	201	14	14	0.034826	1626.21	10000	8963	1626.21	1000	0	0.11157	III	4370884	4372820	1936	FALSE
WBGene00007135	III:4333395-4340483,III:4333395-4340483,III:4333395-4340483	201	39	38	0.034826	136.59	10000	1012	136.59	1000	0	0.988142	III	4333395	4340483	7088	FALSE
WBGene00007136	III:4341684-4343336	201	15	15	0.014926	1441.46	10000	3724	1441.46	1000	0	0.268528	III	4341684	4343336	1652	FALSE
WBGene00007137	III:4343460-4345222	201	12	12	0.014926	1165.29	10000	3274	1165.29	1000	0	0.305437	III	4343460	4345222	1762	FALSE
WBGene00002003	III:4345338-4350079	201	36	36	0.014926	1154.19	10000	3437	1154.19	1000	0	0.290951	III	4345338	4350079	4741	FALSE
WBGene00007138	III:4352245-4355888	201	26	26	0.009951	1082.44	10000	2301	1082.44	1000	0	0.434594	III	4352245	4355888	3643	FALSE
WBGene00007139	III:4356538-4364966	201	57	57	0.009951	1627.77	10000	7246	1627.77	1000	0	0.138007	III	4356538	4364966	8428	FALSE
WBGene00000511	III:4365374-4367469	201	12	12	0.049752	1987.86	10000	10000	1987.86	735	0	0.0735	III	4365374	4367469	2095	FALSE
WBGene00000512	III:4367831-4370160	201	12	12	0.049752	2478.67	10000	10000	2478.67	256	0	0.0256	III	4367831	4370160	2329	FALSE
WBGene00015115	II:4378655-4386353	201	68	68	0.004976	1502.87	10000	7004	1502.87	1000	0	0.142776	II	4378655	4386353	7698	FALSE
WBGene00002252	II:4359081-4368281,II:4365012-4368262	201	69	69	0.024876	1379.46	10000	4568	1379.46	1000	0	0.218914	II	4359081	4368281	9200	FALSE
WBGene00015116	II:4369624-4372568	201	16	16	0.019901	1476.92	10000	5548	1476.92	1000	0	0.180245	II	4369624	4372568	2944	FALSE
WBGene00003825	II:4372739-4376458,II:4372739-4376742,II:4372739-4375023,II:4372739-4376458,II:4372739-4376458,II:4372739-4375712,II:4372739-4376736,II:4372739-4374699,II:4372739-4374699,II:4372739-4375712	201	25	25	0.024876	1594.37	10000	9294	1594.37	1000	0	0.107596	II	4372739	4376458	3719	FALSE
WBGene00001438	II:4379882-4383288	201	33	33	0.004976	1547.69	10000	6650	1547.69	1000	0	0.150376	II	4379882	4383288	3406	FALSE
WBGene00023425	II:4368489-4369692	201	12	12	0.034826	1904.43	10000	10000	1904.43	990	0	0.099	II	4368489	4369692	1203	FALSE
WBGene00015117	X:1896662-1897343	201	5	5	0.014926	799.207	10000	2079	799.207	1000	0	0.481	X	1896662	1897343	681	FALSE
WBGene00015118	X:1892186-1893272	201	41	41	0.009951	949.151	10000	3939	949.151	1000	0	0.253872	X	1892186	1893272	1086	FALSE
WBGene00002207	X:17186379-17193293,X:17186139-17193293,X:17186379-17193293,X:17186139-17193293,X:17186139-17193293	201	43	43	0.004976	1520.99	10000	6464	1520.99	1000	0	0.154703	X	17186379	17193293	6914	FALSE
WBGene00015120	X:17169395-17170235	201	2	2	0.004976	904.044	10000	2148	904.044	998	2	0.465084	X	17169395	17170235	840	FALSE
WBGene00015122	X:17193297-17195118	201	9	8	0.011692	1017.95	10000	2687	1017.95	1000	0	0.372162	X	17193297	17195118	1821	FALSE
WBGene00015123	X:17195899-17197341	201	2	2	0.004976	2649.12	10000	10000	2649.12	45	59	0.00745	X	17195899	17197341	1442	FALSE
WBGene00015131	III:8703304-8710112	201	37	37	0.024876	1688.86	10000	9412	1688.86	1000	0	0.106247	III	8703304	8710112	6808	FALSE
WBGene00015132	III:8713988-8716184	201	15	15	0.004976	1239.05	10000	3744	1239.05	1000	0	0.267094	III	8713988	8716184	2196	FALSE
WBGene00015133	III:8717641-8718567	201	7	7	0.029354	1018.21	10000	3837	1018.21	1000	0	0.26062	III	8717641	8718567	926	FALSE
WBGene00044678	III:8705108-8706345	201	4	4	0.009951	738.708	10000	1855	738.708	1000	0	0.539084	III	8705108	8706345	1237	FALSE
WBGene00015124	III:8684807-8686481	201	13	13	0.009951	1768.63	10000	9388	1768.63	1000	0	0.106519	III	8684807	8686481	1674	FALSE
WBGene00015125	III:8686117-8688166,III:8686117-8688477	201	10	10	0.009951	1344.9	10000	6253	1344.9	1000	0	0.159923	III	8686117	8688166	2049	FALSE
WBGene00015126	III:8689941-8693473,III:8689849-8693473	201	11	11	0.004976	1349.58	10000	3722	1349.58	1000	0	0.268673	III	8689941	8693473	3532	FALSE
WBGene00015128	III:8693637-8699453,III:8696970-8699453	201	13	13	0.024876	1630.16	10000	8853	1630.16	1000	0	0.112956	III	8693637	8699453	5816	FALSE
WBGene00015129	III:8699480-8700333	201	4	4	0.004976	904.337	10000	3124	904.337	1000	0	0.320102	III	8699480	8700333	853	FALSE
WBGene00015130	III:8700926-8703304	201	8	8	0.004976	682.026	10000	2023	682.026	1000	0	0.494315	III	8700926	8703304	2378	FALSE
WBGene00001948	II:4518559-4522457,II:4518559-4522457,II:4518559-4522457	201	26	26	0.019901	1285.06	10000	4596	1285.06	1000	0	0.217581	II	4518559	4522457	3898	FALSE
WBGene00015134	II:4523614-4524592	201	9	8	0.019901	2145.38	10000	10000	2145.38	752	0	0.0752	II	4523614	4524592	978	FALSE
WBGene00015135	II:4512210-4516133	201	43	43	0.019901	1782.96	10000	10000	1782.96	911	0	0.0911	II	4512210	4516133	3923	FALSE
WBGene00015136	II:4522461-4523222	201	3	3	0.009951	798.205	10000	1477	798.205	1000	0	0.677048	II	4522461	4523222	761	FALSE
WBGene00005058	II:4529635-4531964	201	18	18	0.019901	1298.64	10000	4289	1298.64	1000	0	0.233155	II	4529635	4531964	2329	FALSE
WBGene00005059	II:4534741-4537241	201	19	19	0.019901	1310.72	10000	3692	1310.72	1000	0	0.270856	II	4534741	4537241	2500	FALSE
WBGene00005060	II:4541864-4543668	201	8	8	0.019901	988.644	10000	1925	988.644	1000	0	0.519481	II	4541864	4543668	1804	FALSE
WBGene00005061	II:4524633-4527900	201	32	31	0.019901	679.523	10000	1489	679.523	1000	0	0.671592	II	4524633	4527900	3267	FALSE
WBGene00005062	II:4538987-4540731	201	11	11	0.009951	1222.2	10000	4040	1222.2	1000	0	0.247525	II	4538987	4540731	1744	FALSE
WBGene00015137	X:493963-497213,X:493235-497213	201	29	29	0.004976	966.905	10000	1892	966.905	1000	0	0.528541	X	493963	497213	3250	FALSE
WBGene00015138	X:501964-506943	201	35	35	0.009951	1444.33	10000	5923	1444.33	1000	0	0.168833	X	501964	506943	4979	FALSE
WBGene00015139	X:510817-514533	201	35	35	0.004976	1055.87	10000	2387	1055.87	1000	0	0.418936	X	510817	514533	3716	FALSE
WBGene00015141	X:525927-530176	201	38	38	0.044777	1494.96	10000	3433	1494.96	1000	0	0.29129	X	525927	530176	4249	FALSE
WBGene00007140	V:9654704-9657975	201	23	23	0.004976	935.721	10000	1683	935.721	1000	0	0.594177	V	9654704	9657975	3271	FALSE
WBGene00007141	V:9658930-9661614	201	10	10	0.019901	808.295	10000	1384	808.295	1000	0	0.722543	V	9658930	9661614	2684	FALSE
WBGene00007142	II:11485511-11486748,II:11485509-11486774	201	5	5	0.004976	556.48	10000	1154	556.48	1000	0	0.866551	II	11485511	11486748	1237	FALSE
WBGene00007148	II:11518487-11519571	201	3	3	0.004976	904.044	10000	1834	904.044	997	3	0.544438	II	11518487	11519571	1084	FALSE
WBGene00003868	II:11493230-11495314,II:11493230-11495314	201	18	18	0.009951	831.046	10000	1671	831.046	1000	0	0.598444	II	11493230	11495314	2084	FALSE
WBGene00007149	II:11488286-11489619	201	10	10	0.009951	816.189	10000	1392	816.189	1000	0	0.718391	II	11488286	11489619	1333	FALSE
WBGene00195248	II:11496779-11498060	201	7	6	0.024876	3648.59	10000	10000	3648.59	7	0	7e-04	II	11496779	11498060	1281	FALSE
WBGene00219293	II:11499642-11500464	201	4	4	0.04455	438.8	10000	1106	438.8	1000	0	0.904159	II	11499642	11500464	822	FALSE
WBGene00006660	II:11483200-11484847,II:11483200-11485300,II:11483200-11485359	201	16	16	0.004976	1604.59	10000	6962	1604.59	1000	0	0.143637	II	11483200	11484847	1647	FALSE
WBGene00007143	II:11489604-11492963,II:11489604-11493021,II:11489604-11492992	201	20	20	0.004976	1307.29	10000	2865	1307.29	1000	0	0.34904	II	11489604	11492963	3359	FALSE
WBGene00007144	II:11495691-11496669	201	7	7	0.014926	1053.22	10000	3441	1053.22	1000	0	0.290613	II	11495691	11496669	978	FALSE
WBGene00007145	II:11497664-11499623	201	19	19	0.009951	1037.94	10000	2075	1037.94	1000	0	0.481928	II	11497664	11499623	1959	FALSE
WBGene00007146	II:11510674-11513890	201	24	24	0.004976	1203.54	10000	2274	1203.54	1000	0	0.439754	II	11510674	11513890	3216	FALSE
WBGene00005267	II:11515074-11518154	201	28	28	0.004976	1692.49	10000	5245	1692.49	1000	0	0.190658	II	11515074	11518154	3080	FALSE
WBGene00000090	II:11519498-11527062	201	58	58	0.009951	1592.22	10000	5165	1592.22	1000	0	0.193611	II	11519498	11527062	7564	FALSE
WBGene00006943	III:5722849-5727114	201	25	25	0.019901	1150.65	10000	3579	1150.65	1000	0	0.279408	III	5722849	5727114	4265	FALSE
WBGene00004435	III:5705520-5706127,III:5705562-5706127,III:5705512-5706326	201	5	5	0.024876	3205.38	10000	10000	3205.38	49	0	0.0049	III	5705520	5706127	607	FALSE
WBGene00015148	III:5706736-5709329,III:5708191-5709329	201	17	17	0.014926	1257.33	10000	4552	1257.33	1000	0	0.219684	III	5706736	5709329	2593	FALSE
WBGene00015150	III:5694035-5695223	201	6	6	0.038924	907.679	10000	2552	907.679	1000	0	0.39185	III	5694035	5695223	1188	FALSE
WBGene00000182	III:5716114-5717583,III:5716114-5717547	201	11	11	0.014926	1288.54	10000	6208	1288.54	1000	0	0.161082	III	5716114	5717583	1469	FALSE
WBGene00015143	III:5711547-5714624	201	14	14	0.004976	1216.49	10000	2314	1216.49	1000	0	0.432152	III	5711547	5714624	3077	FALSE
WBGene00004348	III:5698435-5702302,III:5698435-5702302	201	16	16	0.014926	950.792	10000	2418	950.792	1000	0	0.413565	III	5698435	5702302	3867	FALSE
WBGene00015145	III:5692920-5693938,III:5692919-5693938	201	8	8	0.029851	1209.28	10000	2330	1209.28	1000	0	0.429185	III	5692920	5693938	1018	FALSE
WBGene00015146	III:5690106-5692730,III:5690106-5692740	201	10	10	0.004976	1182.94	10000	3389	1182.94	1000	0	0.295072	III	5690106	5692730	2624	FALSE
WBGene00015147	III:5694734-5697366,III:5694734-5697293	201	10	10	0.04146	1455.12	10000	8362	1455.12	1000	0	0.119589	III	5694734	5697366	2632	FALSE
WBGene00002982	III:5697476-5698010	201	3	3	0.004976	1502.73	10000	7681	1502.73	1000	0	0.130191	III	5697476	5698010	534	FALSE
WBGene00006359	III:5702254-5705364,III:5702254-5704727,III:5704779-5705464,III:5702254-5705466,III:5704121-5705464	201	15	14	0.039688	359.62	10000	1211	359.62	1000	0	0.825764	III	5702254	5705364	3110	FALSE
WBGene00006955	X:1576634-1590895	201	164	163	0.004976	326.69	10000	1234	326.69	1000	0	0.810373	X	1576634	1590895	14261	FALSE
WBGene00015151	V:48921-49619	201	29	29	0.004976	873.949	10000	3638	873.949	1000	0	0.274876	V	48921	49619	698	FALSE
WBGene00015152	V:45462-46923	201	45	45	0.009951	1000.2	10000	3946	1000.2	1000	0	0.253421	V	45462	46923	1461	FALSE
WBGene00001177	V:20824-43971,V:20824-43971,V:20824-30703	201	685	685	0.009951	811.149	10000	3177	811.149	1000	0	0.314762	V	20824	43971	23147	FALSE
WBGene00015153	V:5689-6511	201	22	22	0.004976	997.426	10000	3619	997.426	1000	0	0.276319	V	5689	6511	822	FALSE
WBGene00002061	V:6588-7822,V:6588-7822,V:6588-7822,V:6588-7822,V:6588-7822,V:6588-7822	201	14	14	0.004976	1108.83	10000	2302	1108.83	1000	0	0.434405	V	6588	7822	1234	FALSE
WBGene00235314	V:12524-13369	201	19	19	0.009951	880.694	10000	2767	880.694	1000	0	0.361402	V	12524	13369	845	FALSE
WBGene00006780	IV:5975556-5987479,IV:5966655-5987479,IV:5981069-5985382,IV:5975556-5987471,IV:5966655-5987471,IV:5982434-5985382,IV:5975556-5987471,IV:5966655-5987471,IV:5975556-6004859,IV:5966655-6004859,IV:5975556-5986669,IV:5966655-5986669,IV:5975556-5985382,IV:5966655-5985382,IV:5979317-5987471,IV:5979317-5985382	201	205	205	0.009951	1640.85	10000	8114	1640.85	1000	0	0.123244	IV	5975556	5987479	11923	FALSE
WBGene00015155	III:560139-572137,III:557517-572137	201	115	115	0.004976	1425.67	10000	3608	1425.67	1000	0	0.277162	III	560139	572137	11998	FALSE
WBGene00015164	III:7285996-7287603,III:7286341-7287603	201	13	13	0.004976	1351.76	10000	6272	1351.76	1000	0	0.159439	III	7285996	7287603	1607	FALSE
WBGene00015165	III:7277603-7281217	201	22	22	0.014926	1283.86	10000	3622	1283.86	1000	0	0.276091	III	7277603	7281217	3614	FALSE
WBGene00015156	III:7293631-7308359,III:7305977-7308364	201	70	70	0.009951	1603.43	10000	6564	1603.43	1000	0	0.152346	III	7293631	7308359	14728	FALSE
WBGene00015157	III:7281461-7283956,III:7281403-7283956	201	12	12	0.004976	1211.45	10000	4539	1211.45	1000	0	0.220313	III	7281461	7283956	2495	FALSE
WBGene00015158	III:7259011-7268485	201	61	61	0.004976	1349.26	10000	4377	1349.26	1000	0	0.228467	III	7259011	7268485	9474	FALSE
WBGene00015159	III:7268413-7271143,III:7268413-7275396	201	43	43	0.004976	1155.86	10000	3510	1155.86	1000	0	0.2849	III	7268413	7271143	2730	FALSE
WBGene00015160	III:7275504-7277274	201	10	9	0.031244	503.435	10000	1306	503.435	1000	0	0.765697	III	7275504	7277274	1770	FALSE
WBGene00015161	III:7283920-7285883	201	15	15	0.004976	1205.7	10000	3192	1205.7	1000	0	0.313283	III	7283920	7285883	1963	FALSE
WBGene00015162	III:7287846-7290562	201	12	12	0.014926	1339.53	10000	5076	1339.53	1000	0	0.197006	III	7287846	7290562	2716	FALSE
WBGene00015163	III:7298347-7299643	201	7	7	0.034826	2065.66	10000	10000	2065.66	829	0	0.0829	III	7298347	7299643	1296	FALSE
WBGene00007150	V:13116502-13120135	201	103	103	0.019901	778.03	10000	3413	778.03	1000	0	0.292997	V	13116502	13120135	3633	FALSE
WBGene00001137	V:13126406-13129995,V:13126465-13129995	201	48	48	0.044777	817.71	10000	3400	817.71	1000	0	0.294118	V	13126406	13129995	3589	FALSE
WBGene00007152	V:13133749-13134858,V:13133758-13134838	201	48	48	0.004976	806.732	10000	3644	806.732	1000	0	0.274424	V	13133749	13134858	1109	FALSE
WBGene00007153	V:13134964-13138086,V:13134965-13138086,V:13134992-13138086	201	27	27	0.004976	900.847	10000	2512	900.847	1000	0	0.398089	V	13134964	13138086	3122	FALSE
WBGene00007154	V:13138980-13152466	201	99	99	0.014926	1047.71	10000	2238	1047.71	1000	0	0.446828	V	13138980	13152466	13486	FALSE
WBGene00219208	V:13131925-13133535	201	65	65	0.019901	841.963	10000	3655	841.963	1000	0	0.273598	V	13131925	13133535	1610	FALSE
WBGene00007155	I:10074968-10077750	201	13	12	0.030021	1304.97	10000	5335	1304.97	1000	0	0.187441	I	10074968	10077750	2782	FALSE
WBGene00007156	I:10070922-10071830	201	4	4	0.004976	981.565	10000	2318	981.565	1000	0	0.431406	I	10070922	10071830	908	FALSE
WBGene00003508	I:10080158-10086291,I:10080158-10086291	201	30	30	0.019901	947.43	10000	2697	947.43	1000	0	0.370782	I	10080158	10086291	6133	FALSE
WBGene00007054	I:10085712-10102012,I:10086391-10094480,I:10086391-10088752	201	118	118	0.004976	1322.72	10000	5618	1322.72	1000	0	0.177999	I	10085712	10102012	16300	FALSE
WBGene00007159	I:10072581-10074387,I:10072581-10074063	201	10	10	0.019901	1323.92	10000	3604	1323.92	1000	0	0.277469	I	10072581	10074387	1806	FALSE
WBGene00007166	V:15600359-15602345,V:15600359-15602345	201	32	32	0.028568	687.93	10000	2302	687.93	1000	0	0.434405	V	15600359	15602345	1986	FALSE
WBGene00006289	V:15613185-15614968	201	64	64	0.024876	591.283	10000	1208	591.283	1000	0	0.827815	V	15613185	15614968	1783	FALSE
WBGene00206462	V:15599170-15599731	201	10	10	0.049752	1491.73	10000	3175	1491.73	1000	0	0.314961	V	15599170	15599731	561	FALSE
WBGene00007161	V:15614936-15617611	201	91	90	0.009951	338.251	10000	1233	338.251	1000	0	0.81103	V	15614936	15617611	2675	FALSE
WBGene00006080	V:15610889-15612591	201	74	74	0.027488	542.357	10000	1177	542.357	1000	0	0.849618	V	15610889	15612591	1702	FALSE
WBGene00007162	V:15605723-15610380	201	107	107	0.007463	875.104	10000	2928	875.104	1000	0	0.34153	V	15605723	15610380	4657	FALSE
WBGene00007163	V:15602914-15605155	201	40	39	0.004976	494.838	10000	1445	494.838	1000	0	0.692042	V	15602914	15605155	2241	FALSE
WBGene00004469	III:4752898-4754051,III:4752898-4754083	201	3	2	0.026909	704.043	10000	2248	704.043	1000	0	0.44484	III	4752898	4754051	1153	FALSE
WBGene00007167	III:4754587-4757019,III:4754431-4757019	201	7	7	0.026064	1212.67	10000	3288	1212.67	1000	0	0.304136	III	4754587	4757019	2432	FALSE
WBGene00007168	III:4757247-4759731	201	5	4	0.004976	733.762	10000	1538	733.762	1000	0	0.650195	III	4757247	4759731	2484	FALSE
WBGene00007169	III:4759741-4763609	201	22	22	0.024876	1326.1	10000	3435	1326.1	1000	0	0.291121	III	4759741	4763609	3868	FALSE
WBGene00007170	III:4765832-4776277	201	60	60	0.014926	1597.68	10000	8991	1597.68	1000	0	0.111222	III	4765832	4776277	10445	FALSE
WBGene00007171	III:4780158-4781981	201	12	12	0.02758	1129.13	10000	2869	1129.13	1000	0	0.348554	III	4780158	4781981	1823	FALSE
WBGene00007172	III:4776263-4778065	201	8	8	0.004976	1661.16	10000	8657	1661.16	1000	0	0.115513	III	4776263	4778065	1802	FALSE
WBGene00044636	III:4778390-4779916,III:4778389-4780157	201	7	7	0.009951	1054	10000	2286	1054	1000	0	0.437445	III	4778390	4779916	1526	FALSE
WBGene00003729	X:16017517-16021748	201	38	38	0.004976	1414.11	10000	4166	1414.11	1000	0	0.240038	X	16017517	16021748	4231	FALSE
WBGene00007174	X:16030805-16034816	201	44	44	0.004976	972.373	10000	1970	972.373	1000	0	0.507614	X	16030805	16034816	4011	FALSE
WBGene00007175	X:16035046-16039231,X:16035046-16039514	201	42	42	0.004976	1164.43	10000	3445	1164.43	1000	0	0.290276	X	16035046	16039231	4185	FALSE
WBGene00007176	V:19565390-19606120,V:19565385-19606120,V:19600929-19606120,V:19590903-19606120,V:19595203-19606120,V:19582522-19606120	201	1231	1231	0.004976	846.234	10000	3467	846.234	1000	0	0.288434	V	19565390	19606120	40730	FALSE
WBGene00007177	V:19551015-19555872	201	266	265	0.007463	539.807	10000	1893	539.807	1000	0	0.528262	V	19551015	19555872	4857	FALSE
WBGene00015166	X:7068881-7069790	201	7	7	0.019901	1723.61	10000	7016	1723.61	1000	0	0.142531	X	7068881	7069790	909	FALSE
WBGene00006712	X:7050576-7055374	201	21	21	0.009951	1453.92	10000	4356	1453.92	1000	0	0.229568	X	7050576	7055374	4798	FALSE
WBGene00015167	X:7061848-7063330	201	8	8	0.030761	1092.64	10000	3145	1092.64	1000	0	0.317965	X	7061848	7063330	1482	FALSE
WBGene00015168	X:7066344-7068563	201	15	14	0.030533	885.237	10000	2884	885.237	1000	0	0.346741	X	7066344	7068563	2219	FALSE
WBGene00015169	X:7057807-7061682	201	35	35	0.019901	1363.69	10000	3511	1363.69	1000	0	0.284819	X	7057807	7061682	3875	FALSE
WBGene00043982	X:7071389-7075337	201	46	45	0.014926	1041.37	10000	3026	1041.37	1000	0	0.330469	X	7071389	7075337	3948	FALSE
WBGene00015170	X:2894572-2895244	201	5	5	0.024876	1373.24	10000	4496	1373.24	1000	0	0.22242	X	2894572	2895244	672	FALSE
WBGene00015171	X:2885866-2890601,X:2885869-2890601	201	26	26	0.030114	1176.97	10000	3981	1176.97	1000	0	0.251193	X	2885866	2890601	4735	FALSE
WBGene00015172	X:2890573-2891491	201	7	7	0.029938	131.208	10000	1063	131.208	1000	0	0.940734	X	2890573	2891491	918	FALSE
WBGene00000895	III:816245-821729,III:818307-821729	201	80	80	0.004976	900.415	10000	2589	900.415	1000	0	0.38625	III	816245	821729	5484	FALSE
WBGene00000903	III:811827-813764	201	14	14	0.004976	1347.4	10000	2839	1347.4	1000	0	0.352237	III	811827	813764	1937	FALSE
WBGene00015173	III:795138-809439,III:795135-809439	201	138	138	0.004976	1302.63	10000	3068	1302.63	1000	0	0.325945	III	795138	809439	14301	FALSE
WBGene00004498	III:794299-795077	201	11	11	0.004976	935.871	10000	2052	935.871	1000	0	0.487329	III	794299	795077	778	FALSE
WBGene00015175	I:5801871-5803266	201	8	8	0.029668	998.944	10000	2648	998.944	1000	0	0.377644	I	5801871	5803266	1395	FALSE
WBGene00004393	I:5776153-5788609	201	61	61	0.004976	1305.31	10000	5388	1305.31	1000	0	0.185598	I	5776153	5788609	12456	FALSE
WBGene00001856	I:5774584-5775610	201	5	5	0.03	1156.23	10000	4546	1156.23	1000	0	0.219974	I	5774584	5775610	1026	FALSE
WBGene00000772	I:5788630-5791752	201	16	16	0.004976	1003.97	10000	2708	1003.97	1000	0	0.369276	I	5788630	5791752	3122	FALSE
WBGene00001600	I:5792323-5795114	201	8	8	0.019901	1376.7	10000	5147	1376.7	1000	0	0.194288	I	5792323	5795114	2791	FALSE
WBGene00003472	I:5795403-5801299,I:5795471-5801299	201	22	22	0.014926	1003.73	10000	3054	1003.73	1000	0	0.327439	I	5795403	5801299	5896	FALSE
WBGene00015176	I:5803958-5807291,I:5803983-5807291	201	16	16	0.014926	1379.4	10000	6092	1379.4	1000	0	0.16415	I	5803958	5807291	3333	FALSE
WBGene00015177	X:9303723-9310483	201	43	42	0.049752	722.817	10000	2116	722.817	1000	0	0.47259	X	9303723	9310483	6760	FALSE
WBGene00206482	X:9273737-9274671	201	10	10	0.004976	1387.65	10000	3305	1387.65	1000	0	0.302572	X	9273737	9274671	934	FALSE
WBGene00206483	X:9282027-9283091	201	13	13	0.014926	1689.56	10000	5798	1689.56	1000	0	0.172473	X	9282027	9283091	1064	FALSE
WBGene00015178	X:9299170-9300131	201	6	6	0.004976	669.018	10000	1398	669.018	1000	0	0.715308	X	9299170	9300131	961	FALSE
WBGene00015179	X:9291650-9293646	201	13	13	0.004976	1152.89	10000	2792	1152.89	1000	0	0.358166	X	9291650	9293646	1996	FALSE
WBGene00015180	X:9278961-9279946	201	9	9	0.004976	1271.48	10000	3604	1271.48	1000	0	0.277469	X	9278961	9279946	985	FALSE
WBGene00015181	X:9268633-9270853,X:9268633-9270836	201	13	12	0.030174	943.263	10000	2704	943.263	1000	0	0.369822	X	9268633	9270853	2220	FALSE
WBGene00001638	X:9293665-9296622	201	30	30	0.030294	1215.6	10000	2845	1215.6	1000	0	0.351494	X	9293665	9296622	2957	FALSE
WBGene00015182	X:9296944-9297950,X:9296944-9297644	201	6	6	0.004976	738.219	10000	1520	738.219	1000	0	0.657895	X	9296944	9297950	1006	FALSE
WBGene00015183	II:297398-299527	201	13	13	0.030134	1447.2	10000	3166	1447.2	1000	0	0.315856	II	297398	299527	2129	FALSE
WBGene00015191	II:283886-286275,II:283886-286224	201	98	98	0.030192	1589.96	10000	3680	1589.96	1000	0	0.271739	II	283886	286275	2389	FALSE
WBGene00015192	II:293863-294642	201	3	3	0.014926	1619.12	10000	5036	1619.12	1000	0	0.19857	II	293863	294642	779	FALSE
WBGene00015193	II:296274-297017	201	6	6	0.009951	1626.01	10000	5572	1626.01	1000	0	0.179469	II	296274	297017	743	FALSE
WBGene00015194	II:279131-282576,II:278620-282576	201	108	108	0.030506	1837.76	10000	7720	1837.76	1000	0	0.129534	II	279131	282576	3445	FALSE
WBGene00044640	II:264352-266305	201	37	37	0.009951	1426.76	10000	2978	1426.76	1000	0	0.335796	II	264352	266305	1953	FALSE
WBGene00015184	II:290581-291861	201	6	5	0.009951	1587.02	10000	4336	1587.02	1000	0	0.230627	II	290581	291861	1280	FALSE
WBGene00015185	II:288938-290399	201	43	43	0.030146	1964.03	10000	7287	1964.03	1000	0	0.137231	II	288938	290399	1461	FALSE
WBGene00015186	II:286624-288850,II:286624-288698	201	57	57	0.030368	1785.28	10000	5262	1785.28	1000	0	0.190042	II	286624	288850	2226	FALSE
WBGene00000296	II:257818-261063,II:258778-261063,II:258462-261063	201	12	12	0.030254	1828.86	10000	9363	1828.86	1000	0	0.106803	II	257818	261063	3245	FALSE
WBGene00015187	II:266446-269280	201	55	54	0.034826	761.957	10000	1891	761.957	1000	0	0.528821	II	266446	269280	2834	FALSE
WBGene00015188	II:269389-273966	201	91	91	0.009951	1695.89	10000	4659	1695.89	1000	0	0.214638	II	269389	273966	4577	FALSE
WBGene00015189	II:276211-278738,II:276425-278738	201	77	77	0.019901	1871.65	10000	7540	1871.65	1000	0	0.132626	II	276211	278738	2527	FALSE
WBGene00015190	II:282575-283697	201	43	43	0.004976	1278.55	10000	3022	1278.55	994	6	0.329914	II	282575	283697	1122	FALSE
WBGene00002997	II:3056640-3060248	201	55	55	0.004976	1545.26	10000	5048	1545.26	1000	0	0.198098	II	3056640	3060248	3608	FALSE
WBGene00005542	II:3046218-3048154	201	59	59	0.044777	1212.5	10000	4249	1212.5	1000	0	0.235349	II	3046218	3048154	1936	FALSE
WBGene00005543	II:3051002-3052322	201	28	28	0.004976	997.475	10000	2388	997.475	1000	0	0.41876	II	3051002	3052322	1320	FALSE
WBGene00206372	II:3036186-3037757	201	24	24	0.019901	3910.45	10000	10000	3910.45	2	0	2e-04	II	3036186	3037757	1571	FALSE
WBGene00005540	II:3048677-3050435	201	51	51	0.004976	1451.72	10000	5612	1451.72	1000	0	0.17819	II	3048677	3050435	1758	FALSE
WBGene00005541	II:3044322-3046115	201	35	35	0.039801	824.958	10000	2412	824.958	1000	0	0.414594	II	3044322	3046115	1793	FALSE
WBGene00015196	II:3038858-3040822	201	30	30	0.009951	1488.99	10000	5035	1488.99	1000	0	0.19861	II	3038858	3040822	1964	FALSE
WBGene00015197	II:3032779-3036117	201	33	32	0.034152	1405.57	10000	5232	1405.57	1000	0	0.191131	II	3032779	3036117	3338	FALSE
WBGene00015198	II:3020560-3023431	201	74	74	0.009951	1343.7	10000	4391	1343.7	1000	0	0.227739	II	3020560	3023431	2871	FALSE
WBGene00015199	II:3040939-3043406	201	14	14	0.004976	1569.29	10000	3948	1569.29	1000	0	0.253293	II	3040939	3043406	2467	FALSE
WBGene00015200	II:3052595-3054348	201	12	11	0.033824	308.561	10000	1166	308.561	1000	0	0.857633	II	3052595	3054348	1753	FALSE
WBGene00198916	II:8893383-8893944	201	2	2	0.029851	770.512	10000	1976	770.512	1000	0	0.506073	II	8893383	8893944	561	FALSE
WBGene00002251	II:8896840-8908653,II:8896840-8908653,II:8896878-8908069	201	71	71	0.036496	1209.29	10000	3083	1209.29	1000	0	0.324359	II	8896840	8908653	11813	FALSE
WBGene00007178	II:8924571-8926579	201	9	9	0.036351	1293.77	10000	3332	1293.77	1000	0	0.30012	II	8924571	8926579	2008	FALSE
WBGene00007179	II:8910912-8912029	201	7	7	0.029851	1438.69	10000	4480	1438.69	1000	0	0.223214	II	8910912	8912029	1117	FALSE
WBGene00007180	II:8922451-8924373	201	14	14	0.014926	1478.06	10000	5137	1478.06	1000	0	0.194666	II	8922451	8924373	1922	FALSE
WBGene00007182	V:18318594-18319776	201	31	31	0.009951	796.611	10000	2679	796.611	1000	0	0.373274	V	18318594	18319776	1182	FALSE
WBGene00007183	V:18329111-18331179	201	68	68	0.004976	801.89	10000	2393	801.89	1000	0	0.417885	V	18329111	18331179	2068	FALSE
WBGene00194695	V:18322214-18323327	201	27	27	0.049752	1524.23	10000	4993	1524.23	1000	0	0.20028	V	18322214	18323327	1113	FALSE
WBGene00001094	III:9489161-9491215,III:9489161-9491236	201	5	5	0.036192	1334.36	10000	4544	1334.36	1000	0	0.22007	III	9489161	9491215	2054	FALSE
WBGene00007184	III:9491639-9497320,III:9491303-9492510,III:9491303-9497320,III:9491657-9492510	201	30	29	0.99005	1132.28	10000	4031	1132.28	1000	0	0.248077	III	9491639	9497320	5681	FALSE
WBGene00000268	III:9469925-9473276,III:9469925-9485451	201	105	105	0.004976	1166.36	10000	3483	1166.36	1000	0	0.287109	III	9469925	9473276	3351	FALSE
WBGene00004980	III:9457656-9462692,III:9457656-9462960,III:9456613-9462423,III:9456562-9462423,III:9456613-9462692,III:9456613-9462960,III:9456562-9462692,III:9456597-9462692,III:9457234-9462692,III:9456597-9462960,III:9457226-9462692	201	26	26	0.014926	1210.71	10000	3580	1210.71	1000	0	0.27933	III	9457656	9462692	5036	FALSE
WBGene00007186	III:9462983-9465477,III:9462983-9465965	201	24	24	0.009951	835.129	10000	2159	835.129	1000	0	0.463177	III	9462983	9465477	2494	FALSE
WBGene00000235	III:9467456-9468066	201	4	3	0.035454	1422.06	10000	5351	1422.06	1000	0	0.186881	III	9467456	9468066	610	FALSE
WBGene00007187	III:9468156-9470534	201	11	11	0.019901	2049.4	10000	10000	2049.4	668	0	0.0668	III	9468156	9470534	2378	FALSE
WBGene00007188	III:9465772-9467148	201	5	5	0.004976	1190.11	10000	4396	1190.11	1000	0	0.22748	III	9465772	9467148	1376	FALSE
WBGene00002178	IV:6957640-6963716,IV:6960208-6963695,IV:6960205-6963695	201	33	33	0.009951	1464.06	10000	5542	1464.06	1000	0	0.18044	IV	6957640	6963716	6076	FALSE
WBGene00015201	IV:6947724-6950437	201	4	4	0.035719	1749.11	10000	9727	1749.11	1000	0	0.102807	IV	6947724	6950437	2713	FALSE
WBGene00015202	IV:6963874-6964562	201	7	7	0.035561	517.668	10000	1526	517.668	1000	0	0.655308	IV	6963874	6964562	688	FALSE
WBGene00007189	II:11348429-11350376	201	9	8	0.034826	242.947	10000	1060	242.947	1000	0	0.943396	II	11348429	11350376	1947	FALSE
WBGene00005016	II:11336690-11337835,II:11336690-11337819,II:11336690-11337831	201	6	6	0.009951	411.766	10000	1127	411.766	1000	0	0.887311	II	11336690	11337835	1145	FALSE
WBGene00007190	II:11338449-11339599	201	10	10	0.03848	1517.46	10000	5850	1517.46	1000	0	0.17094	II	11338449	11339599	1150	FALSE
WBGene00007191	II:11340133-11343530	201	19	19	0.014926	1369.55	10000	5683	1369.55	1000	0	0.175963	II	11340133	11343530	3397	FALSE
WBGene00007192	II:11343715-11345620,II:11343722-11345620,II:11343715-11345743	201	9	9	0.019901	1052.18	10000	2832	1052.18	1000	0	0.353107	II	11343715	11345620	1905	FALSE
WBGene00007193	II:11345944-11347957,II:11345944-11347872	201	15	15	0.009951	1084.92	10000	3028	1084.92	1000	0	0.330251	II	11345944	11347957	2013	FALSE
WBGene00007194	II:11350191-11351375	201	5	5	0.039639	3229.49	10000	10000	3229.49	3	0	3e-04	II	11350191	11351375	1184	FALSE
WBGene00000529	II:11358446-11370312,II:11358446-11370312,II:11365391-11370312	201	157	156	0.019901	1254.89	10000	4725	1254.89	1000	0	0.21164	II	11358446	11370312	11866	FALSE
WBGene00005149	II:7709788-7711444	201	12	11	0.039318	1350.81	10000	6685	1350.81	1000	0	0.149589	II	7709788	7711444	1656	FALSE
WBGene00007044	II:7711870-7718591,II:7711916-7714743,II:7711916-7718591	201	28	27	0.034826	838.703	10000	2348	838.703	1000	0	0.425894	II	7711870	7718591	6721	FALSE
WBGene00015203	II:7699253-7702304	201	12	12	0.041217	1238.61	10000	3654	1238.61	1000	0	0.273673	II	7699253	7702304	3051	FALSE
WBGene00003730	II:7690706-7693957	201	11	11	0.044271	1767.53	10000	10000	1767.53	859	0	0.0859	II	7690706	7693957	3251	FALSE
WBGene00015204	II:7695933-7698494,II:7695933-7698506	201	14	14	0.004976	1425.41	10000	7434	1425.41	1000	0	0.134517	II	7695933	7698494	2561	FALSE
WBGene00015205	II:7698612-7699178	201	8	8	0.014926	1228.14	10000	3190	1228.14	1000	0	0.31348	II	7698612	7699178	566	FALSE
WBGene00015206	II:7701947-7705233,II:7702011-7705233	201	8	8	0.014926	1214.69	10000	4847	1214.69	1000	0	0.206313	II	7701947	7705233	3286	FALSE
WBGene00015207	II:7705534-7707481,II:7706676-7707483,II:7706985-7707483	201	6	6	0.043801	445.845	10000	1247	445.845	1000	0	0.801925	II	7705534	7707481	1947	FALSE
WBGene00015208	II:7707581-7708716	201	8	8	0.004976	1270.57	10000	3661	1270.57	1000	0	0.273149	II	7707581	7708716	1135	FALSE
WBGene00015210	IV:7446389-7447463	201	13	13	0.043504	1343.3	10000	6275	1343.3	1000	0	0.159363	IV	7446389	7447463	1074	FALSE
WBGene00015211	IV:7447855-7449169	201	6	6	0.042922	1381.25	10000	4069	1381.25	1000	0	0.245761	IV	7447855	7449169	1314	FALSE
WBGene00006814	IV:7428925-7444662,IV:7428925-7444662,IV:7440202-7444662,IV:7428925-7444662,IV:7424495-7444662,IV:7424497-7444662,IV:7428925-7444662,IV:7428925-7444662,IV:7428925-7444662,IV:7431347-7444662	201	138	138	0.009951	1549.79	10000	7428	1549.79	1000	0	0.134626	IV	7428925	7444662	15737	FALSE
WBGene00015214	IV:7420957-7422671	201	8	8	0.014926	1469.11	10000	3686	1469.11	1000	0	0.271297	IV	7420957	7422671	1714	FALSE
WBGene00015215	IV:7419151-7419971	201	2	2	0.042761	1021.38	10000	2938	1021.38	1000	0	0.340368	IV	7419151	7419971	820	FALSE
WBGene00015216	IV:7444633-7445365	201	2	2	0.004976	371.68	10000	1254	371.68	999	1	0.797049	IV	7444633	7445365	732	FALSE
WBGene00015217	IV:7449072-7451445	201	28	28	0.009951	933.568	10000	3541	933.568	1000	0	0.282406	IV	7449072	7451445	2373	FALSE
WBGene00015218	V:8776655-8779293	201	17	17	0.004976	1003.17	10000	2456	1003.17	1000	0	0.407166	V	8776655	8779293	2638	FALSE
WBGene00015227	V:8758819-8760516	201	124	124	0.004976	835.605	10000	2297	835.605	1000	0	0.43535	V	8758819	8760516	1697	FALSE
WBGene00006006	V:8771898-8773781	201	53	53	0.024876	396.589	10000	1180	396.589	1000	0	0.847458	V	8771898	8773781	1883	FALSE
WBGene00202499	V:8751883-8753014	201	6	5	0.004976	2993.44	10000	10000	2993.44	35	0	0.0035	V	8751883	8753014	1131	FALSE
WBGene00015219	V:8774331-8776516	201	38	38	0.004976	663.01	10000	1431	663.01	1000	0	0.698812	V	8774331	8776516	2185	FALSE
WBGene00015220	V:8768908-8770876,V:8769740-8770876	201	94	94	0.019901	208.197	10000	1107	208.197	1000	0	0.903342	V	8768908	8770876	1968	FALSE
WBGene00015221	V:8754969-8755759	201	49	49	0.004976	994.385	10000	2658	994.385	1000	0	0.376223	V	8754969	8755759	790	FALSE
WBGene00015222	V:8753694-8754873,V:8753694-8754518	201	33	32	0.039801	1409	10000	5418	1409	1000	0	0.18457	V	8753694	8754873	1179	FALSE
WBGene00015223	V:8746157-8750193	201	157	157	0.049752	768.75	10000	1749	768.75	1000	0	0.571755	V	8746157	8750193	4036	FALSE
WBGene00015224	V:8757488-8758718	201	104	104	0.004976	1170.76	10000	3409	1170.76	1000	0	0.293341	V	8757488	8758718	1230	FALSE
WBGene00015225	V:8760686-8763194	201	123	123	0.004976	609.419	10000	1684	609.419	1000	0	0.593824	V	8760686	8763194	2508	FALSE
WBGene00015226	V:8764887-8766038	201	65	65	0.009951	347.444	10000	1149	347.444	1000	0	0.870322	V	8764887	8766038	1151	FALSE
WBGene00001432	I:10667954-10671016	201	22	21	0.041186	1004.63	10000	2575	1004.63	1000	0	0.38835	I	10667954	10671016	3062	FALSE
WBGene00001228	I:10640392-10642281	201	10	10	0.041062	791.844	10000	1578	791.844	1000	0	0.633714	I	10640392	10642281	1889	FALSE
WBGene00015236	I:10648600-10654179	201	26	26	0.029851	1147.63	10000	2311	1147.63	1000	0	0.432713	I	10648600	10654179	5579	FALSE
WBGene00015237	I:10654297-10666877,I:10654297-10666877	201	90	90	0.029851	1090.61	10000	2703	1090.61	1000	0	0.369959	I	10654297	10666877	12580	FALSE
WBGene00015238	I:10633189-10636017,I:10634571-10636017	201	17	17	0.029851	949.691	10000	1856	949.691	1000	0	0.538793	I	10633189	10636017	2828	FALSE
WBGene00219234	I:10643028-10643724	201	5	5	0.041805	699.131	10000	1174	699.131	1000	0	0.851789	I	10643028	10643724	696	FALSE
WBGene00015228	I:10651029-10653043	201	2	2	0.032339	453.496	10000	1281	453.496	1000	0	0.78064	I	10651029	10653043	2014	FALSE
WBGene00015229	I:10646761-10647777	201	11	11	0.041576	1166.03	10000	2872	1166.03	1000	0	0.348189	I	10646761	10647777	1016	FALSE
WBGene00015230	I:10644283-10645617	201	7	7	0.019901	1166.42	10000	2486	1166.42	1000	0	0.402253	I	10644283	10645617	1334	FALSE
WBGene00015231	I:10628742-10631673	201	18	18	0.004976	903.94	10000	1804	903.94	1000	0	0.554324	I	10628742	10631673	2931	FALSE
WBGene00015232	I:10625387-10628387	201	8	8	0.009951	299.122	10000	1029	299.122	1000	0	0.971817	I	10625387	10628387	3000	FALSE
WBGene00015233	I:10631650-10633152	201	11	11	0.009951	276.501	10000	1026	276.501	1000	0	0.974659	I	10631650	10633152	1502	FALSE
WBGene00044321	I:10636692-10638966,I:10636692-10638977	201	11	11	0.014926	619.692	10000	1228	619.692	1000	0	0.814332	I	10636692	10638966	2274	FALSE
WBGene00015235	I:10639085-10640230,I:10639091-10640228,I:10639148-10640230,I:10639085-10640227	201	4	4	0.04107	205.359	10000	1007	205.359	1000	0	0.993049	I	10639085	10640230	1145	FALSE
WBGene00001562	IV:13888088-13893013,IV:13891674-13893980,IV:13888088-13893924	201	46	46	0.019901	481.768	10000	1255	481.768	1000	0	0.796813	IV	13888088	13893013	4925	FALSE
WBGene00007195	IV:13882731-13884074,IV:13882731-13884177,IV:13882733-13884177,IV:13883561-13884044	201	12	12	0.040835	465.019	10000	1344	465.019	1000	0	0.744048	IV	13882731	13884074	1343	FALSE
WBGene00007196	IV:13880137-13881546,IV:13881320-13881546	201	19	18	0.004976	625.746	10000	1590	625.746	1000	0	0.628931	IV	13880137	13881546	1409	FALSE
WBGene00007197	IV:13868553-13876615,IV:13868553-13874287	201	84	84	0.009951	644.466	10000	1396	644.466	1000	0	0.716332	IV	13868553	13876615	8062	FALSE
WBGene00007200	IV:13860143-13865294,IV:13860436-13861388	201	56	56	0.004976	1128.61	10000	2798	1128.61	1000	0	0.357398	IV	13860143	13865294	5151	FALSE
WBGene00002212	III:8671703-8673626	201	6	6	0.014926	1346.57	10000	4093	1346.57	1000	0	0.24432	III	8671703	8673626	1923	FALSE
WBGene00003993	III:8670544-8675051	201	16	16	0.014926	1117.2	10000	3433	1117.2	1000	0	0.29129	III	8670544	8675051	4507	FALSE
WBGene00001443	III:8675521-8683693	201	36	36	0.004976	1330.57	10000	4883	1330.57	1000	0	0.204792	III	8675521	8683693	8172	FALSE
WBGene00015241	III:1894057-1899856	201	150	150	0.004976	1212.41	10000	2553	1212.41	1000	0	0.391696	III	1894057	1899856	5799	FALSE
WBGene00015242	III:1887557-1889691	201	39	39	0.004976	726.246	10000	1736	726.246	1000	0	0.576037	III	1887557	1889691	2134	FALSE
WBGene00015243	III:1883606-1886218	201	62	61	0.004976	908.105	10000	1993	908.105	1000	0	0.501756	III	1883606	1886218	2612	FALSE
WBGene00015244	III:1891382-1893842	201	33	33	0.019901	1092.61	10000	1983	1092.61	1000	0	0.504286	III	1891382	1893842	2460	FALSE
WBGene00015245	III:1902192-1905640	201	55	55	0.009951	1355.19	10000	3000	1355.19	1000	0	0.333333	III	1902192	1905640	3448	FALSE
WBGene00006599	IV:92015-110361,IV:103443-110707,IV:92802-110707	201	177	177	0.047264	1685.41	10000	7655	1685.41	1000	0	0.130634	IV	92015	110361	18346	FALSE
WBGene00015246	IV:86874-90082	201	33	33	0.043123	1325.22	10000	3272	1325.22	1000	0	0.305623	IV	86874	90082	3208	FALSE
WBGene00015247	IV:109053-109677,IV:109053-109684	201	6	6	0.029851	1553.44	10000	4750	1553.44	1000	0	0.210526	IV	109053	109677	624	FALSE
WBGene00015248	IV:3385909-3386907,IV:3385637-3386907	201	10	10	0.049752	3562.3	10000	10000	3562.3	15	0	0.0015	IV	3385909	3386907	998	FALSE
WBGene00015249	IV:3373393-3378130,IV:3373393-3378130,IV:3373393-3378102,IV:3373393-3378102	201	49	49	0.004976	1291.44	10000	3691	1291.44	1000	0	0.270929	IV	3373393	3378130	4737	FALSE
WBGene00015250	IV:3379354-3382834,IV:3379354-3381960,IV:3379354-3380149	201	75	75	0.009951	955.941	10000	2151	955.941	1000	0	0.4649	IV	3379354	3382834	3480	FALSE
WBGene00015251	IV:3382949-3384147,IV:3382959-3384147,IV:3383015-3383674,IV:3382959-3383641,IV:3383179-3384045	201	33	33	0.004976	913.284	10000	1875	913.284	1000	0	0.533333	IV	3382949	3384147	1198	FALSE
WBGene00015252	IV:3388049-3390087	201	7	7	0.049752	3167.36	10000	10000	3167.36	89	0	0.0089	IV	3388049	3390087	2038	FALSE
WBGene00000817	IV:5649532-5651081	201	8	8	0.009951	854.301	10000	2385	854.301	1000	0	0.419287	IV	5649532	5651081	1549	FALSE
WBGene00005086	IV:5643251-5645614	201	20	20	0.009951	1373.02	10000	7317	1373.02	1000	0	0.136668	IV	5643251	5645614	2363	FALSE
WBGene00015255	V:434767-436726	201	23	23	0.044777	746.966	10000	1222	746.966	1000	0	0.818331	V	434767	436726	1959	FALSE
WBGene00015257	V:429143-433574	201	32	32	0.004976	1388.03	10000	3325	1388.03	1000	0	0.300752	V	429143	433574	4431	FALSE
WBGene00015258	V:424439-426560	201	20	20	0.004976	1208.62	10000	2149	1208.62	1000	0	0.465333	V	424439	426560	2121	FALSE
WBGene00015259	V:422497-424166	201	19	19	0.049752	713.064	10000	1331	713.064	1000	0	0.751315	V	422497	424166	1669	FALSE
WBGene00015260	V:437575-441023	201	35	35	0.029851	691.034	10000	1229	691.034	1000	0	0.81367	V	437575	441023	3448	FALSE
WBGene00015261	X:9171561-9172204	201	11	11	0.004976	738.91	10000	1329	738.91	1000	0	0.752445	X	9171561	9172204	643	FALSE
WBGene00077673	X:9166747-9167256	201	4	4	0.004976	665.57	10000	1290	665.57	996	4	0.773643	X	9166747	9167256	509	FALSE
WBGene00206365	X:9172577-9173318	201	5	5	0.045528	1084.3	10000	2844	1084.3	1000	0	0.351617	X	9172577	9173318	741	FALSE
WBGene00006637	X:9163163-9166007	201	23	22	0.004976	690.752	10000	1712	690.752	1000	0	0.584112	X	9163163	9166007	2844	FALSE
WBGene00006479	X:9150693-9160654	201	74	74	0.004976	1335.62	10000	3364	1335.62	1000	0	0.297265	X	9150693	9160654	9961	FALSE
WBGene00015262	X:9146115-9147555	201	14	14	0.004976	893.213	10000	1625	893.213	1000	0	0.615385	X	9146115	9147555	1440	FALSE
WBGene00015263	X:9137926-9145656,X:9140442-9144545,X:9137926-9145595	201	68	68	0.014926	1514.56	10000	4662	1514.56	1000	0	0.2145	X	9137926	9145656	7730	FALSE
WBGene00015264	X:9152434-9154184	201	15	14	0.034826	916.886	10000	2575	916.886	1000	0	0.38835	X	9152434	9154184	1750	FALSE
WBGene00015265	X:9173684-9174490	201	10	10	0.014926	1331.45	10000	4603	1331.45	1000	0	0.21725	X	9173684	9174490	806	FALSE
WBGene00006766	IV:13119095-13124387,IV:13119213-13124316,IV:13121171-13124316,IV:13121171-13124316	201	49	49	0.046121	1898.67	10000	10000	1898.67	956	0	0.0956	IV	13119095	13124387	5292	FALSE
WBGene00023421	IV:13105336-13106926,IV:13105322-13106926	201	15	14	0.029851	1689.3	10000	7945	1689.3	1000	0	0.125865	IV	13105336	13106926	1590	FALSE
WBGene00007201	IV:13098977-13100616	201	11	10	0.044777	1570.99	10000	6887	1570.99	1000	0	0.145201	IV	13098977	13100616	1639	FALSE
WBGene00044083	IV:13099004-13099859,IV:13098994-13099859,IV:13098977-13099859	201	4	3	0.045739	492.884	10000	1208	492.884	1000	0	0.827815	IV	13099004	13099859	855	FALSE
WBGene00007202	IV:13107656-13111503,IV:13111211-13111439	201	31	31	0.034826	1306.21	10000	2765	1306.21	1000	0	0.361664	IV	13107656	13111503	3847	FALSE
WBGene00007203	IV:13108139-13109779,IV:13108139-13109799	201	10	10	0.045542	1245.93	10000	2245	1245.93	1000	0	0.445434	IV	13108139	13109779	1640	FALSE
WBGene00007204	IV:13111519-13113082	201	9	8	0.049752	1190.22	10000	3188	1190.22	1000	0	0.313676	IV	13111519	13113082	1563	FALSE
WBGene00007207	IV:13100714-13104641,IV:13100714-13104879,IV:13103844-13104641	201	34	34	0.024876	1395.29	10000	4129	1395.29	1000	0	0.242189	IV	13100714	13104641	3927	FALSE
WBGene00015266	III:1037508-1046274	201	199	199	0.019901	913.971	10000	2593	913.971	1000	0	0.385654	III	1037508	1046274	8766	FALSE
WBGene00015267	III:1031313-1037212	201	142	142	0.034826	1102.12	10000	2891	1102.12	1000	0	0.345901	III	1031313	1037212	5899	FALSE
WBGene00015268	III:1046247-1060010	201	315	315	0.039801	929.168	10000	3132	929.168	1000	0	0.319285	III	1046247	1060010	13763	FALSE
WBGene00007209	III:12787678-12789477	201	22	22	0.029851	2566.24	10000	10000	2566.24	182	0	0.0182	III	12787678	12789477	1799	FALSE
WBGene00007210	III:12793383-12798157	201	41	41	0.029851	2393.07	10000	10000	2393.07	362	0	0.0362	III	12793383	12798157	4774	FALSE
WBGene00007211	III:12808090-12811650	201	33	32	0.034826	2019.93	10000	10000	2019.93	617	0	0.0617	III	12808090	12811650	3560	FALSE
WBGene00007212	III:12813514-12816798	201	35	35	0.004976	1468.33	10000	4667	1468.33	1000	0	0.21427	III	12813514	12816798	3284	FALSE
WBGene00044127	III:12806226-12806812,III:12806209-12806855	201	8	8	0.039801	2328.97	10000	10000	2328.97	420	0	0.042	III	12806226	12806812	586	FALSE
WBGene00007213	I:13410156-13411451,I:13410156-13410509,I:13410662-13411245	201	13	13	0.029851	1242.57	10000	2420	1242.57	1000	0	0.413223	I	13410156	13411451	1295	FALSE
WBGene00007214	I:13397267-13398528,I:13398049-13398480	201	9	9	0.004976	479.765	10000	1265	479.765	1000	0	0.790514	I	13397267	13398528	1261	FALSE
WBGene00007215	I:13387818-13391450	201	54	54	0.009951	1770.29	10000	6658	1770.29	1000	0	0.150195	I	13387818	13391450	3632	FALSE
WBGene00007216	I:13392117-13394001	201	34	33	0.004976	1296.38	10000	3959	1296.38	1000	0	0.252589	I	13392117	13394001	1884	FALSE
WBGene00007217	I:13384751-13387084	201	17	17	0.014926	1664.61	10000	5952	1664.61	1000	0	0.168011	I	13384751	13387084	2333	FALSE
WBGene00007218	I:13379916-13384371	201	31	31	0.004976	1427.19	10000	2909	1427.19	1000	0	0.343761	I	13379916	13384371	4455	FALSE
WBGene00007219	I:13402448-13404099,I:13402446-13404099	201	18	18	0.004976	526.49	10000	1276	526.49	1000	0	0.783699	I	13402448	13404099	1651	FALSE
WBGene00015284	IV:6624563-6627992	201	45	45	0.029851	1498.63	10000	4517	1498.63	1000	0	0.221386	IV	6624563	6627992	3429	FALSE
WBGene00044294	IV:6657978-6660436	201	23	23	0.004976	978.999	10000	2576	978.999	1000	0	0.388199	IV	6657978	6660436	2458	FALSE
WBGene00015278	IV:6619468-6621352	201	39	39	0.029851	1917.2	10000	9170	1917.2	1000	0	0.109051	IV	6619468	6621352	1884	FALSE
WBGene00194839	IV:6623689-6624493	201	17	17	0.045327	1886.29	10000	9884	1886.29	1000	0	0.101174	IV	6623689	6624493	804	FALSE
WBGene00015279	IV:6628352-6631745,IV:6628352-6631681	201	23	23	0.004976	1119.88	10000	2390	1119.88	1000	0	0.41841	IV	6628352	6631745	3393	FALSE
WBGene00001858	IV:6646033-6646925,IV:6646033-6646925,IV:6646311-6646936,IV:6646311-6646936,IV:6646311-6646939,IV:6646311-6646939,IV:6646311-6646753	201	34	34	0.019901	2714.55	10000	10000	2714.55	217	0	0.0217	IV	6646033	6646925	892	FALSE
WBGene00015280	IV:6640179-6645352,IV:6640179-6645352,IV:6640160-6645352,IV:6640179-6645352,IV:6641547-6645352,IV:6640182-6645352,IV:6643832-6645207,IV:6643918-6645212,IV:6643140-6645207,IV:6644351-6645207,IV:6643763-6645207,IV:6643794-6645218	201	294	294	0.019901	2447.76	10000	10000	2447.76	369	0	0.0369	IV	6640179	6645352	5173	FALSE
WBGene00015281	IV:6638555-6639264,IV:6638578-6639152	201	32	32	0.019901	2518.37	10000	10000	2518.37	275	0	0.0275	IV	6638555	6639264	709	FALSE
WBGene00015282	IV:6635088-6638158,IV:6635038-6638158	201	171	171	0.019901	2655.18	10000	10000	2655.18	147	0	0.0147	IV	6635088	6638158	3070	FALSE
WBGene00015283	IV:6632221-6634998	201	45	44	0.044452	1186.88	10000	4371	1186.88	1000	0	0.228781	IV	6632221	6634998	2777	FALSE
WBGene00005017	II:23327-24457	201	6	6	0.044777	1371.93	10000	3832	1371.93	1000	0	0.26096	II	23327	24457	1130	FALSE
WBGene00015285	II:19537-22170	201	18	18	0.009951	540.599	10000	1129	540.599	1000	0	0.88574	II	19537	22170	2633	FALSE
WBGene00015286	II:12984-16001	201	16	16	0.009951	1608.62	10000	4047	1608.62	1000	0	0.247097	II	12984	16001	3017	FALSE
WBGene00015287	II:6663-9233	201	9	9	0.044777	2759.2	10000	10000	2759.2	139	0	0.0139	II	6663	9233	2570	FALSE
WBGene00015288	II:9807-11846	201	7	7	0.019901	1877.92	10000	5009	1877.92	1000	0	0.199641	II	9807	11846	2039	FALSE
WBGene00015291	II:24760-25435	201	3	3	0.004976	1217.7	10000	2708	1217.7	989	11	0.367245	II	24760	25435	675	FALSE
WBGene00015273	V:2483003-2487785	201	17	17	0.014926	1390.4	10000	5867	1390.4	1000	0	0.170445	V	2483003	2487785	4782	FALSE
WBGene00006342	V:8786550-8792775,V:8786577-8792775,V:8786550-8789647,V:8786577-8789647,V:8786550-8792775,V:8786577-8792775,V:8786550-8792775,V:8786577-8792775	201	37	37	0.019901	983.006	10000	2690	983.006	1000	0	0.371747	V	8786550	8792775	6225	FALSE
WBGene00015275	V:8783421-8784165	201	4	4	0.004976	877.588	10000	1910	877.588	1000	0	0.52356	V	8783421	8784165	744	FALSE
WBGene00006467	V:8792695-8795567	201	12	12	0.004976	1054.26	10000	2834	1054.26	1000	0	0.352858	V	8792695	8795567	2872	FALSE
WBGene00015276	V:8800150-8800996	201	7	7	0.029851	1342.14	10000	3976	1342.14	1000	0	0.251509	V	8800150	8800996	846	FALSE
WBGene00004457	V:8805415-8819955	201	28	28	0.043162	1143.16	10000	2998	1143.16	1000	0	0.333556	V	8805415	8819955	14540	FALSE
WBGene00007220	II:13772436-13779025,II:13771574-13779025	201	48	48	0.004976	848.538	10000	1255	848.538	1000	0	0.796813	II	13772436	13779025	6589	FALSE
WBGene00194890	II:13770838-13784016	201	110	110	0.004976	1036.43	10000	1753	1036.43	1000	0	0.570451	II	13770838	13784016	13178	FALSE
WBGene00000523	X:7431469-7433535	201	15	15	0.004976	1357.35	10000	3788	1357.35	1000	0	0.263992	X	7431469	7433535	2066	FALSE
WBGene00015294	X:7436937-7437981,X:7435636-7437981	201	26	26	0.04514	1884.61	10000	7655	1884.61	1000	0	0.130634	X	7436937	7437981	1044	FALSE
WBGene00015295	X:7439398-7442577	201	28	28	0.046451	1243.74	10000	1913	1243.74	1000	0	0.522739	X	7439398	7442577	3179	FALSE
WBGene00000526	X:7433631-7435733	201	12	12	0.049752	1771.93	10000	6987	1771.93	1000	0	0.143123	X	7433631	7435733	2102	FALSE
WBGene00003739	X:3727573-3728438	201	5	4	0.048167	911.487	10000	3109	911.487	1000	0	0.321647	X	3727573	3728438	865	FALSE
WBGene00015292	X:3716313-3718642	201	11	11	0.014926	1253.44	10000	4284	1253.44	1000	0	0.233427	X	3716313	3718642	2329	FALSE
WBGene00015293	X:3709269-3713331,X:3706741-3712592	201	43	43	0.004976	1113.27	10000	2894	1113.27	1000	0	0.345543	X	3709269	3713331	4062	FALSE
WBGene00000186	IV:12622161-12631022,IV:12622083-12631022	201	72	72	0.004976	1451.29	10000	4282	1451.29	1000	0	0.233536	IV	12622161	12631022	8861	FALSE
WBGene00015296	II:4301606-4305287	201	31	31	0.049752	2804.49	10000	10000	2804.49	134	0	0.0134	II	4301606	4305287	3681	FALSE
WBGene00015297	II:4299657-4301103	201	14	14	0.009951	1581.84	10000	6272	1581.84	1000	0	0.159439	II	4299657	4301103	1446	FALSE
WBGene00015298	II:4295100-4298941,II:4298310-4299211	201	45	45	0.019901	1715.59	10000	7282	1715.59	1000	0	0.137325	II	4295100	4298941	3841	FALSE
WBGene00015299	II:4276213-4279268	201	44	44	0.009951	1681.52	10000	6166	1681.52	1000	0	0.16218	II	4276213	4279268	3055	FALSE
WBGene00015300	II:4279788-4281828	201	16	16	0.009951	1480.77	10000	4208	1480.77	1000	0	0.237643	II	4279788	4281828	2040	FALSE
WBGene00015301	II:4282278-4288210	201	65	65	0.014926	1532.88	10000	4673	1532.88	1000	0	0.213995	II	4282278	4288210	5932	FALSE
WBGene00015303	I:4850681-4867825,I:4850974-4867825	201	118	118	0.046841	1318.84	10000	5419	1318.84	1000	0	0.184536	I	4850681	4867825	17144	FALSE
WBGene00007221	IV:9096841-9099487	201	15	15	0.009951	532.043	10000	1176	532.043	1000	0	0.85034	IV	9096841	9099487	2646	FALSE
WBGene00235286	IV:9123277-9123876	201	6	6	0.009951	391.072	10000	1089	391.072	1000	0	0.918274	IV	9123277	9123876	599	FALSE
WBGene00007222	IV:9099262-9101585	201	13	13	0.004976	1622.43	10000	6380	1622.43	1000	0	0.15674	IV	9099262	9101585	2323	FALSE
WBGene00001413	IV:9104965-9107609,IV:9105934-9107610	201	14	14	0.009951	490.629	10000	1067	490.629	1000	0	0.937207	IV	9104965	9107609	2644	FALSE
WBGene00000120	IV:9108930-9109751	201	6	6	0.004976	1645.34	10000	6178	1645.34	1000	0	0.161865	IV	9108930	9109751	821	FALSE
WBGene00006438	IV:9119097-9130370,IV:9121384-9130370,IV:9119097-9130368,IV:9119097-9130368,IV:9127104-9130370,IV:9119097-9130370,IV:9119100-9130370,IV:9124805-9130370,IV:9126291-9130370,IV:9119097-9130370,IV:9119097-9130368,IV:9127075-9130368,IV:9119097-9130368,IV:9119100-9130368	201	62	62	0.009951	1347.72	10000	3459	1347.72	1000	0	0.289101	IV	9119097	9130370	11273	FALSE
WBGene00002046	IV:9094546-9095653,IV:9094546-9095655	201	5	5	0.004976	1112.29	10000	2475	1112.29	1000	0	0.40404	IV	9094546	9095653	1107	FALSE
WBGene00007230	V:15099746-15104804	201	55	55	0.019901	751.262	10000	1538	751.262	1000	0	0.650195	V	15099746	15104804	5058	FALSE
WBGene00007237	V:15080140-15082479	201	20	20	0.039801	1724.55	10000	6164	1724.55	1000	0	0.162232	V	15080140	15082479	2339	FALSE
WBGene00006808	V:15071875-15080142,V:15071766-15080142,V:15071875-15078789,V:15071762-15080144,V:15071755-15080142,V:15071879-15080142,V:15076139-15080142,V:15076933-15080142,V:15071875-15080142,V:15071766-15080142	201	92	92	0.014926	967.234	10000	2113	967.234	1000	0	0.473261	V	15071875	15080142	8267	FALSE
WBGene00001021	V:15068689-15069507	201	9	8	0.004976	888.261	10000	2504	888.261	1000	0	0.399361	V	15068689	15069507	818	FALSE
WBGene00007239	V:15105375-15105927	201	3	3	0.032339	1329.7	10000	2999	1329.7	1000	0	0.333444	V	15105375	15105927	552	FALSE
WBGene00007241	V:15092965-15094338	201	17	17	0.004976	1351.27	10000	4411	1351.27	1000	0	0.226706	V	15092965	15094338	1373	FALSE
WBGene00005969	V:15095048-15097452	201	20	20	0.009951	807.619	10000	1594	807.619	1000	0	0.627353	V	15095048	15097452	2404	FALSE
WBGene00007233	V:15087655-15088336	201	7	7	0.009951	1193.81	10000	3347	1193.81	1000	0	0.298775	V	15087655	15088336	681	FALSE
WBGene00007234	V:15085746-15087064	201	10	9	0.044925	1784.75	10000	10000	1784.75	863	0	0.0863	V	15085746	15087064	1318	FALSE
WBGene00007235	V:15084057-15085382,V:15084078-15085382	201	3	2	0.04483	411.68	10000	1459	411.68	1000	0	0.685401	V	15084057	15085382	1325	FALSE
WBGene00007236	V:15082763-15084091	201	15	15	0.014926	1490.94	10000	5140	1490.94	1000	0	0.194553	V	15082763	15084091	1328	FALSE
WBGene00007242	II:14573614-14576562	201	34	34	0.044692	1274.44	10000	3022	1274.44	1000	0	0.330907	II	14573614	14576562	2948	FALSE
WBGene00007250	II:14580330-14581043,II:14580330-14580649	201	8	8	0.019901	1631.52	10000	5937	1631.52	1000	0	0.168435	II	14580330	14581043	713	FALSE
WBGene00044333	II:14576956-14578075	201	13	12	0.044567	594.436	10000	1215	594.436	1000	0	0.823045	II	14576956	14578075	1119	FALSE
WBGene00219299	III:4161236-4161827	201	6	6	0.044401	517.002	10000	2125	517.002	1000	0	0.470588	III	4161236	4161827	591	FALSE
WBGene00007244	II:14581464-14582360	201	10	10	0.014926	537.68	10000	1029	537.68	1000	0	0.971817	II	14581464	14582360	896	FALSE
WBGene00007245	II:14586526-14587507	201	11	11	0.019901	958.637	10000	1879	958.637	1000	0	0.532198	II	14586526	14587507	981	FALSE
WBGene00007247	II:14588620-14591893	201	20	20	0.049752	751.789	10000	1320	751.789	1000	0	0.757576	II	14588620	14591893	3273	FALSE
WBGene00007248	II:14593523-14597640	201	20	20	0.004976	1111.25	10000	1969	1111.25	1000	0	0.507872	II	14593523	14597640	4117	FALSE
WBGene00007249	II:14579018-14580098	201	8	8	0.019901	1057.39	10000	1759	1057.39	1000	0	0.568505	II	14579018	14580098	1080	FALSE
WBGene00235291	IV:6541868-6548528	201	51	50	0.049752	1234.54	10000	5142	1234.54	1000	0	0.194477	IV	6541868	6548528	6660	FALSE
WBGene00004179	IV:6526723-6529802	201	21	21	0.049752	1260.55	10000	3124	1260.55	1000	0	0.320102	IV	6526723	6529802	3079	FALSE
WBGene00015305	IV:6536178-6537667	201	10	10	0.024876	1175.92	10000	2942	1175.92	1000	0	0.339905	IV	6536178	6537667	1489	FALSE
WBGene00015306	IV:6531749-6535677	201	35	35	0.004976	1647.19	10000	8715	1647.19	1000	0	0.114745	IV	6531749	6535677	3928	FALSE
WBGene00015307	IV:6524607-6526496	201	11	11	0.009951	1026.82	10000	1959	1026.82	1000	0	0.510465	IV	6524607	6526496	1889	FALSE
WBGene00015308	IV:6522873-6524568	201	5	5	0.009951	994.288	10000	2573	994.288	1000	0	0.388651	IV	6522873	6524568	1695	FALSE
WBGene00015309	IV:6518173-6519034,IV:6518173-6519502	201	11	11	0.009951	895.764	10000	1533	895.764	1000	0	0.652316	IV	6518173	6519034	861	FALSE
WBGene00015310	IV:6548850-6552567,IV:6550616-6552567	201	16	15	0.045687	1545.79	10000	7847	1545.79	1000	0	0.127437	IV	6548850	6552567	3717	FALSE
WBGene00015311	IV:6519974-6522303	201	14	14	0.009951	1399.6	10000	4945	1399.6	1000	0	0.202224	IV	6519974	6522303	2329	FALSE
WBGene00000170	II:9259049-9261979,II:9258912-9261979,II:9259049-9261994,II:9259059-9261979,II:9259395-9261979,II:9259059-9261994	201	20	20	0.009951	1154.18	10000	4546	1154.18	1000	0	0.219974	II	9259049	9261979	2930	FALSE
WBGene00007224	II:9267335-9268303	201	5	5	0.004976	1187.45	10000	3449	1187.45	1000	0	0.289939	II	9267335	9268303	968	FALSE
WBGene00007225	II:9269893-9271271	201	8	8	0.045629	1170.25	10000	3509	1170.25	1000	0	0.284981	II	9269893	9271271	1378	FALSE
WBGene00007226	II:9271261-9273042	201	12	12	0.045567	945.64	10000	1885	945.64	1000	0	0.530504	II	9271261	9273042	1781	FALSE
WBGene00007227	II:9275053-9280098	201	32	32	0.014926	1129.01	10000	2907	1129.01	1000	0	0.343997	II	9275053	9280098	5045	FALSE
WBGene00006510	II:9285974-9289136,II:9285931-9289136,II:9285974-9286852,II:9285931-9286664	201	22	22	0.029851	1319.37	10000	3479	1319.37	1000	0	0.287439	II	9285974	9289136	3162	FALSE
WBGene00007228	II:9292016-9294041	201	3	3	0.004976	775.267	10000	1628	775.267	997	3	0.613329	II	9292016	9294041	2025	FALSE
WBGene00000289	II:9295936-9310301,II:9295936-9304821,II:9295936-9298974	201	89	89	0.004976	1480.06	10000	7085	1480.06	1000	0	0.141143	II	9295936	9310301	14365	FALSE
WBGene00007229	II:9294037-9295753	201	9	9	0.019901	1371.49	10000	5168	1371.49	1000	0	0.193498	II	9294037	9295753	1716	FALSE
WBGene00015312	I:5272845-5274322,I:5272845-5274322	201	10	10	0.045261	1143.32	10000	2627	1143.32	1000	0	0.380662	I	5272845	5274322	1477	FALSE
WBGene00000540	I:5274695-5278708	201	22	22	0.004976	1208.77	10000	4294	1208.77	1000	0	0.232883	I	5274695	5278708	4013	FALSE
WBGene00000965	I:5278803-5281516	201	25	25	0.004976	1646.48	10000	9118	1646.48	1000	0	0.109673	I	5278803	5281516	2713	FALSE
WBGene00001022	I:5282082-5283943	201	14	14	0.014926	1249.02	10000	2952	1249.02	1000	0	0.338753	I	5282082	5283943	1861	FALSE
WBGene00001333	I:5284056-5291604,I:5284056-5290694	201	61	61	0.004976	1387.19	10000	5900	1387.19	1000	0	0.169492	I	5284056	5291604	7548	FALSE
WBGene00015313	I:5298754-5300331	201	12	12	0.044894	1264.84	10000	5365	1264.84	1000	0	0.186393	I	5298754	5300331	1577	FALSE
WBGene00002717	I:5301517-5310726,I:5301001-5304785,I:5300994-5313926,I:5301517-5313926	201	56	56	0.004976	1694.22	10000	9924	1694.22	1000	0	0.100766	I	5301517	5310726	9209	FALSE
WBGene00000637	I:7202182-7203508	201	16	16	0.004976	1553.95	10000	7848	1553.95	1000	0	0.127421	I	7202182	7203508	1326	FALSE
WBGene00007252	I:7204544-7207717	201	13	13	0.004976	1578.79	10000	9631	1578.79	1000	0	0.103831	I	7204544	7207717	3173	FALSE
WBGene00007253	I:7208027-7209866	201	11	11	0.014926	568.998	10000	1240	568.998	1000	0	0.806452	I	7208027	7209866	1839	FALSE
WBGene00007254	I:7210542-7212699	201	12	12	0.014926	1348.13	10000	4364	1348.13	1000	0	0.229148	I	7210542	7212699	2157	FALSE
WBGene00003622	I:7216783-7221359,I:7218785-7221188,I:7214744-7221781,I:7214966-7221188,I:7219317-7221188,I:7218785-7221467	201	39	39	0.009951	948.62	10000	2625	948.62	1000	0	0.380952	I	7216783	7221359	4576	FALSE
WBGene00007255	I:7222295-7224135,I:7222050-7224135	201	11	11	0.004976	906.588	10000	2685	906.588	1000	0	0.372439	I	7222295	7224135	1840	FALSE
WBGene00007256	I:7224733-7227765,I:7224655-7227765,I:7224733-7227760,I:7224655-7227760	201	13	13	0.019901	1355.27	10000	4924	1355.27	1000	0	0.203087	I	7224733	7227765	3032	FALSE
WBGene00007257	I:7227863-7229434,I:7227880-7229428	201	11	11	0.009951	1305.57	10000	4286	1305.57	1000	0	0.233318	I	7227863	7229434	1571	FALSE
WBGene00007258	I:7229417-7233120	201	16	16	0.044143	1229.69	10000	4728	1229.69	1000	0	0.211506	I	7229417	7233120	3703	FALSE
WBGene00001781	V:3467452-3468501	201	45	45	0.009951	844.351	10000	3765	844.351	1000	0	0.265604	V	3467452	3468501	1049	FALSE
WBGene00044090	V:3483090-3484781	201	78	78	0.014926	808.376	10000	3570	808.376	1000	0	0.280112	V	3483090	3484781	1691	FALSE
WBGene00015315	V:3469444-3470589	201	29	29	0.044777	772.887	10000	3068	772.887	1000	0	0.325945	V	3469444	3470589	1145	FALSE
WBGene00015316	V:3478030-3480446	201	71	71	0.004976	916.603	10000	3649	916.603	1000	0	0.274048	V	3478030	3480446	2416	FALSE
WBGene00003096	V:3481418-3482600	201	37	37	0.043797	815.574	10000	3621	815.574	1000	0	0.276167	V	3481418	3482600	1182	FALSE
WBGene00015317	V:3485548-3486957	201	78	78	0.043723	731.158	10000	3145	731.158	1000	0	0.317965	V	3485548	3486957	1409	FALSE
WBGene00015318	V:3489227-3490535	201	60	60	0.004976	786.534	10000	3673	786.534	1000	0	0.272257	V	3489227	3490535	1308	FALSE
WBGene00044088	V:3474276-3475121	201	6	6	0.004976	878.105	10000	1814	878.105	1000	0	0.551268	V	3474276	3475121	845	FALSE
WBGene00044089	V:3476404-3477596	201	63	63	0.004976	818.808	10000	3598	818.808	1000	0	0.277932	V	3476404	3477596	1192	FALSE
WBGene00015326	IV:5086332-5088864,IV:5086332-5088878	201	14	14	0.043356	1113.41	10000	3195	1113.41	1000	0	0.312989	IV	5086332	5088864	2532	FALSE
WBGene00015327	IV:5090289-5091109	201	5	4	0.043275	902.779	10000	1928	902.779	1000	0	0.518672	IV	5090289	5091109	820	FALSE
WBGene00015328	IV:5092822-5103279	201	92	92	0.024876	1359.93	10000	4945	1359.93	1000	0	0.202224	IV	5092822	5103279	10457	FALSE
WBGene00015329	IV:5091585-5092808	201	8	8	0.014926	1459.1	10000	5364	1459.1	1000	0	0.186428	IV	5091585	5092808	1223	FALSE
WBGene00015330	IV:5083302-5086867,IV:5083329-5086867,IV:5084393-5086867	201	27	27	0.004976	1267.91	10000	3730	1267.91	1000	0	0.268097	IV	5083302	5086867	3565	FALSE
WBGene00000082	X:12678831-12689279	201	65	64	0.034826	1135.03	10000	4100	1135.03	1000	0	0.243902	X	12678831	12689279	10448	FALSE
WBGene00003616	X:12663794-12667854	201	25	24	0.029851	1916.31	10000	10000	1916.31	566	0	0.0566	X	12663794	12667854	4060	FALSE
WBGene00007259	X:12658475-12661062	201	20	20	0.04538	1153.51	10000	2760	1153.51	1000	0	0.362319	X	12658475	12661062	2587	FALSE
WBGene00045386	X:12662473-12663624	201	13	13	0.009951	1005.5	10000	2168	1005.5	1000	0	0.461255	X	12662473	12663624	1151	FALSE
WBGene00015320	X:8147709-8148470,X:8147709-8148588	201	22	22	0.034826	447.071	10000	1564	447.071	1000	0	0.639386	X	8147709	8148470	761	FALSE
WBGene00219375	X:8120409-8123220	201	50	50	0.014926	1141.49	10000	2360	1141.49	1000	0	0.423729	X	8120409	8123220	2811	FALSE
WBGene00015321	X:8143805-8145027	201	13	13	0.004976	1008.23	10000	2544	1008.23	1000	0	0.393082	X	8143805	8145027	1222	FALSE
WBGene00015322	X:8139521-8140233	201	10	10	0.004976	578.363	10000	1149	578.363	1000	0	0.870322	X	8139521	8140233	712	FALSE
WBGene00001953	X:8116635-8120106	201	62	62	0.004976	997.653	10000	2385	997.653	1000	0	0.419287	X	8116635	8120106	3471	FALSE
WBGene00015323	X:8124082-8129643	201	131	131	0.004976	1005.88	10000	2004	1005.88	1000	0	0.499002	X	8124082	8129643	5561	FALSE
WBGene00015324	X:8133174-8136328	201	27	27	0.009951	1464.71	10000	4417	1464.71	1000	0	0.226398	X	8133174	8136328	3154	FALSE
WBGene00015332	III:7873780-7877106	201	12	12	0.004976	1409.84	10000	6557	1409.84	1000	0	0.152509	III	7873780	7877106	3326	FALSE
WBGene00000845	III:7866508-7868727	201	14	14	0.045539	1283.49	10000	4644	1283.49	1000	0	0.215332	III	7866508	7868727	2219	FALSE
WBGene00015333	III:7862579-7865288	201	13	13	0.04552	1152.93	10000	3009	1152.93	1000	0	0.332336	III	7862579	7865288	2709	FALSE
WBGene00015334	III:7877211-7878839	201	6	6	0.004976	1487.41	10000	5459	1487.41	1000	0	0.183184	III	7877211	7878839	1628	FALSE
WBGene00001130	X:15568920-15573021,X:15568915-15573693	201	30	30	0.004976	1058.85	10000	2258	1058.85	1000	0	0.44287	X	15568920	15573021	4101	FALSE
WBGene00007260	X:15537661-15546323,X:15543011-15546323	201	132	132	0.019901	1038.49	10000	3363	1038.49	1000	0	0.297354	X	15537661	15546323	8662	FALSE
WBGene00007261	X:15546713-15552233,X:15546713-15550516,X:15546713-15547317,X:15546713-15547422,X:15546713-15547422	201	40	40	0.004976	1089.99	10000	2353	1089.99	1000	0	0.424989	X	15546713	15552233	5520	FALSE
WBGene00007262	X:15284206-15286227	201	13	13	0.047065	2141.75	10000	10000	2141.75	552	0	0.0552	X	15284206	15286227	2021	FALSE
WBGene00004777	X:15286578-15294871,X:15286578-15298223,X:15289953-15298223,X:15289953-15302963,X:15286578-15294871,X:15286578-15292060,X:15286844-15294871	201	129	129	0.004976	1467.75	10000	4196	1467.75	1000	0	0.238322	X	15286578	15294871	8293	FALSE
WBGene00015335	III:8561184-8562972	201	15	15	0.014926	1095.95	10000	2607	1095.95	1000	0	0.383583	III	8561184	8562972	1788	FALSE
WBGene00015336	III:8557334-8559194,III:8557357-8559194	201	17	17	0.014926	458.372	10000	1390	458.372	1000	0	0.719424	III	8557334	8559194	1860	FALSE
WBGene00015337	III:8554771-8555821	201	8	8	0.049752	1710.49	10000	7199	1710.49	1000	0	0.138908	III	8554771	8555821	1050	FALSE
WBGene00043097	III:8552552-8553837	201	8	7	0.004976	915.901	10000	2766	915.901	1000	0	0.361533	III	8552552	8553837	1285	FALSE
WBGene00015344	V:1042691-1048580,V:1042691-1048577	201	269	269	0.014926	834.692	10000	2864	834.692	1000	0	0.349162	V	1042691	1048580	5889	FALSE
WBGene00015338	V:4934705-4939085	201	270	270	0.019901	1078.78	10000	4645	1078.78	1000	0	0.215285	V	4934705	4939085	4380	FALSE
WBGene00015342	V:4930816-4933027	201	142	142	0.009951	936.104	10000	2379	936.104	1000	0	0.420345	V	4930816	4933027	2211	FALSE
WBGene00006244	V:4943115-4944319	201	99	99	0.009951	998.293	10000	4394	998.293	1000	0	0.227583	V	4943115	4944319	1204	FALSE
WBGene00005246	V:4926670-4928195	201	96	96	0.009951	970.277	10000	3244	970.277	1000	0	0.308261	V	4926670	4928195	1525	FALSE
WBGene00005245	V:4924917-4926224	201	67	67	0.004976	763.754	10000	2709	763.754	1000	0	0.36914	V	4924917	4926224	1307	FALSE
WBGene00005247	V:4923291-4924594,V:4923291-4924594	201	68	68	0.049752	937.649	10000	3117	937.649	1000	0	0.320821	V	4923291	4924594	1303	FALSE
WBGene00005248	V:4921101-4922616	201	109	109	0.044777	889.336	10000	3999	889.336	1000	0	0.250063	V	4921101	4922616	1515	FALSE
WBGene00006238	V:4928277-4929942	201	78	78	0.004976	681.432	10000	1607	681.432	1000	0	0.622278	V	4928277	4929942	1665	FALSE
WBGene00045215	X:3672276-3673918	201	16	16	0.014926	791.683	10000	2151	791.683	1000	0	0.4649	X	3672276	3673918	1642	FALSE
WBGene00006643	X:3681310-3684232,X:3681167-3684232	201	21	21	0.004976	1346.59	10000	3991	1346.59	1000	0	0.250564	X	3681310	3684232	2922	FALSE
WBGene00015354	X:3668104-3668942,X:3668112-3668907,X:3668419-3668909	201	6	6	0.014926	993.198	10000	2904	993.198	1000	0	0.344353	X	3668104	3668942	838	FALSE
WBGene00006431	X:3674042-3678559	201	27	27	0.009951	1530.01	10000	7351	1530.01	1000	0	0.136036	X	3674042	3678559	4517	FALSE
WBGene00015355	X:3670372-3672058	201	10	10	0.004976	1237.59	10000	3784	1237.59	1000	0	0.264271	X	3670372	3672058	1686	FALSE
WBGene00015356	X:3684223-3689207	201	9	9	0.047048	1032.13	10000	2259	1032.13	1000	0	0.442674	X	3684223	3689207	4984	FALSE
WBGene00015357	X:3690166-3693238	201	19	19	0.019901	1357.6	10000	3874	1357.6	1000	0	0.258131	X	3690166	3693238	3072	FALSE
WBGene00015358	X:3696902-3700807	201	32	32	0.019901	1231.28	10000	4332	1231.28	1000	0	0.23084	X	3696902	3700807	3905	FALSE
WBGene00000419	IV:10484109-10492952	201	37	36	0.004976	578.931	10000	1522	578.931	1000	0	0.65703	IV	10484109	10492952	8843	FALSE
WBGene00006527	IV:10493195-10501599,IV:10496423-10501599,IV:10493195-10501599	201	38	37	0.049752	252.692	10000	1105	252.692	1000	0	0.904977	IV	10493195	10501599	8404	FALSE
WBGene00007264	IV:10513889-10515283	201	10	10	0.004976	1190.11	10000	2020	1190.11	1000	0	0.49505	IV	10513889	10515283	1394	FALSE
WBGene00007265	IV:10523461-10524145	201	5	5	0.004976	1190.43	10000	2465	1190.43	1000	0	0.40568	IV	10523461	10524145	684	FALSE
WBGene00002231	III:8250635-8254286	201	9	9	0.014926	1238.53	10000	4009	1238.53	1000	0	0.249439	III	8250635	8254286	3651	FALSE
WBGene00015351	III:8248684-8249481	201	5	5	0.046375	1050.15	10000	3186	1050.15	1000	0	0.313873	III	8248684	8249481	797	FALSE
WBGene00006628	III:8236916-8237893	201	7	7	0.004976	982.132	10000	2569	982.132	1000	0	0.389257	III	8236916	8237893	977	FALSE
WBGene00015352	III:8240877-8243003	201	12	12	0.04629	3065.14	10000	10000	3065.14	83	0	0.0083	III	8240877	8243003	2126	FALSE
WBGene00015353	III:8247347-8248816	201	7	7	0.004976	1190.11	10000	2485	1190.11	1000	0	0.402414	III	8247347	8248816	1469	FALSE
WBGene00044445	III:8234522-8235529	201	4	4	0.034826	3712.4	10000	10000	3712.4	9	0	9e-04	III	8234522	8235529	1007	FALSE
WBGene00015345	III:8249636-8250193	201	6	6	0.046179	2048.82	10000	10000	2048.82	695	0	0.0695	III	8249636	8250193	557	FALSE
WBGene00015346	III:8245890-8247259	201	5	4	0.046106	1353.58	10000	5262	1353.58	1000	0	0.190042	III	8245890	8247259	1369	FALSE
WBGene00015347	III:8244442-8245794	201	6	6	0.046175	2220.18	10000	10000	2220.18	540	0	0.054	III	8244442	8245794	1352	FALSE
WBGene00015348	III:8236145-8236906	201	3	3	0.046109	941.402	10000	2352	941.402	1000	0	0.42517	III	8236145	8236906	761	FALSE
WBGene00015349	III:8232645-8234328,III:8232645-8234534	201	12	12	0.047173	3257.73	10000	10000	3257.73	26	0	0.0026	III	8232645	8234328	1683	FALSE
WBGene00015350	III:8229789-8232553,III:8229724-8232553,III:8229789-8232544,III:8229789-8232561,III:8229724-8232561	201	13	13	0.004976	1485.25	10000	8995	1485.25	1000	0	0.111173	III	8229789	8232553	2764	FALSE
WBGene00006627	III:8237994-8239423	201	5	5	0.04704	1687.08	10000	6281	1687.08	1000	0	0.15921	III	8237994	8239423	1429	FALSE
WBGene00003952	III:8243118-8244092	201	3	3	0.046973	612.613	10000	1305	612.613	1000	0	0.766284	III	8243118	8244092	974	FALSE
WBGene00015359	V:5876369-5879942	201	26	26	0.009951	1262.46	10000	2866	1262.46	1000	0	0.348918	V	5876369	5879942	3573	FALSE
WBGene00015360	V:5872083-5874914	201	36	36	0.009951	1394.2	10000	4044	1394.2	1000	0	0.24728	V	5872083	5874914	2831	FALSE
WBGene00044803	V:5881110-5882450	201	14	14	0.039801	1130.3	10000	2652	1130.3	1000	0	0.377074	V	5881110	5882450	1340	FALSE
WBGene00015361	V:7388389-7389871	201	107	107	0.004976	587.061	10000	1779	587.061	1000	0	0.562114	V	7388389	7389871	1482	FALSE
WBGene00015362	V:7390526-7392087	201	145	145	0.004976	507.415	10000	1588	507.415	1000	0	0.629723	V	7390526	7392087	1561	FALSE
WBGene00220257	V:7386674-7387855	201	103	103	0.004976	541.481	10000	1647	541.481	1000	0	0.607165	V	7386674	7387855	1181	FALSE
WBGene00001127	X:763768-766733	201	31	31	0.004976	1256.42	10000	3149	1256.42	1000	0	0.317561	X	763768	766733	2965	FALSE
WBGene00015364	X:731159-735672	201	23	23	0.004976	1464.87	10000	4113	1464.87	1000	0	0.243132	X	731159	735672	4513	FALSE
WBGene00000086	X:751210-759732,X:752710-759732	201	50	50	0.039801	1213.9	10000	2963	1213.9	1000	0	0.337496	X	751210	759732	8522	FALSE
WBGene00007266	X:11257360-11260225,X:11257492-11260225	201	21	21	0.950249	2246.38	10000	10000	2246.38	363	0	0.0363	X	11257360	11260225	2865	FALSE
WBGene00007267	X:11262847-11266312	201	29	29	0.004976	803.129	10000	1771	803.129	1000	0	0.564653	X	11262847	11266312	3465	FALSE
WBGene00007268	X:11267390-11269023	201	12	12	0.048344	2719.06	10000	10000	2719.06	130	0	0.013	X	11267390	11269023	1633	FALSE
WBGene00015365	V:5186064-5190718	201	75	75	0.044777	1545.31	10000	5434	1545.31	1000	0	0.184026	V	5186064	5190718	4654	FALSE
WBGene00015368	V:5170913-5172933	201	27	27	0.049752	2030.34	10000	10000	2030.34	606	0	0.0606	V	5170913	5172933	2020	FALSE
WBGene00015369	V:5175025-5177256	201	24	24	0.009951	1661.67	10000	7212	1661.67	1000	0	0.138658	V	5175025	5177256	2231	FALSE
WBGene00015370	V:5178337-5181456	201	39	38	0.044777	1876.86	10000	10000	1876.86	576	0	0.0576	V	5178337	5181456	3119	FALSE
WBGene00015371	V:5191129-5192531	201	24	24	0.043118	1722.54	10000	7828	1722.54	1000	0	0.127747	V	5191129	5192531	1402	FALSE
WBGene00000031	V:5192992-5194608	201	10	10	0.044777	1412.25	10000	3295	1412.25	1000	0	0.30349	V	5192992	5194608	1616	FALSE
WBGene00015366	V:5181911-5183717	201	14	14	0.033583	1952.22	10000	10000	1952.22	895	0	0.0895	V	5181911	5183717	1806	FALSE
WBGene00005887	V:5165725-5167241	201	10	10	0.009951	1671.16	10000	7268	1671.16	1000	0	0.137589	V	5165725	5167241	1516	FALSE
WBGene00004099	V:5158622-5159897	201	5	5	0.044777	1300.56	10000	3713	1300.56	1000	0	0.269324	V	5158622	5159897	1275	FALSE
WBGene00005929	V:5154056-5155516	201	18	18	0.004976	1442.44	10000	3845	1442.44	1000	0	0.260078	V	5154056	5155516	1460	FALSE
WBGene00005930	V:5156652-5157760	201	11	11	0.004976	1124.46	10000	2198	1124.46	1000	0	0.454959	V	5156652	5157760	1108	FALSE
WBGene00000029	V:5160670-5161892	201	3	3	0.023728	1295.69	10000	3053	1295.69	987	13	0.325418	V	5160670	5161892	1222	FALSE
WBGene00000030	V:5163395-5164759	201	4	4	0.014926	1671	10000	5751	1671	1000	0	0.173883	V	5163395	5164759	1364	FALSE
WBGene00015367	V:5168274-5169686	201	13	13	0.009951	1662.06	10000	5285	1662.06	1000	0	0.189215	V	5168274	5169686	1412	FALSE
WBGene00015372	X:6374750-6375592	201	3	2	0.004976	813.049	10000	2417	813.049	1000	0	0.413736	X	6374750	6375592	842	FALSE
WBGene00003053	X:6376458-6377684	201	3	2	0.029851	250.601	10000	1147	250.601	1000	0	0.87184	X	6376458	6377684	1226	FALSE
WBGene00015381	X:6335274-6338035	201	15	15	0.019901	937.249	10000	1572	937.249	1000	0	0.636132	X	6335274	6338035	2761	FALSE
WBGene00015382	X:6359407-6360760	201	8	7	0.009951	423.844	10000	1397	423.844	1000	0	0.71582	X	6359407	6360760	1353	FALSE
WBGene00015373	X:6367613-6373157	201	35	35	0.006634	1338.83	10000	3968	1338.83	1000	0	0.252016	X	6367613	6373157	5544	FALSE
WBGene00015374	X:6366012-6366831	201	6	6	0.009951	1212.62	10000	4838	1212.62	1000	0	0.206697	X	6366012	6366831	819	FALSE
WBGene00015375	X:6364495-6365717	201	8	8	0.004976	738.219	10000	1520	738.219	1000	0	0.657895	X	6364495	6365717	1222	FALSE
WBGene00015376	X:6355584-6357781	201	16	16	0.014926	752.483	10000	1482	752.483	1000	0	0.674764	X	6355584	6357781	2197	FALSE
WBGene00015377	X:6350186-6351172,X:6350186-6351876	201	13	13	0.049752	1379.41	10000	3969	1379.41	1000	0	0.251953	X	6350186	6351172	986	FALSE
WBGene00015378	X:6341834-6346029,X:6342580-6346029	201	26	26	0.004976	1397.59	10000	3869	1397.59	1000	0	0.258465	X	6341834	6346029	4195	FALSE
WBGene00015379	X:6346358-6347113	201	5	4	0.033997	1333.47	10000	5929	1333.47	1000	0	0.168663	X	6346358	6347113	755	FALSE
WBGene00015386	III:7712329-7717312	201	23	23	0.024876	1594.71	10000	8339	1594.71	1000	0	0.119918	III	7712329	7717312	4983	FALSE
WBGene00003002	III:7700133-7709472	201	47	47	0.014926	937.247	10000	3313	937.247	1000	0	0.301841	III	7700133	7709472	9339	FALSE
WBGene00002202	III:4084034-4086636,III:4084034-4086636	201	17	17	0.034826	1461.13	10000	4107	1461.13	1000	0	0.243487	III	4084034	4086636	2602	FALSE
WBGene00007269	III:4091076-4093296	201	11	11	0.014926	1187.9	10000	3078	1187.9	1000	0	0.324886	III	4091076	4093296	2220	FALSE
WBGene00004392	III:4093305-4094921	201	8	8	0.004976	1384.04	10000	4121	1384.04	1000	0	0.24266	III	4093305	4094921	1616	FALSE
WBGene00007270	III:4096900-4098133	201	4	4	0.009951	1254.23	10000	4238	1254.23	1000	0	0.23596	III	4096900	4098133	1233	FALSE
WBGene00007273	III:4096044-4097140	201	9	9	0.014926	1812.33	10000	10000	1812.33	740	0	0.074	III	4096044	4097140	1096	FALSE
WBGene00007274	I:10014730-10015497	201	3	3	0.03607	1341.85	10000	3609	1341.85	1000	0	0.277085	I	10014730	10015497	767	FALSE
WBGene00001483	I:10016777-10018115	201	7	7	0.004976	1360.73	10000	6109	1360.73	1000	0	0.163693	I	10016777	10018115	1338	FALSE
WBGene00007275	I:9668629-9670715	201	10	9	0.027986	511.888	10000	1429	511.888	1000	0	0.69979	I	9668629	9670715	2086	FALSE
WBGene00000466	I:9665254-9668664,I:9665254-9667772	201	10	9	0.004976	957.978	10000	2456	957.978	1000	0	0.407166	I	9665254	9668664	3410	FALSE
WBGene00003800	I:9660174-9665144	201	17	17	0.009951	1029.86	10000	2685	1029.86	1000	0	0.372439	I	9660174	9665144	4970	FALSE
WBGene00007277	I:9658273-9660073	201	6	6	0.004976	1166.25	10000	3295	1166.25	1000	0	0.30349	I	9658273	9660073	1800	FALSE
WBGene00007278	I:9657057-9657850	201	7	7	0.004976	743.459	10000	1556	743.459	1000	0	0.642674	I	9657057	9657850	793	FALSE
WBGene00004437	I:9669414-9670141	201	3	3	0.004976	1220.27	10000	4150	1220.27	1000	0	0.240964	I	9669414	9670141	727	FALSE
WBGene00007279	V:11291187-11292569	201	12	12	0.014926	1093.23	10000	2276	1093.23	1000	0	0.439367	V	11291187	11292569	1382	FALSE
WBGene00007281	V:11286817-11288226	201	7	7	0.014926	1154.9	10000	3701	1154.9	1000	0	0.270197	V	11286817	11288226	1409	FALSE
WBGene00001645	V:11282571-11286042	201	22	22	0.023425	1560.57	10000	5501	1560.57	1000	0	0.181785	V	11282571	11286042	3471	FALSE
WBGene00007282	V:11273147-11278159	201	20	20	0.034826	1398.32	10000	3362	1398.32	1000	0	0.297442	V	11273147	11278159	5012	FALSE
WBGene00007283	V:11271350-11272469	201	5	5	0.014926	1344.58	10000	2920	1344.58	1000	0	0.342466	V	11271350	11272469	1119	FALSE
WBGene00015387	X:5386857-5394330	201	107	107	0.019901	826.859	10000	1643	826.859	1000	0	0.608643	X	5386857	5394330	7473	FALSE
WBGene00015388	X:5394562-5396928	201	29	29	0.026298	1432.35	10000	3663	1432.35	1000	0	0.273	X	5394562	5396928	2366	FALSE
WBGene00015389	X:5397675-5400584	201	23	23	0.019901	1685.39	10000	6144	1685.39	1000	0	0.16276	X	5397675	5400584	2909	FALSE
WBGene00015390	X:5401484-5406443,X:5401484-5406443	201	35	35	0.019901	1804.85	10000	7608	1804.85	1000	0	0.131441	X	5401484	5406443	4959	FALSE
WBGene00015391	X:8542866-8546021	201	13	13	0.0259	1413.49	10000	3673	1413.49	1000	0	0.272257	X	8542866	8546021	3155	FALSE
WBGene00219371	X:8521913-8522901	201	6	6	0.014926	2046.28	10000	7808	2046.28	1000	0	0.128074	X	8521913	8522901	988	FALSE
WBGene00001448	X:8528249-8531076,X:8528250-8531076	201	21	21	0.004976	815.359	10000	1465	815.359	1000	0	0.682594	X	8528249	8531076	2827	FALSE
WBGene00015396	V:7342187-7343836	201	139	139	0.024876	1063.58	10000	3850	1063.58	1000	0	0.25974	V	7342187	7343836	1649	FALSE
WBGene00005439	V:7350880-7352236	201	90	90	0.036446	1014.46	10000	4010	1014.46	1000	0	0.249377	V	7350880	7352236	1356	FALSE
WBGene00015397	V:7348210-7350067	201	141	141	0.024876	1057.61	10000	3753	1057.61	1000	0	0.266454	V	7348210	7350067	1857	FALSE
WBGene00015398	V:7354475-7355507	201	71	71	0.029851	921.64	10000	1852	921.64	1000	0	0.539957	V	7354475	7355507	1032	FALSE
WBGene00015399	V:7359996-7361773	201	111	111	0.004976	791.502	10000	1857	791.502	1000	0	0.538503	V	7359996	7361773	1777	FALSE
WBGene00015400	V:7362315-7364204	201	133	133	0.004976	475.819	10000	1491	475.819	1000	0	0.670691	V	7362315	7364204	1889	FALSE
WBGene00015401	V:7377896-7379484	201	103	103	0.004976	596.782	10000	1803	596.782	1000	0	0.554631	V	7377896	7379484	1588	FALSE
WBGene00015402	V:7379753-7381084	201	99	99	0.039801	385.541	10000	1345	385.541	1000	0	0.743494	V	7379753	7381084	1331	FALSE
WBGene00005646	V:7382020-7383309	201	46	46	0.014926	784.835	10000	2080	784.835	1000	0	0.480769	V	7382020	7383309	1289	FALSE
WBGene00005647	V:7384231-7386306	201	98	98	0.019901	515.948	10000	1579	515.948	1000	0	0.633312	V	7384231	7386306	2075	FALSE
WBGene00005947	V:7374389-7375594	201	61	61	0.004976	881.046	10000	2450	881.046	1000	0	0.408163	V	7374389	7375594	1205	FALSE
WBGene00235116	V:7356023-7356784	201	28	28	0.019901	1154.85	10000	3218	1154.85	1000	0	0.310752	V	7356023	7356784	761	FALSE
WBGene00005602	V:7370776-7372131	201	64	64	0.009951	312.626	10000	1198	312.626	1000	0	0.834725	V	7370776	7372131	1355	FALSE
WBGene00015393	V:7365242-7366224	201	62	62	0.03157	421.686	10000	1355	421.686	1000	0	0.738007	V	7365242	7366224	982	FALSE
WBGene00015394	V:7357437-7358882	201	40	40	0.004976	982.883	10000	2540	982.883	1000	0	0.393701	V	7357437	7358882	1445	FALSE
WBGene00005480	V:7353039-7354254	201	107	107	0.019901	938.75	10000	1738	938.75	1000	0	0.575374	V	7353039	7354254	1215	FALSE
WBGene00015395	V:7346300-7348135	201	191	191	0.024876	1375.21	10000	7175	1375.21	1000	0	0.139373	V	7346300	7348135	1835	FALSE
WBGene00005450	V:7344060-7345234	201	117	117	0.019901	1131.29	10000	4141	1131.29	1000	0	0.241488	V	7344060	7345234	1174	FALSE
WBGene00007284	X:15689457-15696423,X:15689539-15696423,X:15694393-15696423,X:15689457-15696423,X:15689539-15696423,X:15694393-15696423	201	40	40	0.004976	711.566	10000	1373	711.566	1000	0	0.728332	X	15689457	15696423	6966	FALSE
WBGene00015403	II:402659-404216,II:402659-404235	201	9	9	0.009951	1211.13	10000	2420	1211.13	1000	0	0.413223	II	402659	404216	1557	FALSE
WBGene00015404	II:388832-392737	201	23	23	0.032339	1448.03	10000	4403	1448.03	1000	0	0.227118	II	388832	392737	3905	FALSE
WBGene00015405	II:386193-387920	201	6	6	0.030999	1806.72	10000	8925	1806.72	1000	0	0.112045	II	386193	387920	1727	FALSE
WBGene00015407	II:382272-385354	201	16	16	0.009951	1992.56	10000	8770	1992.56	1000	0	0.114025	II	382272	385354	3082	FALSE
WBGene00015408	II:396690-399423	201	18	18	0.009951	1867.38	10000	6680	1867.38	1000	0	0.149701	II	396690	399423	2733	FALSE
WBGene00015409	II:380572-382257	201	19	19	0.009951	1391.26	10000	3600	1391.26	1000	0	0.277778	II	380572	382257	1685	FALSE
WBGene00206366	II:378650-380361	201	9	9	0.019901	1968.26	10000	10000	1968.26	882	0	0.0882	II	378650	380361	1711	FALSE
WBGene00007285	X:13660518-13662963	201	11	10	0.039801	495.314	10000	1385	495.314	1000	0	0.722022	X	13660518	13662963	2445	FALSE
WBGene00007286	X:13665956-13668812	201	15	15	0.031691	749.03	10000	1543	749.03	1000	0	0.648088	X	13665956	13668812	2856	FALSE
WBGene00007287	X:13677191-13682078	201	27	27	0.004976	1539.96	10000	5791	1539.96	1000	0	0.172682	X	13677191	13682078	4887	FALSE
WBGene00000074	X:13687972-13695791	201	54	53	0.024876	1013.39	10000	3130	1013.39	1000	0	0.319489	X	13687972	13695791	7819	FALSE
WBGene00007288	X:13664588-13665352	201	7	7	0.03103	1144.29	10000	2477	1144.29	1000	0	0.403714	X	13664588	13665352	764	FALSE
WBGene00015410	II:6848059-6851527,II:6848332-6851527	201	10	9	0.033229	728.954	10000	1778	728.954	1000	0	0.56243	II	6848059	6851527	3468	FALSE
WBGene00206529	II:6852218-6853491	201	13	13	0.046378	3133.28	10000	10000	3133.28	46	0	0.0046	II	6852218	6853491	1273	FALSE
WBGene00001194	II:6835080-6847908,II:6837929-6847908,II:6845361-6847908,II:6842408-6847908,II:6840465-6847908	201	51	51	0.029851	1849.68	10000	10000	1849.68	928	0	0.0928	II	6835080	6847908	12828	FALSE
WBGene00001023	II:6853468-6858288,II:6853468-6858298,II:6854433-6858288,II:6854433-6858298,II:6853468-6858288,II:6853468-6858298,II:6854189-6858288,II:6854189-6858298	201	18	18	0.004976	1069.36	10000	2155	1069.36	1000	0	0.464037	II	6853468	6858288	4820	FALSE
WBGene00007289	X:12280776-12282559,X:12280706-12282559	201	17	17	0.034826	1250.03	10000	3802	1250.03	1000	0	0.263019	X	12280776	12282559	1783	FALSE
WBGene00007290	X:12283300-12285314	201	14	14	0.014926	1474.44	10000	5033	1474.44	1000	0	0.198689	X	12283300	12285314	2014	FALSE
WBGene00007291	X:12285823-12287253	201	8	8	0.043814	1230.85	10000	4644	1230.85	1000	0	0.215332	X	12285823	12287253	1430	FALSE
WBGene00007292	X:12290838-12293267	201	17	17	0.029851	1460.63	10000	5858	1460.63	1000	0	0.170707	X	12290838	12293267	2429	FALSE
WBGene00007293	X:12287658-12288354	201	5	5	0.029851	1846.36	10000	10000	1846.36	962	0	0.0962	X	12287658	12288354	696	FALSE
WBGene00007294	X:12275041-12275677	201	6	6	0.042859	1892.07	10000	10000	1892.07	742	0	0.0742	X	12275041	12275677	636	FALSE
WBGene00007295	X:14020343-14022409	201	25	25	0.019901	1124.64	10000	2399	1124.64	1000	0	0.41684	X	14020343	14022409	2066	FALSE
WBGene00007296	X:14033800-14037433,X:14033793-14037433	201	32	32	0.009951	1520.98	10000	5346	1520.98	1000	0	0.187056	X	14033800	14037433	3633	FALSE
WBGene00219556	X:14018616-14019323	201	6	6	0.004976	1365.91	10000	9113	1365.91	1000	0	0.109733	X	14018616	14019323	707	FALSE
WBGene00015411	IV:3428899-3430333	201	23	23	0.013433	1250.43	10000	2782	1250.43	1000	0	0.359454	IV	3428899	3430333	1434	FALSE
WBGene00219410	IV:3395880-3396552	201	14	14	0.004976	874.238	10000	1847	874.238	1000	0	0.541419	IV	3395880	3396552	672	FALSE
WBGene00015412	IV:3415682-3419234	201	19	19	0.004976	1518.16	10000	4337	1518.16	1000	0	0.230574	IV	3415682	3419234	3552	FALSE
WBGene00015413	IV:3399671-3403907	201	48	48	0.007463	1322.73	10000	3286	1322.73	1000	0	0.304321	IV	3399671	3403907	4236	FALSE
WBGene00001119	IV:3396580-3398613,IV:3396580-3399123,IV:3396580-3398890	201	32	32	0.009951	1354.92	10000	4231	1354.92	1000	0	0.236351	IV	3396580	3398613	2033	FALSE
WBGene00015416	IV:3419812-3422607	201	25	25	0.039801	1590.81	10000	3766	1590.81	1000	0	0.265534	IV	3419812	3422607	2795	FALSE
WBGene00015417	IV:3432774-3433487	201	4	4	0.044777	1616.75	10000	6674	1616.75	1000	0	0.149835	IV	3432774	3433487	713	FALSE
WBGene00015418	III:8495067-8518882,III:8495017-8518881,III:8493877-8518881,III:8507634-8518881,III:8513202-8518881,III:8495067-8518881,III:8500270-8518881	201	144	144	0.004976	1378.83	10000	7167	1378.83	1000	0	0.139528	III	8495067	8518882	23815	FALSE
WBGene00015439	V:3377535-3382850	201	173	173	0.004976	1233.14	10000	5567	1233.14	1000	0	0.17963	V	3377535	3382850	5315	FALSE
WBGene00015440	V:3385694-3388156	201	80	80	0.004976	1091.97	10000	3072	1091.97	1000	0	0.325521	V	3385694	3388156	2462	FALSE
WBGene00015441	V:3389329-3390952	201	50	50	0.004976	1137.19	10000	4009	1137.19	1000	0	0.249439	V	3389329	3390952	1623	FALSE
WBGene00015433	V:3369080-3369877	201	18	18	0.009951	802.918	10000	3300	802.918	1000	0	0.30303	V	3369080	3369877	797	FALSE
WBGene00015434	V:3362783-3368321	201	62	61	0.004976	1262.88	10000	5755	1262.88	1000	0	0.173762	V	3362783	3368321	5538	FALSE
WBGene00015435	V:3358598-3361093	201	85	85	0.009951	904.069	10000	4012	904.069	1000	0	0.249252	V	3358598	3361093	2495	FALSE
WBGene00015436	V:3354668-3355513	201	5	5	0.015479	668.695	10000	2190	668.695	1000	0	0.456621	V	3354668	3355513	845	FALSE
WBGene00015437	V:3355979-3357193	201	36	36	0.015188	947.589	10000	4542	947.589	1000	0	0.220167	V	3355979	3357193	1214	FALSE
WBGene00006012	V:3370941-3372773	201	62	62	0.009951	826.149	10000	3572	826.149	1000	0	0.279955	V	3370941	3372773	1832	FALSE
WBGene00015438	V:3374361-3377073	201	45	45	0.014926	1423.61	10000	7218	1423.61	1000	0	0.138543	V	3374361	3377073	2712	FALSE
WBGene00005093	V:5904916-5906352	201	7	7	0.039801	809.643	10000	1370	809.643	1000	0	0.729927	V	5904916	5906352	1436	FALSE
WBGene00015425	V:5914094-5917848	201	18	17	0.039801	671.028	10000	1427	671.028	1000	0	0.700771	V	5914094	5917848	3754	FALSE
WBGene00015427	V:5912756-5913757	201	9	9	0.004976	1137.59	10000	3433	1137.59	1000	0	0.29129	V	5912756	5913757	1001	FALSE
WBGene00015419	V:5922544-5924297	201	18	18	0.004976	1661.43	10000	6282	1661.43	1000	0	0.159185	V	5922544	5924297	1753	FALSE
WBGene00015421	V:5907407-5909620	201	23	23	0.039801	1216.93	10000	3139	1216.93	1000	0	0.318573	V	5907407	5909620	2213	FALSE
WBGene00015422	V:5902132-5904846	201	28	28	0.004976	1344.54	10000	3761	1344.54	1000	0	0.265887	V	5902132	5904846	2714	FALSE
WBGene00001698	V:5895387-5898602	201	32	32	0.039801	1458.37	10000	4615	1458.37	1000	0	0.216685	V	5895387	5898602	3215	FALSE
WBGene00015423	V:5893316-5895209	201	13	13	0.039801	1604.3	10000	5785	1604.3	1000	0	0.172861	V	5893316	5895209	1893	FALSE
WBGene00015424	V:5882664-5883837	201	11	11	0.009951	949.118	10000	1837	949.118	1000	0	0.544366	V	5882664	5883837	1173	FALSE
WBGene00005094	V:5898537-5900040	201	7	7	0.004976	1157.63	10000	2509	1157.63	1000	0	0.398565	V	5898537	5900040	1503	FALSE
WBGene00015428	X:358091-360198	201	27	27	0.004976	1523.37	10000	7139	1523.37	1000	0	0.140076	X	358091	360198	2107	FALSE
WBGene00015429	X:353619-357934	201	26	25	0.044777	931.517	10000	2319	931.517	1000	0	0.43122	X	353619	357934	4315	FALSE
WBGene00015430	X:344126-346289	201	21	21	0.009951	1731.65	10000	5563	1731.65	1000	0	0.179759	X	344126	346289	2163	FALSE
WBGene00015431	X:334579-341232	201	77	77	0.029851	1033.53	10000	2117	1033.53	1000	0	0.472367	X	334579	341232	6653	FALSE
WBGene00045270	X:360778-362966	201	15	15	0.009951	1309.3	10000	5546	1309.3	1000	0	0.18031	X	360778	362966	2188	FALSE
WBGene00015442	I:5726377-5729307	201	25	25	0.021049	1388.27	10000	5748	1388.27	1000	0	0.173974	I	5726377	5729307	2930	FALSE
WBGene00002989	I:5716675-5725356	201	34	34	0.014926	1143.06	10000	4548	1143.06	1000	0	0.219877	I	5716675	5725356	8681	FALSE
WBGene00007297	I:9673666-9678553	201	19	18	0.004976	852.289	10000	2208	852.289	1000	0	0.452899	I	9673666	9678553	4887	FALSE
WBGene00001405	I:9711066-9712719,I:9711066-9712766	201	7	7	0.004976	1368.58	10000	4032	1368.58	1000	0	0.248016	I	9711066	9712719	1653	FALSE
WBGene00002069	I:9685481-9688648	201	14	14	0.029851	1587.95	10000	6600	1587.95	1000	0	0.151515	I	9685481	9688648	3167	FALSE
WBGene00004426	I:9689196-9690127,I:9689184-9690127	201	4	4	0.019685	520.91	10000	1196	520.91	1000	0	0.83612	I	9689196	9690127	931	FALSE
WBGene00007301	I:9695707-9696762	201	3	3	0.004976	775.267	10000	1846	775.267	996	4	0.540628	I	9695707	9696762	1055	FALSE
WBGene00007302	I:9697593-9699555	201	7	7	0.014926	1248.92	10000	4191	1248.92	1000	0	0.238607	I	9697593	9699555	1962	FALSE
WBGene00007303	I:9710087-9710767	201	5	5	0.019204	1132.21	10000	2888	1132.21	1000	0	0.34626	I	9710087	9710767	680	FALSE
WBGene00005300	V:7497739-7499055	201	96	96	0.004976	548.461	10000	1655	548.461	1000	0	0.60423	V	7497739	7499055	1316	FALSE
WBGene00005437	V:7502649-7504371	201	74	74	0.004976	832.402	10000	3612	832.402	1000	0	0.276855	V	7502649	7504371	1722	FALSE
WBGene00004795	V:5119969-5126916	201	87	86	0.014926	1429.91	10000	5686	1429.91	1000	0	0.175871	V	5119969	5126916	6947	FALSE
WBGene00015444	V:5093714-5096277	201	22	21	0.029851	1542.78	10000	6739	1542.78	1000	0	0.14839	V	5093714	5096277	2563	FALSE
WBGene00006782	V:5097108-5098907	201	19	18	0.01764	1443.76	10000	6597	1443.76	1000	0	0.151584	V	5097108	5098907	1799	FALSE
WBGene00015446	V:5100079-5102117	201	26	26	0.018213	1798.09	10000	9509	1798.09	1000	0	0.105164	V	5100079	5102117	2038	FALSE
WBGene00015447	V:5103041-5105034	201	33	32	0.049752	1209.02	10000	4304	1209.02	1000	0	0.232342	V	5103041	5105034	1993	FALSE
WBGene00015448	V:5105763-5107916	201	35	35	0.004976	1417.02	10000	6930	1417.02	1000	0	0.1443	V	5105763	5107916	2153	FALSE
WBGene00015449	V:5108014-5110789	201	77	76	0.014926	1365.28	10000	6473	1365.28	1000	0	0.154488	V	5108014	5110789	2775	FALSE
WBGene00015450	V:5111496-5113754	201	66	66	0.019901	958.17	10000	4087	958.17	1000	0	0.244678	V	5111496	5113754	2258	FALSE
WBGene00015451	V:5114744-5119209	201	55	54	0.004976	1705	10000	10000	1705	759	0	0.0759	V	5114744	5119209	4465	FALSE
WBGene00006929	X:3403470-3408605	201	42	42	0.007463	1254.4	10000	3450	1254.4	1000	0	0.289855	X	3403470	3408605	5135	FALSE
WBGene00000503	X:3397607-3400017	201	8	7	0.004976	380.423	10000	1188	380.423	1000	0	0.841751	X	3397607	3400017	2410	FALSE
WBGene00006810	X:3408663-3411615,X:3408663-3411683,X:3408693-3411615,X:3408693-3411683	201	15	14	0.004976	1684.64	10000	10000	1684.64	808	0	0.0808	X	3408663	3411615	2952	FALSE
WBGene00000990	X:3412882-3414706	201	6	6	0.014926	1219.89	10000	3001	1219.89	1000	0	0.333222	X	3412882	3414706	1824	FALSE
WBGene00195081	X:3416887-3419213	201	5	4	0.018243	1072.85	10000	3251	1072.85	1000	0	0.307598	X	3416887	3419213	2326	FALSE
WBGene00007309	IV:10115390-10118084,IV:10116254-10118084,IV:10116767-10118084	201	26	26	0.004976	1535.88	10000	3494	1535.88	1000	0	0.286205	IV	10115390	10118084	2694	FALSE
WBGene00007310	IV:10119459-10122305	201	13	13	0.004976	1380.31	10000	3916	1380.31	1000	0	0.255363	IV	10119459	10122305	2846	FALSE
WBGene00255426	IV:10114524-10115129	201	5	5	0.029851	1337.56	10000	2337	1337.56	1000	0	0.427899	IV	10114524	10115129	605	FALSE
WBGene00007304	IV:10088366-10089889,IV:10088370-10088608	201	10	10	0.004976	1118.5	10000	3713	1118.5	1000	0	0.269324	IV	10088366	10089889	1523	FALSE
WBGene00007305	IV:10090733-10092379	201	10	10	0.004976	1288.01	10000	3430	1288.01	1000	0	0.291545	IV	10090733	10092379	1646	FALSE
WBGene00007306	IV:10094199-10095225	201	6	6	0.014926	999.526	10000	2655	999.526	1000	0	0.376648	IV	10094199	10095225	1026	FALSE
WBGene00001001	IV:10097207-10106556	201	43	43	0.014926	1355.43	10000	3118	1355.43	1000	0	0.320718	IV	10097207	10106556	9349	FALSE
WBGene00001204	IV:10107034-10110412	201	28	28	0.009951	890.011	10000	1695	890.011	1000	0	0.589971	IV	10107034	10110412	3378	FALSE
WBGene00007307	IV:10110346-10111577,IV:10110815-10111577	201	5	5	0.029851	2139.7	10000	10000	2139.7	758	0	0.0758	IV	10110346	10111577	1231	FALSE
WBGene00007308	IV:10112890-10114231	201	7	7	0.004976	1046.94	10000	2585	1046.94	1000	0	0.386847	IV	10112890	10114231	1341	FALSE
WBGene00015458	II:5101984-5102647	201	2	2	0.016776	1234.46	10000	3740	1234.46	1000	0	0.26738	II	5101984	5102647	663	FALSE
WBGene00077489	II:5094244-5095370	201	10	9	0.016543	1369.78	10000	6190	1369.78	1000	0	0.161551	II	5094244	5095370	1126	FALSE
WBGene00003402	II:5104429-5108901,II:5104429-5107047,II:5104117-5108901,II:5104429-5108901	201	40	40	0.004976	1676.03	10000	8880	1676.03	1000	0	0.112613	II	5104429	5108901	4472	FALSE
WBGene00015453	II:5093235-5094214	201	4	3	0.016424	1101.1	10000	3956	1101.1	1000	0	0.252781	II	5093235	5094214	979	FALSE
WBGene00004040	II:5083847-5091636	201	37	37	0.019901	1320.09	10000	5057	1320.09	1000	0	0.197746	II	5083847	5091636	7789	FALSE
WBGene00015454	II:5081494-5083441	201	14	14	0.016155	767.213	10000	1986	767.213	1000	0	0.503525	II	5081494	5083441	1947	FALSE
WBGene00015456	II:5099437-5100242	201	3	3	0.004976	959.367	10000	2558	959.367	1000	0	0.39093	II	5099437	5100242	805	FALSE
WBGene00015457	II:5100411-5101783	201	5	5	0.017018	1252.12	10000	3380	1252.12	1000	0	0.295858	II	5100411	5101783	1372	FALSE
WBGene00007311	II:7958843-7960237	201	6	6	0.017162	2824.56	10000	10000	2824.56	104	0	0.0104	II	7958843	7960237	1394	FALSE
WBGene00007312	II:14534297-14535266	201	8	8	0.024876	1170.13	10000	2380	1170.13	1000	0	0.420168	II	14534297	14535266	969	FALSE
WBGene00007313	II:14535446-14537579,II:14535922-14537579	201	24	24	0.009951	962.24	10000	1567	962.24	1000	0	0.638162	II	14535446	14537579	2133	FALSE
WBGene00007314	II:14540818-14548791	201	69	69	0.016905	1082.66	10000	1856	1082.66	1000	0	0.538793	II	14540818	14548791	7973	FALSE
WBGene00003392	II:14552504-14561596,II:14552526-14556073	201	79	79	0.009951	1470.77	10000	3951	1470.77	1000	0	0.2531	II	14552504	14561596	9092	FALSE
WBGene00007315	II:14537945-14539162,II:14537990-14539162	201	17	17	0.044777	1146.36	10000	1774	1146.36	1000	0	0.563698	II	14537945	14539162	1217	FALSE
WBGene00007316	II:14550912-14552485,II:14552295-14552485	201	16	16	0.029851	1268.17	10000	2416	1268.17	1000	0	0.413907	II	14550912	14552485	1573	FALSE
WBGene00004083	V:10702548-10704906	201	11	11	0.019901	1488.31	10000	5419	1488.31	1000	0	0.184536	V	10702548	10704906	2358	FALSE
WBGene00003999	X:10854319-10859293,X:10854319-10858712	201	37	37	0.955224	1088.37	10000	1997	1088.37	1000	0	0.500751	X	10854319	10859293	4974	FALSE
WBGene00007317	X:10842681-10844674	201	14	14	0.017832	1068.87	10000	2014	1068.87	1000	0	0.496524	X	10842681	10844674	1993	FALSE
WBGene00003043	IV:6842963-6844966,IV:6842963-6845901	201	10	10	0.018137	1680.87	10000	7923	1680.87	1000	0	0.126215	IV	6842963	6844966	2003	FALSE
WBGene00007319	III:9987767-9988460	201	4	4	0.004976	1190.43	10000	2959	1190.43	1000	0	0.337952	III	9987767	9988460	693	FALSE
WBGene00219280	III:10012435-10013205	201	3	3	0.004976	600.939	10000	1419	600.939	1000	0	0.704722	III	10012435	10013205	770	FALSE
WBGene00219314	III:9998541-9999335	201	6	6	0.024876	938.537	10000	1876	938.537	1000	0	0.533049	III	9998541	9999335	794	FALSE
WBGene00007320	III:9999818-10000516	201	4	3	0.014926	1278.6	10000	4876	1278.6	1000	0	0.205086	III	9999818	10000516	698	FALSE
WBGene00004100	III:9996210-9997920	201	13	13	0.009951	904.48	10000	2034	904.48	1000	0	0.491642	III	9996210	9997920	1710	FALSE
WBGene00007321	III:9993884-9996235	201	22	22	0.014926	1147.46	10000	3124	1147.46	1000	0	0.320102	III	9993884	9996235	2351	FALSE
WBGene00007322	III:10001374-10003782	201	24	24	0.014926	1092.7	10000	3636	1092.7	1000	0	0.275028	III	10001374	10003782	2408	FALSE
WBGene00007323	III:10007972-10010177	201	11	11	0.034826	870.639	10000	2070	870.639	1000	0	0.483092	III	10007972	10010177	2205	FALSE
WBGene00004344	III:10015110-10016534,III:10014592-10016534	201	16	16	0.009951	914.02	10000	1958	914.02	1000	0	0.510725	III	10015110	10016534	1424	FALSE
WBGene00007324	III:10005456-10006784	201	12	12	0.029851	3391.16	10000	10000	3391.16	26	0	0.0026	III	10005456	10006784	1328	FALSE
WBGene00007328	II:9918124-9920568	201	12	12	0.019901	1087.67	10000	3276	1087.67	1000	0	0.30525	II	9918124	9920568	2444	FALSE
WBGene00007329	II:9922247-9930830,II:9922247-9930830,II:9922247-9930770	201	58	58	0.024876	827.766	10000	1793	827.766	1000	0	0.557724	II	9922247	9930830	8583	FALSE
WBGene00007330	II:9934403-9936893	201	15	15	0.014926	1084.13	10000	2331	1084.13	1000	0	0.429	II	9934403	9936893	2490	FALSE
WBGene00007331	II:9931844-9934427,II:9931844-9934431,II:9931844-9934443	201	13	13	0.004976	965.248	10000	2194	965.248	1000	0	0.455789	II	9931844	9934427	2583	FALSE
WBGene00007332	II:9939153-9940337,II:9939218-9940337,II:9939465-9940337,II:9939229-9940337,II:9939230-9940337	201	7	7	0.004976	1211.45	10000	2926	1211.45	1000	0	0.341763	II	9939153	9940337	1184	FALSE
WBGene00007333	II:9940760-9944047,II:9940760-9944047,II:9943014-9944047	201	12	12	0.019901	702.604	10000	1344	702.604	1000	0	0.744048	II	9940760	9944047	3287	FALSE
WBGene00007334	II:9938105-9938963	201	10	10	0.004976	1330.51	10000	3819	1330.51	1000	0	0.261849	II	9938105	9938963	858	FALSE
WBGene00086567	II:9917121-9917943	201	10	10	0.004976	1473.06	10000	3795	1473.06	1000	0	0.263505	II	9917121	9917943	822	FALSE
WBGene00007335	IV:11253984-11255720	201	6	6	0.039801	2022.71	10000	10000	2022.71	640	0	0.064	IV	11253984	11255720	1736	FALSE
WBGene00001795	IV:11248901-11259465	201	44	44	0.039801	1946.45	10000	10000	1946.45	583	0	0.0583	IV	11248901	11259465	10564	FALSE
WBGene00007336	IV:11246447-11248052	201	7	7	0.004976	931.133	10000	1835	931.133	1000	0	0.544959	IV	11246447	11248052	1605	FALSE
WBGene00007337	IV:11260330-11261170	201	3	2	0.020514	976.777	10000	3613	976.777	1000	0	0.276778	IV	11260330	11261170	840	FALSE
WBGene00007338	IV:11231669-11233123	201	10	10	0.039801	1803.92	10000	9098	1803.92	1000	0	0.109914	IV	11231669	11233123	1454	FALSE
WBGene00235138	IV:11238948-11241453	201	7	7	0.021251	2209.46	10000	10000	2209.46	411	0	0.0411	IV	11238948	11241453	2505	FALSE
WBGene00015460	V:7239770-7241366,V:7239770-7241360	201	52	52	0.004976	799.251	10000	3554	799.251	1000	0	0.281373	V	7239770	7241366	1596	FALSE
WBGene00015461	V:7231189-7232749	201	49	49	0.009951	853.82	10000	3541	853.82	1000	0	0.282406	V	7231189	7232749	1560	FALSE
WBGene00001428	V:7225368-7226314	201	24	24	0.024876	939.852	10000	4084	939.852	1000	0	0.244858	V	7225368	7226314	946	FALSE
WBGene00001563	V:7226374-7230848	201	173	173	0.019901	825.485	10000	3622	825.485	1000	0	0.276091	V	7226374	7230848	4474	FALSE
WBGene00015462	V:7232433-7234826	201	107	107	0.009951	795.959	10000	3610	795.959	1000	0	0.277008	V	7232433	7234826	2393	FALSE
WBGene00015463	V:7234923-7237130	201	65	64	0.020984	929.793	10000	4199	929.793	1000	0	0.238152	V	7234923	7237130	2207	FALSE
WBGene00015464	V:7242906-7247050,V:7242906-7247287,V:7242906-7247157,V:7242906-7247297	201	113	113	0.029851	1106.21	10000	4687	1106.21	1000	0	0.213356	V	7242906	7247050	4144	FALSE
WBGene00015465	V:7252324-7255157	201	54	54	0.049752	1279.21	10000	4275	1279.21	1000	0	0.233918	V	7252324	7255157	2833	FALSE
WBGene00015466	V:7237392-7239662,V:7237442-7239662,V:7237392-7238151,V:7237442-7238151	201	90	90	0.019901	915.768	10000	3815	915.768	1000	0	0.262123	V	7237392	7239662	2270	FALSE
WBGene00007325	X:11160980-11163686	201	21	21	0.021219	1374.11	10000	4874	1374.11	1000	0	0.20517	X	11160980	11163686	2706	FALSE
WBGene00007326	X:11153064-11157643	201	30	30	0.034826	1128.97	10000	2189	1128.97	1000	0	0.45683	X	11153064	11157643	4579	FALSE
WBGene00007327	X:11142970-11152820	201	78	78	0.9602	1496.49	10000	5996	1496.49	1000	0	0.166778	X	11142970	11152820	9850	FALSE
WBGene00015477	III:6080562-6084737,III:6082170-6084737,III:6082790-6084737,III:6082164-6084737	201	23	23	0.014926	1080.87	10000	2965	1080.87	1000	0	0.337268	III	6080562	6084737	4175	FALSE
WBGene00015478	III:6067856-6072076,III:6067856-6069902,III:6067890-6068827,III:6067856-6072068	201	24	24	0.007463	1069.79	10000	3464	1069.79	1000	0	0.288684	III	6067856	6072076	4220	FALSE
WBGene00015479	III:6084672-6087455	201	14	14	0.004976	1035.5	10000	3233	1035.5	1000	0	0.30931	III	6084672	6087455	2783	FALSE
WBGene00015480	III:6088684-6102862,III:6088684-6102741,III:6088684-6091058	201	101	101	0.009951	1345.91	10000	6027	1345.91	1000	0	0.16592	III	6088684	6102862	14178	FALSE
WBGene00015481	III:6436607-6439958	201	19	19	0.004976	1128.49	10000	4007	1128.49	1000	0	0.249563	III	6436607	6439958	3351	FALSE
WBGene00015487	III:6431036-6431792	201	3	3	0.009951	944.719	10000	2069	944.719	1000	0	0.483325	III	6431036	6431792	756	FALSE
WBGene00003214	III:6440144-6441867,III:6440144-6443000,III:6440144-6442837,III:6440144-6442822,III:6440144-6443000,III:6440144-6442837	201	20	19	0.026083	1233.22	10000	4777	1233.22	1000	0	0.209336	III	6440144	6441867	1723	FALSE
WBGene00002855	III:6444691-6446907,III:6444691-6446943	201	9	9	0.014926	909.549	10000	3139	909.549	1000	0	0.318573	III	6444691	6446907	2216	FALSE
WBGene00015488	III:6443074-6443971	201	5	5	0.025836	731.713	10000	1842	731.713	1000	0	0.542888	III	6443074	6443971	897	FALSE
WBGene00006516	III:6433238-6436500	201	10	9	0.004976	1088.55	10000	3449	1088.55	1000	0	0.289939	III	6433238	6436500	3262	FALSE
WBGene00006515	III:6432180-6433153	201	10	10	0.014926	1541.9	10000	6996	1541.9	1000	0	0.142939	III	6432180	6433153	973	FALSE
WBGene00002881	III:6407128-6410018	201	16	16	0.014926	908.794	10000	2488	908.794	1000	0	0.401929	III	6407128	6410018	2890	FALSE
WBGene00015483	III:6410035-6411559	201	5	5	0.025928	1487.82	10000	5811	1487.82	1000	0	0.172087	III	6410035	6411559	1524	FALSE
WBGene00003523	III:6412247-6414993,III:6411579-6414993,III:6411579-6414993	201	17	17	0.025809	250.431	10000	1173	250.431	1000	0	0.852515	III	6412247	6414993	2746	FALSE
WBGene00015484	III:6415778-6419457,III:6415778-6421712,III:6415771-6419457,III:6415771-6421712	201	25	25	0.004976	1157.08	10000	3942	1157.08	1000	0	0.253678	III	6415778	6419457	3679	FALSE
WBGene00015485	III:6422458-6427305	201	17	17	0.009951	749.01	10000	1889	749.01	1000	0	0.529381	III	6422458	6427305	4847	FALSE
WBGene00015486	III:6427530-6430934	201	22	22	0.004976	975.458	10000	2632	975.458	1000	0	0.379939	III	6427530	6430934	3404	FALSE
WBGene00007339	II:11411881-11415729,II:11411881-11415772	201	30	30	0.004976	1118.13	10000	3073	1118.13	1000	0	0.325415	II	11411881	11415729	3848	FALSE
WBGene00007340	II:11418313-11423381	201	35	35	0.019901	1092.04	10000	2760	1092.04	1000	0	0.362319	II	11418313	11423381	5068	FALSE
WBGene00014666	II:11425268-11430344,II:11424829-11430344,II:11425268-11430599,II:11424829-11430599	201	29	29	0.02566	804.762	10000	1869	804.762	1000	0	0.535045	II	11425268	11430344	5076	FALSE
WBGene00007341	II:11431867-11432766	201	8	8	0.025629	866.067	10000	2507	866.067	1000	0	0.398883	II	11431867	11432766	899	FALSE
WBGene00007342	II:11434220-11434958	201	7	7	0.024876	1647.23	10000	8096	1647.23	1000	0	0.123518	II	11434220	11434958	738	FALSE
WBGene00044029	II:11410113-11411975	201	41	41	0.014926	1123.01	10000	2842	1123.01	1000	0	0.351865	II	11410113	11411975	1862	FALSE
WBGene00015470	III:5597955-5600058,III:5597955-5600058	201	9	9	0.02938	928.449	10000	3291	928.449	1000	0	0.303859	III	5597955	5600058	2103	FALSE
WBGene00022910	III:5626943-5628206	201	7	7	0.029252	429.491	10000	1312	429.491	1000	0	0.762195	III	5626943	5628206	1263	FALSE
WBGene00000900	III:5625141-5632318,III:5626485-5632318,III:5625013-5632319,III:5625141-5630098	201	30	30	0.004976	881.814	10000	2353	881.814	1000	0	0.424989	III	5625141	5632318	7177	FALSE
WBGene00015467	III:5614971-5617272	201	17	16	0.029978	426.477	10000	1379	426.477	1000	0	0.725163	III	5614971	5617272	2301	FALSE
WBGene00000239	III:5612273-5614679,III:5612273-5614679	201	9	8	0.004976	1188.51	10000	3451	1188.51	1000	0	0.289771	III	5612273	5614679	2406	FALSE
WBGene00001514	III:5604459-5607553	201	12	12	0.009951	1289.79	10000	4485	1289.79	1000	0	0.222965	III	5604459	5607553	3094	FALSE
WBGene00015468	III:5600381-5603656,III:5600381-5603656	201	21	21	0.009951	1392.76	10000	5642	1392.76	1000	0	0.177242	III	5600381	5603656	3275	FALSE
WBGene00015469	III:5607507-5610346	201	16	16	0.029455	1194.5	10000	4631	1194.5	1000	0	0.215936	III	5607507	5610346	2839	FALSE
WBGene00004927	X:1128985-1132709,X:1128985-1132925	201	31	31	0.004976	1037.08	10000	3348	1037.08	1000	0	0.298686	X	1128985	1132709	3724	FALSE
WBGene00015471	X:1125669-1128288,X:1125742-1128288,X:1125169-1128288	201	28	28	0.004976	842.808	10000	1938	842.808	1000	0	0.515996	X	1125669	1128288	2619	FALSE
WBGene00015472	X:1111902-1116794	201	27	26	0.004976	1246.78	10000	3695	1246.78	1000	0	0.270636	X	1111902	1116794	4892	FALSE
WBGene00015473	X:1107968-1110110	201	19	19	0.004976	821.216	10000	1724	821.216	1000	0	0.580046	X	1107968	1110110	2142	FALSE
WBGene00002062	X:1104211-1106247	201	10	10	0.029611	990.373	10000	2192	990.373	1000	0	0.456204	X	1104211	1106247	2036	FALSE
WBGene00015474	X:1117196-1119407	201	8	7	0.004976	1705.4	10000	9164	1705.4	1000	0	0.109123	X	1117196	1119407	2211	FALSE
WBGene00015476	X:1122487-1124224,X:1122420-1124234	201	15	14	0.029851	444.362	10000	1198	444.362	1000	0	0.834725	X	1122487	1124224	1737	FALSE
WBGene00015492	X:4588767-4590447	201	17	17	0.049752	1386.32	10000	4693	1386.32	1000	0	0.213083	X	4588767	4590447	1680	FALSE
WBGene00015493	X:4586916-4587993	201	13	12	0.004976	462.606	10000	1228	462.606	1000	0	0.814332	X	4586916	4587993	1077	FALSE
WBGene00015494	X:4579506-4581641,X:4578248-4581641	201	31	31	0.044777	1346.4	10000	3235	1346.4	1000	0	0.309119	X	4579506	4581641	2135	FALSE
WBGene00000133	X:4571447-4573914	201	22	22	0.030143	1290.19	10000	3689	1290.19	1000	0	0.271076	X	4571447	4573914	2467	FALSE
WBGene00000136	X:4565301-4569393	201	26	26	0.039801	1923.46	10000	10000	1923.46	842	0	0.0842	X	4565301	4569393	4092	FALSE
WBGene00015495	X:4562194-4562837	201	2	1	0.004976	476.049	10000	2127	476.049	990	10	0.467795	X	4562194	4562837	643	FALSE
WBGene00015496	X:4581597-4585665	201	25	25	0.019901	1317.17	10000	2821	1317.17	1000	0	0.354484	X	4581597	4585665	4068	FALSE
WBGene00001455	X:4591280-4592504,X:4592150-4592504	201	9	8	0.049752	1068.17	10000	2311	1068.17	1000	0	0.432713	X	4591280	4592504	1224	FALSE
WBGene00005643	V:762816-764657,V:762733-764657,V:762816-764593	201	99	99	0.024876	806.886	10000	3312	806.886	1000	0	0.301932	V	762816	764657	1841	FALSE
WBGene00005613	V:734419-736271	201	74	74	0.007463	898.897	10000	1356	898.897	1000	0	0.737463	V	734419	736271	1852	FALSE
WBGene00005612	V:736802-738870	201	54	54	0.007463	1342.51	10000	2913	1342.51	1000	0	0.343289	V	736802	738870	2068	FALSE
WBGene00006288	V:751325-752779	201	91	91	0.049752	887.85	10000	2153	887.85	1000	0	0.464468	V	751325	752779	1454	FALSE
WBGene00005228	V:728311-734279,V:728308-734279,V:728311-734279	201	291	290	0.009951	1238.73	10000	4098	1238.73	1000	0	0.244021	V	728311	734279	5968	FALSE
WBGene00206359	V:760189-761414	201	15	15	0.004976	1056.77	10000	1642	1056.77	1000	0	0.609013	V	760189	761414	1225	FALSE
WBGene00006087	V:756468-757892	201	71	71	0.039801	876.771	10000	3705	876.771	1000	0	0.269906	V	756468	757892	1424	FALSE
WBGene00005642	V:753333-755048	201	91	90	0.049752	763.763	10000	2916	763.763	1000	0	0.342936	V	753333	755048	1715	FALSE
WBGene00005516	V:748343-750467	201	101	101	0.019901	1427.09	10000	2602	1427.09	1000	0	0.38432	V	748343	750467	2124	FALSE
WBGene00006182	V:743647-745475	201	94	94	0.009951	1237.39	10000	2029	1237.39	1000	0	0.492854	V	743647	745475	1828	FALSE
WBGene00015489	V:742119-743273	201	79	78	0.044777	783.244	10000	2035	783.244	1000	0	0.4914	V	742119	743273	1154	FALSE
WBGene00001564	V:724206-728103,V:724359-728103	201	131	131	0.009951	1260.3	10000	2624	1260.3	1000	0	0.381098	V	724206	728103	3897	FALSE
WBGene00007343	X:12941440-12943547	201	13	13	0.029224	837.741	10000	2156	837.741	1000	0	0.463822	X	12941440	12943547	2107	FALSE
WBGene00007344	X:12938696-12940711	201	9	9	0.004976	1436.28	10000	6705	1436.28	1000	0	0.149142	X	12938696	12940711	2015	FALSE
WBGene00007345	X:12945615-12946562	201	3	3	0.030494	1865.91	10000	10000	1865.91	750	0	0.075	X	12945615	12946562	947	FALSE
WBGene00007346	X:12965484-12968731	201	22	21	0.004976	496.961	10000	1483	496.961	1000	0	0.674309	X	12965484	12968731	3247	FALSE
WBGene00007347	X:14734445-14740088	201	74	74	0.030509	897.725	10000	1880	897.725	1000	0	0.531915	X	14734445	14740088	5643	FALSE
WBGene00007348	X:14747319-14750390	201	25	24	0.049752	1530.61	10000	6331	1530.61	1000	0	0.157953	X	14747319	14750390	3071	FALSE
WBGene00007349	X:14750856-14752011	201	9	9	0.004976	1058.7	10000	1833	1058.7	1000	0	0.545554	X	14750856	14752011	1155	FALSE
WBGene00007350	X:14754025-14756459	201	11	11	0.031035	1691.29	10000	7638	1691.29	1000	0	0.130924	X	14754025	14756459	2434	FALSE
WBGene00007351	X:14756074-14760963,X:14756074-14760069,X:14756074-14758530	201	33	33	0.004976	1443.5	10000	2855	1443.5	1000	0	0.350263	X	14756074	14760963	4889	FALSE
WBGene00015497	IV:627536-633965	201	55	55	0.039801	1335.88	10000	2687	1335.88	1000	0	0.372162	IV	627536	633965	6429	FALSE
WBGene00000518	III:5651542-5654558,III:5635478-5654558	201	122	122	0.004976	1461.72	10000	8554	1461.72	1000	0	0.116904	III	5651542	5654558	3016	FALSE
WBGene00007352	II:10560017-10563407	201	9	9	0.004976	1118.81	10000	3113	1118.81	1000	0	0.321234	II	10560017	10563407	3390	FALSE
WBGene00007353	II:10570601-10572050,II:10570601-10571415	201	9	8	0.030977	157.373	10000	1036	157.373	1000	0	0.965251	II	10570601	10572050	1449	FALSE
WBGene00007354	II:10572262-10574070	201	10	9	0.004976	828.636	10000	2388	828.636	1000	0	0.41876	II	10572262	10574070	1808	FALSE
WBGene00007356	II:10564174-10564678	201	2	2	0.030684	831.402	10000	1993	831.402	999	1	0.501505	II	10564174	10564678	504	FALSE
WBGene00007357	IV:17427727-17429603,IV:17428427-17429603,IV:17427716-17429603,IV:17427716-17429603	201	12	11	0.030952	1594.76	10000	10000	1594.76	945	0	0.0945	IV	17427727	17429603	1876	FALSE
WBGene00001550	IV:17432976-17440091,IV:17432976-17440091	201	50	50	0.039801	1578.42	10000	4846	1578.42	1000	0	0.206356	IV	17432976	17440091	7115	FALSE
WBGene00007358	IV:17429755-17431968	201	15	15	0.034826	2130.32	10000	10000	2130.32	747	0	0.0747	IV	17429755	17431968	2213	FALSE
WBGene00007359	IV:17437337-17438155	201	4	4	0.031379	1400.88	10000	3336	1400.88	1000	0	0.29976	IV	17437337	17438155	818	FALSE
WBGene00015499	I:6012057-6021983	201	54	54	0.004976	1544.17	10000	9773	1544.17	1000	0	0.102323	I	6012057	6021983	9926	FALSE
WBGene00004803	I:5990738-5992668	201	15	14	0.031204	962.162	10000	2954	962.162	1000	0	0.338524	I	5990738	5992668	1930	FALSE
WBGene00044414	I:6004652-6007595	201	17	17	0.004976	1551.61	10000	6537	1551.61	1000	0	0.152975	I	6004652	6007595	2943	FALSE
WBGene00015500	I:6006332-6007324	201	2	2	0.009951	649.571	10000	1886	649.571	1000	0	0.530223	I	6006332	6007324	992	FALSE
WBGene00015501	I:5986491-5990581,I:5986491-5990581	201	27	27	0.014926	1265.52	10000	4676	1265.52	1000	0	0.213858	I	5986491	5990581	4090	FALSE
WBGene00015502	I:5980790-5981588	201	3	3	0.031193	601.286	10000	1416	601.286	1000	0	0.706215	I	5980790	5981588	798	FALSE
WBGene00015504	I:5978689-5985869	201	24	24	0.014926	1155.39	10000	4511	1155.39	1000	0	0.22168	I	5978689	5985869	7180	FALSE
WBGene00006823	I:5992669-6001099,I:5992669-5999240	201	59	59	0.99005	1303.26	10000	5702	1303.26	1000	0	0.175377	I	5992669	6001099	8430	FALSE
WBGene00015505	I:6008077-6009606,I:6008077-6009429,I:6008077-6009490	201	9	9	0.039801	1052.72	10000	2487	1052.72	1000	0	0.402091	I	6008077	6009606	1529	FALSE
WBGene00004380	I:6009780-6011523	201	8	8	0.004976	1190.11	10000	3786	1190.11	1000	0	0.264131	I	6009780	6011523	1743	FALSE
WBGene00015507	IV:7846641-7854562,IV:7846641-7854562,IV:7850277-7854562,IV:7850277-7854562,IV:7852362-7854562,IV:7852439-7854562	201	40	40	0.009951	1604.65	10000	9195	1604.65	1000	0	0.108755	IV	7846641	7854562	7921	FALSE
WBGene00015508	IV:7830561-7832440	201	8	8	0.019901	1038.58	10000	2644	1038.58	1000	0	0.378215	IV	7830561	7832440	1879	FALSE
WBGene00015509	IV:7826327-7829291,IV:7826327-7829301,IV:7826327-7829291,IV:7826327-7829301	201	12	12	0.030488	1227.26	10000	3722	1227.26	1000	0	0.268673	IV	7826327	7829291	2964	FALSE
WBGene00015510	IV:7832342-7834675	201	10	10	0.034826	1425.48	10000	5428	1425.48	1000	0	0.18423	IV	7832342	7834675	2333	FALSE
WBGene00015511	IV:7837372-7838520	201	8	8	0.034826	1699.66	10000	7748	1699.66	1000	0	0.129066	IV	7837372	7838520	1148	FALSE
WBGene00015512	II:7773879-7777823,II:7773879-7777827	201	17	17	0.004976	1433.53	10000	4759	1433.53	1000	0	0.210128	II	7773879	7777823	3944	FALSE
WBGene00015513	II:7779341-7781254	201	7	7	0.014926	1182.65	10000	2682	1182.65	1000	0	0.372856	II	7779341	7781254	1913	FALSE
WBGene00015514	II:7790559-7791378	201	8	8	0.030352	1387.69	10000	5396	1387.69	1000	0	0.185322	II	7790559	7791378	819	FALSE
WBGene00004823	II:7783816-7784647	201	4	4	0.030267	1359.6	10000	4030	1359.6	1000	0	0.248139	II	7783816	7784647	831	FALSE
WBGene00015515	II:7781578-7783348	201	4	4	0.030183	1160.63	10000	3864	1160.63	1000	0	0.258799	II	7781578	7783348	1770	FALSE
WBGene00015516	II:7772566-7773912	201	6	6	0.014926	1391.08	10000	3942	1391.08	1000	0	0.253678	II	7772566	7773912	1346	FALSE
WBGene00005262	II:7763936-7765516	201	10	10	0.014926	1322.92	10000	5385	1322.92	1000	0	0.185701	II	7763936	7765516	1580	FALSE
WBGene00015517	II:7765544-7772017,II:7766795-7767784,II:7766788-7769429	201	42	42	0.004976	1306.87	10000	4840	1306.87	1000	0	0.206612	II	7765544	7772017	6473	FALSE
WBGene00001615	II:7785073-7794319,II:7785425-7794319	201	40	39	0.009951	1293.17	10000	4949	1293.17	1000	0	0.202061	II	7785073	7794319	9246	FALSE
WBGene00007360	V:13902794-13903886	201	52	52	0.030145	898.233	10000	3616	898.233	1000	0	0.276549	V	13902794	13903886	1092	FALSE
WBGene00006277	V:13918640-13920032	201	46	46	0.039801	876.883	10000	3658	876.883	1000	0	0.273373	V	13918640	13920032	1392	FALSE
WBGene00005933	V:13921029-13922404	201	38	38	0.009951	874.69	10000	2883	874.69	1000	0	0.346861	V	13921029	13922404	1375	FALSE
WBGene00044114	V:13924150-13925807	201	90	90	0.009951	808.542	10000	3407	808.542	1000	0	0.293513	V	13924150	13925807	1657	FALSE
WBGene00044115	V:13926697-13929320	201	99	99	0.039801	910.694	10000	3831	910.694	1000	0	0.261028	V	13926697	13929320	2623	FALSE
WBGene00044116	V:13929802-13931252	201	69	69	0.049752	951.522	10000	4081	951.522	1000	0	0.245038	V	13929802	13931252	1450	FALSE
WBGene00189947	V:13931524-13932198	201	32	31	0.009951	905.62	10000	4221	905.62	1000	0	0.236911	V	13931524	13932198	674	FALSE
WBGene00007361	V:13899512-13902653	201	127	127	0.029851	934.899	10000	3965	934.899	1000	0	0.252207	V	13899512	13902653	3141	FALSE
WBGene00007362	V:13896656-13898488	201	72	72	0.004976	778.912	10000	3054	778.912	1000	0	0.327439	V	13896656	13898488	1832	FALSE
WBGene00007363	V:13906489-13908037	201	59	59	0.039801	968.894	10000	3767	968.894	1000	0	0.265463	V	13906489	13908037	1548	FALSE
WBGene00007364	V:13904610-13905996	201	57	57	0.029425	847.116	10000	3596	847.116	1000	0	0.278087	V	13904610	13905996	1386	FALSE
WBGene00007365	V:13908127-13908967,V:13908127-13909513	201	49	49	0.049752	832.135	10000	3655	832.135	1000	0	0.273598	V	13908127	13908967	840	FALSE
WBGene00007366	V:13909747-13911524	201	102	102	0.029851	888.141	10000	3777	888.141	1000	0	0.26476	V	13909747	13911524	1777	FALSE
WBGene00001552	V:13912079-13915436	201	106	106	0.019901	798.646	10000	3064	798.646	1000	0	0.326371	V	13912079	13915436	3357	FALSE
WBGene00006278	V:13916495-13918051	201	57	57	0.030288	871.178	10000	3662	871.178	1000	0	0.273075	V	13916495	13918051	1556	FALSE
WBGene00007367	V:15479543-15481677	201	110	110	0.009951	800.512	10000	3639	800.512	1000	0	0.274801	V	15479543	15481677	2134	FALSE
WBGene00005428	V:15493979-15495761	201	89	89	0.019901	1166.26	10000	5025	1166.26	1000	0	0.199005	V	15493979	15495761	1782	FALSE
WBGene00007373	V:15486387-15487118	201	53	52	0.004976	868.76	10000	4027	868.76	1000	0	0.248324	V	15486387	15487118	731	FALSE
WBGene00007368	V:15476230-15478566,V:15476230-15478564,V:15476438-15478566,V:15476438-15478564,V:15476063-15478566,V:15476063-15478564,V:15476119-15478566,V:15476119-15478564	201	109	109	0.039801	930.867	10000	3932	930.867	1000	0	0.254323	V	15476230	15478566	2336	FALSE
WBGene00007369	V:15484053-15484637	201	30	30	0.029669	821.948	10000	3754	821.948	1000	0	0.266383	V	15484053	15484637	584	FALSE
WBGene00007370	V:15491067-15492770	201	95	95	0.030276	1270.02	10000	5828	1270.02	1000	0	0.171585	V	15491067	15492770	1703	FALSE
WBGene00005429	V:15496268-15497567	201	75	75	0.009951	913.808	10000	3852	913.808	1000	0	0.259605	V	15496268	15497567	1299	FALSE
WBGene00007372	V:15498742-15511421	201	653	653	0.024876	1047.73	10000	4413	1047.73	1000	0	0.226603	V	15498742	15511421	12679	FALSE
WBGene00004452	V:15512178-15512737,V:15512178-15512735,V:15512178-15512736,V:15512178-15512773,V:15512178-15512734,V:15512165-15512736	201	21	21	0.009951	1065.42	10000	4714	1065.42	1000	0	0.212134	V	15512178	15512737	559	FALSE
WBGene00005768	V:15488063-15489401	201	75	75	0.030016	1105.32	10000	4731	1105.32	1000	0	0.211372	V	15488063	15489401	1338	FALSE
WBGene00044169	II:9375858-9377209	201	13	13	0.004976	1000.67	10000	1926	1000.67	1000	0	0.519211	II	9375858	9377209	1351	FALSE
WBGene00175031	II:9375106-9375848	201	8	8	0.049752	1579.78	10000	4029	1579.78	1000	0	0.248201	II	9375106	9375848	742	FALSE
WBGene00003196	II:9358530-9369087,II:9358530-9369082,II:9358530-9369082,II:9358530-9369082	201	71	71	0.004976	1577.47	10000	6728	1577.47	1000	0	0.148633	II	9358530	9369087	10557	FALSE
WBGene00007374	II:9369177-9372371	201	24	24	0.029983	1260.06	10000	4350	1260.06	1000	0	0.229885	II	9369177	9372371	3194	FALSE
WBGene00007375	II:9373290-9374854	201	24	24	0.030861	2182.13	10000	10000	2182.13	398	0	0.0398	II	9373290	9374854	1564	FALSE
WBGene00005271	II:9383377-9384995,II:9381227-9384995	201	28	28	0.029851	1472.28	10000	5956	1472.28	1000	0	0.167898	II	9383377	9384995	1618	FALSE
WBGene00007377	II:9385538-9386537	201	11	11	0.024876	1757.94	10000	6443	1757.94	1000	0	0.155207	II	9385538	9386537	999	FALSE
WBGene00007378	II:9386583-9390900,II:9386583-9388339	201	42	42	0.034826	1455.94	10000	5680	1455.94	1000	0	0.176056	II	9386583	9390900	4317	FALSE
WBGene00014668	II:9376454-9378282	201	17	17	0.044777	1415.07	10000	4103	1415.07	1000	0	0.243724	II	9376454	9378282	1828	FALSE
WBGene00007379	V:16010709-16012112	201	41	41	0.004976	685.408	10000	3006	685.408	1000	0	0.332668	V	16010709	16012112	1403	FALSE
WBGene00006264	V:16008331-16009664	201	31	31	0.004976	725.422	10000	1880	725.422	1000	0	0.531915	V	16008331	16009664	1333	FALSE
WBGene00006262	V:16006303-16007605	201	31	31	0.004976	672.061	10000	2890	672.061	1000	0	0.346021	V	16006303	16007605	1302	FALSE
WBGene00003653	V:16002594-16004728	201	39	39	0.030823	678.455	10000	2526	678.455	1000	0	0.395883	V	16002594	16004728	2134	FALSE
WBGene00003640	V:15997778-16000653,V:15998756-15999678,V:15998964-16000653	201	101	101	0.009951	789.597	10000	1993	789.597	1000	0	0.501756	V	15997778	16000653	2875	FALSE
WBGene00007380	V:15988753-15991607	201	127	127	0.004976	1105.87	10000	2813	1105.87	1000	0	0.355492	V	15988753	15991607	2854	FALSE
WBGene00007381	V:15992205-15995607	201	69	69	0.007463	1083.41	10000	2831	1083.41	1000	0	0.353232	V	15992205	15995607	3402	FALSE
WBGene00007382	V:15997135-15997768	201	9	9	0.031258	985.567	10000	2146	985.567	1000	0	0.465983	V	15997135	15997768	633	FALSE
WBGene00007383	V:15996213-15996745	201	7	7	0.031211	1034.67	10000	2914	1034.67	1000	0	0.343171	V	15996213	15996745	532	FALSE
WBGene00015518	III:8605831-8606504	201	5	5	0.004976	817.403	10000	1718	817.403	1000	0	0.582072	III	8605831	8606504	673	FALSE
WBGene00015525	III:8609876-8614569	201	22	22	0.014926	1296.01	10000	3478	1296.01	1000	0	0.287522	III	8609876	8614569	4693	FALSE
WBGene00015526	III:8614761-8616324	201	13	13	0.004976	1493.79	10000	6154	1493.79	1000	0	0.162496	III	8614761	8616324	1563	FALSE
WBGene00015519	III:8581101-8583910	201	8	8	0.004976	506.198	10000	1934	506.198	1000	0	0.517063	III	8581101	8583910	2809	FALSE
WBGene00001612	III:8584185-8588615	201	17	16	0.039801	124.55	10000	1066	124.55	1000	0	0.938086	III	8584185	8588615	4430	FALSE
WBGene00015522	III:8591238-8593092	201	10	10	0.019901	1291.99	10000	2640	1291.99	1000	0	0.378788	III	8591238	8593092	1854	FALSE
WBGene00015523	III:8595367-8597870	201	18	18	0.029851	1143.22	10000	2712	1143.22	1000	0	0.368732	III	8595367	8597870	2503	FALSE
WBGene00015524	III:8606507-8609783	201	26	26	0.024876	1274.17	10000	4411	1274.17	1000	0	0.226706	III	8606507	8609783	3276	FALSE
WBGene00015527	X:8872933-8874848	201	14	13	0.004976	371.552	10000	1179	371.552	1000	0	0.848176	X	8872933	8874848	1915	FALSE
WBGene00015528	X:8879648-8880406	201	10	10	0.004976	1312.73	10000	3338	1312.73	1000	0	0.299581	X	8879648	8880406	758	FALSE
WBGene00006716	X:8869624-8871835	201	16	16	0.009951	1475.29	10000	2855	1475.29	1000	0	0.350263	X	8869624	8871835	2211	FALSE
WBGene00015529	X:8857120-8857954,X:8857050-8857954	201	5	5	0.030059	2177.61	10000	10000	2177.61	483	0	0.0483	X	8857120	8857954	834	FALSE
WBGene00006717	X:8867610-8869256	201	27	27	0.004976	1347.57	10000	3179	1347.57	1000	0	0.314564	X	8867610	8869256	1646	FALSE
WBGene00015530	IV:7283256-7283871	201	7	7	0.031821	1277.84	10000	5050	1277.84	1000	0	0.19802	IV	7283256	7283871	615	FALSE
WBGene00015531	IV:7282291-7283086,IV:7276882-7283086	201	29	29	0.009951	1685.14	10000	7953	1685.14	1000	0	0.125739	IV	7282291	7283086	795	FALSE
WBGene00015532	IV:7260884-7262028	201	8	7	0.031356	801.792	10000	1786	801.792	1000	0	0.55991	IV	7260884	7262028	1144	FALSE
WBGene00015534	IV:7254989-7255909	201	8	8	0.014926	1481.53	10000	2828	1481.53	1000	0	0.353607	IV	7254989	7255909	920	FALSE
WBGene00015535	IV:7257216-7258248	201	4	4	0.031218	825.705	10000	2031	825.705	1000	0	0.492368	IV	7257216	7258248	1032	FALSE
WBGene00015536	IV:7262236-7263236	201	2	2	0.031163	415.782	10000	1198	415.782	1000	0	0.834725	IV	7262236	7263236	1000	FALSE
WBGene00015537	IV:7284218-7285873	201	9	9	0.004976	1060.46	10000	2700	1060.46	1000	0	0.37037	IV	7284218	7285873	1655	FALSE
WBGene00015538	IV:5848656-5850849	201	8	8	0.009951	843.353	10000	2629	843.353	1000	0	0.380373	IV	5848656	5850849	2193	FALSE
WBGene00015539	IV:5839477-5844003,IV:5839398-5844003,IV:5842404-5844003	201	80	80	0.004976	1262.17	10000	4512	1262.17	1000	0	0.221631	IV	5839477	5844003	4526	FALSE
WBGene00015540	IV:5843981-5846369	201	10	10	0.009951	1080.68	10000	2285	1080.68	1000	0	0.437637	IV	5843981	5846369	2388	FALSE
WBGene00015541	IV:5850838-5859976,IV:5850838-5853208	201	61	61	0.024876	1162.55	10000	3431	1162.55	1000	0	0.29146	IV	5850838	5859976	9138	FALSE
WBGene00004973	IV:5864528-5865902	201	14	14	0.044777	1284.94	10000	5026	1284.94	1000	0	0.198965	IV	5864528	5865902	1374	FALSE
WBGene00005728	IV:5867688-5870172	201	14	14	0.024876	1120.83	10000	3315	1120.83	1000	0	0.301659	IV	5867688	5870172	2484	FALSE
WBGene00189995	IV:5865857-5867372	201	17	17	0.044777	1051.04	10000	2394	1051.04	1000	0	0.417711	IV	5865857	5867372	1515	FALSE
WBGene00004182	III:6990244-7002311,III:6996481-6997358,III:6990244-7002286,III:6990170-7002311	201	49	49	0.009951	997.508	10000	2435	997.508	1000	0	0.410678	III	6990244	7002311	12067	FALSE
WBGene00015544	III:7002300-7005363	201	15	15	0.019901	1135.88	10000	3362	1135.88	1000	0	0.297442	III	7002300	7005363	3063	FALSE
WBGene00015545	X:16633362-16637633,X:16633362-16637633	201	24	24	0.004976	1535.37	10000	5096	1535.37	1000	0	0.196232	X	16633362	16637633	4271	FALSE
WBGene00015546	X:16621813-16622739	201	7	7	0.004976	895.324	10000	1533	895.324	1000	0	0.652316	X	16621813	16622739	926	FALSE
WBGene00015547	X:16613450-16617605	201	15	15	0.004976	600.236	10000	1378	600.236	1000	0	0.725689	X	16613450	16617605	4155	FALSE
WBGene00015548	X:16638277-16643061,X:16638277-16643560	201	30	30	0.004976	1278.29	10000	3862	1278.29	1000	0	0.258933	X	16638277	16643061	4784	FALSE
WBGene00077591	X:16652104-16654483	201	8	8	0.004976	1143.4	10000	2488	1143.4	1000	0	0.401929	X	16652104	16654483	2379	FALSE
WBGene00000585	IV:7036959-7039580	201	13	13	0.024876	1474.96	10000	4654	1474.96	1000	0	0.214869	IV	7036959	7039580	2621	FALSE
WBGene00006572	IV:7043934-7044604,IV:7044056-7044602	201	5	4	0.033092	1219.89	10000	5112	1219.89	1000	0	0.195618	IV	7043934	7044604	670	FALSE
WBGene00003695	IV:7050155-7053435,IV:7050101-7053435,IV:7050155-7053435,IV:7050101-7053435	201	16	16	0.004976	1388.46	10000	5973	1388.46	1000	0	0.16742	IV	7050155	7053435	3280	FALSE
WBGene00002228	IV:7040210-7043694	201	20	20	0.032915	1533	10000	6577	1533	1000	0	0.152045	IV	7040210	7043694	3484	FALSE
WBGene00015551	IV:7024210-7028146,IV:7026471-7028146	201	19	19	0.009951	1374.63	10000	5192	1374.63	1000	0	0.192604	IV	7024210	7028146	3936	FALSE
WBGene00015552	IV:7017625-7020202	201	11	11	0.014926	1452.85	10000	3183	1452.85	1000	0	0.314169	IV	7017625	7020202	2577	FALSE
WBGene00015553	IV:7012002-7016580,IV:7013194-7016580	201	18	18	0.009951	1109.47	10000	2566	1109.47	1000	0	0.389712	IV	7012002	7016580	4578	FALSE
WBGene00015554	IV:7031290-7032559,IV:7031290-7031951	201	6	6	0.032843	1342.4	10000	4454	1342.4	1000	0	0.224517	IV	7031290	7032559	1269	FALSE
WBGene00015555	IV:7032698-7036859,IV:7032698-7036982	201	20	20	0.009951	1454.64	10000	4593	1454.64	1000	0	0.217723	IV	7032698	7036859	4161	FALSE
WBGene00015557	III:7987128-7990549	201	16	16	0.009951	1223.13	10000	3367	1223.13	1000	0	0.297	III	7987128	7990549	3421	FALSE
WBGene00000542	III:7981073-7986337,III:7981073-7986337,III:7981073-7986314,III:7981168-7981604,III:7981168-7986337	201	43	43	0.004976	1363.2	10000	4443	1363.2	1000	0	0.225073	III	7981073	7986337	5264	FALSE
WBGene00015558	III:7977215-7977801,III:7977215-7979760	201	18	18	0.019901	1139.26	10000	3301	1139.26	1000	0	0.302939	III	7977215	7977801	586	FALSE
WBGene00015559	III:7990788-7996448	201	39	39	0.032577	1300.87	10000	5487	1300.87	1000	0	0.182249	III	7990788	7996448	5660	FALSE
WBGene00044446	III:8004396-8005835	201	5	5	0.032512	1389.86	10000	4804	1389.86	1000	0	0.20816	III	8004396	8005835	1439	FALSE
WBGene00007384	IV:10778985-10780711	201	7	7	0.004976	1009.75	10000	1940	1009.75	1000	0	0.515464	IV	10778985	10780711	1726	FALSE
WBGene00003876	IV:10790597-10794564	201	20	20	0.004976	1250.93	10000	2863	1250.93	1000	0	0.349284	IV	10790597	10794564	3967	FALSE
WBGene00014669	IV:10799675-10802246,IV:10799653-10802246	201	7	6	0.004976	913.718	10000	2116	913.718	1000	0	0.47259	IV	10799675	10802246	2571	FALSE
WBGene00005085	IV:10785089-10786831	201	9	9	0.004976	1589.42	10000	6826	1589.42	1000	0	0.146499	IV	10785089	10786831	1742	FALSE
WBGene00007385	V:11122760-11123867	201	3	3	0.032299	2156.58	10000	10000	2156.58	365	0	0.0365	V	11122760	11123867	1107	FALSE
WBGene00007386	V:11125221-11127278	201	13	13	0.019901	656.97	10000	1338	656.97	1000	0	0.747384	V	11125221	11127278	2057	FALSE
WBGene00007387	V:11127496-11130085	201	24	24	0.019901	1757.51	10000	7413	1757.51	1000	0	0.134898	V	11127496	11130085	2589	FALSE
WBGene00007388	V:11141497-11143063	201	4	4	0.004976	287.668	10000	1022	287.668	1000	0	0.978474	V	11141497	11143063	1566	FALSE
WBGene00007389	V:11138953-11140323,V:11134608-11140323	201	32	32	0.034826	1590.42	10000	4499	1590.42	1000	0	0.222272	V	11138953	11140323	1370	FALSE
WBGene00007390	V:11124302-11125058,V:11124723-11124858	201	3	3	0.004976	1916.86	10000	7917	1916.86	961	39	0.123847	V	11124302	11125058	756	FALSE
WBGene00007391	V:11143058-11144435,V:11143058-11144758	201	14	13	0.024876	786.22	10000	1802	786.22	1000	0	0.554939	V	11143058	11144435	1377	FALSE
WBGene00007392	V:17895306-17896786,V:17895306-17896804	201	8	7	0.014926	435.454	10000	1413	435.454	1000	0	0.707714	V	17895306	17896786	1480	FALSE
WBGene00007393	V:17899827-17901913	201	8	8	0.031691	884.101	10000	1805	884.101	1000	0	0.554017	V	17899827	17901913	2086	FALSE
WBGene00007394	V:17879843-17888984,V:17879843-17887528	201	86	86	0.049752	2527.49	10000	10000	2527.49	265	0	0.0265	V	17879843	17888984	9141	FALSE
WBGene00007395	V:17910318-17917244	201	97	97	0.009951	2108.43	10000	10000	2108.43	639	0	0.0639	V	17910318	17917244	6926	FALSE
WBGene00044795	V:17919036-17921753,V:17920681-17921753	201	58	58	0.049752	1405.36	10000	5616	1405.36	1000	0	0.178063	V	17919036	17921753	2717	FALSE
WBGene00206364	X:4545706-4547835,X:4545702-4549948	201	23	22	0.014926	1130.95	10000	3692	1130.95	1000	0	0.270856	X	4545706	4547835	2129	FALSE
WBGene00001821	X:4554691-4559386,X:4554690-4558855,X:4557134-4558855	201	24	23	0.004976	1404.61	10000	6196	1404.61	1000	0	0.161394	X	4554691	4559386	4695	FALSE
WBGene00015560	X:4544875-4545418	201	4	4	0.031342	1256.92	10000	2471	1256.92	1000	0	0.404694	X	4544875	4545418	543	FALSE
WBGene00003628	X:4532690-4537534,X:4532851-4537534	201	23	23	0.031478	1401.09	10000	3500	1401.09	1000	0	0.285714	X	4532690	4537534	4844	FALSE
WBGene00003963	X:4524186-4526536,X:4524186-4526532,X:4524186-4526536,X:4524186-4526532,X:4524186-4526536,X:4524186-4526532	201	12	12	0.031495	1488.25	10000	3504	1488.25	1000	0	0.285388	X	4524186	4526536	2350	FALSE
WBGene00005008	X:4514098-4516894,X:4514098-4516894	201	12	12	0.031439	990.518	10000	1835	990.518	1000	0	0.544959	X	4514098	4516894	2796	FALSE
WBGene00015561	X:4517742-4521049,X:4517742-4521069,X:4517747-4521049,X:4517747-4521069,X:4517747-4518686	201	13	12	0.004976	751.973	10000	1816	751.973	1000	0	0.550661	X	4517742	4521049	3307	FALSE
WBGene00007396	X:10167095-10171668	201	18	17	0.004976	1086.96	10000	2586	1086.96	1000	0	0.386698	X	10167095	10171668	4573	FALSE
WBGene00007397	X:10172325-10174157	201	9	9	0.039801	2162.82	10000	10000	2162.82	772	0	0.0772	X	10172325	10174157	1832	FALSE
WBGene00007398	X:10174984-10175927	201	3	3	0.032107	503.308	10000	1319	503.308	1000	0	0.75815	X	10174984	10175927	943	FALSE
WBGene00007399	III:9723281-9725214	201	20	20	0.019901	1303.12	10000	4767	1303.12	1000	0	0.209776	III	9723281	9725214	1933	FALSE
WBGene00007406	III:9685169-9686726	201	9	9	0.004976	1066.08	10000	2644	1066.08	1000	0	0.378215	III	9685169	9686726	1557	FALSE
WBGene00003572	III:9715882-9720291	201	37	37	0.004976	1400.38	10000	5475	1400.38	1000	0	0.182648	III	9715882	9720291	4409	FALSE
WBGene00043994	III:9725284-9727539	201	14	14	0.049752	1574.31	10000	5088	1574.31	1000	0	0.196541	III	9725284	9727539	2255	FALSE
WBGene00044227	III:9679697-9681269	201	9	9	0.014926	1380.84	10000	4331	1380.84	1000	0	0.230894	III	9679697	9681269	1572	FALSE
WBGene00007400	III:9694667-9696517,III:9694667-9695352	201	10	10	0.031691	1260.61	10000	4014	1260.61	1000	0	0.249128	III	9694667	9696517	1850	FALSE
WBGene00006579	III:9699880-9709924,III:9699880-9710268,III:9704885-9710252,III:9705621-9710268	201	58	58	0.014926	1179.48	10000	4015	1179.48	1000	0	0.249066	III	9699880	9709924	10044	FALSE
WBGene00003571	III:9710248-9713928	201	21	21	0.014926	1323.62	10000	4528	1323.62	1000	0	0.220848	III	9710248	9713928	3680	FALSE
WBGene00007401	III:9681523-9682829	201	7	7	0.014926	972.177	10000	1646	972.177	1000	0	0.607533	III	9681523	9682829	1306	FALSE
WBGene00007402	III:9676328-9679040	201	12	12	0.019901	1505.59	10000	3753	1505.59	1000	0	0.266454	III	9676328	9679040	2712	FALSE
WBGene00007403	III:9691037-9694572,III:9691037-9694572	201	26	26	0.03185	1257.68	10000	3793	1257.68	1000	0	0.263644	III	9691037	9694572	3535	FALSE
WBGene00007404	III:9686932-9690253	201	21	21	0.014926	1261.96	10000	3098	1261.96	1000	0	0.322789	III	9686932	9690253	3321	FALSE
WBGene00007405	III:9663293-9667529	201	25	25	0.007463	1376.63	10000	4587	1376.63	1000	0	0.218007	III	9663293	9667529	4236	FALSE
WBGene00007407	X:9516506-9517187	201	10	10	0.004976	1181.62	10000	2875	1181.62	1000	0	0.347826	X	9516506	9517187	681	FALSE
WBGene00007408	X:9522489-9523227	201	8	8	0.004976	713.459	10000	1198	713.459	1000	0	0.834725	X	9522489	9523227	738	FALSE
WBGene00007409	X:9529659-9536634,X:9531628-9535218,X:9529532-9535218	201	61	60	0.004976	1194.83	10000	4169	1194.83	1000	0	0.239866	X	9529659	9536634	6975	FALSE
WBGene00003828	X:9539904-9542430	201	10	10	0.031997	1400.99	10000	3104	1400.99	1000	0	0.322165	X	9539904	9542430	2526	FALSE
WBGene00007410	X:9519021-9521486	201	17	17	0.019901	1612.76	10000	4227	1612.76	1000	0	0.236574	X	9519021	9521486	2465	FALSE
WBGene00007411	IV:9185063-9186023,IV:9185063-9185760	201	4	3	0.004976	2812.21	10000	10000	2812.21	76	0	0.0076	IV	9185063	9186023	960	FALSE
WBGene00015566	II:7399009-7400547	201	13	13	0.004976	829.698	10000	1792	829.698	1000	0	0.558036	II	7399009	7400547	1538	FALSE
WBGene00015567	II:7394954-7397351,II:7394764-7397351,II:7394954-7397351,II:7394764-7397351	201	9	9	0.014926	1437.56	10000	3351	1437.56	1000	0	0.298418	II	7394954	7397351	2397	FALSE
WBGene00015568	II:7387161-7389142	201	12	12	0.031884	1214.56	10000	4850	1214.56	1000	0	0.206186	II	7387161	7389142	1981	FALSE
WBGene00003526	II:7400543-7402707	201	8	8	0.004976	1351	10000	6647	1351	1000	0	0.150444	II	7400543	7402707	2164	FALSE
WBGene00015569	II:7381560-7383490,II:7381437-7383490	201	12	12	0.004976	1211.45	10000	3300	1211.45	1000	0	0.30303	II	7381560	7383490	1930	FALSE
WBGene00015564	X:7344046-7344551	201	2	2	0.032898	2336.1	10000	10000	2336.1	285	0	0.0285	X	7344046	7344551	505	FALSE
WBGene00015565	X:7341508-7342783	201	6	6	0.032843	904.337	10000	2666	904.337	999	1	0.374906	X	7341508	7342783	1275	FALSE
WBGene00007420	II:10346396-10347008	201	2	2	0.032788	357.396	10000	1155	357.396	1000	0	0.865801	II	10346396	10347008	612	FALSE
WBGene00007412	II:10346980-10350007,II:10349471-10350005	201	10	10	0.009951	232.205	10000	1020	232.205	1000	0	0.980392	II	10346980	10350007	3027	FALSE
WBGene00007413	II:10339691-10345112	201	40	40	0.047264	1299.56	10000	3459	1299.56	1000	0	0.289101	II	10339691	10345112	5421	FALSE
WBGene00007414	II:10353632-10357518,II:10353632-10357518	201	25	25	0.019901	1377.52	10000	5353	1377.52	1000	0	0.186811	II	10353632	10357518	3886	FALSE
WBGene00007415	II:10360870-10362997	201	10	10	0.032999	1675.61	10000	6386	1675.61	1000	0	0.156593	II	10360870	10362997	2127	FALSE
WBGene00007416	II:10363583-10365709	201	22	22	0.019901	1395.27	10000	6102	1395.27	1000	0	0.163881	II	10363583	10365709	2126	FALSE
WBGene00007417	II:10367741-10369597	201	17	17	0.039801	1495.48	10000	6126	1495.48	1000	0	0.163239	II	10367741	10369597	1856	FALSE
WBGene00007418	II:10352104-10353463	201	12	12	0.039801	3134.4	10000	10000	3134.4	39	0	0.0039	II	10352104	10353463	1359	FALSE
WBGene00007419	II:10350759-10351617	201	5	4	0.004976	949.921	10000	2731	949.921	1000	0	0.366166	II	10350759	10351617	858	FALSE
WBGene00006593	I:443998-461607	201	152	152	0.004976	1333.59	10000	3617	1333.59	1000	0	0.276472	I	443998	461607	17609	FALSE
WBGene00015570	I:420921-423718	201	22	22	0.024876	1278.68	10000	4920	1278.68	1000	0	0.203252	I	420921	423718	2797	FALSE
WBGene00006620	IV:8206613-8213723	201	44	44	0.004976	1471.18	10000	4693	1471.18	1000	0	0.213083	IV	8206613	8213723	7110	FALSE
WBGene00003961	IV:8176484-8188879,IV:8184694-8188879,IV:8178620-8188879	201	61	61	0.009951	1162.75	10000	2346	1162.75	1000	0	0.426257	IV	8176484	8188879	12395	FALSE
WBGene00006957	IV:8188901-8198951,IV:8188901-8193191	201	65	65	0.009951	1373.93	10000	4914	1373.93	1000	0	0.2035	IV	8188901	8198951	10050	FALSE
WBGene00004101	IV:8201378-8205065,IV:8201378-8206048	201	35	35	0.009951	1436.52	10000	4552	1436.52	1000	0	0.219684	IV	8201378	8205065	3687	FALSE
WBGene00015572	IV:8209156-8210395	201	10	10	0.004976	1206.33	10000	2699	1206.33	1000	0	0.370508	IV	8209156	8210395	1239	FALSE
WBGene00015573	IV:8210905-8211828	201	10	10	0.004976	984.948	10000	1899	984.948	1000	0	0.526593	IV	8210905	8211828	923	FALSE
WBGene00044608	IV:8200601-8201235	201	4	4	0.032918	566.505	10000	1163	566.505	1000	0	0.859845	IV	8200601	8201235	634	FALSE
WBGene00000465	III:4489358-4491396,III:4489358-4491392	201	5	5	0.004976	1362.74	10000	4486	1362.74	1000	0	0.222916	III	4489358	4491396	2038	FALSE
WBGene00000223	III:4491626-4499043,III:4491626-4499043,III:4491626-4494450,III:4491626-4494476,III:4491959-4494450,III:4491959-4494476	201	43	43	0.014926	1436.8	10000	4303	1436.8	1000	0	0.232396	III	4491626	4499043	7417	FALSE
WBGene00000380	III:4499190-4508114,III:4499272-4508114,III:4499190-4501509,III:4499272-4501509,III:4499190-4508114,III:4499190-4501580,III:4499190-4501411	201	44	44	0.044777	1400.51	10000	5164	1400.51	1000	0	0.193648	III	4499190	4508114	8924	FALSE
WBGene00015578	V:3502306-3503077	201	53	52	0.032704	796.732	10000	3650	796.732	1000	0	0.273973	V	3502306	3503077	771	FALSE
WBGene00015574	V:3523586-3524575	201	60	60	0.014926	822.37	10000	3724	822.37	1000	0	0.268528	V	3523586	3524575	989	FALSE
WBGene00006258	V:3518188-3519801	201	57	57	0.004976	743.108	10000	2485	743.108	1000	0	0.402414	V	3518188	3519801	1613	FALSE
WBGene00006257	V:3512680-3514343	201	52	52	0.995025	1038.81	10000	4361	1038.81	1000	0	0.229305	V	3512680	3514343	1663	FALSE
WBGene00006259	V:3510177-3512038	201	47	47	0.039801	1003.55	10000	3465	1003.55	1000	0	0.2886	V	3510177	3512038	1861	FALSE
WBGene00006256	V:3507821-3509251	201	60	60	0.029851	882.987	10000	4137	882.987	1000	0	0.241721	V	3507821	3509251	1430	FALSE
WBGene00015576	V:3493636-3500943,V:3493636-3500942,V:3493636-3501763	201	234	234	0.039801	1082.27	10000	3933	1082.27	1000	0	0.254259	V	3493636	3500943	7307	FALSE
WBGene00015577	V:3503129-3505696,V:3503129-3506352	201	106	106	0.019901	849.397	10000	3535	849.397	1000	0	0.282885	V	3503129	3505696	2567	FALSE
WBGene00007421	II:9091108-9093696,II:9091108-9093652	201	15	15	0.019901	1436.5	10000	3586	1436.5	1000	0	0.278862	II	9091108	9093696	2588	FALSE
WBGene00000532	II:9094679-9098846	201	19	19	0.029851	1523.9	10000	6342	1523.9	1000	0	0.157679	II	9094679	9098846	4167	FALSE
WBGene00002986	III:7521462-7524836	201	15	15	0.019901	1476.14	10000	5776	1476.14	1000	0	0.17313	III	7521462	7524836	3374	FALSE
WBGene00015580	III:7508175-7515280	201	31	31	0.004976	1245.4	10000	4134	1245.4	1000	0	0.241896	III	7508175	7515280	7105	FALSE
WBGene00015581	III:7499708-7503246	201	15	15	0.033879	1609.26	10000	7712	1609.26	1000	0	0.129668	III	7499708	7503246	3538	FALSE
WBGene00000479	III:7495387-7497832	201	4	4	0.009951	1190.11	10000	2439	1190.11	1000	0	0.410004	III	7495387	7497832	2445	FALSE
WBGene00000537	III:7515222-7518524	201	14	14	0.004976	1066.86	10000	3045	1066.86	1000	0	0.328407	III	7515222	7518524	3302	FALSE
WBGene00003024	III:7528667-7536632,III:7528670-7534805	201	34	34	0.034061	974.754	10000	2562	974.754	1000	0	0.39032	III	7528667	7536632	7965	FALSE
WBGene00000854	III:7518633-7520805,III:7518627-7520805,III:7518633-7520782	201	6	5	0.004976	3151.79	10000	10000	3151.79	32	0	0.0032	III	7518633	7520805	2172	FALSE
WBGene00015582	III:7498330-7499365,III:7498330-7499591	201	9	9	0.004976	1169.54	10000	3080	1169.54	1000	0	0.324675	III	7498330	7499365	1035	FALSE
WBGene00004932	X:17092717-17094223	201	8	8	0.004976	1057.4	10000	4559	1057.4	999	1	0.219237	X	17092717	17094223	1506	FALSE
WBGene00044773	X:17081102-17082044	201	5	5	0.024876	1305.67	10000	3614	1305.67	1000	0	0.276702	X	17081102	17082044	942	FALSE
WBGene00015583	X:17087881-17093299,X:17087881-17091712	201	39	38	0.019901	1000.48	10000	2991	1000.48	1000	0	0.334336	X	17087881	17093299	5418	FALSE
WBGene00015586	X:17094282-17096537	201	14	14	0.033745	1122.62	10000	3126	1122.62	1000	0	0.319898	X	17094282	17096537	2255	FALSE
WBGene00015587	X:17099111-17100752	201	8	8	0.004976	1089.55	10000	2488	1089.55	1000	0	0.401929	X	17099111	17100752	1641	FALSE
WBGene00015588	X:17102844-17104871	201	9	9	0.004976	972.527	10000	2593	972.527	1000	0	0.385654	X	17102844	17104871	2027	FALSE
WBGene00015589	X:17106698-17107770,X:17106698-17108244	201	7	7	0.019901	1364.58	10000	4207	1364.58	1000	0	0.237699	X	17106698	17107770	1072	FALSE
WBGene00006996	II:8017679-8020759	201	12	12	0.034204	2190.57	10000	10000	2190.57	467	0	0.0467	II	8017679	8020759	3080	FALSE
WBGene00001835	II:8020778-8022561	201	3	3	0.03414	904.337	10000	2467	904.337	1000	0	0.405351	II	8020778	8022561	1783	FALSE
WBGene00007433	II:8022649-8027756	201	22	22	0.014926	1297.83	10000	4383	1297.83	1000	0	0.228154	II	8022649	8027756	5107	FALSE
WBGene00003813	II:8028953-8032708	201	8	8	0.034039	1221.23	10000	2545	1221.23	1000	0	0.392927	II	8028953	8032708	3755	FALSE
WBGene00004723	II:8034344-8035767	201	3	2	0.004976	251.442	10000	1174	251.442	998	2	0.850937	II	8034344	8035767	1423	FALSE
WBGene00007434	II:8035869-8037346	201	4	4	0.03393	817.737	10000	2495	817.737	1000	0	0.400802	II	8035869	8037346	1477	FALSE
WBGene00006724	II:8038270-8039597	201	6	6	0.034505	1955.27	10000	10000	1955.27	684	0	0.0684	II	8038270	8039597	1327	FALSE
WBGene00007435	II:8040005-8041737	201	6	6	0.014926	1324.79	10000	2603	1324.79	1000	0	0.384172	II	8040005	8041737	1732	FALSE
WBGene00007436	II:8037439-8038167	201	2	2	0.004976	904.044	10000	2306	904.044	995	5	0.432567	II	8037439	8038167	728	FALSE
WBGene00007430	V:10125051-10127537	201	14	14	0.012438	1481.17	10000	4961	1481.17	1000	0	0.201572	V	10125051	10127537	2486	FALSE
WBGene00007431	V:10107788-10109898	201	2	2	0.004976	855.568	10000	2449	855.568	995	5	0.407309	V	10107788	10109898	2110	FALSE
WBGene00007432	V:10119573-10120986	201	13	13	0.034826	1299.84	10000	3267	1299.84	1000	0	0.306091	V	10119573	10120986	1413	FALSE
WBGene00044012	V:10121133-10122770	201	12	12	0.004976	1066.08	10000	2389	1066.08	1000	0	0.418585	V	10121133	10122770	1637	FALSE
WBGene00044044	V:10100155-10102016	201	12	12	0.004976	904.337	10000	1442	904.337	1000	0	0.693481	V	10100155	10102016	1861	FALSE
WBGene00007422	V:10102590-10104946,V:10102590-10104946	201	19	19	0.004976	649.543	10000	1278	649.543	1000	0	0.782473	V	10102590	10104946	2356	FALSE
WBGene00007423	V:10105711-10106691,V:10105711-10106539,V:10105711-10106615,V:10105711-10106694	201	10	10	0.004976	1176.43	10000	2742	1176.43	1000	0	0.364697	V	10105711	10106691	980	FALSE
WBGene00007424	V:10109397-10112287,V:10109397-10113465,V:10109397-10112249	201	42	42	0.004976	1080.55	10000	2372	1080.55	1000	0	0.421585	V	10109397	10112287	2890	FALSE
WBGene00007425	V:10114812-10117336,V:10114764-10117336	201	20	20	0.004976	1111	10000	2054	1111	1000	0	0.486855	V	10114812	10117336	2524	FALSE
WBGene00007426	V:10117764-10119688	201	8	8	0.019901	1623.69	10000	6543	1623.69	1000	0	0.152835	V	10117764	10119688	1924	FALSE
WBGene00007427	V:10123637-10124754	201	9	9	0.034283	1202.35	10000	3939	1202.35	1000	0	0.253872	V	10123637	10124754	1117	FALSE
WBGene00007428	V:10130467-10134148,V:10130467-10134148	201	30	29	0.039801	334.514	10000	1276	334.514	1000	0	0.783699	V	10130467	10134148	3681	FALSE
WBGene00007429	V:10134660-10143090,V:10134642-10143019,V:10134719-10143019,V:10134848-10143058	201	35	35	0.004976	1613.34	10000	5489	1613.34	1000	0	0.182183	V	10134660	10143090	8430	FALSE
WBGene00000142	V:10127493-10130295	201	14	14	0.004976	1662.91	10000	4604	1662.91	1000	0	0.217202	V	10127493	10130295	2802	FALSE
WBGene00001174	III:7814398-7817127,III:7814381-7816451,III:7814470-7816340	201	12	12	0.004976	1677.7	10000	8163	1677.7	1000	0	0.122504	III	7814398	7817127	2729	FALSE
WBGene00015590	III:7774688-7776027	201	7	7	0.034131	933.689	10000	2272	933.689	1000	0	0.440141	III	7774688	7776027	1339	FALSE
WBGene00003102	III:7776906-7783454	201	36	36	0.034826	2085.71	10000	10000	2085.71	612	0	0.0612	III	7776906	7783454	6548	FALSE
WBGene00015591	III:7793442-7795409,III:7793444-7795390	201	10	10	0.034175	2206.47	10000	10000	2206.47	513	0	0.0513	III	7793442	7795409	1967	FALSE
WBGene00015592	V:8345758-8349909	201	23	23	0.004976	956.311	10000	2419	956.311	1000	0	0.413394	V	8345758	8349909	4151	FALSE
WBGene00006582	V:8336657-8340672,V:8336657-8340675	201	22	21	0.009951	1889.42	10000	10000	1889.42	741	0	0.0741	V	8336657	8340672	4015	FALSE
WBGene00235325	V:8344017-8345334	201	19	19	0.004976	1147.96	10000	3098	1147.96	1000	0	0.322789	V	8344017	8345334	1317	FALSE
WBGene00015602	II:1619796-1621261,II:1619796-1621256	201	49	49	0.019901	832.546	10000	1994	832.546	1000	0	0.501505	II	1619796	1621261	1465	FALSE
WBGene00015603	II:1621641-1622847	201	43	43	0.009951	1129.91	10000	2219	1129.91	1000	0	0.450653	II	1621641	1622847	1206	FALSE
WBGene00015604	II:1623906-1624672	201	31	31	0.035175	2634.35	10000	10000	2634.35	279	0	0.0279	II	1623906	1624672	766	FALSE
WBGene00015605	II:1631994-1633850	201	2	2	0.019901	1866.09	10000	10000	1866.09	573	0	0.0573	II	1631994	1633850	1856	FALSE
WBGene00044415	II:1625965-1626883	201	50	50	0.044777	1638.2	10000	7445	1638.2	1000	0	0.134318	II	1625965	1626883	918	FALSE
WBGene00015594	II:1611330-1612510	201	68	68	0.035442	3597.38	10000	10000	3597.38	24	0	0.0024	II	1611330	1612510	1180	FALSE
WBGene00015595	II:1604665-1606143	201	74	74	0.035843	3420.8	10000	10000	3420.8	33	0	0.0033	II	1604665	1606143	1478	FALSE
WBGene00015598	II:1609254-1610715	201	56	56	0.024876	2158.47	10000	10000	2158.47	612	0	0.0612	II	1609254	1610715	1461	FALSE
WBGene00015599	II:1612787-1614059	201	73	73	0.036329	2086.37	10000	10000	2086.37	867	0	0.0867	II	1612787	1614059	1272	FALSE
WBGene00015600	II:1614792-1616463	201	91	91	0.039801	2844.68	10000	10000	2844.68	113	0	0.0113	II	1614792	1616463	1671	FALSE
WBGene00015601	II:1616911-1619004	201	132	132	0.009951	868.681	10000	2616	868.681	1000	0	0.382263	II	1616911	1619004	2093	FALSE
WBGene00007437	V:18361034-18362502,V:18361034-18362543	201	19	19	0.009951	1330.26	10000	4992	1330.26	1000	0	0.200321	V	18361034	18362502	1468	FALSE
WBGene00077692	V:18339119-18339907	201	20	19	0.039801	1675.61	10000	6873	1675.61	1000	0	0.145497	V	18339119	18339907	788	FALSE
WBGene00119201	V:18351020-18352672	201	61	61	0.034826	2369.71	10000	10000	2369.71	382	0	0.0382	V	18351020	18352672	1652	FALSE
WBGene00007438	V:18353509-18355842	201	51	51	0.009951	1514.33	10000	5336	1514.33	1000	0	0.187406	V	18353509	18355842	2333	FALSE
WBGene00007440	V:18371845-18373531	201	50	50	0.039801	1136.73	10000	3695	1136.73	1000	0	0.270636	V	18371845	18373531	1686	FALSE
WBGene00015606	II:1797851-1801377	201	67	67	0.017413	2786.76	10000	10000	2786.76	153	0	0.0153	II	1797851	1801377	3526	FALSE
WBGene00015613	II:1785261-1786277	201	50	50	0.042289	1785.96	10000	5712	1785.96	1000	0	0.17507	II	1785261	1786277	1016	FALSE
WBGene00044417	II:1783450-1784442	201	77	77	0.009951	1294.38	10000	3215	1294.38	1000	0	0.311042	II	1783450	1784442	992	FALSE
WBGene00015607	II:1789180-1790217	201	28	27	0.039801	2895.39	10000	10000	2895.39	48	0	0.0048	II	1789180	1790217	1037	FALSE
WBGene00015608	II:1776309-1778526,II:1776309-1777561	201	47	46	0.047264	1975.82	10000	10000	1975.82	800	0	0.08	II	1776309	1778526	2217	FALSE
WBGene00015609	II:1778771-1782307,II:1778771-1782307	201	91	91	0.019901	1837.17	10000	6403	1837.17	1000	0	0.156177	II	1778771	1782307	3536	FALSE
WBGene00015610	II:1787214-1788187	201	54	54	0.037913	3656.36	10000	10000	3656.36	5	0	5e-04	II	1787214	1788187	973	FALSE
WBGene00015611	II:1804156-1808317	201	107	107	0.039801	2954.19	10000	10000	2954.19	103	0	0.0103	II	1804156	1808317	4161	FALSE
WBGene00007450	IV:13623834-13625432	201	16	16	0.004976	1369.36	10000	2748	1369.36	1000	0	0.363901	IV	13623834	13625432	1598	FALSE
WBGene00007457	IV:13648036-13649210	201	12	12	0.009951	1283.97	10000	3989	1283.97	1000	0	0.250689	IV	13648036	13649210	1174	FALSE
WBGene00007458	IV:13646734-13647455,IV:13646742-13647658	201	6	6	0.037778	854.509	10000	2153	854.509	1000	0	0.464468	IV	13646734	13647455	721	FALSE
WBGene00007460	IV:13607439-13609869,IV:13607439-13609883,IV:13609332-13609884,IV:13607930-13609869,IV:13607930-13609883	201	24	24	0.024876	1403.88	10000	3421	1403.88	1000	0	0.292312	IV	13607439	13609869	2430	FALSE
WBGene00045069	IV:13649761-13650338	201	4	3	0.004976	775.267	10000	1948	775.267	996	4	0.51232	IV	13649761	13650338	577	FALSE
WBGene00007451	IV:13622365-13623134	201	3	3	0.004976	904.044	10000	1975	904.044	998	2	0.505823	IV	13622365	13623134	769	FALSE
WBGene00007452	IV:13619507-13621513	201	18	18	0.004976	1411.05	10000	3797	1411.05	1000	0	0.263366	IV	13619507	13621513	2006	FALSE
WBGene00005684	IV:13626768-13632697	201	64	64	0.049752	2463.41	10000	10000	2463.41	349	0	0.0349	IV	13626768	13632697	5929	FALSE
WBGene00007453	IV:13633438-13635220,IV:13633842-13635220	201	16	16	0.044777	1189.4	10000	1928	1189.4	1000	0	0.518672	IV	13633438	13635220	1782	FALSE
WBGene00007454	IV:13637287-13638525	201	8	8	0.037598	2965.72	10000	10000	2965.72	82	0	0.0082	IV	13637287	13638525	1238	FALSE
WBGene00007455	IV:13639265-13644401,IV:13639272-13644401	201	41	41	0.004976	1488.07	10000	4278	1488.07	1000	0	0.233754	IV	13639265	13644401	5136	FALSE
WBGene00007456	IV:13644462-13645923	201	13	13	0.004976	725.782	10000	1484	725.782	1000	0	0.673854	IV	13644462	13645923	1461	FALSE
WBGene00219217	IV:11159569-11160807	201	7	7	0.004976	1190.43	10000	2590	1190.43	1000	0	0.3861	IV	11159569	11160807	1238	FALSE
WBGene00007443	IV:11149853-11150932,IV:11150527-11150822	201	4	4	0.037318	1357.54	10000	3970	1357.54	1000	0	0.251889	IV	11149853	11150932	1079	FALSE
WBGene00007444	IV:11149188-11154335,IV:11150996-11154335,IV:11152431-11154335,IV:11151944-11154335	201	20	20	0.044777	1620	10000	5021	1620	1000	0	0.199164	IV	11149188	11154335	5147	FALSE
WBGene00007445	IV:11155028-11156695,IV:11155056-11156695	201	10	10	0.004976	942.667	10000	1726	942.667	1000	0	0.579374	IV	11155028	11156695	1667	FALSE
WBGene00007446	IV:11157148-11159492,IV:11157148-11159492,IV:11157148-11159492	201	18	18	0.004976	1272.03	10000	3444	1272.03	1000	0	0.29036	IV	11157148	11159492	2344	FALSE
WBGene00007447	IV:11161786-11162551	201	5	5	0.009951	1531.05	10000	5146	1531.05	1000	0	0.194326	IV	11161786	11162551	765	FALSE
WBGene00007448	IV:11162785-11164288	201	14	13	0.037098	733.757	10000	1511	733.757	1000	0	0.661813	IV	11162785	11164288	1503	FALSE
WBGene00004309	IV:11177285-11178078	201	3	3	0.004976	371.68	10000	1144	371.68	999	1	0.873689	IV	11177285	11178078	793	FALSE
WBGene00003657	IV:11169833-11174785	201	43	43	0.004976	1816.47	10000	10000	1816.47	889	0	0.0889	IV	11169833	11174785	4952	FALSE
WBGene00007449	IV:11178077-11178597	201	4	3	0.009951	1249	10000	4614	1249	1000	0	0.216732	IV	11178077	11178597	520	FALSE
WBGene00015614	II:734649-738666	201	41	41	0.042289	1345.89	10000	3274	1345.89	1000	0	0.305437	II	734649	738666	4017	FALSE
WBGene00015615	II:739597-740899	201	15	15	0.014926	1706.14	10000	7835	1706.14	1000	0	0.127632	II	739597	740899	1302	FALSE
WBGene00015616	II:743098-745128,II:743308-745128,II:743232-745128	201	15	15	0.009951	1482.64	10000	4265	1482.64	1000	0	0.234467	II	743098	745128	2030	FALSE
WBGene00004926	II:745461-750164,II:745461-747297	201	39	39	0.036919	1698.25	10000	6512	1698.25	1000	0	0.153563	II	745461	750164	4703	FALSE
WBGene00015618	II:770552-772117	201	16	16	0.036975	1316.5	10000	3033	1316.5	1000	0	0.329707	II	770552	772117	1565	FALSE
WBGene00044418	II:756193-765317,II:756193-764852,II:756193-764852	201	86	85	0.03692	1781.5	10000	10000	1781.5	710	0	0.071	II	756193	765317	9124	FALSE
WBGene00015619	IV:7658733-7664162	201	23	22	0.039801	765.893	10000	1668	765.893	1000	0	0.59952	IV	7658733	7664162	5429	FALSE
WBGene00015620	IV:7664176-7672972	201	44	44	0.004976	1145.56	10000	4000	1145.56	1000	0	0.25	IV	7664176	7672972	8796	FALSE
WBGene00007462	II:9875178-9878008	201	24	23	0.034826	1094.27	10000	3283	1094.27	1000	0	0.304599	II	9875178	9878008	2830	FALSE
WBGene00007469	II:9853810-9855695	201	20	20	0.024876	2285.72	10000	10000	2285.72	344	0	0.0344	II	9853810	9855695	1885	FALSE
WBGene00007470	II:9858109-9859639	201	12	12	0.004976	1183.39	10000	4188	1183.39	1000	0	0.238777	II	9858109	9859639	1530	FALSE
WBGene00007471	II:9855870-9857857	201	22	22	0.019901	1492.63	10000	8106	1492.63	1000	0	0.123365	II	9855870	9857857	1987	FALSE
WBGene00007472	II:9869455-9871172	201	9	9	0.036674	1962.21	10000	10000	1962.21	689	0	0.0689	II	9869455	9871172	1717	FALSE
WBGene00007473	II:9871607-9872986	201	10	10	0.019901	1436.18	10000	4155	1436.18	1000	0	0.240674	II	9871607	9872986	1379	FALSE
WBGene00007474	II:9881192-9882532	201	6	6	0.004976	1608.04	10000	9837	1608.04	1000	0	0.101657	II	9881192	9882532	1340	FALSE
WBGene00086566	II:9892788-9894370	201	14	14	0.009951	209.319	10000	1002	209.319	1000	0	0.998004	II	9892788	9894370	1582	FALSE
WBGene00007463	II:9886537-9891081,II:9886537-9891081	201	14	14	0.036452	1120.21	10000	2325	1120.21	1000	0	0.430108	II	9886537	9891081	4544	FALSE
WBGene00007464	II:9882727-9886442,II:9885184-9886442	201	29	29	0.014926	1219.58	10000	2701	1219.58	1000	0	0.370233	II	9882727	9886442	3715	FALSE
WBGene00007465	II:9863280-9864485,II:9863280-9866404,II:9862430-9864440,II:9862430-9866404	201	34	34	0.019901	1470.39	10000	6553	1470.39	1000	0	0.152602	II	9863280	9864485	1205	FALSE
WBGene00003862	II:9866647-9868736	201	14	14	0.009951	1493.47	10000	4161	1493.47	1000	0	0.240327	II	9866647	9868736	2089	FALSE
WBGene00007466	II:9873248-9874521	201	9	9	0.004976	887.521	10000	1603	887.521	1000	0	0.62383	II	9873248	9874521	1273	FALSE
WBGene00007467	II:9859783-9861473	201	16	16	0.019901	1245.37	10000	3306	1245.37	1000	0	0.30248	II	9859783	9861473	1690	FALSE
WBGene00004780	X:2673470-2682361,X:2673470-2682358,X:2673470-2682355	201	66	65	0.004976	248.202	10000	1087	248.202	1000	0	0.919963	X	2673470	2682361	8891	FALSE
WBGene00015621	X:2668197-2670590,X:2668136-2670592	201	32	31	0.049752	462.238	10000	1247	462.238	1000	0	0.801925	X	2668197	2670590	2393	FALSE
WBGene00002146	X:6031468-6034510	201	21	21	0.017413	1410.3	10000	3785	1410.3	1000	0	0.264201	X	6031468	6034510	3042	FALSE
WBGene00015622	X:6007202-6011310	201	32	31	0.044777	1279.07	10000	4673	1279.07	1000	0	0.213995	X	6007202	6011310	4108	FALSE
WBGene00015623	X:6018480-6019936	201	8	8	0.004976	1378.57	10000	5017	1378.57	1000	0	0.199322	X	6018480	6019936	1456	FALSE
WBGene00015624	X:6020865-6022493	201	26	26	0.009951	794.45	10000	1379	794.45	1000	0	0.725163	X	6020865	6022493	1628	FALSE
WBGene00002023	X:6034091-6039496,X:6034091-6039236,X:6034506-6037696	201	27	27	0.004976	1173.45	10000	3090	1173.45	1000	0	0.323625	X	6034091	6039496	5405	FALSE
WBGene00003911	X:6044308-6048608,X:6044311-6048610,X:6044311-6048358,X:6044311-6046161	201	24	23	0.035494	1208.25	10000	3993	1208.25	1000	0	0.250438	X	6044308	6048608	4300	FALSE
WBGene00015625	X:6015491-6017584	201	15	15	0.019901	1293.92	10000	3593	1293.92	1000	0	0.278319	X	6015491	6017584	2093	FALSE
WBGene00015626	IV:5037814-5040438	201	17	16	0.034826	1222.93	10000	3641	1222.93	1000	0	0.27465	IV	5037814	5040438	2624	FALSE
WBGene00015627	IV:5029265-5031043	201	3	3	0.035905	3158.9	10000	10000	3158.9	45	0	0.0045	IV	5029265	5031043	1778	FALSE
WBGene00015628	IV:5026530-5029078,IV:5026530-5028964	201	15	15	0.014926	1279.69	10000	4045	1279.69	1000	0	0.247219	IV	5026530	5029078	2548	FALSE
WBGene00015629	IV:5031567-5033387	201	9	9	0.036232	2554.98	10000	10000	2554.98	271	0	0.0271	IV	5031567	5033387	1820	FALSE
WBGene00015630	IV:5056972-5060862	201	30	30	0.014926	1396.47	10000	4877	1396.47	1000	0	0.205044	IV	5056972	5060862	3890	FALSE
WBGene00220250	IV:5021187-5025746	201	35	35	0.009951	1114.96	10000	2695	1114.96	1000	0	0.371058	IV	5021187	5025746	4559	FALSE
WBGene00044484	IV:5040925-5045396,IV:5040925-5045396	201	29	29	0.019901	958.566	10000	3129	958.566	1000	0	0.319591	IV	5040925	5045396	4471	FALSE
WBGene00006981	X:7925436-7926589	201	13	13	0.009951	1415.29	10000	3946	1415.29	1000	0	0.253421	X	7925436	7926589	1153	FALSE
WBGene00006820	I:4035743-4078795,I:4035743-4090961,I:4081523-4090961,I:4080567-4090961,I:4035743-4078795,I:4035743-4090961,I:4035743-4084507	201	339	339	0.024876	1302.49	10000	5320	1302.49	1000	0	0.18797	I	4035743	4078795	43052	FALSE
WBGene00015631	I:4071798-4073088	201	5	5	0.014926	993.174	10000	2340	993.174	1000	0	0.42735	I	4071798	4073088	1290	FALSE
WBGene00015632	I:5497777-5505385,I:5498849-5505385	201	44	43	0.039801	896.617	10000	2573	896.617	1000	0	0.388651	I	5497777	5505385	7608	FALSE
WBGene00015633	I:5491473-5493531	201	9	8	0.004976	506.748	10000	1245	506.748	1000	0	0.803213	I	5491473	5493531	2058	FALSE
WBGene00015634	I:5488339-5490626	201	8	8	0.014926	1335.1	10000	3203	1335.1	1000	0	0.312207	I	5488339	5490626	2287	FALSE
WBGene00015635	I:5479549-5484643,I:5479549-5484643,I:5479549-5484643	201	19	19	0.004976	1226.84	10000	2780	1226.84	1000	0	0.359712	I	5479549	5484643	5094	FALSE
WBGene00004431	I:5484766-5485742,I:5484766-5486055,I:5484766-5486354,I:5484766-5485756	201	7	7	0.035637	1638.7	10000	6992	1638.7	1000	0	0.143021	I	5484766	5485742	976	FALSE
WBGene00015636	I:5486486-5487150	201	7	7	0.035595	1262.37	10000	4756	1262.37	1000	0	0.210261	I	5486486	5487150	664	FALSE
WBGene00206357	I:5487375-5488215	201	9	8	0.004976	1285.68	10000	6005	1285.68	1000	0	0.166528	I	5487375	5488215	840	FALSE
WBGene00004215	II:10975538-11012232,II:10993506-11012232,II:11002979-11012232,II:10968385-11012232,II:10983069-11012232,II:10975538-11012232,II:11006256-11012232,II:11006558-11012232,II:10975568-11012232,II:10975568-11012232,II:10993506-11012249,II:10975538-11012249	201	291	291	0.009951	1254.03	10000	4232	1254.03	1000	0	0.236295	II	10975538	11012232	36694	FALSE
WBGene00000958	X:984620-991235,X:984620-991235,X:984620-991235,X:984620-991235,X:984620-991235	201	31	31	0.009951	1254.01	10000	3784	1254.01	1000	0	0.264271	X	984620	991235	6615	FALSE
WBGene00015637	III:6532559-6533819	201	20	20	0.035054	1424.11	10000	7531	1424.11	1000	0	0.132784	III	6532559	6533819	1260	FALSE
WBGene00044295	III:6518713-6520049	201	10	10	0.014926	1193.99	10000	2860	1193.99	1000	0	0.34965	III	6518713	6520049	1336	FALSE
WBGene00004102	III:6528201-6532088	201	24	24	0.014926	1268.47	10000	4219	1268.47	1000	0	0.237023	III	6528201	6532088	3887	FALSE
WBGene00003859	III:6524101-6525660	201	6	6	0.004976	1107.23	10000	4110	1107.23	1000	0	0.243309	III	6524101	6525660	1559	FALSE
WBGene00015638	III:6534466-6536995	201	8	8	0.029851	702.67	10000	1796	702.67	1000	0	0.556793	III	6534466	6536995	2529	FALSE
WBGene00015639	III:6538100-6541312	201	21	21	0.035805	1231.52	10000	4067	1231.52	1000	0	0.245881	III	6538100	6541312	3212	FALSE
WBGene00015641	III:6546723-6551278,III:6546723-6551278	201	19	19	0.014926	1480.14	10000	4092	1480.14	1000	0	0.244379	III	6546723	6551278	4555	FALSE
WBGene00015642	III:6553574-6558575,III:6553574-6557810	201	32	32	0.019901	1268.3	10000	4246	1268.3	1000	0	0.235516	III	6553574	6558575	5001	FALSE
WBGene00015644	II:556484-564124,II:556484-563349	201	281	281	0.039801	1043.18	10000	4532	1043.18	1000	0	0.220653	II	556484	564124	7640	FALSE
WBGene00015645	II:553094-554786,II:553843-554786	201	57	57	0.039801	988.939	10000	4344	988.939	1000	0	0.230203	II	553094	554786	1692	FALSE
WBGene00015646	II:546704-552026	201	205	205	0.039801	1091.99	10000	4397	1091.99	1000	0	0.227428	II	546704	552026	5322	FALSE
WBGene00007476	IV:1275864-1277091,IV:1276219-1277091,IV:1276251-1277091,IV:1275933-1276318	201	55	55	0.044777	1523.44	10000	5185	1523.44	1000	0	0.192864	IV	1275864	1277091	1227	FALSE
WBGene00000522	X:11048228-11049232,X:11047414-11049232	201	13	13	0.004976	2019.66	10000	10000	2019.66	485	0	0.0485	X	11048228	11049232	1004	FALSE
WBGene00007482	X:11053943-11056970	201	24	24	0.955224	1462.33	10000	5921	1462.33	1000	0	0.16889	X	11053943	11056970	3027	FALSE
WBGene00007483	X:11041031-11042857	201	7	7	0.039801	632.234	10000	1318	632.234	1000	0	0.758725	X	11041031	11042857	1826	FALSE
WBGene00015647	III:658708-662734	201	44	44	0.009951	1464.18	10000	3998	1464.18	1000	0	0.250125	III	658708	662734	4026	FALSE
WBGene00015648	III:647125-654463,III:652896-654463	201	56	56	0.014926	1278.21	10000	2289	1278.21	1000	0	0.436872	III	647125	654463	7338	FALSE
WBGene00015649	III:662846-666265	201	33	33	0.004976	1204.78	10000	2657	1204.78	1000	0	0.376364	III	662846	666265	3419	FALSE
WBGene00007478	II:14698714-14699331	201	2	2	0.035698	173.408	10000	1057	173.408	1000	0	0.946074	II	14698714	14699331	617	FALSE
WBGene00007479	II:14705515-14712600	201	37	37	0.009951	914.921	10000	1496	914.921	1000	0	0.668449	II	14705515	14712600	7085	FALSE
WBGene00007480	II:14721348-14728049,II:14721348-14728049,II:14720551-14728049,II:14721348-14733524,II:14720585-14733524,II:14720551-14733524	201	72	72	0.004976	1463.1	10000	3280	1463.1	1000	0	0.304878	II	14721348	14728049	6701	FALSE
WBGene00004103	X:15966111-15972300	201	59	59	0.029851	276.249	10000	1021	276.249	1000	0	0.979432	X	15966111	15972300	6189	FALSE
WBGene00007484	X:15977761-15982600	201	39	39	0.039801	1292.86	10000	2608	1292.86	1000	0	0.383436	X	15977761	15982600	4839	FALSE
WBGene00007485	X:15986162-15987594	201	19	18	0.009951	343.547	10000	1184	343.547	1000	0	0.844595	X	15986162	15987594	1432	FALSE
WBGene00007486	X:15987971-15996936	201	92	92	0.009951	1244.86	10000	3053	1244.86	1000	0	0.327547	X	15987971	15996936	8965	FALSE
WBGene00007487	X:15960046-15962235,X:15959099-15962321	201	27	27	0.014926	796.878	10000	1413	796.878	1000	0	0.707714	X	15960046	15962235	2189	FALSE
WBGene00015651	IV:3498217-3503912	201	18	18	0.044777	1177.52	10000	2319	1177.52	1000	0	0.43122	IV	3498217	3503912	5695	FALSE
WBGene00023462	IV:3504443-3506115	201	14	14	0.004976	1181.01	10000	2052	1181.01	1000	0	0.487329	IV	3504443	3506115	1672	FALSE
WBGene00023463	IV:3482894-3484706	201	21	20	0.004976	212.726	10000	1094	212.726	1000	0	0.914077	IV	3482894	3484706	1812	FALSE
WBGene00023475	IV:3475645-3477224	201	16	16	0.039801	2176.71	10000	10000	2176.71	471	0	0.0471	IV	3475645	3477224	1579	FALSE
WBGene00023474	IV:3480010-3481860	201	18	18	0.049752	1420.09	10000	2966	1420.09	1000	0	0.337154	IV	3480010	3481860	1850	FALSE
WBGene00044470	IV:3495295-3496440	201	8	7	0.004976	530.946	10000	1273	530.946	1000	0	0.785546	IV	3495295	3496440	1145	FALSE
WBGene00015652	IV:3493609-3495179	201	8	7	0.037412	1428.88	10000	4179	1428.88	1000	0	0.239292	IV	3493609	3495179	1570	FALSE
WBGene00015653	IV:3491776-3493216	201	14	14	0.004976	1199.61	10000	2132	1199.61	1000	0	0.469043	IV	3491776	3493216	1440	FALSE
WBGene00015656	IV:3477391-3479011	201	25	25	0.004976	1399.29	10000	3346	1399.29	1000	0	0.298864	IV	3477391	3479011	1620	FALSE
WBGene00000424	IV:3507057-3509529,IV:3506403-3509527	201	22	21	0.007463	1070.02	10000	2743	1070.02	1000	0	0.364564	IV	3507057	3509529	2472	FALSE
WBGene00015658	IV:3510473-3514562	201	31	31	0.009951	1201.77	10000	3287	1201.77	1000	0	0.304229	IV	3510473	3514562	4089	FALSE
WBGene00002043	IV:8540601-8544379,IV:8540553-8544379,IV:8539122-8544379,IV:8540553-8544379	201	35	34	0.024876	574.604	10000	1650	574.604	1000	0	0.606061	IV	8540601	8544379	3778	FALSE
WBGene00015650	IV:8522603-8538173,IV:8535855-8538173,IV:8529194-8538173,IV:8535637-8538173,IV:8520893-8538173	201	116	116	0.009951	1391.24	10000	4233	1391.24	1000	0	0.236239	IV	8522603	8538173	15570	FALSE
WBGene00001051	IV:8513918-8514724	201	2	2	0.037186	750.947	10000	2155	750.947	1000	0	0.464037	IV	8513918	8514724	806	FALSE
WBGene00044001	IV:8513204-8513920	201	8	8	0.004976	1158.65	10000	2701	1158.65	1000	0	0.370233	IV	8513204	8513920	716	FALSE
WBGene00003224	IV:8511283-8513476	201	20	20	0.014926	1261.42	10000	3471	1261.42	1000	0	0.288101	IV	8511283	8513476	2193	FALSE
WBGene00001586	II:10695053-10702524	201	47	47	0.049752	1230.54	10000	3930	1230.54	1000	0	0.254453	II	10695053	10702524	7471	FALSE
WBGene00206538	II:10717335-10719627	201	17	17	0.036962	1050.95	10000	2961	1050.95	1000	0	0.337724	II	10717335	10719627	2292	FALSE
WBGene00007488	II:10702232-10714299,II:10702232-10703494	201	76	76	0.049752	1691.85	10000	10000	1691.85	838	0	0.0838	II	10702232	10714299	12067	FALSE
WBGene00000655	II:10703617-10704574	201	2	2	0.037277	531.933	10000	1305	531.933	1000	0	0.766284	II	10703617	10704574	957	FALSE
WBGene00000616	II:10704902-10706020	201	8	8	0.019901	624.632	10000	1426	624.632	1000	0	0.701262	II	10704902	10706020	1118	FALSE
WBGene00000656	II:10707202-10708286	201	6	5	0.037191	1165.5	10000	3652	1165.5	1000	0	0.273823	II	10707202	10708286	1084	FALSE
WBGene00000251	II:10708959-10712125	201	25	25	0.004976	1300.67	10000	4714	1300.67	1000	0	0.212134	II	10708959	10712125	3166	FALSE
WBGene00007489	II:10714912-10716454	201	7	7	0.009951	1217.14	10000	3353	1217.14	1000	0	0.29824	II	10714912	10716454	1542	FALSE
WBGene00007490	II:10720230-10729252,II:10720500-10729252	201	77	77	0.009951	1195.63	10000	4553	1195.63	1000	0	0.219635	II	10720230	10729252	9022	FALSE
WBGene00007492	IV:8862608-8865483,IV:8862424-8865483,IV:8862485-8865483	201	24	24	0.004976	1681.8	10000	6099	1681.8	1000	0	0.163961	IV	8862608	8865483	2875	FALSE
WBGene00007493	IV:8868036-8869681,IV:8868036-8869607,IV:8868036-8869639	201	8	8	0.009951	962.079	10000	1671	962.079	1000	0	0.598444	IV	8868036	8869681	1645	FALSE
WBGene00007494	IV:8871087-8873005,IV:8869961-8873057,IV:8871087-8873005	201	23	23	0.014926	922.415	10000	1750	922.415	1000	0	0.571429	IV	8871087	8873005	1918	FALSE
WBGene00006409	IV:8874146-8876976	201	21	21	0.049752	1496.97	10000	5069	1496.97	1000	0	0.197278	IV	8874146	8876976	2830	FALSE
WBGene00007495	IV:8886527-8888602,IV:8887182-8888602,IV:8886557-8888568	201	26	26	0.009951	1143.36	10000	2256	1143.36	1000	0	0.443262	IV	8886527	8888602	2075	FALSE
WBGene00003864	IV:8888975-8890987	201	12	12	0.037171	1122.77	10000	1992	1122.77	1000	0	0.502008	IV	8888975	8890987	2012	FALSE
WBGene00007496	IV:8877528-8879893,IV:8877552-8879529	201	17	17	0.004976	624.385	10000	1265	624.385	1000	0	0.790514	IV	8877528	8879893	2365	FALSE
WBGene00004455	II:11092748-11093854	201	6	6	0.009951	1097.61	10000	1923	1097.61	1000	0	0.520021	II	11092748	11093854	1106	FALSE
WBGene00007504	II:11095044-11096475	201	7	7	0.03745	3180.16	10000	10000	3180.16	28	0	0.0028	II	11095044	11096475	1431	FALSE
WBGene00003831	II:11097840-11100145	201	8	8	0.029851	2784.11	10000	10000	2784.11	132	0	0.0132	II	11097840	11100145	2305	FALSE
WBGene00007499	II:11100971-11102948,II:11100971-11101981,II:11100971-11103757	201	15	15	0.024876	874.129	10000	1819	874.129	1000	0	0.549753	II	11100971	11102948	1977	FALSE
WBGene00007500	II:11106615-11108177	201	9	9	0.038176	1543.36	10000	7407	1543.36	1000	0	0.135007	II	11106615	11108177	1562	FALSE
WBGene00007501	II:11108158-11109583	201	11	11	0.038142	1289.53	10000	4956	1289.53	1000	0	0.201776	II	11108158	11109583	1425	FALSE
WBGene00007502	II:11109583-11111169	201	3	2	0.038097	880.302	10000	3124	880.302	999	1	0.319942	II	11109583	11111169	1586	FALSE
WBGene00007503	II:11104461-11106046	201	4	4	0.039044	1857.99	10000	9340	1857.99	1000	0	0.107066	II	11104461	11106046	1585	FALSE
WBGene00015660	V:8076084-8079914,V:8076084-8079849	201	11	11	0.039801	1151.36	10000	2518	1151.36	1000	0	0.397141	V	8076084	8079914	3830	FALSE
WBGene00006188	V:8065779-8067900	201	23	23	0.019901	1212.06	10000	3277	1212.06	1000	0	0.305157	V	8065779	8067900	2121	FALSE
WBGene00006190	V:8068151-8069737	201	8	8	0.029851	1179.48	10000	2378	1179.48	1000	0	0.420521	V	8068151	8069737	1586	FALSE
WBGene00006191	V:8070642-8072144	201	5	5	0.019901	959.293	10000	2799	959.293	1000	0	0.35727	V	8070642	8072144	1502	FALSE
WBGene00006180	V:8080366-8081678	201	3	3	0.038872	773.462	10000	1865	773.462	1000	0	0.536193	V	8080366	8081678	1312	FALSE
WBGene00015661	V:8084119-8085241	201	5	5	0.038832	403.42	10000	1113	403.42	1000	0	0.898473	V	8084119	8085241	1122	FALSE
WBGene00006179	V:8089318-8090695	201	3	3	0.038792	932.217	10000	3352	932.217	1000	0	0.298329	V	8089318	8090695	1377	FALSE
WBGene00005009	I:8103600-8109220,I:8103600-8109227	201	20	20	0.014926	1295.71	10000	5451	1295.71	1000	0	0.183453	I	8103600	8109220	5620	FALSE
WBGene00002999	I:8109742-8119314,I:8109742-8119314,I:8109742-8118517	201	45	45	0.009951	1161.03	10000	3894	1161.03	1000	0	0.256805	I	8109742	8119314	9572	FALSE
WBGene00003136	I:8125800-8130086	201	23	23	0.03869	1157.72	10000	3878	1157.72	1000	0	0.257865	I	8125800	8130086	4286	FALSE
WBGene00015662	X:7415838-7418627	201	26	26	0.019901	1652.18	10000	4779	1652.18	1000	0	0.209249	X	7415838	7418627	2789	FALSE
WBGene00050957	X:7398967-7400858	201	14	14	0.04012	1245.87	10000	1963	1245.87	1000	0	0.509424	X	7398967	7400858	1891	FALSE
WBGene00015663	X:7410234-7412749	201	18	18	0.019901	1264.44	10000	2457	1264.44	1000	0	0.407	X	7410234	7412749	2515	FALSE
WBGene00015664	X:7407455-7408782	201	6	6	0.004976	1190.11	10000	3023	1190.11	1000	0	0.330797	X	7407455	7408782	1327	FALSE
WBGene00015665	X:7402130-7403613	201	13	13	0.009951	1240.8	10000	2730	1240.8	1000	0	0.3663	X	7402130	7403613	1483	FALSE
WBGene00015666	X:7393916-7395987	201	16	16	0.019901	1255.49	10000	2435	1255.49	1000	0	0.410678	X	7393916	7395987	2071	FALSE
WBGene00015667	X:7390573-7392276	201	12	11	0.004976	715.322	10000	1539	715.322	1000	0	0.649773	X	7390573	7392276	1703	FALSE
WBGene00015668	X:7413610-7415520	201	25	25	0.019901	1322.9	10000	3045	1322.9	1000	0	0.328407	X	7413610	7415520	1910	FALSE
WBGene00003380	X:7422672-7424881	201	13	12	0.004976	924.77	10000	2138	924.77	1000	0	0.467727	X	7422672	7424881	2209	FALSE
WBGene00045456	X:7420899-7421937,X:7420899-7422659	201	17	17	0.019901	1284.69	10000	3114	1284.69	1000	0	0.32113	X	7420899	7421937	1038	FALSE
WBGene00015670	V:8581260-8583577	201	21	20	0.04056	864.773	10000	2616	864.773	1000	0	0.382263	V	8581260	8583577	2317	FALSE
WBGene00015671	V:8583553-8584532	201	7	7	0.019901	943.871	10000	2210	943.871	1000	0	0.452489	V	8583553	8584532	979	FALSE
WBGene00007505	IV:9343357-9366506,IV:9343357-9366506,IV:9343357-9366506,IV:9343357-9366506,IV:9343357-9366506,IV:9343357-9366506,IV:9343357-9366506,IV:9343357-9366506,IV:9343357-9355764,IV:9343357-9355764,IV:9343357-9359587,IV:9343357-9349140	201	125	125	0.014926	1395.47	10000	4119	1395.47	1000	0	0.242777	IV	9343357	9366506	23149	FALSE
WBGene00007506	IV:9371507-9373636	201	12	12	0.014926	1121.72	10000	3526	1121.72	1000	0	0.283607	IV	9371507	9373636	2129	FALSE
WBGene00007507	IV:9374764-9376492	201	7	7	0.004976	1158.65	10000	2492	1158.65	1000	0	0.401284	IV	9374764	9376492	1728	FALSE
WBGene00007508	IV:9378602-9380450	201	14	14	0.995025	1090.24	10000	1918	1090.24	1000	0	0.521376	IV	9378602	9380450	1848	FALSE
WBGene00007509	IV:9381420-9383115	201	13	13	0.019901	1994.79	10000	9518	1994.79	1000	0	0.105064	IV	9381420	9383115	1695	FALSE
WBGene00000911	IV:9386456-9394922,IV:9386456-9394922,IV:9386207-9394922,IV:9386456-9394922,IV:9386456-9394922	201	27	27	0.014926	1189.12	10000	2743	1189.12	1000	0	0.364564	IV	9386456	9394922	8466	FALSE
WBGene00002192	IV:11436534-11447065,IV:11439186-11447065,IV:11430276-11447065,IV:11425741-11447065,IV:11432082-11447065,IV:11432947-11447065,IV:11425741-11447065,IV:11425741-11447065,IV:11436534-11447065	201	156	156	0.009951	1305.05	10000	3484	1305.05	1000	0	0.287026	IV	11436534	11447065	10531	FALSE
WBGene00007006	IV:11459991-11463195	201	12	12	0.009951	1427.16	10000	4172	1427.16	1000	0	0.239693	IV	11459991	11463195	3204	FALSE
WBGene00007512	IV:11463536-11465226,IV:11463536-11465226	201	9	9	0.009951	1237.63	10000	3691	1237.63	1000	0	0.270929	IV	11463536	11465226	1690	FALSE
WBGene00007513	IV:11470435-11473417,IV:11470184-11473417	201	20	20	0.009951	1455.07	10000	5558	1455.07	1000	0	0.179921	IV	11470435	11473417	2982	FALSE
WBGene00007514	IV:11473366-11479251	201	36	36	0.004976	1601.68	10000	6853	1601.68	1000	0	0.145921	IV	11473366	11479251	5885	FALSE
WBGene00007515	IV:11465485-11467239,IV:11465485-11466085	201	11	11	0.004976	957.995	10000	2027	957.995	1000	0	0.49334	IV	11465485	11467239	1754	FALSE
WBGene00015672	X:16763152-16766656	201	11	11	0.004976	1351.62	10000	4868	1351.62	1000	0	0.205423	X	16763152	16766656	3504	FALSE
WBGene00015673	X:16745752-16748208,X:16745738-16748208	201	13	13	0.040785	1350.23	10000	4264	1350.23	1000	0	0.234522	X	16745752	16748208	2456	FALSE
WBGene00001837	X:16729558-16743799,X:16739834-16744698	201	101	101	0.004976	1324.18	10000	4794	1324.18	1000	0	0.208594	X	16729558	16743799	14241	FALSE
WBGene00015674	X:16749754-16751110	201	6	6	0.040721	538.028	10000	1405	538.028	1000	0	0.711744	X	16749754	16751110	1356	FALSE
WBGene00015675	X:16751863-16753673	201	12	12	0.004976	1020.34	10000	1819	1020.34	1000	0	0.549753	X	16751863	16753673	1810	FALSE
WBGene00015676	X:16767437-16770498	201	14	14	0.004976	1125.97	10000	2810	1125.97	1000	0	0.355872	X	16767437	16770498	3061	FALSE
WBGene00015677	V:5996356-5999346	201	15	15	0.014926	317.024	10000	1045	317.024	1000	0	0.956938	V	5996356	5999346	2990	FALSE
WBGene00000979	V:5983744-5985511	201	9	9	0.040627	651.595	10000	1860	651.595	1000	0	0.537634	V	5983744	5985511	1767	FALSE
WBGene00000069	V:5976028-5981513	201	25	25	0.040626	1569.76	10000	5878	1569.76	1000	0	0.170126	V	5976028	5981513	5485	FALSE
WBGene00015678	V:5964940-5969154,V:5961812-5969154	201	52	52	0.004976	1237.29	10000	3235	1237.29	1000	0	0.309119	V	5964940	5969154	4214	FALSE
WBGene00003954	V:5960583-5963837,V:5960583-5963837	201	23	23	0.040547	1593.66	10000	7039	1593.66	1000	0	0.142066	V	5960583	5963837	3254	FALSE
WBGene00001508	V:5986966-5990252	201	18	18	0.040507	1511.95	10000	5584	1511.95	1000	0	0.179083	V	5986966	5990252	3286	FALSE
WBGene00015679	V:5985439-5986854	201	11	11	0.039801	1763.38	10000	10000	1763.38	907	0	0.0907	V	5985439	5986854	1415	FALSE
WBGene00015690	I:6305025-6306380	201	9	9	0.040428	969.372	10000	3186	969.372	1000	0	0.313873	I	6305025	6306380	1355	FALSE
WBGene00015685	I:6307753-6308429,I:6307326-6308598	201	10	10	0.040388	1194.48	10000	3231	1194.48	1000	0	0.309502	I	6307753	6308429	676	FALSE
WBGene00005273	I:6302473-6304263	201	11	11	0.004976	1364.07	10000	5143	1364.07	1000	0	0.194439	I	6302473	6304263	1790	FALSE
WBGene00005274	I:6300492-6302298	201	5	5	0.040321	911.487	10000	3074	911.487	1000	0	0.325309	I	6300492	6302298	1806	FALSE
WBGene00005272	I:6297766-6299729	201	17	17	0.039801	1462.73	10000	5747	1462.73	1000	0	0.174004	I	6297766	6299729	1963	FALSE
WBGene00004068	I:6295068-6297636,I:6294895-6297636,I:6295068-6297544,I:6294895-6297544,I:6295257-6297636,I:6295066-6297636	201	12	12	0.014926	637.276	10000	2255	637.276	1000	0	0.443459	I	6295068	6297636	2568	FALSE
WBGene00015686	I:6290314-6293855,I:6289430-6293855	201	34	34	0.040204	1111.99	10000	2908	1111.99	1000	0	0.343879	I	6290314	6293855	3541	FALSE
WBGene00015687	I:6284972-6289340,I:6284972-6289320,I:6284972-6289334	201	26	26	0.014926	1166.73	10000	4240	1166.73	1000	0	0.235849	I	6284972	6289340	4368	FALSE
WBGene00015688	I:6271980-6273768	201	6	6	0.014926	992.344	10000	2430	992.344	1000	0	0.411523	I	6271980	6273768	1788	FALSE
WBGene00015689	I:6274574-6275268	201	3	3	0.004976	904.337	10000	1904	904.337	1000	0	0.52521	I	6274574	6275268	694	FALSE
WBGene00015680	IV:5824792-5830199,IV:5820369-5830199,IV:5824792-5830200,IV:5820369-5830200	201	188	188	0.029851	754.468	10000	2905	754.468	1000	0	0.344234	IV	5824792	5830199	5407	FALSE
WBGene00005183	V:5331266-5333055	201	14	14	0.014926	1310.7	10000	2796	1310.7	1000	0	0.357654	V	5331266	5333055	1789	FALSE
WBGene00015681	V:5314403-5315589	201	15	15	0.004976	1201.34	10000	2524	1201.34	1000	0	0.396197	V	5314403	5315589	1186	FALSE
WBGene00015682	V:5312889-5314289	201	11	10	0.014926	1153.45	10000	2415	1153.45	1000	0	0.414079	V	5312889	5314289	1400	FALSE
WBGene00003567	V:5303688-5311246,V:5303688-5311246,V:5307657-5309744,V:5303688-5309744	201	48	48	0.009951	1480.57	10000	5097	1480.57	1000	0	0.196194	V	5303688	5311246	7558	FALSE
WBGene00000455	V:5315512-5319577	201	24	24	0.034826	1273.64	10000	3347	1273.64	1000	0	0.298775	V	5315512	5319577	4065	FALSE
WBGene00000454	V:5323203-5324616	201	15	15	0.014926	1292.43	10000	3467	1292.43	1000	0	0.288434	V	5323203	5324616	1413	FALSE
WBGene00015684	V:5324797-5328470,V:5324797-5327151,V:5324797-5328383	201	32	32	0.009951	1407.62	10000	4322	1407.62	1000	0	0.231374	V	5324797	5328470	3673	FALSE
WBGene00015691	I:4747626-4759601	201	78	78	0.004976	1401.68	10000	6208	1401.68	1000	0	0.161082	I	4747626	4759601	11975	FALSE
WBGene00015698	I:4759816-4761323	201	4	4	0.004976	584.507	10000	1446	584.507	1000	0	0.691563	I	4759816	4761323	1507	FALSE
WBGene00015692	I:4731603-4735279	201	23	22	0.039992	1578.97	10000	10000	1578.97	968	0	0.0968	I	4731603	4735279	3676	FALSE
WBGene00015693	I:4727300-4730366	201	20	19	0.039949	694.305	10000	1585	694.305	1000	0	0.630915	I	4727300	4730366	3066	FALSE
WBGene00015694	I:4724064-4726779	201	15	15	0.039911	1082.41	10000	2624	1082.41	1000	0	0.381098	I	4724064	4726779	2715	FALSE
WBGene00015695	I:4721177-4723960,I:4721205-4723960	201	21	21	0.014926	908.204	10000	2518	908.204	1000	0	0.397141	I	4721177	4723960	2783	FALSE
WBGene00015696	I:4719788-4721098	201	9	9	0.039836	1646.57	10000	8130	1646.57	1000	0	0.123001	I	4719788	4721098	1310	FALSE
WBGene00015697	I:4735755-4737847,I:4735755-4738100	201	11	11	0.004976	1427.11	10000	4642	1427.11	1000	0	0.215424	I	4735755	4737847	2092	FALSE
WBGene00002694	I:4738249-4744321	201	26	26	0.004976	1265.93	10000	4377	1265.93	1000	0	0.228467	I	4738249	4744321	6072	FALSE
WBGene00015700	IV:6185887-6189205	201	27	27	0.009951	1576.49	10000	5413	1576.49	1000	0	0.18474	IV	6185887	6189205	3318	FALSE
WBGene00015701	IV:6152436-6154623	201	20	20	0.034826	973.606	10000	1855	973.606	1000	0	0.539084	IV	6152436	6154623	2187	FALSE
WBGene00015702	IV:6155492-6156906	201	9	8	0.049752	1245.19	10000	4747	1245.19	1000	0	0.210659	IV	6155492	6156906	1414	FALSE
WBGene00006809	IV:6157309-6173040,IV:6157309-6171406,IV:6157309-6171548,IV:6157309-6171406,IV:6157309-6173040,IV:6157314-6173040,IV:6157314-6171406,IV:6157314-6173040,IV:6157314-6171406,IV:6157309-6179231,IV:6157314-6179231,IV:6157309-6179231,IV:6157314-6179231,IV:6157309-6183857,IV:6157314-6183857,IV:6157309-6183857,IV:6157314-6183857	201	196	195	0.004976	593.905	10000	1833	593.905	1000	0	0.545554	IV	6157309	6173040	15731	FALSE
WBGene00015703	IV:6154556-6155396	201	4	4	0.049752	959.301	10000	1946	959.301	1000	0	0.513875	IV	6154556	6155396	840	FALSE
WBGene00015704	I:4409688-4426176	201	115	115	0.004976	1153.03	10000	3223	1153.03	1000	0	0.31027	I	4409688	4426176	16488	FALSE
WBGene00007516	X:9584663-9586490	201	12	12	0.004976	883.562	10000	1562	883.562	1000	0	0.640205	X	9584663	9586490	1827	FALSE
WBGene00007517	X:9587941-9588879	201	3	3	0.004976	904.337	10000	1876	904.337	1000	0	0.533049	X	9587941	9588879	938	FALSE
WBGene00007518	X:9589422-9595490	201	57	57	0.019901	1549.36	10000	5224	1549.36	1000	0	0.191424	X	9589422	9595490	6068	FALSE
WBGene00007520	X:9610562-9617024	201	33	33	0.019901	1282.52	10000	2976	1282.52	1000	0	0.336022	X	9610562	9617024	6462	FALSE
WBGene00007521	X:9617246-9619093,X:9617729-9619093	201	16	16	0.044777	1330.09	10000	2910	1330.09	1000	0	0.343643	X	9617246	9619093	1847	FALSE
WBGene00007522	X:9623303-9624714	201	12	12	0.039361	1771.36	10000	8788	1771.36	1000	0	0.113792	X	9623303	9624714	1411	FALSE
WBGene00007525	X:15157357-15158617	201	16	16	0.004976	1210.45	10000	2365	1210.45	1000	0	0.422833	X	15157357	15158617	1260	FALSE
WBGene00006384	X:16332439-16346023,X:16340892-16346023,X:16344059-16346023	201	80	80	0.004976	1015.81	10000	2462	1015.81	1000	0	0.406174	X	16332439	16346023	13584	FALSE
WBGene00007523	X:16329216-16329997	201	10	10	0.009951	814.806	10000	1393	814.806	1000	0	0.717875	X	16329216	16329997	781	FALSE
WBGene00003624	X:16354975-16359654,X:16355620-16359654,X:16354975-16359654	201	27	27	0.034826	1307.11	10000	4169	1307.11	1000	0	0.239866	X	16354975	16359654	4679	FALSE
WBGene00007528	X:14304933-14307767	201	49	49	0.019901	1357.52	10000	3968	1357.52	1000	0	0.252016	X	14304933	14307767	2834	FALSE
WBGene00007529	X:14307862-14311683	201	43	42	0.004976	1485.38	10000	5530	1485.38	1000	0	0.180832	X	14307862	14311683	3821	FALSE
WBGene00004191	X:14313720-14326800,X:14323008-14326800	201	129	129	0.004976	1437.36	10000	3190	1437.36	1000	0	0.31348	X	14313720	14326800	13080	FALSE
WBGene00007530	X:14298090-14303140	201	58	57	0.039652	477.908	10000	1350	477.908	1000	0	0.740741	X	14298090	14303140	5050	FALSE
WBGene00007531	X:14327408-14330195,X:14329909-14330188	201	55	55	0.009951	1043.26	10000	1494	1043.26	1000	0	0.669344	X	14327408	14330195	2787	FALSE
WBGene00007532	X:14295821-14296656	201	4	4	0.024876	1390.79	10000	3095	1390.79	1000	0	0.323102	X	14295821	14296656	835	FALSE
WBGene00023500	X:14318132-14320398,X:14318218-14320398	201	17	17	0.004976	1154.69	10000	2040	1154.69	1000	0	0.490196	X	14318132	14320398	2266	FALSE
WBGene00002026	I:9320360-9322511	201	8	8	0.039743	1062.3	10000	2159	1062.3	1000	0	0.463177	I	9320360	9322511	2151	FALSE
WBGene00007533	I:9327856-9330930,I:9327856-9330132	201	9	9	0.039753	1246.61	10000	3318	1246.61	1000	0	0.301386	I	9327856	9330930	3074	FALSE
WBGene00003026	I:9334849-9342496,I:9334849-9342443,I:9335771-9342496,I:9335771-9342443	201	38	38	0.049752	1112.17	10000	3124	1112.17	1000	0	0.320102	I	9334849	9342496	7647	FALSE
WBGene00015713	X:3501167-3505253,X:3499252-3505253,X:3501167-3505253	201	34	34	0.009951	1218.11	10000	4750	1218.11	1000	0	0.210526	X	3501167	3505253	4086	FALSE
WBGene00001620	X:3496025-3499165,X:3496623-3499165	201	15	15	0.039809	1305.48	10000	3695	1305.48	1000	0	0.270636	X	3496025	3499165	3140	FALSE
WBGene00015714	X:3489292-3491155	201	12	11	0.004976	890.767	10000	2354	890.767	1000	0	0.424809	X	3489292	3491155	1863	FALSE
WBGene00015715	X:3486308-3486838	201	3	3	0.039734	1099.92	10000	4296	1099.92	1000	0	0.232775	X	3486308	3486838	530	FALSE
WBGene00015716	X:3505439-3506391	201	4	4	0.009951	789.171	10000	1803	789.171	1000	0	0.554631	X	3505439	3506391	952	FALSE
WBGene00015717	X:3514441-3515735	201	7	7	0.039664	1688.06	10000	8477	1688.06	1000	0	0.117966	X	3514441	3515735	1294	FALSE
WBGene00022922	X:3487100-3487996	201	2	2	0.039629	628.054	10000	1793	628.054	1000	0	0.557724	X	3487100	3487996	896	FALSE
WBGene00015711	V:7692090-7693488	201	4	4	0.039619	1575.74	10000	6383	1575.74	1000	0	0.156666	V	7692090	7693488	1398	FALSE
WBGene00015712	V:7681819-7683957	201	25	25	0.004976	742.1	10000	1518	742.1	1000	0	0.658762	V	7681819	7683957	2138	FALSE
WBGene00015705	V:7686381-7688159	201	11	11	0.004976	593.477	10000	1174	593.477	1000	0	0.851789	V	7686381	7688159	1778	FALSE
WBGene00015706	V:7676203-7676963	201	4	4	0.009951	1096.69	10000	3196	1096.69	1000	0	0.312891	V	7676203	7676963	760	FALSE
WBGene00015707	V:7672088-7673046	201	12	12	0.024876	1088.02	10000	2022	1088.02	1000	0	0.49456	V	7672088	7673046	958	FALSE
WBGene00015708	V:7668239-7668986	201	12	12	0.004976	104.278	10000	1032	104.278	1000	0	0.968992	V	7668239	7668986	747	FALSE
WBGene00015709	V:7679320-7681537	201	9	9	0.029851	1739.89	10000	8426	1739.89	1000	0	0.11868	V	7679320	7681537	2217	FALSE
WBGene00003684	V:7684339-7686335,V:7684339-7685332	201	9	9	0.029851	810.803	10000	1388	810.803	1000	0	0.720461	V	7684339	7686335	1996	FALSE
WBGene00015710	V:7688332-7689976	201	10	10	0.004976	1158.24	10000	2907	1158.24	1000	0	0.343997	V	7688332	7689976	1644	FALSE
WBGene00000102	V:10248906-10252895,V:10248906-10252895,V:10248906-10252773	201	17	16	0.034826	625.36	10000	1622	625.36	1000	0	0.616523	V	10248906	10252895	3989	FALSE
WBGene00004405	V:10252821-10255055	201	14	13	0.039853	615.105	10000	1637	615.105	1000	0	0.610874	V	10252821	10255055	2234	FALSE
WBGene00006226	V:10231707-10233430	201	3	3	0.034826	2415.23	10000	10000	2415.23	437	0	0.0437	V	10231707	10233430	1723	FALSE
WBGene00007540	V:10219454-10220470	201	7	7	0.004976	1439.1	10000	4896	1439.1	1000	0	0.204248	V	10219454	10220470	1016	FALSE
WBGene00007542	V:10228716-10229241	201	3	2	0.004976	295.339	10000	1222	295.339	1000	0	0.818331	V	10228716	10229241	525	FALSE
WBGene00007534	V:10236157-10238861,V:10236157-10238850,V:10236157-10238111,V:10236157-10238857,V:10236157-10238346	201	12	12	0.019901	1234.51	10000	2503	1234.51	1000	0	0.399521	V	10236157	10238861	2704	FALSE
WBGene00194780	V:10222306-10223521	201	5	5	0.004976	805.539	10000	1562	805.539	997	3	0.639245	V	10222306	10223521	1215	FALSE
WBGene00007535	V:10226884-10227434	201	4	4	0.004976	468.335	10000	1136	468.335	1000	0	0.880282	V	10226884	10227434	550	FALSE
WBGene00007536	V:10223446-10225722	201	9	9	0.004976	1107.23	10000	2136	1107.23	1000	0	0.468165	V	10223446	10225722	2276	FALSE
WBGene00007537	V:10239645-10240185,V:10239645-10239961	201	6	6	0.049752	1828.1	10000	5717	1828.1	1000	0	0.174917	V	10239645	10240185	540	FALSE
WBGene00000721	V:10241783-10242718	201	8	8	0.004976	1109.34	10000	2877	1109.34	1000	0	0.347584	V	10241783	10242718	935	FALSE
WBGene00015728	II:1350684-1355490,II:1350684-1355638	201	83	83	0.032339	531.622	10000	1143	531.622	1000	0	0.874891	II	1350684	1355490	4806	FALSE
WBGene00015729	II:1357176-1358005	201	12	12	0.004976	923.179	10000	1461	923.179	1000	0	0.684463	II	1357176	1358005	829	FALSE
WBGene00015718	V:7289026-7291831	201	140	140	0.049752	939.965	10000	4151	939.965	1000	0	0.240906	V	7289026	7291831	2805	FALSE
WBGene00015726	V:7273830-7275087	201	21	21	0.019901	1083.63	10000	2473	1083.63	1000	0	0.404367	V	7273830	7275087	1257	FALSE
WBGene00015727	V:7280874-7281972	201	16	16	0.009951	860.688	10000	1447	860.688	1000	0	0.691085	V	7280874	7281972	1098	FALSE
WBGene00044547	V:7258807-7260157	201	45	45	0.024876	518.878	10000	1997	518.878	1000	0	0.500751	V	7258807	7260157	1350	FALSE
WBGene00015719	V:7286184-7287399	201	48	48	0.019901	995.822	10000	2340	995.822	1000	0	0.42735	V	7286184	7287399	1215	FALSE
WBGene00015720	V:7282353-7284756	201	22	22	0.024876	1383.7	10000	3317	1383.7	1000	0	0.301477	V	7282353	7284756	2403	FALSE
WBGene00015721	V:7279389-7280530,V:7279309-7280530	201	26	26	0.039126	1048.58	10000	3339	1048.58	1000	0	0.299491	V	7279389	7280530	1141	FALSE
WBGene00015722	V:7275790-7278524	201	72	72	0.029851	1115.61	10000	4543	1115.61	1000	0	0.220119	V	7275790	7278524	2734	FALSE
WBGene00015723	V:7269730-7272787	201	42	42	0.019901	1002.66	10000	3660	1002.66	1000	0	0.273224	V	7269730	7272787	3057	FALSE
WBGene00015724	V:7266370-7266975,V:7266352-7268806	201	81	81	0.019901	576.355	10000	2342	576.355	1000	0	0.426985	V	7266370	7266975	605	FALSE
WBGene00015725	V:7262564-7264148	201	60	60	0.024876	545.512	10000	2230	545.512	1000	0	0.44843	V	7262564	7264148	1584	FALSE
WBGene00007545	II:14470371-14479626,II:14470522-14479626,II:14470382-14479626,II:14470371-14473269	201	73	73	0.009951	1258.18	10000	2893	1258.18	1000	0	0.345662	II	14470371	14479626	9255	FALSE
WBGene00006856	II:14485623-14488688	201	17	17	0.004976	1553	10000	6076	1553	1000	0	0.164582	II	14485623	14488688	3065	FALSE
WBGene00015733	III:6620266-6622209	201	11	11	0.004976	877.013	10000	2318	877.013	1000	0	0.431406	III	6620266	6622209	1943	FALSE
WBGene00015734	III:6622654-6624972	201	13	13	0.039801	1988.13	10000	10000	1988.13	863	0	0.0863	III	6622654	6624972	2318	FALSE
WBGene00015735	III:6632884-6651025,III:6632840-6652083,III:6632884-6638846,III:6632840-6652083,III:6634081-6651025,III:6632840-6652083,III:6634081-6638846,III:6632903-6638846	201	117	117	0.014926	1171.49	10000	3432	1171.49	1000	0	0.291375	III	6632884	6651025	18141	FALSE
WBGene00000285	V:12514875-12515686,V:12514875-12517205	201	13	13	0.004976	1725.18	10000	7289	1725.18	1000	0	0.137193	V	12514875	12515686	811	FALSE
WBGene00007552	V:12523646-12525656	201	11	11	0.004976	964.276	10000	1932	964.276	1000	0	0.517598	V	12523646	12525656	2010	FALSE
WBGene00007546	V:12104369-12106507	201	15	15	0.004976	912.058	10000	1579	912.058	1000	0	0.633312	V	12104369	12106507	2138	FALSE
WBGene00007547	V:12101285-12103286	201	14	14	0.039801	1068.39	10000	2758	1068.39	1000	0	0.362582	V	12101285	12103286	2001	FALSE
WBGene00003726	V:12107141-12109137	201	15	15	0.039801	562.989	10000	1164	562.989	1000	0	0.859107	V	12107141	12109137	1996	FALSE
WBGene00007548	V:12109167-12110978	201	12	11	0.03852	744.499	10000	2060	744.499	1000	0	0.485437	V	12109167	12110978	1811	FALSE
WBGene00007549	V:12114992-12117561	201	11	11	0.004976	1293.6	10000	4479	1293.6	1000	0	0.223264	V	12114992	12117561	2569	FALSE
WBGene00007550	V:12121668-12125096	201	19	19	0.004976	1204.86	10000	2388	1204.86	1000	0	0.41876	V	12121668	12125096	3428	FALSE
WBGene00007551	V:12118991-12120814	201	11	11	0.038472	936.543	10000	1958	936.543	1000	0	0.510725	V	12118991	12120814	1823	FALSE
WBGene00195250	V:12118017-12118987	201	4	4	0.038441	1483.06	10000	6156	1483.06	1000	0	0.162443	V	12118017	12118987	970	FALSE
WBGene00005657	V:5012993-5015212	201	104	104	0.049752	1129.12	10000	2759	1129.12	1000	0	0.36245	V	5012993	5015212	2219	FALSE
WBGene00005656	V:5007228-5011728	201	120	120	0.044777	1186.98	10000	2795	1186.98	1000	0	0.357782	V	5007228	5011728	4500	FALSE
WBGene00005659	V:5001491-5003414	201	70	70	0.044777	1108.39	10000	2556	1108.39	1000	0	0.391236	V	5001491	5003414	1923	FALSE
WBGene00015736	V:4977933-4979160	201	17	17	0.004976	1435.45	10000	3597	1435.45	1000	0	0.278009	V	4977933	4979160	1227	FALSE
WBGene00015737	V:4979946-4980973	201	12	12	0.004976	627.933	10000	1131	627.933	1000	0	0.884173	V	4979946	4980973	1027	FALSE
WBGene00015738	V:4981808-4983191	201	4	4	0.0386	1459.29	10000	5561	1459.29	1000	0	0.179824	V	4981808	4983191	1383	FALSE
WBGene00003573	V:4983748-4987197	201	42	42	0.039801	1633.65	10000	4559	1633.65	1000	0	0.219346	V	4983748	4987197	3449	FALSE
WBGene00003574	V:4991504-4995064	201	45	45	0.004976	1777.26	10000	6347	1777.26	1000	0	0.157555	V	4991504	4995064	3560	FALSE
WBGene00015739	V:4997022-5000568	201	33	33	0.042289	1210.21	10000	2226	1210.21	1000	0	0.449236	V	4997022	5000568	3546	FALSE
WBGene00015740	X:8893128-8898517	201	43	43	0.004976	1088.27	10000	2107	1088.27	1000	0	0.474608	X	8893128	8898517	5389	FALSE
WBGene00015741	V:7223853-7225064,V:7223853-7224704	201	40	40	0.019901	951.687	10000	3949	951.687	1000	0	0.253229	V	7223853	7225064	1211	FALSE
WBGene00015742	V:7221478-7222057	201	14	14	0.024876	1005.04	10000	3779	1005.04	1000	0	0.26462	V	7221478	7222057	579	FALSE
WBGene00015743	V:7205621-7214903	201	238	238	0.022389	847.114	10000	3638	847.114	1000	0	0.274876	V	7205621	7214903	9282	FALSE
WBGene00015744	V:7215016-7219040	201	164	164	0.029851	802.513	10000	3393	802.513	1000	0	0.294724	V	7215016	7219040	4024	FALSE
WBGene00015745	V:7219121-7221041	201	98	98	0.029851	809.861	10000	3594	809.861	1000	0	0.278242	V	7219121	7221041	1920	FALSE
WBGene00015746	V:7222048-7223252,V:7222048-7223279	201	40	40	0.019901	934.193	10000	4034	934.193	1000	0	0.247893	V	7222048	7223252	1204	FALSE
WBGene00007553	V:11011443-11012463	201	7	7	0.019901	1143.72	10000	2237	1143.72	1000	0	0.447027	V	11011443	11012463	1020	FALSE
WBGene00001991	V:11021061-11022874	201	11	11	0.034826	1547.14	10000	4856	1547.14	1000	0	0.205931	V	11021061	11022874	1813	FALSE
WBGene00007554	V:11027170-11029387,V:11027170-11029387,V:11027170-11029432,V:11027170-11030845,V:11027170-11030508	201	22	22	0.004976	1310.23	10000	3136	1310.23	1000	0	0.318878	V	11027170	11029387	2217	FALSE
WBGene00000439	III:8622883-8626000,III:8622657-8626000	201	23	23	0.014926	1253.75	10000	5050	1253.75	1000	0	0.19802	III	8622883	8626000	3117	FALSE
WBGene00015747	III:8616777-8618439	201	12	12	0.009951	1043.1	10000	2340	1043.1	1000	0	0.42735	III	8616777	8618439	1662	FALSE
WBGene00006632	X:2820447-2822027	201	23	23	0.009951	880.971	10000	1825	880.971	1000	0	0.547945	X	2820447	2822027	1580	FALSE
WBGene00015748	X:2803111-2804830	201	8	8	0.034826	1466.08	10000	5065	1466.08	1000	0	0.197433	X	2803111	2804830	1719	FALSE
WBGene00006496	X:2793934-2798936,X:2772041-2799243,X:2793934-2799243	201	209	209	0.004976	1504.73	10000	8025	1504.73	1000	0	0.124611	X	2793934	2798936	5002	FALSE
WBGene00015750	X:2805074-2807528	201	19	18	0.029851	1189.11	10000	3839	1189.11	1000	0	0.260485	X	2805074	2807528	2454	FALSE
WBGene00015751	X:2810483-2814125	201	35	35	0.009951	1058.53	10000	2367	1058.53	1000	0	0.422476	X	2810483	2814125	3642	FALSE
WBGene00006055	X:2823499-2826827	201	46	46	0.039801	1287.07	10000	3658	1287.07	1000	0	0.273373	X	2823499	2826827	3328	FALSE
WBGene00050944	X:2807915-2809631	201	16	16	0.004976	1340.32	10000	5518	1340.32	1000	0	0.181225	X	2807915	2809631	1716	FALSE
WBGene00007555	II:10579954-10581044	201	8	8	0.014926	1123.62	10000	4259	1123.62	1000	0	0.234797	II	10579954	10581044	1090	FALSE
WBGene00006397	II:10605029-10605612	201	2	2	0.037963	1190.11	10000	4050	1190.11	1000	0	0.246914	II	10605029	10605612	583	FALSE
WBGene00007561	II:10605717-10607275,II:10605717-10607625	201	23	23	0.037933	1407.42	10000	7729	1407.42	1000	0	0.129383	II	10605717	10607275	1558	FALSE
WBGene00007562	II:10613019-10618335,II:10613019-10618335	201	35	34	0.037899	773.214	10000	2125	773.214	1000	0	0.470588	II	10613019	10618335	5316	FALSE
WBGene00007563	II:10618470-10620504	201	12	12	0.038139	2757.45	10000	10000	2757.45	139	0	0.0139	II	10618470	10620504	2034	FALSE
WBGene00007564	II:10582617-10584236	201	9	9	0.038109	301.187	10000	1209	301.187	1000	0	0.82713	II	10582617	10584236	1619	FALSE
WBGene00005713	II:10600485-10602276	201	19	19	0.038079	1191.61	10000	4094	1191.61	1000	0	0.24426	II	10600485	10602276	1791	FALSE
WBGene00000933	II:10581132-10582519	201	14	13	0.004976	1091.56	10000	3535	1091.56	1000	0	0.282885	II	10581132	10582519	1387	FALSE
WBGene00007556	II:10584343-10587933	201	27	27	0.019901	1006.56	10000	3066	1006.56	1000	0	0.326158	II	10584343	10587933	3590	FALSE
WBGene00000796	II:10588041-10592653,II:10588041-10592652	201	69	69	0.004976	181.164	10000	1181	181.164	1000	0	0.84674	II	10588041	10592653	4612	FALSE
WBGene00000798	II:10592749-10593530	201	10	10	0.014926	1108.85	10000	2325	1108.85	1000	0	0.430108	II	10592749	10593530	781	FALSE
WBGene00007557	II:10593281-10594776	201	23	23	0.037935	812.249	10000	1883	812.249	1000	0	0.531067	II	10593281	10594776	1495	FALSE
WBGene00007558	II:10595261-10596562,II:10595924-10596562	201	20	20	0.049752	1318.02	10000	4424	1318.02	1000	0	0.22604	II	10595261	10596562	1301	FALSE
WBGene00007559	II:10597132-10598100	201	7	6	0.019901	957.538	10000	2464	957.538	1000	0	0.405844	II	10597132	10598100	968	FALSE
WBGene00007560	II:10599336-10600529	201	9	9	0.019901	1188.37	10000	3253	1188.37	1000	0	0.307409	II	10599336	10600529	1193	FALSE
WBGene00007565	V:18158026-18159610	201	31	31	0.049752	1713.06	10000	4293	1713.06	1000	0	0.232937	V	18158026	18159610	1584	FALSE
WBGene00050955	V:18162033-18162668	201	14	14	0.009951	1297.61	10000	3562	1297.61	1000	0	0.280741	V	18162033	18162668	635	FALSE
WBGene00050956	V:18159652-18161339	201	29	29	0.037847	2100.32	10000	10000	2100.32	983	0	0.0983	V	18159652	18161339	1687	FALSE
WBGene00007569	V:18163630-18164828	201	38	38	0.049752	1130.07	10000	1848	1130.07	1000	0	0.541126	V	18163630	18164828	1198	FALSE
WBGene00007570	V:18165293-18167231	201	52	52	0.034826	1022.89	10000	1597	1022.89	1000	0	0.626174	V	18165293	18167231	1938	FALSE
WBGene00007571	V:18167633-18168450	201	21	21	0.029851	1258.26	10000	3268	1258.26	1000	0	0.305998	V	18167633	18168450	817	FALSE
WBGene00007572	V:18169086-18171618	201	5	5	0.029851	1189.99	10000	2773	1189.99	1000	0	0.36062	V	18169086	18171618	2532	FALSE
WBGene00003962	III:3699718-3701461,III:3699718-3701476	201	5	5	0.037813	1250.61	10000	3287	1250.61	1000	0	0.304229	III	3699718	3701461	1743	FALSE
WBGene00007581	III:3709329-3713041,III:3709329-3713282	201	28	28	0.03781	1660.81	10000	6483	1660.81	1000	0	0.15425	III	3709329	3713041	3712	FALSE
WBGene00184990	III:3724220-3724980	201	7	6	0.044777	939.671	10000	1924	939.671	1000	0	0.519751	III	3724220	3724980	760	FALSE
WBGene00007573	III:3702281-3703172	201	4	4	0.034826	4171.78	10000	10000	4171.78	2	0	2e-04	III	3702281	3703172	891	FALSE
WBGene00007574	III:3703647-3705054	201	4	4	0.037762	2361.4	10000	10000	2361.4	419	0	0.0419	III	3703647	3705054	1407	FALSE
WBGene00006474	III:3705264-3706785	201	7	7	0.037751	1881.73	10000	9935	1881.73	1000	0	0.100654	III	3705264	3706785	1521	FALSE
WBGene00007576	III:3706883-3709222	201	9	8	0.037718	1744.48	10000	10000	1744.48	787	0	0.0787	III	3706883	3709222	2339	FALSE
WBGene00007577	III:3713462-3718747	201	49	49	0.034826	1908.18	10000	10000	1908.18	980	0	0.098	III	3713462	3718747	5285	FALSE
WBGene00007578	III:3719903-3723597	201	32	32	0.044777	1249.27	10000	2783	1249.27	1000	0	0.359324	III	3719903	3723597	3694	FALSE
WBGene00007579	III:3718733-3719673	201	13	13	0.037877	2838.08	10000	10000	2838.08	143	0	0.0143	III	3718733	3719673	940	FALSE
WBGene00007580	III:3725073-3726500	201	10	10	0.037861	2537.21	10000	10000	2537.21	324	0	0.0324	III	3725073	3726500	1427	FALSE
WBGene00007583	V:19332724-19349487	201	345	345	0.004976	930.323	10000	1484	930.323	1000	0	0.673854	V	19332724	19349487	16763	FALSE
WBGene00002011	III:8138089-8139631	201	7	6	0.004976	1503.84	10000	5856	1503.84	1000	0	0.170765	III	8138089	8139631	1542	FALSE
WBGene00015755	III:8130863-8132442	201	10	10	0.014926	1113.87	10000	2555	1113.87	1000	0	0.391389	III	8130863	8132442	1579	FALSE
WBGene00015752	III:8133664-8136649	201	12	12	0.004976	1514.75	10000	6811	1514.75	1000	0	0.146821	III	8133664	8136649	2985	FALSE
WBGene00015753	III:8108789-8111264	201	10	10	0.014926	1123.02	10000	3317	1123.02	1000	0	0.301477	III	8108789	8111264	2475	FALSE
WBGene00004042	III:8101347-8104068,III:8101347-8104076	201	10	10	0.014926	1324.38	10000	4082	1324.38	1000	0	0.244978	III	8101347	8104068	2721	FALSE
WBGene00001565	III:8111165-8121232,III:8111165-8121232	201	40	39	0.014926	970.813	10000	2473	970.813	1000	0	0.404367	III	8111165	8121232	10067	FALSE
WBGene00004433	III:8129549-8130227,III:8129549-8130463	201	3	3	0.037501	651.571	10000	1555	651.571	1000	0	0.643087	III	8129549	8130227	678	FALSE
WBGene00015754	III:8139610-8144629	201	14	14	0.004976	1055.1	10000	2083	1055.1	1000	0	0.480077	III	8139610	8144629	5019	FALSE
WBGene00007584	V:12588427-12589621	201	7	7	0.037383	708.485	10000	1550	708.485	1000	0	0.645161	V	12588427	12589621	1194	FALSE
WBGene00007585	V:12590977-12592477,V:12590977-12592477	201	11	11	0.019901	1378.22	10000	4232	1378.22	1000	0	0.236295	V	12590977	12592477	1500	FALSE
WBGene00007586	V:12596388-12599151,V:12596411-12599151,V:12596444-12599151	201	14	14	0.037327	1542.44	10000	7369	1542.44	1000	0	0.135704	V	12596388	12599151	2763	FALSE
WBGene00007587	V:12592564-12596296	201	23	23	0.004976	1272.06	10000	3320	1272.06	1000	0	0.301205	V	12592564	12596296	3732	FALSE
WBGene00007588	V:12600285-12607305,V:12600285-12607305	201	28	28	0.009951	1778.93	10000	8045	1778.93	1000	0	0.124301	V	12600285	12607305	7020	FALSE
WBGene00007589	V:12607410-12608108	201	7	7	0.004976	961.702	10000	1887	961.702	1000	0	0.529942	V	12607410	12608108	698	FALSE
WBGene00007590	V:12589711-12590655	201	10	10	0.004976	1092.91	10000	2970	1092.91	1000	0	0.3367	V	12589711	12590655	944	FALSE
WBGene00015765	V:5663599-5665263	201	18	18	0.037234	1471.25	10000	5641	1471.25	1000	0	0.177274	V	5663599	5665263	1664	FALSE
WBGene00015766	V:5661203-5663496,V:5660927-5663496	201	15	15	0.049752	1416.16	10000	5089	1416.16	1000	0	0.196502	V	5661203	5663496	2293	FALSE
WBGene00015767	V:5654448-5658687	201	27	27	0.004976	1225.37	10000	2195	1225.37	1000	0	0.455581	V	5654448	5658687	4239	FALSE
WBGene00015768	V:5647563-5651043	201	23	23	0.004976	1163.83	10000	2474	1163.83	1000	0	0.404204	V	5647563	5651043	3480	FALSE
WBGene00006008	V:5644486-5646231	201	12	12	0.004976	904.949	10000	1946	904.949	1000	0	0.513875	V	5644486	5646231	1745	FALSE
WBGene00003507	V:5658706-5660704	201	14	14	0.004976	1402.42	10000	3116	1402.42	1000	0	0.320924	V	5658706	5660704	1998	FALSE
WBGene00015769	V:5665238-5666463	201	9	9	0.037184	784.079	10000	1728	784.079	1000	0	0.578704	V	5665238	5666463	1225	FALSE
WBGene00004104	V:5669647-5676087,V:5669647-5676087	201	54	54	0.037182	1408.05	10000	4822	1408.05	1000	0	0.207383	V	5669647	5676087	6440	FALSE
WBGene00005898	V:560194-562956	201	53	52	0.019901	1063.43	10000	2805	1063.43	1000	0	0.356506	V	560194	562956	2762	FALSE
WBGene00005585	V:564390-566084,V:564735-566084	201	51	51	0.004976	1055.36	10000	2644	1055.36	1000	0	0.378215	V	564390	566084	1694	FALSE
WBGene00015763	V:570570-571177	201	7	6	0.049752	444.546	10000	1279	444.546	1000	0	0.781861	V	570570	571177	607	FALSE
WBGene00015764	V:572030-574739	201	102	102	0.004976	869.458	10000	2893	869.458	1000	0	0.345662	V	572030	574739	2709	FALSE
WBGene00015756	V:563134-564382	201	32	32	0.049752	1766.33	10000	9225	1766.33	1000	0	0.108401	V	563134	564382	1248	FALSE
WBGene00015757	V:543468-545359	201	96	96	0.037373	1046.33	10000	3787	1046.33	1000	0	0.264061	V	543468	545359	1891	FALSE
WBGene00015758	V:539201-541486	201	109	109	0.049752	1158.57	10000	4164	1158.57	1000	0	0.240154	V	539201	541486	2285	FALSE
WBGene00015759	V:536627-537418	201	36	36	0.037683	1535.69	10000	7123	1535.69	1000	0	0.14039	V	536627	537418	791	FALSE
WBGene00015760	V:545843-548080	201	53	53	0.037943	1226.87	10000	4608	1226.87	1000	0	0.217014	V	545843	548080	2237	FALSE
WBGene00015761	V:548701-550653	201	69	69	0.004976	879.328	10000	3867	879.328	1000	0	0.258598	V	548701	550653	1952	FALSE
WBGene00015762	V:551278-553167	201	76	76	0.049752	992.234	10000	4278	992.234	1000	0	0.233754	V	551278	553167	1889	FALSE
WBGene00005899	V:554373-556155	201	34	34	0.049752	1253.65	10000	2424	1253.65	1000	0	0.412541	V	554373	556155	1782	FALSE
WBGene00015770	X:1826465-1827354	201	14	14	0.004976	1225.16	10000	3715	1225.16	1000	0	0.269179	X	1826465	1827354	889	FALSE
WBGene00206378	X:1801363-1805087	201	60	60	0.009951	1400.08	10000	4471	1400.08	1000	0	0.223664	X	1801363	1805087	3724	FALSE
WBGene00015771	X:1806754-1809543	201	42	42	0.009951	1409.47	10000	4360	1409.47	1000	0	0.229358	X	1806754	1809543	2789	FALSE
WBGene00015772	X:1810685-1811536	201	9	9	0.014926	1190.41	10000	3113	1190.41	1000	0	0.321234	X	1810685	1811536	851	FALSE
WBGene00015773	X:1818864-1821324	201	84	84	0.004976	1400.61	10000	5035	1400.61	1000	0	0.19861	X	1818864	1821324	2460	FALSE
WBGene00015774	X:1823615-1825340	201	54	54	0.037909	1181.57	10000	3125	1181.57	1000	0	0.32	X	1823615	1825340	1725	FALSE
WBGene00015775	X:1827737-1828487	201	12	12	0.037881	1303.61	10000	3512	1303.61	1000	0	0.284738	X	1827737	1828487	750	FALSE
WBGene00015778	X:6240982-6242726,X:6240954-6242726,X:6240982-6242726,X:6240954-6242726	201	7	7	0.044777	864.516	10000	2290	864.516	1000	0	0.436681	X	6240982	6242726	1744	FALSE
WBGene00015779	X:6208765-6213911	201	51	51	0.009951	1008.72	10000	1777	1008.72	1000	0	0.562746	X	6208765	6213911	5146	FALSE
WBGene00001803	X:6226130-6230701	201	39	39	0.019901	1415.71	10000	3512	1415.71	1000	0	0.284738	X	6226130	6230701	4571	FALSE
WBGene00015780	X:6230918-6233048,X:6230918-6232988	201	19	18	0.009951	556.413	10000	1570	556.413	1000	0	0.636943	X	6230918	6233048	2130	FALSE
WBGene00002024	X:6233148-6235541,X:6233214-6235541	201	24	23	0.039801	834.797	10000	2362	834.797	1000	0	0.42337	X	6233148	6235541	2393	FALSE
WBGene00015781	X:6238048-6239087,X:6238020-6239087	201	9	9	0.004976	1346.88	10000	2573	1346.88	1000	0	0.388651	X	6238048	6239087	1039	FALSE
WBGene00015776	X:7954358-7956191,X:7954354-7956191	201	16	15	0.03746	1094.87	10000	3496	1094.87	1000	0	0.286041	X	7954358	7956191	1833	FALSE
WBGene00006980	X:7930737-7931808	201	11	11	0.024876	784.168	10000	1320	784.168	1000	0	0.757576	X	7930737	7931808	1071	FALSE
WBGene00006588	X:7937566-7944559,X:7937566-7945048,X:7939713-7944542,X:7937653-7944559,X:7937653-7945048,X:7937566-7944542	201	64	64	0.014926	1157.68	10000	2093	1157.68	1000	0	0.477783	X	7937566	7944559	6993	FALSE
WBGene00015777	X:7956194-7958303	201	10	10	0.004976	177.452	10000	1014	177.452	1000	0	0.986193	X	7956194	7958303	2109	FALSE
WBGene00004774	X:7959826-7961725	201	10	10	0.004976	1214.65	10000	2705	1214.65	1000	0	0.369686	X	7959826	7961725	1899	FALSE
WBGene00007591	X:10233744-10236944	201	36	36	0.009951	1417.98	10000	4129	1417.98	1000	0	0.242189	X	10233744	10236944	3200	FALSE
WBGene00007592	X:10242326-10251355,X:10242326-10245347,X:10242326-10247133	201	59	58	0.004976	853.381	10000	2324	853.381	1000	0	0.430293	X	10242326	10251355	9029	FALSE
WBGene00007593	X:10220672-10228136,X:10220672-10224289,X:10220672-10224525	201	42	42	0.004976	902.182	10000	1741	902.182	1000	0	0.574383	X	10220672	10228136	7464	FALSE
WBGene00006135	X:10239362-10241039	201	11	10	0.037598	669.46	10000	1394	669.46	1000	0	0.71736	X	10239362	10241039	1677	FALSE
WBGene00000612	I:7385870-7387109	201	6	6	0.014926	803.99	10000	1540	803.99	1000	0	0.649351	I	7385870	7387109	1239	FALSE
WBGene00007597	I:7387356-7388795,I:7384397-7388792	201	27	27	0.038041	1085.21	10000	3337	1085.21	1000	0	0.29967	I	7387356	7388795	1439	FALSE
WBGene00004944	I:7389045-7395918	201	36	36	0.014926	1335.86	10000	3900	1335.86	1000	0	0.25641	I	7389045	7395918	6873	FALSE
WBGene00007598	I:7398823-7401023	201	6	6	0.014926	1245.98	10000	3961	1245.98	1000	0	0.252461	I	7398823	7401023	2200	FALSE
WBGene00007599	I:7405029-7408511	201	18	18	0.037961	1365.47	10000	5480	1365.47	1000	0	0.182482	I	7405029	7408511	3482	FALSE
WBGene00007594	X:12065263-12067432	201	14	14	0.037946	412.773	10000	1148	412.773	1000	0	0.87108	X	12065263	12067432	2169	FALSE
WBGene00007595	X:12070742-12073863	201	25	25	0.004976	1428.16	10000	4994	1428.16	1000	0	0.20024	X	12070742	12073863	3121	FALSE
WBGene00045385	X:12068549-12070563	201	15	15	0.039801	991.609	10000	2307	991.609	1000	0	0.433463	X	12068549	12070563	2014	FALSE
WBGene00015783	X:6476812-6479085	201	11	11	0.004976	1558.28	10000	4426	1558.28	1000	0	0.225938	X	6476812	6479085	2273	FALSE
WBGene00015784	X:6463411-6465947	201	14	14	0.004976	1076.73	10000	2599	1076.73	1000	0	0.384763	X	6463411	6465947	2536	FALSE
WBGene00015786	X:6470365-6473748	201	24	24	0.038177	1953.1	10000	10000	1953.1	983	0	0.0983	X	6470365	6473748	3383	FALSE
WBGene00001517	X:6479637-6484810,X:6479637-6484810,X:6479637-6484810	201	20	20	0.004976	1237.24	10000	3181	1237.24	1000	0	0.314367	X	6479637	6484810	5173	FALSE
WBGene00015787	X:6496858-6499836	201	14	14	0.038594	2668.93	10000	10000	2668.93	169	0	0.0169	X	6496858	6499836	2978	FALSE
WBGene00000393	X:6499908-6504613,X:6499908-6504602	201	26	26	0.019901	1806.27	10000	8749	1806.27	1000	0	0.114299	X	6499908	6504613	4705	FALSE
WBGene00015788	X:6474273-6476780	201	13	13	0.004976	1051.48	10000	1822	1051.48	1000	0	0.548847	X	6474273	6476780	2507	FALSE
WBGene00044573	X:6468798-6469803	201	10	10	0.004976	1189.62	10000	2562	1189.62	1000	0	0.39032	X	6468798	6469803	1005	FALSE
WBGene00007600	I:12202231-12203717	201	15	15	0.024876	2175.02	10000	10000	2175.02	692	0	0.0692	I	12202231	12203717	1486	FALSE
WBGene00007601	I:12203799-12205807,I:12203799-12205809	201	16	16	0.019901	1808.41	10000	8805	1808.41	1000	0	0.113572	I	12203799	12205807	2008	FALSE
WBGene00007602	I:12207096-12212206	201	56	56	0.024876	1230.48	10000	2655	1230.48	1000	0	0.376648	I	12207096	12212206	5110	FALSE
WBGene00007603	I:12213108-12215184	201	33	33	0.024876	1601.31	10000	3966	1601.31	1000	0	0.252143	I	12213108	12215184	2076	FALSE
WBGene00015789	X:3164524-3165656	201	2	2	0.038843	1286.04	10000	3667	1286.04	1000	0	0.272702	X	3164524	3165656	1132	FALSE
WBGene00002220	X:3159939-3164429	201	26	26	0.004976	1226.86	10000	4471	1226.86	1000	0	0.223664	X	3159939	3164429	4490	FALSE
WBGene00015790	X:3146572-3147088	201	3	2	0.038855	2001.1	10000	10000	2001.1	334	0	0.0334	X	3146572	3147088	516	FALSE
WBGene00015791	X:3151144-3152461	201	6	6	0.038828	1500.03	10000	5028	1500.03	1000	0	0.198886	X	3151144	3152461	1317	FALSE
WBGene00015792	X:3167569-3170508	201	20	20	0.014926	1021.7	10000	3544	1021.7	1000	0	0.282167	X	3167569	3170508	2939	FALSE
WBGene00015793	X:3165795-3167599	201	10	9	0.038771	1289.88	10000	5212	1289.88	1000	0	0.191865	X	3165795	3167599	1804	FALSE
WBGene00007604	V:12734182-12736041	201	6	6	0.004976	775.267	10000	3268	775.267	995	5	0.305233	V	12734182	12736041	1859	FALSE
WBGene00000521	V:12736702-12740984,V:12736702-12741211	201	15	15	0.029851	686.154	10000	1258	686.154	1000	0	0.794913	V	12736702	12740984	4282	FALSE
WBGene00007605	V:12742040-12744170,V:12742634-12744170,V:12742075-12744170	201	8	8	0.019901	1388.24	10000	3181	1388.24	1000	0	0.314367	V	12742040	12744170	2130	FALSE
WBGene00007606	V:12745199-12747463	201	14	14	0.019901	1244.89	10000	2605	1244.89	1000	0	0.383877	V	12745199	12747463	2264	FALSE
WBGene00007607	V:12748291-12749963	201	9	9	0.038827	950.967	10000	1746	950.967	1000	0	0.572738	V	12748291	12749963	1672	FALSE
WBGene00007608	V:12750029-12751545	201	6	6	0.004976	978.688	10000	1627	978.688	1000	0	0.614628	V	12750029	12751545	1516	FALSE
WBGene00007609	V:12744159-12745050	201	4	4	0.004976	1719.4	10000	4946	1719.4	982	18	0.200364	V	12744159	12745050	891	FALSE
WBGene00045460	V:12751602-12752507	201	5	5	0.014926	955.546	10000	2222	955.546	1000	0	0.450045	V	12751602	12752507	905	FALSE
WBGene00015794	II:6988777-6991686	201	17	17	0.014926	1254.64	10000	4303	1254.64	1000	0	0.232396	II	6988777	6991686	2909	FALSE
WBGene00015795	II:6979950-6988629	201	40	40	0.049752	1961.4	10000	10000	1961.4	670	0	0.067	II	6979950	6988629	8679	FALSE
WBGene00006605	II:6955405-6965687,II:6958049-6965687,II:6955405-6959421	201	48	48	0.004976	1616.83	10000	8256	1616.83	1000	0	0.121124	II	6955405	6965687	10282	FALSE
WBGene00004090	II:6965799-6967648	201	4	4	0.038662	904.337	10000	2609	904.337	1000	0	0.383289	II	6965799	6967648	1849	FALSE
WBGene00015796	II:6967903-6970585,II:6967903-6970483	201	14	14	0.038636	1228.53	10000	5082	1228.53	1000	0	0.196773	II	6967903	6970585	2682	FALSE
WBGene00000198	II:6970667-6972235	201	4	4	0.004976	1417.36	10000	6607	1417.36	1000	0	0.151355	II	6970667	6972235	1568	FALSE
WBGene00004930	II:6972711-6973892,II:6972711-6973501,II:6972711-6973514	201	5	5	0.009951	1408.19	10000	5544	1408.19	1000	0	0.180375	II	6972711	6973892	1181	FALSE
WBGene00007613	V:14393857-14394464	201	7	7	0.009951	1422.63	10000	4560	1422.63	1000	0	0.219298	V	14393857	14394464	607	FALSE
WBGene00007618	V:14392239-14393561	201	22	22	0.038534	1308.09	10000	3347	1308.09	1000	0	0.298775	V	14392239	14393561	1322	FALSE
WBGene00077576	V:14395035-14395749	201	6	6	0.004976	2829.5	10000	10000	2829.5	193	1	0.01935	V	14395035	14395749	714	FALSE
WBGene00007614	V:14409077-14411895,V:14409157-14411895	201	16	16	0.038458	868.266	10000	1672	868.266	1000	0	0.598086	V	14409077	14411895	2818	FALSE
WBGene00003834	V:14412404-14415792,V:14412404-14415014	201	11	11	0.038451	1207.6	10000	2244	1207.6	1000	0	0.445633	V	14412404	14415792	3388	FALSE
WBGene00000985	V:14420051-14421440,V:14420051-14421450	201	7	7	0.004976	921.347	10000	1816	921.347	1000	0	0.550661	V	14420051	14421440	1389	FALSE
WBGene00007615	V:14417954-14420081,V:14417954-14420081	201	12	12	0.004976	1141.43	10000	2722	1141.43	1000	0	0.367377	V	14417954	14420081	2127	FALSE
WBGene00003835	V:14416114-14417829,V:14416114-14417798	201	11	11	0.029851	766.821	10000	1367	766.821	1000	0	0.731529	V	14416114	14417829	1715	FALSE
WBGene00003922	V:14421454-14422618	201	4	4	0.038413	567.812	10000	1207	567.812	1000	0	0.8285	V	14421454	14422618	1164	FALSE
WBGene00007616	V:14422724-14423304,V:14422719-14423361	201	5	5	0.004976	1573.66	10000	6702	1573.66	1000	0	0.149209	V	14422724	14423304	580	FALSE
WBGene00007617	V:14423781-14425008	201	3	3	0.038362	1076.4	10000	2366	1076.4	1000	0	0.422654	V	14423781	14425008	1227	FALSE
WBGene00007610	III:9650420-9651959	201	8	8	0.038319	2124.75	10000	10000	2124.75	420	0	0.042	III	9650420	9651959	1539	FALSE
WBGene00007611	III:9654351-9655859	201	12	12	0.014926	1508.63	10000	5794	1508.63	1000	0	0.172592	III	9654351	9655859	1508	FALSE
WBGene00003778	X:6122314-6127541	201	103	103	0.049752	1043.1	10000	4129	1043.1	1000	0	0.242189	X	6122314	6127541	5227	FALSE
WBGene00015805	X:6102880-6103397,X:6102880-6103432	201	4	4	0.044777	610.396	10000	1463	610.396	1000	0	0.683527	X	6102880	6103397	517	FALSE
WBGene00015798	X:6118710-6120436	201	38	38	0.014926	1021.25	10000	4342	1021.25	1000	0	0.230309	X	6118710	6120436	1726	FALSE
WBGene00015799	X:6115803-6118051	201	54	54	0.034826	937.784	10000	4031	937.784	1000	0	0.248077	X	6115803	6118051	2248	FALSE
WBGene00015800	X:6101214-6105462	201	20	19	0.044777	609.172	10000	1371	609.172	1000	0	0.729395	X	6101214	6105462	4248	FALSE
WBGene00015801	X:6093299-6097571,X:6093285-6097571	201	20	20	0.009951	1446.17	10000	4534	1446.17	1000	0	0.220556	X	6093299	6097571	4272	FALSE
WBGene00002007	X:6089027-6091785,X:6089027-6092124,X:6089027-6091801,X:6089027-6090782	201	12	11	0.029851	1523.43	10000	7448	1523.43	1000	0	0.134264	X	6089027	6091785	2758	FALSE
WBGene00015802	X:6106916-6109338	201	9	8	0.014926	716.44	10000	1507	716.44	1000	0	0.66357	X	6106916	6109338	2422	FALSE
WBGene00004193	X:6110794-6112916,X:6110794-6111763	201	44	44	0.009951	1521.73	10000	7118	1521.73	1000	0	0.140489	X	6110794	6112916	2122	FALSE
WBGene00015803	X:6127527-6128275,X:6127453-6128275,X:6127453-6128326	201	18	18	0.009951	1235.05	10000	4691	1235.05	1000	0	0.213174	X	6127527	6128275	748	FALSE
WBGene00185089	II:4231382-4234620	201	32	31	0.004976	2962.74	10000	10000	2962.74	41	0	0.0041	II	4231382	4234620	3238	FALSE
WBGene00001673	II:4253051-4255281,II:4247196-4255281	201	86	86	0.004976	1618.11	10000	6289	1618.11	1000	0	0.159008	II	4253051	4255281	2230	FALSE
WBGene00015815	II:4238202-4244832,II:4238172-4244832,II:4238202-4244832	201	94	94	0.014926	1804.31	10000	10000	1804.31	932	0	0.0932	II	4238202	4244832	6630	FALSE
WBGene00015816	II:4229550-4230809	201	19	19	0.024876	1399.12	10000	4692	1399.12	1000	0	0.213129	II	4229550	4230809	1259	FALSE
WBGene00015817	II:4227045-4229168,II:4227045-4229168	201	28	27	0.040003	1104.48	10000	3381	1104.48	1000	0	0.29577	II	4227045	4229168	2123	FALSE
WBGene00015818	II:4223308-4226330	201	72	72	0.004976	1640.23	10000	7348	1640.23	1000	0	0.136091	II	4223308	4226330	3022	FALSE
WBGene00015819	II:4236500-4237749	201	13	13	0.04001	2607.63	10000	10000	2607.63	212	0	0.0212	II	4236500	4237749	1249	FALSE
WBGene00015820	II:4255504-4256939,II:4255847-4256939	201	13	13	0.004976	1322.7	10000	2640	1322.7	1000	0	0.378788	II	4255504	4256939	1435	FALSE
WBGene00015821	II:4257091-4258781	201	27	27	0.014926	1655.88	10000	5992	1655.88	1000	0	0.166889	II	4257091	4258781	1690	FALSE
WBGene00045297	II:4234949-4235982	201	12	12	0.034826	1162.94	10000	2662	1162.94	1000	0	0.375657	II	4234949	4235982	1033	FALSE
WBGene00015814	III:6394233-6395935,III:6394233-6395968,III:6394233-6396182,III:6394233-6395935,III:6394246-6395935,III:6394246-6395968,III:6394246-6396182	201	8	8	0.040829	1324.45	10000	4384	1324.45	1000	0	0.228102	III	6394233	6395935	1702	FALSE
WBGene00015806	III:6390945-6393843,III:6390948-6393843,III:6390948-6393843	201	13	13	0.004976	1248.26	10000	4688	1248.26	1000	0	0.213311	III	6390945	6393843	2898	FALSE
WBGene00015807	III:6389832-6390838	201	6	6	0.009951	1034.21	10000	3619	1034.21	1000	0	0.276319	III	6389832	6390838	1006	FALSE
WBGene00002850	III:6383551-6389413	201	22	21	0.009951	502.381	10000	1545	502.381	1000	0	0.647249	III	6383551	6389413	5862	FALSE
WBGene00015809	III:6381633-6383024	201	3	3	0.0407	1135.28	10000	3629	1135.28	1000	0	0.275558	III	6381633	6383024	1391	FALSE
WBGene00015810	III:6380771-6381982,III:6380694-6381982	201	8	8	0.004976	876.744	10000	2012	876.744	1000	0	0.497018	III	6380771	6381982	1211	FALSE
WBGene00015811	III:6379448-6380674	201	7	7	0.004976	1099.92	10000	3284	1099.92	1000	0	0.304507	III	6379448	6380674	1226	FALSE
WBGene00007048	III:6375378-6379177	201	20	20	0.019901	1181.83	10000	2231	1181.83	1000	0	0.448229	III	6375378	6379177	3799	FALSE
WBGene00015813	III:6368041-6374092,III:6368041-6373902	201	37	37	0.014926	1160.75	10000	3417	1160.75	1000	0	0.292654	III	6368041	6374092	6051	FALSE
WBGene00004482	III:6374093-6374997	201	5	4	0.04109	1320.75	10000	5336	1320.75	1000	0	0.187406	III	6374093	6374997	904	FALSE
WBGene00003007	X:3958551-3961906,X:3958496-3961906	201	21	21	0.019901	2234.72	10000	10000	2234.72	484	0	0.0484	X	3958551	3961906	3355	FALSE
WBGene00015822	X:3961929-3966394	201	33	33	0.009951	1320.11	10000	3579	1320.11	1000	0	0.279408	X	3961929	3966394	4465	FALSE
WBGene00015823	X:3968035-3968637	201	5	4	0.019901	3091.99	10000	10000	3091.99	47	0	0.0047	X	3968035	3968637	602	FALSE
WBGene00015824	X:3970388-3973634	201	29	29	0.014926	1364.62	10000	4262	1364.62	1000	0	0.234632	X	3970388	3973634	3246	FALSE
WBGene00007622	III:4178723-4181438	201	12	12	0.014926	1482.05	10000	6817	1482.05	1000	0	0.146692	III	4178723	4181438	2715	FALSE
WBGene00006448	III:4153600-4154645	201	8	8	0.014926	1219.14	10000	3681	1219.14	1000	0	0.271665	III	4153600	4154645	1045	FALSE
WBGene00007630	III:4152053-4152912	201	6	6	0.024876	1747.36	10000	8365	1747.36	1000	0	0.119546	III	4152053	4152912	859	FALSE
WBGene00007631	III:4147380-4151598	201	33	32	0.040715	660.15	10000	1543	660.15	1000	0	0.648088	III	4147380	4151598	4218	FALSE
WBGene00007632	III:4176677-4177578,III:4176701-4177578	201	4	4	0.040689	910.331	10000	2586	910.331	1000	0	0.386698	III	4176677	4177578	901	FALSE
WBGene00007623	III:4177531-4178664	201	3	3	0.040666	566.085	10000	1309	566.085	1000	0	0.763942	III	4177531	4178664	1133	FALSE
WBGene00007624	III:4172336-4176159	201	19	19	0.009951	1444.36	10000	5517	1444.36	1000	0	0.181258	III	4172336	4176159	3823	FALSE
WBGene00007625	III:4171335-4172162,III:4171335-4172178,III:4171264-4172180	201	4	4	0.004976	1016.48	10000	3084	1016.48	1000	0	0.324254	III	4171335	4172162	827	FALSE
WBGene00007626	III:4168796-4170939	201	13	13	0.049752	1584.75	10000	7543	1584.75	1000	0	0.132573	III	4168796	4170939	2143	FALSE
WBGene00007627	III:4166943-4168765	201	15	15	0.014926	1191.94	10000	4054	1191.94	1000	0	0.24667	III	4166943	4168765	1822	FALSE
WBGene00004381	III:4164271-4166847	201	16	16	0.049752	1318.87	10000	4609	1318.87	1000	0	0.216967	III	4164271	4166847	2576	FALSE
WBGene00007628	III:4161950-4164171	201	14	13	0.049752	2528.41	10000	10000	2528.41	146	0	0.0146	III	4161950	4164171	2221	FALSE
WBGene00007629	III:4155387-4157394	201	48	47	0.034826	793.267	10000	3088	793.267	1000	0	0.323834	III	4155387	4157394	2007	FALSE
WBGene00000430	I:9727203-9728021	201	7	7	0.004976	947.052	10000	1925	947.052	1000	0	0.519481	I	9727203	9728021	818	FALSE
WBGene00001145	I:9722720-9726223,I:9722549-9726223,I:9722720-9726263,I:9722549-9726263	201	16	16	0.014926	1607.72	10000	7983	1607.72	1000	0	0.125266	I	9722720	9726223	3503	FALSE
WBGene00007620	I:9715321-9728108,I:9715321-9717670	201	53	53	0.014926	1183.28	10000	3541	1183.28	1000	0	0.282406	I	9715321	9728108	12787	FALSE
WBGene00007621	I:9712822-9715230	201	15	15	0.019901	637.671	10000	1262	637.671	1000	0	0.792393	I	9712822	9715230	2408	FALSE
WBGene00015834	II:1881610-1882805	201	82	82	0.014926	1242.53	10000	2468	1242.53	1000	0	0.405186	II	1881610	1882805	1195	FALSE
WBGene00015835	II:1883595-1884735	201	27	27	0.017413	967.25	10000	1509	967.25	1000	0	0.662691	II	1883595	1884735	1140	FALSE
WBGene00015836	II:1885438-1886479	201	76	76	0.012438	1350.51	10000	3762	1350.51	1000	0	0.265816	II	1885438	1886479	1041	FALSE
WBGene00015837	II:1887208-1889171	201	62	62	0.014926	625.51	10000	1255	625.51	1000	0	0.796813	II	1887208	1889171	1963	FALSE
WBGene00015838	II:1889908-1890782	201	31	31	0.014926	1330.53	10000	3401	1330.53	1000	0	0.294031	II	1889908	1890782	874	FALSE
WBGene00015839	II:1871547-1873261	201	34	34	0.041107	761.927	10000	1526	761.927	1000	0	0.655308	II	1871547	1873261	1714	FALSE
WBGene00015840	II:1874275-1875106	201	28	28	0.041081	1271.31	10000	3244	1271.31	1000	0	0.308261	II	1874275	1875106	831	FALSE
WBGene00015827	II:1875957-1877237	201	25	24	0.004976	708.846	10000	1512	708.846	1000	0	0.661376	II	1875957	1877237	1280	FALSE
WBGene00015828	II:1869581-1870797,II:1869409-1870797	201	43	43	0.037314	2467.91	10000	10000	2467.91	313	0	0.0313	II	1869581	1870797	1216	FALSE
WBGene00015829	II:1866385-1867894	201	14	14	0.004976	1916.86	10000	8635	1916.86	971	29	0.114129	II	1866385	1867894	1509	FALSE
WBGene00015830	II:1862633-1863782	201	78	78	0.040958	733.893	10000	1456	733.893	1000	0	0.686813	II	1862633	1863782	1149	FALSE
WBGene00015832	II:1877578-1878763	201	48	48	0.039801	859.273	10000	1439	859.273	1000	0	0.694927	II	1877578	1878763	1185	FALSE
WBGene00015833	II:1879698-1880708,II:1879589-1880574	201	25	25	0.041191	1644.36	10000	4400	1644.36	1000	0	0.227273	II	1879698	1880708	1010	FALSE
WBGene00015848	II:3464150-3464680	201	5	5	0.039801	4329.45	10000	10000	4329.45	0	0	0	II	3464150	3464680	530	TRUE
WBGene00015849	II:3453763-3454680	201	10	10	0.009951	1418.65	10000	3388	1418.65	1000	0	0.295159	II	3453763	3454680	917	FALSE
WBGene00015850	II:3452641-3453602	201	19	19	0.039801	3634.26	10000	10000	3634.26	14	0	0.0014	II	3452641	3453602	961	FALSE
WBGene00015851	II:3451420-3452414	201	21	21	0.029851	1402.51	10000	4130	1402.51	1000	0	0.242131	II	3451420	3452414	994	FALSE
WBGene00015852	II:3449561-3451059	201	18	18	0.042275	2337.5	10000	10000	2337.5	337	0	0.0337	II	3449561	3451059	1498	FALSE
WBGene00015853	II:3445764-3446737	201	8	8	0.014926	1653.08	10000	6707	1653.08	1000	0	0.149098	II	3445764	3446737	973	FALSE
WBGene00015854	II:3440826-3442445	201	23	23	0.039801	3963.53	10000	10000	3963.53	3	0	3e-04	II	3440826	3442445	1619	FALSE
WBGene00015855	II:3429405-3431305	201	22	21	0.004976	862.296	10000	2118	862.296	1000	0	0.472144	II	3429405	3431305	1900	FALSE
WBGene00015841	II:3431285-3436512	201	47	47	0.042171	2482.66	10000	10000	2482.66	263	0	0.0263	II	3431285	3436512	5227	FALSE
WBGene00195070	II:3446956-3448020	201	11	11	0.042155	4312.78	10000	10000	4312.78	1	0	1e-04	II	3446956	3448020	1064	FALSE
WBGene00195071	II:3448205-3448759	201	8	8	0.04214	1413.06	10000	4380	1413.06	1000	0	0.228311	II	3448205	3448759	554	FALSE
WBGene00195072	II:3442489-3443254	201	9	9	0.029851	1696.08	10000	8373	1696.08	1000	0	0.119432	II	3442489	3443254	765	FALSE
WBGene00015842	II:3443481-3444382	201	7	6	0.039801	4636.78	10000	10000	4636.78	0	0	0	II	3443481	3444382	901	TRUE
WBGene00015843	II:3444727-3445364	201	9	9	0.04208	3341.25	10000	10000	3341.25	33	0	0.0033	II	3444727	3445364	637	FALSE
WBGene00015845	II:3459618-3460314	201	12	11	0.019901	4877.16	10000	10000	4877.16	0	0	0	II	3459618	3460314	696	TRUE
WBGene00015846	II:3461111-3461681	201	5	5	0.044777	2749.42	10000	10000	2749.42	140	0	0.014	II	3461111	3461681	570	FALSE
WBGene00015847	II:3462569-3463205	201	8	8	0.019901	1274.89	10000	2538	1274.89	1000	0	0.394011	II	3462569	3463205	636	FALSE
WBGene00007633	II:9132214-9134539,II:9132914-9134539,II:9133954-9134538	201	11	11	0.004976	1092.69	10000	3427	1092.69	1000	0	0.2918	II	9132214	9134539	2325	FALSE
WBGene00195143	II:9136201-9137554	201	10	10	0.042046	1949.72	10000	10000	1949.72	750	0	0.075	II	9136201	9137554	1353	FALSE
WBGene00007635	X:12537013-12540858,X:12537013-12551677,X:12538029-12551677,X:12538029-12540858	201	123	123	0.044777	2031.51	10000	10000	2031.51	570	0	0.057	X	12537013	12540858	3845	FALSE
WBGene00007636	X:12526659-12527286	201	3	3	0.004976	1366.22	10000	3917	1366.22	1000	0	0.255297	X	12526659	12527286	627	FALSE
WBGene00015857	V:8259315-8261304	201	8	8	0.014926	1573.73	10000	5610	1573.73	1000	0	0.178253	V	8259315	8261304	1989	FALSE
WBGene00004395	V:8228276-8238351	201	44	44	0.004976	1434.24	10000	5349	1434.24	1000	0	0.186951	V	8228276	8238351	10075	FALSE
WBGene00015858	V:8238539-8240021	201	12	12	0.019901	1380.91	10000	6645	1380.91	1000	0	0.150489	V	8238539	8240021	1482	FALSE
WBGene00015859	V:8240930-8242900	201	17	17	0.024876	1638.25	10000	7625	1638.25	1000	0	0.131148	V	8240930	8242900	1970	FALSE
WBGene00015860	V:8243631-8245254	201	6	6	0.004976	1040.78	10000	2975	1040.78	1000	0	0.336134	V	8243631	8245254	1623	FALSE
WBGene00015861	V:8248111-8250289	201	10	9	0.041865	961.673	10000	2237	961.673	1000	0	0.447027	V	8248111	8250289	2178	FALSE
WBGene00015862	V:8256830-8258076	201	13	13	0.041839	997.305	10000	2470	997.305	1000	0	0.404858	V	8256830	8258076	1246	FALSE
WBGene00015863	V:8261389-8263566	201	19	19	0.004976	649.779	10000	1552	649.779	1000	0	0.64433	V	8261389	8263566	2177	FALSE
WBGene00015865	X:6940478-6943613	201	36	36	0.019901	1557.14	10000	6530	1557.14	1000	0	0.153139	X	6940478	6943613	3135	FALSE
WBGene00015866	X:6935729-6939036,X:6938410-6939036	201	26	26	0.019901	1074.93	10000	1689	1074.93	1000	0	0.592066	X	6935729	6939036	3307	FALSE
WBGene00002123	X:6943739-6956399,X:6944760-6949556	201	94	94	0.019901	1307.15	10000	2942	1307.15	1000	0	0.339905	X	6943739	6956399	12660	FALSE
WBGene00015867	X:17617826-17619458	201	4	4	0.009951	1112.29	10000	2062	1112.29	1000	0	0.484966	X	17617826	17619458	1632	FALSE
WBGene00002272	X:17600471-17601503	201	2	2	0.041338	980.255	10000	2741	980.255	1000	0	0.36483	X	17600471	17601503	1032	FALSE
WBGene00015868	X:17601608-17610048,X:17601608-17604612	201	37	37	0.041391	780.316	10000	1992	780.316	1000	0	0.502008	X	17601608	17610048	8440	FALSE
WBGene00015869	II:3852989-3854615	201	28	28	0.024876	784.987	10000	2733	784.987	1000	0	0.365898	II	3852989	3854615	1626	FALSE
WBGene00015870	II:3846327-3848143	201	52	52	0.009951	762.325	10000	2760	762.325	1000	0	0.362319	II	3846327	3848143	1816	FALSE
WBGene00015871	II:3843608-3845509	201	24	24	0.041299	1222.05	10000	4913	1222.05	1000	0	0.203542	II	3843608	3845509	1901	FALSE
WBGene00015872	II:3839861-3841272	201	14	14	0.041274	1318.52	10000	3468	1318.52	1000	0	0.288351	II	3839861	3841272	1411	FALSE
WBGene00015873	II:3833249-3836015	201	23	23	0.044777	2263.25	10000	10000	2263.25	415	0	0.0415	II	3833249	3836015	2766	FALSE
WBGene00015875	II:3841913-3843405	201	9	8	0.041222	1325.54	10000	4293	1325.54	1000	0	0.232937	II	3841913	3843405	1492	FALSE
WBGene00003662	II:3849052-3850725	201	46	46	0.024876	1566.22	10000	5422	1566.22	1000	0	0.184434	II	3849052	3850725	1673	FALSE
WBGene00006126	V:3351565-3352773	201	31	31	0.041299	1341.99	10000	4391	1341.99	1000	0	0.227739	V	3351565	3352773	1208	FALSE
WBGene00015884	V:3340178-3342745	201	52	52	0.004976	1290.51	10000	5298	1290.51	1000	0	0.18875	V	3340178	3342745	2567	FALSE
WBGene00015885	V:3345309-3346484	201	51	51	0.04125	1230.42	10000	5290	1230.42	1000	0	0.189036	V	3345309	3346484	1175	FALSE
WBGene00015886	V:3353262-3353921	201	13	13	0.009951	1208.13	10000	3335	1208.13	1000	0	0.29985	V	3353262	3353921	659	FALSE
WBGene00015876	V:3348629-3350967	201	49	49	0.041186	1421.25	10000	6610	1421.25	1000	0	0.151286	V	3348629	3350967	2338	FALSE
WBGene00015877	V:3342803-3343865,V:3342803-3342988	201	23	23	0.004976	1370.86	10000	7338	1370.86	1000	0	0.136277	V	3342803	3343865	1062	FALSE
WBGene00015878	V:3339347-3340092	201	30	30	0.004976	1125.47	10000	4447	1125.47	1000	0	0.224871	V	3339347	3340092	745	FALSE
WBGene00015879	V:3333634-3339015	201	202	202	0.009951	1191.22	10000	5385	1191.22	1000	0	0.185701	V	3333634	3339015	5381	FALSE
WBGene00015882	V:3320747-3324030,V:3320747-3324279	201	57	57	0.041089	911.549	10000	4151	911.549	1000	0	0.240906	V	3320747	3324030	3283	FALSE
WBGene00015883	V:3330914-3332113	201	22	22	0.009951	1131.2	10000	4957	1131.2	1000	0	0.201735	V	3330914	3332113	1199	FALSE
WBGene00001966	II:5539080-5540211	201	10	10	0.004976	1267.48	10000	5389	1267.48	1000	0	0.185563	II	5539080	5540211	1131	FALSE
WBGene00015893	II:5537834-5538917,II:5537834-5539004	201	16	16	0.014926	814.783	10000	1972	814.783	1000	0	0.507099	II	5537834	5538917	1083	FALSE
WBGene00015894	II:5544880-5547490,II:5545619-5547490,II:5544806-5547490,II:5544806-5547490,II:5544806-5547290	201	12	12	0.014926	1692.07	10000	8763	1692.07	1000	0	0.114116	II	5544880	5547490	2610	FALSE
WBGene00015896	II:5571301-5571965	201	2	2	0.041135	1974.67	10000	8785	1974.67	1000	0	0.11383	II	5571301	5571965	664	FALSE
WBGene00015887	II:5570884-5574943,II:5572328-5574943,II:5570663-5571176,II:5570636-5571122,II:5570636-5571406,II:5570636-5571406,II:5570636-5571045,II:5572644-5574943	201	27	27	0.049752	1912.84	10000	10000	1912.84	738	0	0.0738	II	5570884	5574943	4059	FALSE
WBGene00219272	II:5541003-5541822,II:5540983-5541785	201	4	4	0.041249	2523.75	10000	10000	2523.75	251	0	0.0251	II	5541003	5541822	819	FALSE
WBGene00015889	II:5561762-5563523	201	18	18	0.014926	1109.74	10000	2829	1109.74	1000	0	0.353482	II	5561762	5563523	1761	FALSE
WBGene00001964	II:5535239-5536149	201	9	9	0.004976	1253.88	10000	4097	1253.88	1000	0	0.244081	II	5535239	5536149	910	FALSE
WBGene00001965	II:5532856-5533738	201	13	13	0.019901	3238.79	10000	10000	3238.79	56	0	0.0056	II	5532856	5533738	882	FALSE
WBGene00015892	II:5531272-5532282	201	6	6	0.019901	1572.17	10000	5648	1572.17	1000	0	0.177054	II	5531272	5532282	1010	FALSE
WBGene00007637	I:11611671-11616139,I:11611687-11616139	201	74	74	0.041121	1222.94	10000	2530	1222.94	1000	0	0.395257	I	11611671	11616139	4468	FALSE
WBGene00006807	I:11592301-11601605	201	116	116	0.024876	1695.88	10000	5537	1695.88	1000	0	0.180603	I	11592301	11601605	9304	FALSE
WBGene00007639	I:11586235-11587331	201	17	17	0.014926	1291.05	10000	2742	1291.05	1000	0	0.364697	I	11586235	11587331	1096	FALSE
WBGene00004963	I:11582742-11586069,I:11582742-11584478	201	43	43	0.004976	1399.66	10000	3852	1399.66	1000	0	0.259605	I	11582742	11586069	3327	FALSE
WBGene00007640	I:11604603-11611301	201	128	127	0.009951	590.098	10000	1511	590.098	1000	0	0.661813	I	11604603	11611301	6698	FALSE
WBGene00007647	I:9435401-9441029,I:9435376-9441029,I:9438498-9441029	201	33	32	0.009951	1327.91	10000	5589	1327.91	1000	0	0.178923	I	9435401	9441029	5628	FALSE
WBGene00044236	I:9419972-9420813	201	2	2	0.040923	1346.46	10000	5794	1346.46	1000	0	0.172592	I	9419972	9420813	841	FALSE
WBGene00219310	I:9410613-9411379	201	7	7	0.040852	708.871	10000	1693	708.871	1000	0	0.590667	I	9410613	9411379	766	FALSE
WBGene00007641	I:9408355-9410094,I:9408355-9409901	201	11	11	0.044777	1224.31	10000	4033	1224.31	1000	0	0.247954	I	9408355	9410094	1739	FALSE
WBGene00007642	I:9412313-9413223	201	7	7	0.040805	1718.96	10000	10000	1718.96	815	0	0.0815	I	9412313	9413223	910	FALSE
WBGene00219313	I:9414455-9416702	201	18	17	0.014926	1228.87	10000	5333	1228.87	1000	0	0.187512	I	9414455	9416702	2247	FALSE
WBGene00007643	I:9416702-9418876	201	7	7	0.004976	1104.47	10000	3773	1104.47	1000	0	0.265041	I	9416702	9418876	2174	FALSE
WBGene00007644	I:9419422-9419998	201	2	2	0.040731	1224.56	10000	4568	1224.56	1000	0	0.218914	I	9419422	9419998	576	FALSE
WBGene00003904	I:9420905-9421992	201	7	7	0.009951	977.902	10000	2014	977.902	1000	0	0.496524	I	9420905	9421992	1087	FALSE
WBGene00007645	I:9422555-9431112	201	55	55	0.014926	1268.51	10000	4263	1268.51	1000	0	0.234577	I	9422555	9431112	8557	FALSE
WBGene00007646	I:9431248-9433811,I:9431270-9433811	201	3	2	0.004976	213.627	10000	1099	213.627	1000	0	0.909918	I	9431248	9433811	2563	FALSE
WBGene00015897	V:3906140-3906947	201	82	82	0.014926	1243.76	10000	2720	1243.76	1000	0	0.367647	V	3906140	3906947	807	FALSE
WBGene00015904	V:3898799-3900202	201	92	92	0.022389	1233.2	10000	3417	1233.2	1000	0	0.292654	V	3898799	3900202	1403	FALSE
WBGene00006260	V:3900496-3902558	201	63	62	0.014926	807.082	10000	3342	807.082	1000	0	0.299222	V	3900496	3902558	2062	FALSE
WBGene00015905	V:3890964-3892026	201	63	63	0.004976	355.428	10000	1067	355.428	1000	0	0.937207	V	3890964	3892026	1062	FALSE
WBGene00015906	V:3887749-3889253	201	108	108	0.004976	911.201	10000	2205	911.201	1000	0	0.453515	V	3887749	3889253	1504	FALSE
WBGene00005404	V:3903106-3904545	201	131	131	0.024876	1005.05	10000	2203	1005.05	1000	0	0.453926	V	3903106	3904545	1439	FALSE
WBGene00015898	V:3894960-3898208	201	174	174	0.019901	979.763	10000	2176	979.763	1000	0	0.459559	V	3894960	3898208	3248	FALSE
WBGene00015899	V:3892855-3894576	201	125	125	0.004976	952.304	10000	2197	952.304	1000	0	0.455166	V	3892855	3894576	1721	FALSE
WBGene00015900	V:3866555-3869005	201	137	137	0.047264	874.408	10000	2574	874.408	1000	0	0.3885	V	3866555	3869005	2450	FALSE
WBGene00015901	V:3871173-3873216	201	122	122	0.040458	1087.53	10000	3665	1087.53	1000	0	0.272851	V	3871173	3873216	2043	FALSE
WBGene00015902	V:3875244-3878382	201	155	155	0.040435	1279.72	10000	4035	1279.72	1000	0	0.247831	V	3875244	3878382	3138	FALSE
WBGene00003714	V:3882003-3886204,V:3880797-3886204	201	286	286	0.040412	994.001	10000	3069	994.001	1000	0	0.325839	V	3882003	3886204	4201	FALSE
WBGene00015903	V:3889232-3890861,V:3889232-3890861	201	125	125	0.004976	751.027	10000	1654	751.027	1000	0	0.604595	V	3889232	3890861	1629	FALSE
WBGene00015908	I:6682367-6683697	201	4	4	0.014926	1249	10000	4504	1249	1000	0	0.222025	I	6682367	6683697	1330	FALSE
WBGene00015909	II:3250312-3250856	201	20	20	0.009951	941.577	10000	3188	941.577	1000	0	0.313676	II	3250312	3250856	544	FALSE
WBGene00023479	II:3235955-3237138	201	7	7	0.040773	2203.03	10000	10000	2203.03	660	0	0.066	II	3235955	3237138	1183	FALSE
WBGene00044373	II:3237470-3238179	201	10	10	0.040917	1701.81	10000	6928	1701.81	1000	0	0.144342	II	3237470	3238179	709	FALSE
WBGene00015910	II:3248690-3249386	201	8	8	0.041596	3259.18	10000	10000	3259.18	7	0	7e-04	II	3248690	3249386	696	FALSE
WBGene00015911	II:3240544-3241726	201	45	45	0.034826	1974.01	10000	8657	1974.01	1000	0	0.115513	II	3240544	3241726	1182	FALSE
WBGene00005501	II:3228884-3230522	201	36	36	0.0421	2048.38	10000	10000	2048.38	743	0	0.0743	II	3228884	3230522	1638	FALSE
WBGene00015912	II:3246314-3248118	201	31	31	0.039801	1242.02	10000	4526	1242.02	1000	0	0.220946	II	3246314	3248118	1804	FALSE
WBGene00001544	II:3250984-3259354	201	446	446	0.004976	856.395	10000	2081	856.395	1000	0	0.480538	II	3250984	3259354	8370	FALSE
WBGene00015913	II:3245086-3246015	201	7	7	0.043139	2469.08	10000	10000	2469.08	267	0	0.0267	II	3245086	3246015	929	FALSE
WBGene00015914	II:3230816-3234813	201	23	22	0.047264	1352.44	10000	3545	1352.44	1000	0	0.282087	II	3230816	3234813	3997	FALSE
WBGene00007648	X:9919301-9920346	201	11	11	0.004976	643.877	10000	1169	643.877	1000	0	0.855432	X	9919301	9920346	1045	FALSE
WBGene00219544	X:9938812-9940042	201	17	16	0.004976	889.578	10000	2532	889.578	1000	0	0.394945	X	9938812	9940042	1230	FALSE
WBGene00007649	X:9921554-9922843	201	13	13	0.044777	1566.87	10000	4271	1566.87	1000	0	0.234137	X	9921554	9922843	1289	FALSE
WBGene00007650	X:9922902-9925116,X:9922902-9924876,X:9922902-9924990	201	18	18	0.029851	1365.91	10000	3118	1365.91	1000	0	0.320718	X	9922902	9925116	2214	FALSE
WBGene00007651	X:9925922-9931460,X:9925954-9931460	201	51	50	0.009951	1142.4	10000	3745	1142.4	1000	0	0.267023	X	9925922	9931460	5538	FALSE
WBGene00007652	X:9941629-9944773	201	25	25	0.004976	1059.88	10000	1709	1059.88	1000	0	0.585138	X	9941629	9944773	3144	FALSE
WBGene00003553	X:9944847-9949060,X:9944847-9949060	201	30	30	0.029851	1484.82	10000	4141	1484.82	1000	0	0.241488	X	9944847	9949060	4213	FALSE
WBGene00007653	X:9952561-9954533	201	15	15	0.049752	1075.95	10000	1974	1075.95	1000	0	0.506586	X	9952561	9954533	1972	FALSE
WBGene00023491	X:9933246-9937133	201	24	24	0.004976	1311.82	10000	3695	1311.82	1000	0	0.270636	X	9933246	9937133	3887	FALSE
WBGene00015915	II:5596559-5598450,II:5596546-5598450	201	13	13	0.004976	1556.07	10000	7292	1556.07	1000	0	0.137137	II	5596559	5598450	1891	FALSE
WBGene00195182	II:5598452-5599374	201	6	6	0.019901	1501.28	10000	4176	1501.28	1000	0	0.239464	II	5598452	5599374	922	FALSE
WBGene00015916	II:5594735-5596462	201	8	8	0.014926	1047.03	10000	2081	1047.03	1000	0	0.480538	II	5594735	5596462	1727	FALSE
WBGene00015917	II:5583035-5584748	201	12	12	0.043062	2250.46	10000	10000	2250.46	396	0	0.0396	II	5583035	5584748	1713	FALSE
WBGene00000383	II:5589185-5593425,II:5587667-5593425,II:5587622-5593425,II:5589958-5593425,II:5589208-5593425,II:5589185-5593425	201	26	26	0.014926	1422.34	10000	4164	1422.34	1000	0	0.240154	II	5589185	5593425	4240	FALSE
WBGene00003097	II:5586177-5587652,II:5586164-5587652	201	6	6	0.04302	1330.71	10000	3315	1330.71	1000	0	0.301659	II	5586177	5587652	1475	FALSE
WBGene00015918	II:5599929-5603294,II:5600942-5602943	201	23	23	0.029851	1939.73	10000	10000	1939.73	946	0	0.0946	II	5599929	5603294	3365	FALSE
WBGene00015919	II:5606542-5607858	201	6	6	0.042972	1173.54	10000	3736	1173.54	1000	0	0.267666	II	5606542	5607858	1316	FALSE
WBGene00000970	II:5617124-5619319	201	13	13	0.014926	1457.78	10000	4983	1457.78	1000	0	0.200682	II	5617124	5619319	2195	FALSE
WBGene00015920	II:5619589-5622483,II:5619589-5622483	201	6	6	0.029851	2063.78	10000	10000	2063.78	701	0	0.0701	II	5619589	5622483	2894	FALSE
WBGene00044237	I:13133647-13136156,I:13133637-13136156	201	9	9	0.029851	938.016	10000	1995	938.016	1000	0	0.501253	I	13133647	13136156	2509	FALSE
WBGene00044708	I:13124080-13125684,I:13124080-13126650	201	54	54	0.044777	1645.48	10000	5154	1645.48	1000	0	0.194024	I	13124080	13125684	1604	FALSE
WBGene00044709	I:13107491-13109778	201	46	46	0.004976	1360.64	10000	2590	1360.64	1000	0	0.3861	I	13107491	13109778	2287	FALSE
WBGene00007655	I:13085105-13103119	201	396	396	0.044777	1790.84	10000	9263	1790.84	1000	0	0.107956	I	13085105	13103119	18014	FALSE
WBGene00007656	I:13104252-13106298	201	42	42	0.027364	1300.56	10000	3237	1300.56	1000	0	0.308928	I	13104252	13106298	2046	FALSE
WBGene00007657	I:13110415-13112443	201	24	24	0.043439	1708.83	10000	6100	1708.83	1000	0	0.163934	I	13110415	13112443	2028	FALSE
WBGene00007658	I:13113486-13116434	201	6	5	0.043411	364.687	10000	1055	364.687	1000	0	0.947867	I	13113486	13116434	2948	FALSE
WBGene00007659	I:13130807-13132464	201	9	8	0.029851	1587.73	10000	6067	1587.73	1000	0	0.164826	I	13130807	13132464	1657	FALSE
WBGene00007660	I:13136466-13138521	201	14	14	0.04336	616.862	10000	1118	616.862	1000	0	0.894454	I	13136466	13138521	2055	FALSE
WBGene00007661	I:13128469-13130170,I:13128469-13130409	201	91	91	0.044777	1729.36	10000	6640	1729.36	1000	0	0.150602	I	13128469	13130170	1701	FALSE
WBGene00007662	I:13121091-13123513	201	5	5	0.043343	423.284	10000	1027	423.284	1000	0	0.97371	I	13121091	13123513	2422	FALSE
WBGene00015921	X:8173909-8180902	201	41	40	0.009951	1017.5	10000	2707	1017.5	1000	0	0.369413	X	8173909	8180902	6993	FALSE
WBGene00015922	X:8169929-8172868	201	14	14	0.004976	794.472	10000	1502	794.472	1000	0	0.665779	X	8169929	8172868	2939	FALSE
WBGene00015923	X:8166333-8168284	201	4	4	0.009951	1122.07	10000	2219	1122.07	1000	0	0.450653	X	8166333	8168284	1951	FALSE
WBGene00015924	X:8181030-8181640	201	5	5	0.004976	669.779	10000	1220	669.779	1000	0	0.819672	X	8181030	8181640	610	FALSE
WBGene00015925	X:8183103-8185133	201	20	20	0.009951	1400.41	10000	3773	1400.41	1000	0	0.265041	X	8183103	8185133	2030	FALSE
WBGene00015926	X:8185247-8194762,X:8185247-8203784,X:8185247-8194762,X:8185247-8203784,X:8185193-8194762,X:8185193-8203784,X:8185193-8203779	201	116	116	0.009951	1491.05	10000	5056	1491.05	1000	0	0.197785	X	8185247	8194762	9515	FALSE
WBGene00015927	IV:6779861-6784340	201	14	14	0.004976	1591	10000	5208	1591	1000	0	0.192012	IV	6779861	6784340	4479	FALSE
WBGene00015935	IV:6806765-6809630	201	12	12	0.004976	1010.96	10000	2542	1010.96	1000	0	0.393391	IV	6806765	6809630	2865	FALSE
WBGene00015936	IV:6804778-6805625,IV:6804778-6805703,IV:6804610-6805625	201	9	9	0.014926	1301.48	10000	3714	1301.48	1000	0	0.269251	IV	6804778	6805625	847	FALSE
WBGene00015937	IV:6795926-6798692	201	14	13	0.043087	1526.26	10000	7473	1526.26	1000	0	0.133815	IV	6795926	6798692	2766	FALSE
WBGene00015938	IV:6770809-6779859,IV:6778152-6779859	201	56	56	0.004976	1514.53	10000	5972	1514.53	1000	0	0.167448	IV	6770809	6779859	9050	FALSE
WBGene00006917	IV:6791073-6792461	201	10	10	0.043073	1115.86	10000	3480	1115.86	1000	0	0.287356	IV	6791073	6792461	1388	FALSE
WBGene00015928	IV:6787352-6789621,IV:6786857-6789621	201	16	15	0.043046	1309.1	10000	5995	1309.1	1000	0	0.166806	IV	6787352	6789621	2269	FALSE
WBGene00015929	IV:6793914-6795224,IV:6793914-6795629	201	12	12	0.004976	1547.58	10000	8129	1547.58	1000	0	0.123016	IV	6793914	6795224	1310	FALSE
WBGene00236786	IV:6805114-6805908	201	7	7	0.014926	1216.5	10000	3450	1216.5	1000	0	0.289855	IV	6805114	6805908	794	FALSE
WBGene00015930	IV:6798926-6802326	201	18	18	0.042891	1743.83	10000	9846	1743.83	1000	0	0.101564	IV	6798926	6802326	3400	FALSE
WBGene00015931	IV:6815910-6817632	201	11	11	0.004976	1238.5	10000	4567	1238.5	1000	0	0.218962	IV	6815910	6817632	1722	FALSE
WBGene00015932	IV:6821065-6822506,IV:6821559-6822506	201	7	7	0.024876	1081.13	10000	3108	1081.13	1000	0	0.32175	IV	6821065	6822506	1441	FALSE
WBGene00015933	IV:6818605-6820643	201	10	10	0.042826	1224.62	10000	3642	1224.62	1000	0	0.274574	IV	6818605	6820643	2038	FALSE
WBGene00015934	IV:6812107-6815581	201	14	14	0.014926	1078.62	10000	3129	1078.62	1000	0	0.319591	IV	6812107	6815581	3474	FALSE
WBGene00015947	X:8069549-8070289	201	7	7	0.044777	1699	10000	6461	1699	1000	0	0.154775	X	8069549	8070289	740	FALSE
WBGene00015949	X:8061122-8065688	201	34	33	0.004976	1005.09	10000	2802	1005.09	1000	0	0.356888	X	8061122	8065688	4566	FALSE
WBGene00015950	X:8045551-8047416	201	17	17	0.009951	1635.75	10000	4873	1635.75	1000	0	0.205212	X	8045551	8047416	1865	FALSE
WBGene00006962	X:8041326-8042617,X:8041326-8044327,X:8041326-8044409	201	17	17	0.014926	1226.34	10000	3398	1226.34	1000	0	0.294291	X	8041326	8042617	1291	FALSE
WBGene00001000	X:8050469-8058220,X:8050469-8052680	201	66	66	0.004976	1516.83	10000	4959	1516.83	1000	0	0.201654	X	8050469	8058220	7751	FALSE
WBGene00015939	II:5720162-5721790	201	13	13	0.043916	2933.43	10000	10000	2933.43	80	0	0.008	II	5720162	5721790	1628	FALSE
WBGene00015946	II:5715186-5715694	201	4	4	0.014926	1420.66	10000	4621	1420.66	1000	0	0.216403	II	5715186	5715694	508	FALSE
WBGene00044668	II:5731032-5731741	201	3	3	0.014926	1249	10000	4537	1249	1000	0	0.22041	II	5731032	5731741	709	FALSE
WBGene00015940	II:5718128-5720053,II:5718128-5720051	201	20	20	0.014926	1602.21	10000	5438	1602.21	1000	0	0.183891	II	5718128	5720053	1925	FALSE
WBGene00015941	II:5716306-5718039	201	12	12	0.004976	1576.16	10000	5210	1576.16	1000	0	0.191939	II	5716306	5718039	1733	FALSE
WBGene00015942	II:5707690-5712351,II:5710052-5712351,II:5707690-5712324,II:5710052-5712324,II:5707690-5712323,II:5710052-5712323	201	39	39	0.014926	1579.08	10000	5296	1579.08	1000	0	0.188822	II	5707690	5712351	4661	FALSE
WBGene00015943	II:5712349-5714823,II:5712349-5714823,II:5713712-5714823,II:5712349-5714504,II:5712349-5714815	201	9	9	0.009951	810.707	10000	1354	810.707	1000	0	0.738552	II	5712349	5714823	2474	FALSE
WBGene00004267	II:5721768-5727651,II:5721768-5724730	201	47	47	0.014926	1527.33	10000	7232	1527.33	1000	0	0.138274	II	5721768	5727651	5883	FALSE
WBGene00015944	II:5729590-5730422	201	12	12	0.014926	1459.11	10000	5430	1459.11	1000	0	0.184162	II	5729590	5730422	832	FALSE
WBGene00001958	II:5737789-5739792	201	9	9	0.004976	988.774	10000	1713	988.774	1000	0	0.583771	II	5737789	5739792	2003	FALSE
WBGene00015945	II:5714923-5716250	201	12	12	0.034826	1495.19	10000	5681	1495.19	1000	0	0.176025	II	5714923	5716250	1327	FALSE
WBGene00015958	V:7493879-7495289	201	99	98	0.009951	417.896	10000	1428	417.896	1000	0	0.70028	V	7493879	7495289	1410	FALSE
WBGene00015959	V:7491874-7493024	201	94	94	0.043558	495.552	10000	1592	495.552	1000	0	0.628141	V	7491874	7493024	1150	FALSE
WBGene00015960	V:7489133-7490440	201	89	89	0.043537	160.799	10000	1105	160.799	1000	0	0.904977	V	7489133	7490440	1307	FALSE
WBGene00015961	V:7486130-7487618	201	75	75	0.043514	367.54	10000	1382	367.54	1000	0	0.723589	V	7486130	7487618	1488	FALSE
WBGene00015962	V:7483315-7485100	201	143	142	0.004976	436.099	10000	1507	436.099	1000	0	0.66357	V	7483315	7485100	1785	FALSE
WBGene00015963	V:7479277-7481049	201	162	162	0.004976	361.958	10000	1383	361.958	1000	0	0.723066	V	7479277	7481049	1772	FALSE
WBGene00006231	V:7477240-7478504	201	101	101	0.004976	671.751	10000	2301	671.751	1000	0	0.434594	V	7477240	7478504	1264	FALSE
WBGene00005342	V:7475625-7476866	201	88	88	0.004976	520.835	10000	1598	520.835	1000	0	0.625782	V	7475625	7476866	1241	FALSE
WBGene00007664	X:15026307-15031084	201	30	30	0.004976	1132.4	10000	2557	1132.4	1000	0	0.391083	X	15026307	15031084	4777	FALSE
[truncated: 17,033 more rows]
