# Supplementary material for: Extreme allelic heterogeneity at a Caenorhabditis elegans beta-tubulin locus explains natural resistance to benzimidazoles
Source: PLoS Pathog. 2018 Oct 29;14(10):e1007226. doi: 10.1371/journal.ppat.1007226 (PMC6224181; doi:10.1371/journal.ppat.1007226)
Supplement: S9 Data — (TSV) [file ppat.1007226.s009.tsv]

marker	strain	GT	start	end
stop_gained_HIGH_c.1267C>T_3538394	EG4946	ALT	3538394	3538394
missense_variant_MODERATE_c.1210G>A_3538451	GXW1	ALT	3538451	3538451
stop_gained_HIGH_c.1135A>T_3539335	MY679	ALT	3539335	3539335
stop_gained_HIGH_c.1112C>A_3539358	CX11271	ALT	3539358	3539358
missense_variant_MODERATE_c.771G>A_3539699	JU1088	ALT	3539699	3539699
missense_variant_MODERATE_c.599T>A_3539928	JU2829	ALT	3539928	3539928
missense_variant_MODERATE_c.599T>A_3539928	JU2587	ALT	3539928	3539928
missense_variant_MODERATE_c.599T>A_3539928	JU751	ALT	3539928	3539928
missense_variant_MODERATE_c.599T>A_3539928	JU830	ALT	3539928	3539928
missense_variant_MODERATE_c.599T>A_3539928	JU2581	ALT	3539928	3539928
missense_variant_MODERATE_c.599T>A_3539928	JU2593	ALT	3539928	3539928
missense_variant_MODERATE_c.553G>C_3539974	MY23	ALT	3539974	3539974
missense_variant_MODERATE_c.553G>C_3539974	MY16	ALT	3539974	3539974
stop_gained_HIGH_c.549C>A_3539978	JU346	ALT	3539978	3539978
missense_variant_MODERATE_c.434C>T_3540145	EG4724	ALT	3540145	3540145
missense_variant_MODERATE_c.392A>T_3540187	WN2002	ALT	3540187	3540187
missense_variant_MODERATE_c.206A>G_3540373	KR314	ALT	3540373	3540373
missense_variant_MODERATE_c.172A>G_3540407	MY795	ALT	3540407	3540407
splice_donor_variant&intron_variant_HIGH_c.166+1G>A_3541427	ED3011	ALT	3541427	3541427
stop_gained_HIGH_c.153T>G_3541441	JU3135	ALT	3541441	3541441
del_3539559_3539745	BRC20067	ALT	3539559	3539745
del_3538334_3538342	CB4856	ALT	3538334	3538342
ins_3539575_3539576	ECA348	ALT	3539575	3539576
del_3540407_3540408	ED3005	ALT	3540407	3540408
del_3540300_3540301	ED3012	ALT	3540300	3540301
del_3541317_3541856	JU1395	ALT	3541317	3541856
del_3540407_3540408	JU1808	ALT	3540407	3540408
del_3539746_3539908	JU2581	ALT	3539746	3539908
del_3539746_3539908	JU2587	ALT	3539746	3539908
del_3539746_3539908	JU2593	ALT	3539746	3539908
del_3539746_3539908	JU2829	ALT	3539746	3539908
del_3539375_3539378	JU2862	ALT	3539375	3539378
trans_3538426_3538832	JU3125	ALT	3538426	3538832
del_3539507_3539514	JU360	ALT	3539507	3539514
del_3539746_3539908	JU751	ALT	3539746	3539908
del_3539746_3539908	JU830	ALT	3539746	3539908
del_3540369_3540369	KR314	ALT	3540369	3540369
del_3540407_3540408	MY18	ALT	3540407	3540408
Ins_3541552_3541533	MY2453	ALT	3541552	3541533
Ins_3541547_3541548	MY2453	ALT	3541547	3541548
inv_3540316_3543965	MY518	ALT	3540316	3543965
del_3540407_3540408	MY795	ALT	3540407	3540408
del_3540970_3544000	NIC1107	ALT	3540970	3544000
ins_3539575_3539576	PS2025	ALT	3539575	3539576
del_3541499_3541502	QG2075	ALT	3541499	3541502
ins_3539575_3539576	QG556	ALT	3539575	3539576
del_3539470_3539471	QX1212	ALT	3539470	3539471
del_3539006_3539808	QX1233	ALT	3539006	3539808
del_3541499_3541502	WN2033	ALT	3541499	3541502
