# Supplementary material for: Extreme allelic heterogeneity at a Caenorhabditis elegans beta-tubulin locus explains natural resistance to benzimidazoles
Source: PLoS Pathog. 2018 Oct 29;14(10):e1007226. doi: 10.1371/journal.ppat.1007226 (PMC6224181; doi:10.1371/journal.ppat.1007226)
Supplement: S11 Data — (TSV) [file ppat.1007226.s011.tsv]

Population	WindowPosition	statistic	value	f_stats
A	3441127	Tajima.D	-1.67057455827819	Tajima's D
A	3441267	Tajima.D	-1.63611224715614	Tajima's D
A	3441305	Tajima.D	-1.58048350547796	Tajima's D
A	3441392	Tajima.D	-1.57582230596921	Tajima's D
A	3441445	Tajima.D	-1.5643603399641	Tajima's D
A	3441665	Tajima.D	-1.53150270408276	Tajima's D
A	3441883	Tajima.D	-1.50609534610474	Tajima's D
A	3442138	Tajima.D	-1.51373665677482	Tajima's D
A	3442276	Tajima.D	-1.51373665677482	Tajima's D
A	3442318	Tajima.D	-1.51373665677482	Tajima's D
A	3442363	Tajima.D	-1.51373665677482	Tajima's D
A	3442547	Tajima.D	-1.57489261317102	Tajima's D
A	3442673	Tajima.D	-1.49009794382899	Tajima's D
A	3442694	Tajima.D	-1.40615814611817	Tajima's D
A	3442706	Tajima.D	-1.47426769522414	Tajima's D
A	3442758	Tajima.D	-1.47426769522414	Tajima's D
A	3442830	Tajima.D	-1.46032230325125	Tajima's D
A	3442866	Tajima.D	-1.46802729151025	Tajima's D
A	3443249	Tajima.D	-1.46032230325125	Tajima's D
A	3443327	Tajima.D	-1.45261731499225	Tajima's D
A	3443342	Tajima.D	-1.45105084630489	Tajima's D
A	3443354	Tajima.D	-1.41411784473284	Tajima's D
A	3443412	Tajima.D	-1.4430274701013	Tajima's D
A	3443456	Tajima.D	-1.43683800845854	Tajima's D
A	3443463	Tajima.D	-1.43064854681578	Tajima's D
A	3443508	Tajima.D	-1.43064854681578	Tajima's D
A	3443608	Tajima.D	-1.42912028468176	Tajima's D
A	3443619	Tajima.D	-1.41694512968077	Tajima's D
A	3443624	Tajima.D	-1.37789803215667	Tajima's D
A	3443643	Tajima.D	-1.40414593430839	Tajima's D
A	3443649	Tajima.D	-1.37789803215667	Tajima's D
A	3443848	Tajima.D	-1.39153777170276	Tajima's D
A	3443866	Tajima.D	-1.40371292670375	Tajima's D
A	3443959	Tajima.D	-1.38365448619479	Tajima's D
A	3444218	Tajima.D	-1.35740658404307	Tajima's D
A	3444259	Tajima.D	-1.33441897444392	Tajima's D
A	3444444	Tajima.D	-1.25623085495206	Tajima's D
A	3444466	Tajima.D	-1.25623085495206	Tajima's D
A	3444576	Tajima.D	-1.17171795894099	Tajima's D
A	3444740	Tajima.D	-1.17171795894099	Tajima's D
A	3444783	Tajima.D	-1.14547005678926	Tajima's D
A	3444806	Tajima.D	-1.14547005678926	Tajima's D
A	3445061	Tajima.D	-1.15317504504826	Tajima's D
A	3445083	Tajima.D	-1.24827115633739	Tajima's D
A	3445197	Tajima.D	-1.26832959684635	Tajima's D
A	3445754	Tajima.D	-1.26832959684635	Tajima's D
A	3445763	Tajima.D	-1.18438979913553	Tajima's D
A	3445764	Tajima.D	-1.20092050121847	Tajima's D
A	3445835	Tajima.D	-1.18684775406774	Tajima's D
A	3445861	Tajima.D	-1.18684775406774	Tajima's D
A	3445893	Tajima.D	-1.18684775406774	Tajima's D
A	3445916	Tajima.D	-1.12602292113391	Tajima's D
A	3445935	Tajima.D	-1.12290271927696	Tajima's D
A	3446019	Tajima.D	-1.09665481712524	Tajima's D
A	3446024	Tajima.D	-1.10926297973087	Tajima's D
A	3446031	Tajima.D	-1.10769651104351	Tajima's D
A	3446039	Tajima.D	-1.11839434598162	Tajima's D
A	3446053	Tajima.D	-1.11839434598162	Tajima's D
A	3446085	Tajima.D	-1.12151454783857	Tajima's D
A	3446097	Tajima.D	-1.12151454783857	Tajima's D
A	3446098	Tajima.D	-1.11557979655147	Tajima's D
A	3446126	Tajima.D	-1.03163999884066	Tajima's D
A	3446129	Tajima.D	-1.02697879933191	Tajima's D
A	3446131	Tajima.D	-1.02697879933191	Tajima's D
A	3446357	Tajima.D	-1.02697879933191	Tajima's D
A	3446358	Tajima.D	-1.02697879933191	Tajima's D
A	3446458	Tajima.D	-1.05720018303207	Tajima's D
A	3446496	Tajima.D	-0.973260385321253	Tajima's D
A	3446609	Tajima.D	-0.968599185812505	Tajima's D
A	3446611	Tajima.D	-0.968599185812505	Tajima's D
A	3446656	Tajima.D	-0.980774340813498	Tajima's D
A	3446716	Tajima.D	-1.00835947233248	Tajima's D
A	3446723	Tajima.D	-0.93060913626443	Tajima's D
A	3446732	Tajima.D	-0.899088729750354	Tajima's D
A	3446733	Tajima.D	-0.938135827274457	Tajima's D
A	3446735	Tajima.D	-0.95097322920019	Tajima's D
A	3446744	Tajima.D	-0.946541269011544	Tajima's D
A	3446857	Tajima.D	-0.946541269011544	Tajima's D
A	3446992	Tajima.D	-0.946541269011544	Tajima's D
A	3447004	Tajima.D	-0.946541269011544	Tajima's D
A	3447017	Tajima.D	-0.952730730654308	Tajima's D
A	3447082	Tajima.D	-1.01634464198271	Tajima's D
A	3447090	Tajima.D	-1.01634464198271	Tajima's D
A	3447216	Tajima.D	-1.01477817329535	Tajima's D
A	3447360	Tajima.D	-0.971681181116104	Tajima's D
A	3447506	Tajima.D	-0.971681181116104	Tajima's D
A	3447523	Tajima.D	-0.901877808144933	Tajima's D
A	3447712	Tajima.D	-0.891967983369675	Tajima's D
A	3447812	Tajima.D	-0.885778521726911	Tajima's D
A	3447818	Tajima.D	-0.913363653245895	Tajima's D
A	3448073	Tajima.D	-0.939611555397616	Tajima's D
A	3450586	Tajima.D	-0.917451754454388	Tajima's D
A	3451556	Tajima.D	-0.999825083477838	Tajima's D
A	3451587	Tajima.D	-0.961387698867618	Tajima's D
A	3451702	Tajima.D	-0.935139796715897	Tajima's D
A	3451859	Tajima.D	-0.935139796715897	Tajima's D
A	3451874	Tajima.D	-0.907554665196912	Tajima's D
A	3451910	Tajima.D	-0.81043360658021	Tajima's D
A	3451952	Tajima.D	-0.81043360658021	Tajima's D
A	3451970	Tajima.D	-0.720457173440031	Tajima's D
A	3451971	Tajima.D	-0.720457173440031	Tajima's D
A	3452155	Tajima.D	-0.788694077723836	Tajima's D
A	3452272	Tajima.D	-0.88051875288234	Tajima's D
A	3452279	Tajima.D	-0.858932050239367	Tajima's D
A	3452291	Tajima.D	-0.867757764063308	Tajima's D
A	3452310	Tajima.D	-0.906804861587411	Tajima's D
A	3452380	Tajima.D	-0.858167919172359	Tajima's D
A	3452520	Tajima.D	-0.859734387859725	Tajima's D
A	3452559	Tajima.D	-0.833486485708004	Tajima's D
A	3452677	Tajima.D	-0.833486485708004	Tajima's D
A	3452735	Tajima.D	-0.833486485708004	Tajima's D
A	3452744	Tajima.D	-0.752908864692022	Tajima's D
A	3452760	Tajima.D	-0.83151407239129	Tajima's D
A	3452866	Tajima.D	-0.915453870102107	Tajima's D
A	3452882	Tajima.D	-0.901814130556016	Tajima's D
A	3452909	Tajima.D	-0.897152931047268	Tajima's D
A	3452912	Tajima.D	-0.839664803772708	Tajima's D
A	3452962	Tajima.D	-0.835003604263959	Tajima's D
A	3452980	Tajima.D	-0.816460690371235	Tajima's D
A	3453039	Tajima.D	-0.824165678630231	Tajima's D
A	3453162	Tajima.D	-0.812092407771506	Tajima's D
A	3453177	Tajima.D	-0.836417246737924	Tajima's D
A	3453198	Tajima.D	-0.83022778509516	Tajima's D
A	3453210	Tajima.D	-0.831756047229176	Tajima's D
A	3453320	Tajima.D	-0.83794550887194	Tajima's D
A	3453384	Tajima.D	-0.844134970514704	Tajima's D
A	3453418	Tajima.D	-0.850324432157468	Tajima's D
A	3453510	Tajima.D	-0.765569561308509	Tajima's D
A	3453523	Tajima.D	-0.804616658832613	Tajima's D
A	3453642	Tajima.D	-0.804616658832613	Tajima's D
A	3453685	Tajima.D	-0.817224821438243	Tajima's D
A	3453721	Tajima.D	-0.803585081892152	Tajima's D
A	3453739	Tajima.D	-0.789945342346061	Tajima's D
A	3453883	Tajima.D	-0.816193244497782	Tajima's D
A	3453983	Tajima.D	-0.842441146649503	Tajima's D
A	3454049	Tajima.D	-0.893013887767642	Tajima's D
A	3454071	Tajima.D	-0.989867500510891	Tajima's D
A	3454106	Tajima.D	-0.989867500510891	Tajima's D
A	3454257	Tajima.D	-1.04679526500298	Tajima's D
A	3454333	Tajima.D	-1.04679526500298	Tajima's D
A	3454361	Tajima.D	-1.06685370551194	Tajima's D
A	3454408	Tajima.D	-1.06685370551194	Tajima's D
A	3454787	Tajima.D	-1.06528723682457	Tajima's D
A	3454912	Tajima.D	-1.06528723682457	Tajima's D
A	3454928	Tajima.D	-1.07147669846733	Tajima's D
A	3455797	Tajima.D	-1.06991022977997	Tajima's D
A	3455823	Tajima.D	-1.15385002749078	Tajima's D
A	3455824	Tajima.D	-1.12760212533906	Tajima's D
A	3455830	Tajima.D	-1.14766056584802	Tajima's D
A	3455850	Tajima.D	-1.14766056584802	Tajima's D
A	3455878	Tajima.D	-1.14147110420526	Tajima's D
A	3455885	Tajima.D	-1.20229593713908	Tajima's D
A	3456000	Tajima.D	-1.10848611314608	Tajima's D
A	3456039	Tajima.D	-1.05079421758699	Tajima's D
A	3456121	Tajima.D	-1.06443395713308	Tajima's D
A	3456184	Tajima.D	-1.06600042582044	Tajima's D
A	3456247	Tajima.D	-1.03577904212028	Tajima's D
A	3456248	Tajima.D	-0.965975669149111	Tajima's D
A	3456358	Tajima.D	-0.964409200461745	Tajima's D
A	3456511	Tajima.D	-0.964409200461745	Tajima's D
A	3456521	Tajima.D	-0.89410914229702	Tajima's D
A	3456631	Tajima.D	-0.951801037856115	Tajima's D
A	3456651	Tajima.D	-0.954895768677497	Tajima's D
A	3456847	Tajima.D	-0.954895768677497	Tajima's D
A	3456882	Tajima.D	-0.954895768677497	Tajima's D
A	3456887	Tajima.D	-0.953329299990131	Tajima's D
A	3456888	Tajima.D	-0.953329299990131	Tajima's D
A	3457181	Tajima.D	-1.00574869118687	Tajima's D
A	3457254	Tajima.D	-0.995318302122214	Tajima's D
A	3457325	Tajima.D	-0.995318302122214	Tajima's D
A	3457410	Tajima.D	-0.995318302122214	Tajima's D
A	3457604	Tajima.D	-0.995318302122214	Tajima's D
A	3457605	Tajima.D	-1.04021100230893	Tajima's D
A	3457611	Tajima.D	-1.07016494013564	Tajima's D
A	3457652	Tajima.D	-1.07016494013564	Tajima's D
A	3457683	Tajima.D	-1.08086277507375	Tajima's D
A	3457800	Tajima.D	-1.09450251461984	Tajima's D
A	3457842	Tajima.D	-1.08831305297707	Tajima's D
A	3457845	Tajima.D	-1.06477781611323	Tajima's D
A	3457857	Tajima.D	-1.06477781611323	Tajima's D
A	3457858	Tajima.D	-0.967924203369981	Tajima's D
A	3457859	Tajima.D	-0.877260052269496	Tajima's D
A	3457867	Tajima.D	-0.863620312723405	Tajima's D
A	3457876	Tajima.D	-0.840288844144097	Tajima's D
A	3457879	Tajima.D	-0.922432933847445	Tajima's D
A	3457928	Tajima.D	-0.837920037836373	Tajima's D
A	3458042	Tajima.D	-0.907723410807544	Tajima's D
A	3458118	Tajima.D	-0.90582741059753	Tajima's D
A	3458283	Tajima.D	-0.912016872240294	Tajima's D
A	3458601	Tajima.D	-0.912016872240294	Tajima's D
A	3458808	Tajima.D	-0.912016872240294	Tajima's D
A	3458864	Tajima.D	-0.837323060440273	Tajima's D
A	3458893	Tajima.D	-0.83576932727069	Tajima's D
A	3458953	Tajima.D	-0.871086510023961	Tajima's D
A	3458977	Tajima.D	-0.802391127099952	Tajima's D
A	3459208	Tajima.D	-0.796964204584473	Tajima's D
A	3459287	Tajima.D	-0.816844347844462	Tajima's D
A	3459305	Tajima.D	-0.898873817887758	Tajima's D
A	3459400	Tajima.D	-0.897307349200392	Tajima's D
A	3459520	Tajima.D	-0.903343984629754	Tajima's D
A	3459540	Tajima.D	-0.806413958779804	Tajima's D
A	3459596	Tajima.D	-0.711215963348405	Tajima's D
A	3459871	Tajima.D	-0.709687701214389	Tajima's D
A	3459914	Tajima.D	-0.73593560336611	Tajima's D
A	3460046	Tajima.D	-0.746786264517622	Tajima's D
A	3460055	Tajima.D	-0.742125065008874	Tajima's D
A	3460137	Tajima.D	-0.825147905439281	Tajima's D
A	3460166	Tajima.D	-0.754516723812185	Tajima's D
A	3460185	Tajima.D	-0.753179494444921	Tajima's D
A	3460219	Tajima.D	-0.753179494444921	Tajima's D
A	3460354	Tajima.D	-0.745474506185925	Tajima's D
A	3460414	Tajima.D	-0.827618595889273	Tajima's D
A	3460431	Tajima.D	-0.833808057532037	Tajima's D
A	3460437	Tajima.D	-0.740202001823571	Tajima's D
A	3460438	Tajima.D	-0.753841741369661	Tajima's D
A	3460588	Tajima.D	-0.75850294087841	Tajima's D
A	3460647	Tajima.D	-0.838915000163206	Tajima's D
A	3460672	Tajima.D	-0.81867826240528	Tajima's D
A	3460746	Tajima.D	-0.838736702914238	Tajima's D
A	3461126	Tajima.D	-0.838736702914238	Tajima's D
A	3461222	Tajima.D	-0.850809973772962	Tajima's D
A	3461241	Tajima.D	-0.846836492224521	Tajima's D
A	3461278	Tajima.D	-0.853025953867285	Tajima's D
A	3461320	Tajima.D	-0.857687153376033	Tajima's D
A	3461391	Tajima.D	-0.849982165117037	Tajima's D
A	3461566	Tajima.D	-0.777733572731441	Tajima's D
A	3461605	Tajima.D	-0.767035737793331	Tajima's D
A	3461793	Tajima.D	-0.863965763643281	Tajima's D
A	3461872	Tajima.D	-0.833744379943119	Tajima's D
A	3461896	Tajima.D	-0.833744379943119	Tajima's D
A	3462029	Tajima.D	-0.764628724932256	Tajima's D
A	3462039	Tajima.D	-0.77670199579098	Tajima's D
A	3462051	Tajima.D	-0.790341735337071	Tajima's D
A	3462153	Tajima.D	-0.788775266649705	Tajima's D
A	3462179	Tajima.D	-0.788775266649705	Tajima's D
A	3462189	Tajima.D	-0.75725486013563	Tajima's D
A	3462283	Tajima.D	-0.660974345692636	Tajima's D
A	3462333	Tajima.D	-0.578218951135682	Tajima's D
A	3462398	Tajima.D	-0.601142883145919	Tajima's D
A	3462481	Tajima.D	-0.59802268128897	Tajima's D
A	3462642	Tajima.D	-0.510171487678907	Tajima's D
A	3462699	Tajima.D	-0.413750882540295	Tajima's D
A	3462718	Tajima.D	-0.345932658403622	Tajima's D
A	3462722	Tajima.D	-0.322601189824314	Tajima's D
A	3462976	Tajima.D	-0.31641172818155	Tajima's D
A	3462990	Tajima.D	-0.313316997360168	Tajima's D
A	3462991	Tajima.D	-0.313316997360168	Tajima's D
A	3463281	Tajima.D	-0.328867064573779	Tajima's D
A	3463366	Tajima.D	-0.324358691278432	Tajima's D
A	3463394	Tajima.D	-0.241603296721478	Tajima's D
A	3463425	Tajima.D	-0.237094923426132	Tajima's D
A	3463540	Tajima.D	-0.237094923426132	Tajima's D
A	3463580	Tajima.D	-0.334024949276082	Tajima's D
A	3463668	Tajima.D	-0.325657714092346	Tajima's D
A	3463685	Tajima.D	-0.313482559091353	Tajima's D
A	3463749	Tajima.D	-0.311916090403987	Tajima's D
A	3463821	Tajima.D	-0.342137474104149	Tajima's D
A	3463832	Tajima.D	-0.407279647566571	Tajima's D
A	3463857	Tajima.D	-0.408846116253938	Tajima's D
A	3463858	Tajima.D	-0.407279647566571	Tajima's D
A	3464004	Tajima.D	-0.489652976590022	Tajima's D
A	3464023	Tajima.D	-0.509711417098979	Tajima's D
A	3464310	Tajima.D	-0.508157683929396	Tajima's D
A	3464325	Tajima.D	-0.508157683929396	Tajima's D
A	3464364	Tajima.D	-0.508157683929396	Tajima's D
A	3464393	Tajima.D	-0.49754899761577	Tajima's D
A	3464526	Tajima.D	-0.492887798107022	Tajima's D
A	3464554	Tajima.D	-0.432457766224481	Tajima's D
A	3464596	Tajima.D	-0.447549354797887	Tajima's D
A	3464607	Tajima.D	-0.447549354797887	Tajima's D
A	3464893	Tajima.D	-0.376918173170791	Tajima's D
A	3464909	Tajima.D	-0.291844914377247	Tajima's D
A	3464936	Tajima.D	-0.249371962569392	Tajima's D
A	3464960	Tajima.D	-0.249371962569392	Tajima's D
A	3465272	Tajima.D	-0.249371962569392	Tajima's D
A	3465283	Tajima.D	-0.243182500926628	Tajima's D
A	3465413	Tajima.D	-0.243182500926628	Tajima's D
A	3465422	Tajima.D	-0.249371962569392	Tajima's D
A	3465429	Tajima.D	-0.271340730745869	Tajima's D
A	3465443	Tajima.D	-0.271340730745869	Tajima's D
A	3465580	Tajima.D	-0.360489355230122	Tajima's D
A	3465625	Tajima.D	-0.42712158427321	Tajima's D
A	3465663	Tajima.D	-0.440761323819301	Tajima's D
A	3465858	Tajima.D	-0.457954272826978	Tajima's D
A	3465952	Tajima.D	-0.457954272826978	Tajima's D
A	3465985	Tajima.D	-0.54246716883805	Tajima's D
A	3466052	Tajima.D	-0.536277707195286	Tajima's D
A	3466083	Tajima.D	-0.563913780785405	Tajima's D
A	3466098	Tajima.D	-0.521275267246365	Tajima's D
A	3466112	Tajima.D	-0.521275267246365	Tajima's D
A	3466277	Tajima.D	-0.434597333212104	Tajima's D
A	3466286	Tajima.D	-0.531450945955353	Tajima's D
A	3466430	Tajima.D	-0.463939966185206	Tajima's D
A	3466516	Tajima.D	-0.465493699354789	Tajima's D
A	3466690	Tajima.D	-0.552731996171523	Tajima's D
A	3466724	Tajima.D	-0.558158918687002	Tajima's D
A	3466885	Tajima.D	-0.540965969679324	Tajima's D
A	3467095	Tajima.D	-0.466081125112551	Tajima's D
A	3467100	Tajima.D	-0.397844220828747	Tajima's D
A	3467111	Tajima.D	-0.481784018539564	Tajima's D
A	3467113	Tajima.D	-0.575593842532565	Tajima's D
A	3467237	Tajima.D	-0.670791837963964	Tajima's D
A	3467289	Tajima.D	-0.657610577058078	Tajima's D
A	3467349	Tajima.D	-0.651421115415314	Tajima's D
A	3467419	Tajima.D	-0.670791837963964	Tajima's D
A	3467442	Tajima.D	-0.675453037472713	Tajima's D
A	3467445	Tajima.D	-0.675453037472713	Tajima's D
A	3467460	Tajima.D	-0.746084219099808	Tajima's D
A	3467615	Tajima.D	-0.773669350618793	Tajima's D
A	3467649	Tajima.D	-0.773669350618793	Tajima's D
A	3467688	Tajima.D	-0.773669350618793	Tajima's D
A	3467729	Tajima.D	-0.773669350618793	Tajima's D
A	3467778	Tajima.D	-0.743447966918631	Tajima's D
A	3467845	Tajima.D	-0.754298628070143	Tajima's D
A	3467963	Tajima.D	-0.684495255098973	Tajima's D
A	3468039	Tajima.D	-0.676790266839976	Tajima's D
A	3468093	Tajima.D	-0.681451466348725	Tajima's D
A	3468153	Tajima.D	-0.616805978079857	Tajima's D
A	3468174	Tajima.D	-0.55319206675145	Tajima's D
A	3468193	Tajima.D	-0.548530867242703	Tajima's D
A	3468227	Tajima.D	-0.548530867242703	Tajima's D
A	3468278	Tajima.D	-0.578752250942864	Tajima's D
A	3468279	Tajima.D	-0.565112511396774	Tajima's D
A	3468291	Tajima.D	-0.565112511396774	Tajima's D
A	3468297	Tajima.D	-0.57281749965577	Tajima's D
A	3468312	Tajima.D	-0.645066092041365	Tajima's D
A	3468418	Tajima.D	-0.655763926979476	Tajima's D
A	3468652	Tajima.D	-0.655763926979476	Tajima's D
A	3468763	Tajima.D	-0.678280322420642	Tajima's D
A	3468826	Tajima.D	-0.678280322420642	Tajima's D
A	3468862	Tajima.D	-0.671059283837417	Tajima's D
A	3468865	Tajima.D	-0.650465951581555	Tajima's D
A	3468921	Tajima.D	-0.650465951581555	Tajima's D
A	3468996	Tajima.D	-0.652032420268921	Tajima's D
A	3469112	Tajima.D	-0.629872619325692	Tajima's D
A	3469133	Tajima.D	-0.647753286293677	Tajima's D
A	3469255	Tajima.D	-0.736328812477674	Tajima's D
A	3469370	Tajima.D	-0.795548970170786	Tajima's D
A	3469541	Tajima.D	-0.795548970170786	Tajima's D
A	3469621	Tajima.D	-0.790964183768738	Tajima's D
A	3469622	Tajima.D	-0.862845038078337	Tajima's D
A	3469649	Tajima.D	-0.959265643216949	Tajima's D
A	3469666	Tajima.D	-1.02865033604099	Tajima's D
A	3469824	Tajima.D	-1.04888707379891	Tajima's D
A	3469834	Tajima.D	-0.95948373895899	Tajima's D
A	3469850	Tajima.D	-0.964144938467738	Tajima's D
A	3469896	Tajima.D	-0.868552141985052	Tajima's D
A	3469955	Tajima.D	-0.871544988664166	Tajima's D
A	3470064	Tajima.D	-0.882242823602276	Tajima's D
A	3470199	Tajima.D	-0.96499821815923	Tajima's D
A	3470344	Tajima.D	-0.975696053097341	Tajima's D
A	3470345	Tajima.D	-0.956325330548691	Tajima's D
A	3470386	Tajima.D	-0.956325330548691	Tajima's D
A	3470463	Tajima.D	-1.04863236344324	Tajima's D
A	3470494	Tajima.D	-1.06080751844424	Tajima's D
A	3470678	Tajima.D	-1.05618452548884	Tajima's D
A	3470782	Tajima.D	-1.05461805680147	Tajima's D
A	3470894	Tajima.D	-0.962731295993774	Tajima's D
A	3470962	Tajima.D	-0.962731295993774	Tajima's D
A	3471018	Tajima.D	-0.96429776468114	Tajima's D
A	3471039	Tajima.D	-0.965864233368506	Tajima's D
A	3471048	Tajima.D	-0.964348706752274	Tajima's D
A	3471113	Tajima.D	-0.967468908609223	Tajima's D
A	3471121	Tajima.D	-0.965902439921856	Tajima's D
A	3471138	Tajima.D	-0.965902439921856	Tajima's D
A	3471183	Tajima.D	-0.970372606663853	Tajima's D
A	3471268	Tajima.D	-0.888878028367461	Tajima's D
A	3471469	Tajima.D	-0.884165886787579	Tajima's D
A	3471610	Tajima.D	-0.884165886787579	Tajima's D
A	3471676	Tajima.D	-0.884165886787579	Tajima's D
A	3471856	Tajima.D	-0.934025438909844	Tajima's D
A	3471971	Tajima.D	-1.01909869770339	Tajima's D
A	3471981	Tajima.D	-1.09291375877635	Tajima's D
A	3472262	Tajima.D	-1.08230507246272	Tajima's D
A	3472265	Tajima.D	-0.988699016754258	Tajima's D
A	3472266	Tajima.D	-0.994888478397022	Tajima's D
A	3472345	Tajima.D	-0.994888478397022	Tajima's D
A	3472353	Tajima.D	-0.994888478397022	Tajima's D
A	3472406	Tajima.D	-0.988749958825392	Tajima's D
A	3472486	Tajima.D	-0.955943265015187	Tajima's D
A	3472538	Tajima.D	-0.963648253274183	Tajima's D
A	3472661	Tajima.D	-0.993869636974345	Tajima's D
A	3472929	Tajima.D	-0.993869636974345	Tajima's D
A	3472931	Tajima.D	-1.00157462523334	Tajima's D
A	3472934	Tajima.D	-1.00157462523334	Tajima's D
A	3473029	Tajima.D	-1.00157462523334	Tajima's D
A	3473043	Tajima.D	-1.00310288736736	Tajima's D
A	3473086	Tajima.D	-0.924652097821214	Tajima's D
A	3473142	Tajima.D	-0.967290611360254	Tajima's D
A	3473633	Tajima.D	-0.959585623101258	Tajima's D
A	3473706	Tajima.D	-1.03408840213453	Tajima's D
A	3473758	Tajima.D	-1.02191324713353	Tajima's D
A	3473839	Tajima.D	-1.08483944050163	Tajima's D
A	3473897	Tajima.D	-1.0157747275619	Tajima's D
A	3473973	Tajima.D	-1.0234797158209	Tajima's D
A	3473997	Tajima.D	-1.0234797158209	Tajima's D
A	3474037	Tajima.D	-1.04837765308757	Tajima's D
A	3474166	Tajima.D	-1.13678761754039	Tajima's D
A	3474382	Tajima.D	-1.20659099051156	Tajima's D
A	3474440	Tajima.D	-1.20502452182419	Tajima's D
A	3474441	Tajima.D	-1.1655062101421	Tajima's D
A	3474553	Tajima.D	-1.1655062101421	Tajima's D
A	3474581	Tajima.D	-1.18487693269075	Tajima's D
A	3474892	Tajima.D	-1.09440381435702	Tajima's D
A	3475052	Tajima.D	-1.09440381435702	Tajima's D
A	3475062	Tajima.D	-1.09283734566965	Tajima's D
A	3475085	Tajima.D	-1.0974985451784	Tajima's D
A	3475193	Tajima.D	-1.0974985451784	Tajima's D
A	3475517	Tajima.D	-1.0974985451784	Tajima's D
A	3475696	Tajima.D	-1.08385880563231	Tajima's D
A	3475880	Tajima.D	-0.994633768041353	Tajima's D
A	3476034	Tajima.D	-0.988444306398589	Tajima's D
A	3476114	Tajima.D	-1.0155454882418	Tajima's D
A	3476152	Tajima.D	-1.01214510499362	Tajima's D
A	3476200	Tajima.D	-1.07424348970579	Tajima's D
A	3476222	Tajima.D	-1.08194847796479	Tajima's D
A	3476277	Tajima.D	-1.03930996442575	Tajima's D
A	3476311	Tajima.D	-1.12266392831852	Tajima's D
A	3476335	Tajima.D	-1.19246730128969	Tajima's D
A	3476342	Tajima.D	-1.19712850079844	Tajima's D
A	3476382	Tajima.D	-1.19869496948581	Tajima's D
A	3476386	Tajima.D	-1.18505522993972	Tajima's D
A	3476392	Tajima.D	-1.16461472389726	Tajima's D
A	3476417	Tajima.D	-1.15842526225449	Tajima's D
A	3476460	Tajima.D	-1.15842526225449	Tajima's D
A	3476485	Tajima.D	-1.15842526225449	Tajima's D
A	3476538	Tajima.D	-1.07226948444935	Tajima's D
A	3476560	Tajima.D	-1.02963097091031	Tajima's D
A	3476561	Tajima.D	-1.03733595916931	Tajima's D
A	3476562	Tajima.D	-1.03733595916931	Tajima's D
A	3476589	Tajima.D	-1.04142246843808	Tajima's D
A	3476629	Tajima.D	-0.976904335347047	Tajima's D
A	3476719	Tajima.D	-0.972243135838299	Tajima's D
A	3476944	Tajima.D	-0.945995233686578	Tajima's D
A	3477015	Tajima.D	-0.966588565942441	Tajima's D
A	3477068	Tajima.D	-0.980228305488531	Tajima's D
A	3477081	Tajima.D	-0.987933293747528	Tajima's D
A	3477182	Tajima.D	-1.01146853061137	Tajima's D
A	3477233	Tajima.D	-1.00842474186112	Tajima's D
A	3477242	Tajima.D	-1.01456326143275	Tajima's D
A	3477257	Tajima.D	-1.03672306237598	Tajima's D
A	3477258	Tajima.D	-0.994084548836941	Tajima's D
A	3477259	Tajima.D	-0.994084548836941	Tajima's D
A	3477364	Tajima.D	-0.998745748345689	Tajima's D
A	3477531	Tajima.D	-1.09433854482838	Tajima's D
A	3477547	Tajima.D	-1.07080330796453	Tajima's D
A	3477579	Tajima.D	-1.06931325238387	Tajima's D
A	3477615	Tajima.D	-0.97990195784533	Tajima's D
A	3477626	Tajima.D	-0.883239377868832	Tajima's D
A	3477636	Tajima.D	-0.880119176011884	Tajima's D
A	3477656	Tajima.D	-0.880119176011884	Tajima's D
A	3477677	Tajima.D	-0.819256136524705	Tajima's D
A	3477836	Tajima.D	-0.722173284461353	Tajima's D
A	3477901	Tajima.D	-0.636552398403119	Tajima's D
A	3478135	Tajima.D	-0.631891198894371	Tajima's D
A	3478368	Tajima.D	-0.551924882731996	Tajima's D
A	3478510	Tajima.D	-0.553491351419362	Tajima's D
A	3478618	Tajima.D	-0.650039311735809	Tajima's D
A	3478714	Tajima.D	-0.625141374469135	Tajima's D
A	3478724	Tajima.D	-0.618951912826371	Tajima's D
A	3478733	Tajima.D	-0.618951912826371	Tajima's D
A	3478770	Tajima.D	-0.626656901085367	Tajima's D
A	3479019	Tajima.D	-0.626656901085367	Tajima's D
A	3479063	Tajima.D	-0.628223369772734	Tajima's D
A	3479077	Tajima.D	-0.628223369772734	Tajima's D
A	3479106	Tajima.D	-0.632808156174781	Tajima's D
A	3479246	Tajima.D	-0.71896393397992	Tajima's D
A	3479476	Tajima.D	-0.815626513956418	Tajima's D
A	3479494	Tajima.D	-0.781546268367866	Tajima's D
A	3479685	Tajima.D	-0.772338489010421	Tajima's D
A	3479728	Tajima.D	-0.793110118515252	Tajima's D
A	3479755	Tajima.D	-0.776579416432315	Tajima's D
A	3479883	Tajima.D	-0.784284404691311	Tajima's D
A	3479960	Tajima.D	-0.796459559692303	Tajima's D
A	3480032	Tajima.D	-0.89006561540077	Tajima's D
A	3480043	Tajima.D	-0.89006561540077	Tajima's D
A	3480108	Tajima.D	-0.89006561540077	Tajima's D
A	3480199	Tajima.D	-0.89006561540077	Tajima's D
A	3480434	Tajima.D	-0.872872666393092	Tajima's D
A	3480490	Tajima.D	-0.880781422936624	Tajima's D
A	3480533	Tajima.D	-0.880781422936624	Tajima's D
A	3480548	Tajima.D	-0.801884890268059	Tajima's D
A	3480677	Tajima.D	-0.801884890268059	Tajima's D
A	3480745	Tajima.D	-0.801884890268059	Tajima's D
A	3480816	Tajima.D	-0.770364483753984	Tajima's D
A	3480846	Tajima.D	-0.770364483753984	Tajima's D
A	3480888	Tajima.D	-0.775025683262732	Tajima's D
A	3480909	Tajima.D	-0.850483626129761	Tajima's D
A	3481027	Tajima.D	-0.850483626129761	Tajima's D
A	3481052	Tajima.D	-0.851999152745993	Tajima's D
A	3481056	Tajima.D	-0.830094062158434	Tajima's D
A	3481204	Tajima.D	-0.842269217159426	Tajima's D
A	3481235	Tajima.D	-0.849974205418422	Tajima's D
A	3481279	Tajima.D	-0.920605387045518	Tajima's D
A	3481393	Tajima.D	-0.895707449778844	Tajima's D
A	3481398	Tajima.D	-0.885009614840734	Tajima's D
A	3481399	Tajima.D	-0.885009614840734	Tajima's D
A	3481400	Tajima.D	-0.8865760835281	Tajima's D
A	3481401	Tajima.D	-0.87587824858999	Tajima's D
A	3481402	Tajima.D	-0.817587783695071	Tajima's D
A	3481500	Tajima.D	-0.860226297234111	Tajima's D
A	3481552	Tajima.D	-0.861792765921478	Tajima's D
A	3481643	Tajima.D	-0.861792765921478	Tajima's D
A	3481799	Tajima.D	-0.958455345897975	Tajima's D
A	3481934	Tajima.D	-0.900572417572128	Tajima's D
A	3482028	Tajima.D	-0.819994796556146	Tajima's D
A	3482032	Tajima.D	-0.819994796556146	Tajima's D
A	3482141	Tajima.D	-0.810787017198701	Tajima's D
A	3482201	Tajima.D	-0.740983644227531	Tajima's D
A	3482278	Tajima.D	-0.754623383773621	Tajima's D
A	3482336	Tajima.D	-0.851553409623572	Tajima's D
A	3482361	Tajima.D	-0.776859597823551	Tajima's D
A	3482369	Tajima.D	-0.7799797996805	Tajima's D
A	3482456	Tajima.D	-0.859946115842875	Tajima's D
A	3482510	Tajima.D	-0.867651104101872	Tajima's D
A	3482799	Tajima.D	-0.867651104101872	Tajima's D
A	3482811	Tajima.D	-0.905628418132164	Tajima's D
A	3483001	Tajima.D	-0.842014506803757	Tajima's D
A	3483053	Tajima.D	-0.842014506803757	Tajima's D
A	3483328	Tajima.D	-0.842014506803757	Tajima's D
A	3483489	Tajima.D	-0.842014506803757	Tajima's D
A	3483746	Tajima.D	-0.847949258090852	Tajima's D
A	3483943	Tajima.D	-0.882029503679403	Tajima's D
A	3483993	Tajima.D	-0.866059164378938	Tajima's D
A	3484018	Tajima.D	-0.866059164378938	Tajima's D
A	3484078	Tajima.D	-0.866059164378938	Tajima's D
A	3484140	Tajima.D	-0.952214942184078	Tajima's D
A	3484272	Tajima.D	-0.994853455723118	Tajima's D
A	3484439	Tajima.D	-0.952214942184078	Tajima's D
A	3484512	Tajima.D	-0.943007162826633	Tajima's D
A	3484558	Tajima.D	-1.02889708669804	Tajima's D
A	3484584	Tajima.D	-1.10787003247331	Tajima's D
A	3484606	Tajima.D	-1.10634177033929	Tajima's D
A	3484657	Tajima.D	-1.13102320380365	Tajima's D
A	3484663	Tajima.D	-1.13258967249101	Tajima's D
A	3484798	Tajima.D	-1.13258967249101	Tajima's D
A	3484830	Tajima.D	-1.13258967249101	Tajima's D
A	3484832	Tajima.D	-1.12792847298226	Tajima's D
A	3484882	Tajima.D	-1.13563346124126	Tajima's D
A	3484917	Tajima.D	-1.13253873041988	Tajima's D
A	3484930	Tajima.D	-1.13253873041988	Tajima's D
A	3484958	Tajima.D	-1.17517724395892	Tajima's D
A	3485035	Tajima.D	-1.07818354052005	Tajima's D
A	3485046	Tajima.D	-0.983482230282207	Tajima's D
A	3485082	Tajima.D	-0.897861344223973	Tajima's D
A	3485127	Tajima.D	-0.921396581087816	Tajima's D
A	3485253	Tajima.D	-0.932323655346029	Tajima's D
A	3485257	Tajima.D	-1.02173494988457	Tajima's D
A	3485268	Tajima.D	-1.11373633035232	Tajima's D
A	3485330	Tajima.D	-1.10915154395027	Tajima's D
A	3485391	Tajima.D	-1.09845370901216	Tajima's D
A	3485413	Tajima.D	-1.17868747104799	Tajima's D
A	3485600	Tajima.D	-1.25087238584466	Tajima's D
A	3485719	Tajima.D	-1.3364932719029	Tajima's D
A	3485749	Tajima.D	-1.25499869360651	Tajima's D
A	3485807	Tajima.D	-1.3364932719029	Tajima's D
A	3485871	Tajima.D	-1.3364932719029	Tajima's D
A	3486215	Tajima.D	-1.33492680321553	Tajima's D
A	3486373	Tajima.D	-1.35982474048221	Tajima's D
A	3486387	Tajima.D	-1.36601420212497	Tajima's D
A	3486592	Tajima.D	-1.36601420212497	Tajima's D
A	3486613	Tajima.D	-1.35237446257888	Tajima's D
A	3486633	Tajima.D	-1.34925426072193	Tajima's D
A	3486710	Tajima.D	-1.25232423487198	Tajima's D
A	3486719	Tajima.D	-1.25232423487198	Tajima's D
A	3486846	Tajima.D	-1.16928865892379	Tajima's D
A	3486856	Tajima.D	-1.08313288111865	Tajima's D
A	3486861	Tajima.D	-1.05823494385198	Tajima's D
A	3486902	Tajima.D	-1.09231518944053	Tajima's D
A	3486905	Tajima.D	-1.0766250315313	Tajima's D
A	3486906	Tajima.D	-1.05172709426463	Tajima's D
A	3487042	Tajima.D	-1.06825779634756	Tajima's D
A	3487073	Tajima.D	-1.06825779634756	Tajima's D
A	3487120	Tajima.D	-1.06055280808857	Tajima's D
A	3487147	Tajima.D	-1.06055280808857	Tajima's D
A	3487276	Tajima.D	-0.990749435117396	Tajima's D
A	3487329	Tajima.D	-0.990749435117396	Tajima's D
A	3487339	Tajima.D	-0.980051600179286	Tajima's D
A	3487487	Tajima.D	-0.997244549186963	Tajima's D
A	3487521	Tajima.D	-1.02214248645364	Tajima's D
A	3487611	Tajima.D	-0.988062240865085	Tajima's D
A	3487640	Tajima.D	-1.06539230484628	Tajima's D
A	3487741	Tajima.D	-1.06539230484628	Tajima's D
A	3487849	Tajima.D	-1.06382583615892	Tajima's D
A	3487886	Tajima.D	-1.09534624267299	Tajima's D
A	3487921	Tajima.D	-1.00919046486785	Tajima's D
A	3488245	Tajima.D	-0.998492629929743	Tajima's D
A	3488352	Tajima.D	-0.980280839499388	Tajima's D
A	3488380	Tajima.D	-0.980280839499388	Tajima's D
A	3488546	Tajima.D	-0.986470301142152	Tajima's D
A	3488669	Tajima.D	-0.939667273287919	Tajima's D
A	3488702	Tajima.D	-0.931962285028923	Tajima's D
A	3488703	Tajima.D	-0.918322545482832	Tajima's D
A	3488760	Tajima.D	-0.918322545482832	Tajima's D
A	3488843	Tajima.D	-0.943220482749506	Tajima's D
A	3488968	Tajima.D	-0.947728856044852	Tajima's D
A	3488978	Tajima.D	-0.877925483073682	Tajima's D
A	3488979	Tajima.D	-0.877925483073682	Tajima's D
A	3489079	Tajima.D	-0.888623318011792	Tajima's D
A	3489144	Tajima.D	-0.943819052085328	Tajima's D
A	3489198	Tajima.D	-0.936114063826332	Tajima's D
A	3489210	Tajima.D	-0.934547595138966	Tajima's D
A	3489372	Tajima.D	-0.92684260687997	Tajima's D
A	3489491	Tajima.D	-0.92684260687997	Tajima's D
A	3489503	Tajima.D	-0.984725535205817	Tajima's D
A	3489553	Tajima.D	-0.997906796111703	Tajima's D
A	3489748	Tajima.D	-0.997906796111703	Tajima's D
A	3489759	Tajima.D	-0.964476061930108	Tajima's D
A	3489787	Tajima.D	-1.02507165554383	Tajima's D
A	3489835	Tajima.D	-1.01216261633057	Tajima's D
A	3489866	Tajima.D	-0.985914714178848	Tajima's D
A	3489868	Tajima.D	-1.05462283262064	Tajima's D
A	3489921	Tajima.D	-1.0454150532632	Tajima's D
A	3489996	Tajima.D	-1.01626345305684	Tajima's D
A	3490005	Tajima.D	-1.01626345305684	Tajima's D
A	3490106	Tajima.D	-0.936029691021017	Tajima's D
A	3490265	Tajima.D	-0.918531089586536	Tajima's D
A	3490291	Tajima.D	-0.966174661614478	Tajima's D
A	3490293	Tajima.D	-0.966174661614478	Tajima's D
A	3490324	Tajima.D	-0.966174661614478	Tajima's D
A	3490325	Tajima.D	-0.955476826676368	Tajima's D
A	3490504	Tajima.D	-0.949542075389273	Tajima's D
A	3490524	Tajima.D	-0.879738702418102	Tajima's D
A	3490545	Tajima.D	-0.804968477511381	Tajima's D
A	3490805	Tajima.D	-0.804968477511381	Tajima's D
A	3490853	Tajima.D	-0.804968477511381	Tajima's D
A	3490954	Tajima.D	-0.73516510454021	Tajima's D
A	3490955	Tajima.D	-0.644768399313177	Tajima's D
A	3491283	Tajima.D	-0.679701924593221	Tajima's D
A	3491367	Tajima.D	-0.675269964404575	Tajima's D
A	3491416	Tajima.D	-0.675269964404575	Tajima's D
A	3491518	Tajima.D	-0.682974952663571	Tajima's D
A	3491551	Tajima.D	-0.689164414306335	Tajima's D
A	3491685	Tajima.D	-0.690730882993702	Tajima's D
A	3491709	Tajima.D	-0.598780444597086	Tajima's D
A	3491730	Tajima.D	-0.502818318098678	Tajima's D
A	3492059	Tajima.D	-0.463771220574576	Tajima's D
A	3492151	Tajima.D	-0.463771220574576	Tajima's D
A	3492207	Tajima.D	-0.460651018717627	Tajima's D
A	3492277	Tajima.D	-0.460651018717627	Tajima's D
A	3492413	Tajima.D	-0.363657315278759	Tajima's D
A	3492421	Tajima.D	-0.357467853635995	Tajima's D
A	3492427	Tajima.D	-0.449800357566115	Tajima's D
A	3492523	Tajima.D	-0.542935199116593	Tajima's D
A	3492602	Tajima.D	-0.623894885666078	Tajima's D
A	3492614	Tajima.D	-0.61923368615733	Tajima's D
A	3492775	Tajima.D	-0.608459438112519	Tajima's D
A	3492780	Tajima.D	-0.613044224514566	Tajima's D
A	3492858	Tajima.D	-0.617705424023314	Tajima's D
A	3492866	Tajima.D	-0.622290210425362	Tajima's D
A	3492875	Tajima.D	-0.593940947839369	Tajima's D
A	3492989	Tajima.D	-0.592374479152003	Tajima's D
A	3493003	Tajima.D	-0.589687284899692	Tajima's D
A	3493093	Tajima.D	-0.589687284899692	Tajima's D
A	3493130	Tajima.D	-0.675843062704831	Tajima's D
A	3493143	Tajima.D	-0.680504262213579	Tajima's D
A	3493208	Tajima.D	-0.680504262213579	Tajima's D
A	3493273	Tajima.D	-0.585140705050995	Tajima's D
A	3493305	Tajima.D	-0.546093607526892	Tajima's D
A	3493306	Tajima.D	-0.539904145884128	Tajima's D
A	3493320	Tajima.D	-0.539904145884128	Tajima's D
A	3493338	Tajima.D	-0.55042368357327	Tajima's D
A	3493476	Tajima.D	-0.551977416742853	Tajima's D
A	3493505	Tajima.D	-0.648907442592803	Tajima's D
A	3493517	Tajima.D	-0.645787240735854	Tajima's D
A	3493575	Tajima.D	-0.724238030281998	Tajima's D
A	3493581	Tajima.D	-0.808827339399771	Tajima's D
A	3493766	Tajima.D	-0.830605074809495	Tajima's D
A	3493885	Tajima.D	-0.827484872952546	Tajima's D
A	3494003	Tajima.D	-0.85238281021922	Tajima's D
A	3494004	Tajima.D	-0.877280747485894	Tajima's D
A	3494005	Tajima.D	-0.780236101975892	Tajima's D
A	3494052	Tajima.D	-0.780236101975892	Tajima's D
A	3494056	Tajima.D	-0.699301886461974	Tajima's D
A	3494085	Tajima.D	-0.699301886461974	Tajima's D
A	3494177	Tajima.D	-0.702740476263509	Tajima's D
A	3494309	Tajima.D	-0.609597675014416	Tajima's D
A	3494416	Tajima.D	-0.528345071555911	Tajima's D
A	3494463	Tajima.D	-0.446288538537324	Tajima's D
A	3494564	Tajima.D	-0.354521173208846	Tajima's D
A	3494591	Tajima.D	-0.292817589547959	Tajima's D
A	3494624	Tajima.D	-0.20574485446241	Tajima's D
A	3494745	Tajima.D	-0.16310634092337	Tajima's D
A	3494752	Tajima.D	-0.0755751271976166	Tajima's D
A	3494805	Tajima.D	0.021469518312385	Tajima's D
A	3494806	Tajima.D	-0.0646862594927541	Tajima's D
A	3494846	Tajima.D	-0.0753840944308645	Tajima's D
A	3494903	Tajima.D	-0.0156545160264146	Tajima's D
A	3494941	Tajima.D	0.0442024175558698	Tajima's D
A	3495011	Tajima.D	0.13330009996899	Tajima's D
A	3495026	Tajima.D	0.112273760108489	Tajima's D
A	3495044	Tajima.D	0.164425705431777	Tajima's D
A	3495058	Tajima.D	0.150785965885686	Tajima's D
A	3495123	Tajima.D	0.153906167742635	Tajima's D
A	3495125	Tajima.D	0.160095629385399	Tajima's D
A	3495311	Tajima.D	0.153906167742635	Tajima's D
A	3495322	Tajima.D	0.0841027947714648	Tajima's D
A	3495460	Tajima.D	0.153065623568927	Tajima's D
A	3495515	Tajima.D	0.154632092256293	Tajima's D
A	3495555	Tajima.D	0.192609406286585	Tajima's D
A	3495573	Tajima.D	0.186470886714955	Tajima's D
A	3495681	Tajima.D	0.186470886714955	Tajima's D
A	3495915	Tajima.D	0.192405638002049	Tajima's D
A	3495996	Tajima.D	0.192405638002049	Tajima's D
A	3495997	Tajima.D	0.192405638002049	Tajima's D
A	3496007	Tajima.D	0.154963215718663	Tajima's D
A	3496143	Tajima.D	0.168602955264754	Tajima's D
A	3496218	Tajima.D	0.217914880122329	Tajima's D
A	3496263	Tajima.D	0.242787346353436	Tajima's D
A	3496499	Tajima.D	0.237583295399168	Tajima's D
A	3496585	Tajima.D	0.212901861934813	Tajima's D
A	3496712	Tajima.D	0.202293175621187	Tajima's D
A	3496729	Tajima.D	0.19774659577249	Tajima's D
A	3496749	Tajima.D	0.162405533923375	Tajima's D
A	3496759	Tajima.D	0.167066733432123	Tajima's D
A	3496768	Tajima.D	0.0960407507537402	Tajima's D
A	3496797	Tajima.D	0.148460141950481	Tajima's D
A	3496891	Tajima.D	0.126300341007252	Tajima's D
A	3496934	Tajima.D	0.148460141950481	Tajima's D
A	3497170	Tajima.D	0.157667921307926	Tajima's D
A	3497351	Tajima.D	0.146970086369816	Tajima's D
A	3497530	Tajima.D	0.134896815511091	Tajima's D
A	3497547	Tajima.D	0.0650934425399208	Tajima's D
A	3497566	Tajima.D	-0.00161519960986772	Tajima's D
A	3497568	Tajima.D	-4.8730922501569e-05	Tajima's D
A	3497593	Tajima.D	0.0135910086235893	Tajima's D
A	3497594	Tajima.D	0.0324268394253337	Tajima's D
A	3497595	Tajima.D	-0.0579698658016994	Tajima's D
A	3497596	Tajima.D	-0.0579698658016994	Tajima's D
A	3497597	Tajima.D	-0.0716096053477903	Tajima's D
A	3497598	Tajima.D	-0.0624018259903452	Tajima's D
A	3497616	Tajima.D	-0.0624018259903452	Tajima's D
A	3497648	Tajima.D	-0.0608353573029791	Tajima's D
A	3497664	Tajima.D	-0.0561741577942309	Tajima's D
A	3497684	Tajima.D	-0.146558127503481	Tajima's D
A	3497751	Tajima.D	-0.233312474644443	Tajima's D
A	3497794	Tajima.D	-0.272359572168546	Tajima's D
A	3497826	Tajima.D	-0.272359572168546	Tajima's D
A	3497835	Tajima.D	-0.229364464131569	Tajima's D
A	3497843	Tajima.D	-0.186776892663662	Tajima's D
A	3497851	Tajima.D	-0.28377059610253	Tajima's D
A	3497852	Tajima.D	-0.289960057745294	Tajima's D
A	3498044	Tajima.D	-0.291501055397093	Tajima's D
A	3498312	Tajima.D	-0.201486415703564	Tajima's D
A	3498341	Tajima.D	-0.204581146524946	Tajima's D
A	3498468	Tajima.D	-0.204581146524946	Tajima's D
A	3498486	Tajima.D	-0.211534739234718	Tajima's D
A	3498565	Tajima.D	-0.172016427552627	Tajima's D
A	3498881	Tajima.D	-0.167355228043879	Tajima's D
A	3498901	Tajima.D	-0.170475429900827	Tajima's D
A	3499039	Tajima.D	-0.179301143724769	Tajima's D
A	3499079	Tajima.D	-0.15328248089315	Tajima's D
A	3499107	Tajima.D	-0.177747410555186	Tajima's D
A	3499182	Tajima.D	-0.17618094186782	Tajima's D
A	3499193	Tajima.D	-0.130065631973894	Tajima's D
A	3499233	Tajima.D	-0.128499163286527	Tajima's D
A	3499244	Tajima.D	-0.128499163286527	Tajima's D
A	3499245	Tajima.D	-0.20889848705354	Tajima's D
A	3499246	Tajima.D	-0.243284385068896	Tajima's D
A	3499316	Tajima.D	-0.24947384671166	Tajima's D
A	3499336	Tajima.D	-0.247907378024293	Tajima's D
A	3499340	Tajima.D	-0.251027579881242	Tajima's D
A	3499373	Tajima.D	-0.246404586925844	Tajima's D
A	3499400	Tajima.D	-0.246404586925844	Tajima's D
A	3499436	Tajima.D	-0.249524788782793	Tajima's D
A	3499730	Tajima.D	-0.257229777041789	Tajima's D
A	3499784	Tajima.D	-0.258796245729156	Tajima's D
A	3499786	Tajima.D	-0.257255248077357	Tajima's D
A	3499846	Tajima.D	-0.185796257794336	Tajima's D
A	3499868	Tajima.D	-0.158211126275351	Tajima's D
A	3499919	Tajima.D	-0.158211126275351	Tajima's D
A	3500025	Tajima.D	-0.246047992427907	Tajima's D
A	3500041	Tajima.D	-0.244481523740541	Tajima's D
A	3500068	Tajima.D	-0.333120727513456	Tajima's D
A	3500137	Tajima.D	-0.333120727513456	Tajima's D
A	3500193	Tajima.D	-0.394824311174343	Tajima's D
A	3500237	Tajima.D	-0.487967112423436	Tajima's D
A	3500250	Tajima.D	-0.575256351311303	Tajima's D
A	3500283	Tajima.D	-0.665017872588886	Tajima's D
A	3500349	Tajima.D	-0.752124038408617	Tajima's D
A	3500465	Tajima.D	-0.846341398970689	Tajima's D
A	3500506	Tajima.D	-0.933414134056238	Tajima's D
A	3500530	Tajima.D	-0.974486178907912	Tajima's D
A	3500578	Tajima.D	-1.04994412177494	Tajima's D
A	3500886	Tajima.D	-1.14698876728494	Tajima's D
A	3500977	Tajima.D	-1.14698876728494	Tajima's D
A	3501011	Tajima.D	-1.14542229859758	Tajima's D
A	3501205	Tajima.D	-1.23406150237049	Tajima's D
A	3501255	Tajima.D	-1.28027869640668	Tajima's D
A	3501409	Tajima.D	-1.3693763788198	Tajima's D
A	3501440	Tajima.D	-1.42457211289334	Tajima's D
A	3501444	Tajima.D	-1.41139085198745	Tajima's D
A	3501482	Tajima.D	-1.39775111244136	Tajima's D
A	3501570	Tajima.D	-1.38723157475222	Tajima's D
A	3501611	Tajima.D	-1.3797812968489	Tajima's D
A	3501652	Tajima.D	-1.37821482816153	Tajima's D
A	3501758	Tajima.D	-1.37664835947416	Tajima's D
A	3501775	Tajima.D	-1.44094998876288	Tajima's D
A	3501867	Tajima.D	-1.42244368948378	Tajima's D
A	3501876	Tajima.D	-1.43617257765435	Tajima's D
A	3501924	Tajima.D	-1.34508815446701	Tajima's D
A	3502038	Tajima.D	-1.34665462315438	Tajima's D
A	3502258	Tajima.D	-1.29482106577568	Tajima's D
A	3502426	Tajima.D	-1.29015986626693	Tajima's D
A	3502715	Tajima.D	-1.22205031716096	Tajima's D
A	3502736	Tajima.D	-1.25357072367504	Tajima's D
A	3502772	Tajima.D	-1.26721046322113	Tajima's D
A	3502781	Tajima.D	-1.35604069976079	Tajima's D
A	3502823	Tajima.D	-1.39012094534935	Tajima's D
A	3502867	Tajima.D	-1.39782593360834	Tajima's D
A	3503344	Tajima.D	-1.37723260135248	Tajima's D
A	3503612	Tajima.D	-1.37723260135248	Tajima's D
A	3503613	Tajima.D	-1.38032733217386	Tajima's D
A	3503627	Tajima.D	-1.37566613266511	Tajima's D
A	3503881	Tajima.D	-1.3787608634865	Tajima's D
A	3504255	Tajima.D	-1.38640217415657	Tajima's D
A	3504282	Tajima.D	-1.45941489760918	Tajima's D
A	3504348	Tajima.D	-1.45941489760918	Tajima's D
A	3504491	Tajima.D	-1.48157469855241	Tajima's D
A	3504532	Tajima.D	-1.45926207139578	Tajima's D
A	3504879	Tajima.D	-1.43710227045255	Tajima's D
A	3504920	Tajima.D	-1.43866873913991	Tajima's D
A	3504921	Tajima.D	-1.39255342924599	Tajima's D
A	3504948	Tajima.D	-1.36291787936386	Tajima's D
A	3505113	Tajima.D	-1.36448434805123	Tajima's D
A	3505176	Tajima.D	-1.37346288808857	Tajima's D
A	3505286	Tajima.D	-1.46210209186149	Tajima's D
A	3505411	Tajima.D	-1.46210209186149	Tajima's D
A	3505465	Tajima.D	-1.46668687826354	Tajima's D
A	3505523	Tajima.D	-1.46356667640659	Tajima's D
A	3505547	Tajima.D	-1.47277445576403	Tajima's D
A	3505613	Tajima.D	-1.46356667640659	Tajima's D
A	3505711	Tajima.D	-1.45742815683496	Tajima's D
A	3505720	Tajima.D	-1.46208935634371	Tajima's D
A	3505725	Tajima.D	-1.46365582503107	Tajima's D
A	3505882	Tajima.D	-1.46365582503107	Tajima's D
A	3506138	Tajima.D	-1.46365582503107	Tajima's D
A	3506271	Tajima.D	-1.46365582503107	Tajima's D
A	3506395	Tajima.D	-1.502066146666	Tajima's D
A	3506502	Tajima.D	-1.54931491764266	Tajima's D
A	3506760	Tajima.D	-1.54619471578571	Tajima's D
A	3506862	Tajima.D	-1.54462824709834	Tajima's D
A	3507008	Tajima.D	-1.52558864801206	Tajima's D
A	3507139	Tajima.D	-1.61098029475019	Tajima's D
A	3507434	Tajima.D	-1.60333898408011	Tajima's D
A	3507498	Tajima.D	-1.60800018358886	Tajima's D
A	3507583	Tajima.D	-1.66775523302888	Tajima's D
A	3507587	Tajima.D	-1.71039374656792	Tajima's D
A	3507603	Tajima.D	-1.67600784855256	Tajima's D
A	3507604	Tajima.D	-1.60456159378733	Tajima's D
A	3507611	Tajima.D	-1.54320186910659	Tajima's D
A	3507658	Tajima.D	-1.57078700062558	Tajima's D
A	3507672	Tajima.D	-1.56771774083976	Tajima's D
A	3507680	Tajima.D	-1.56007643016968	Tajima's D
A	3507730	Tajima.D	-1.60462527137624	Tajima's D
A	3507739	Tajima.D	-1.60619174006361	Tajima's D
A	3507972	Tajima.D	-1.60000227842085	Tajima's D
A	3508098	Tajima.D	-1.61496651181642	Tajima's D
A	3508135	Tajima.D	-1.61962771132516	Tajima's D
A	3508475	Tajima.D	-1.61496651181642	Tajima's D
A	3508532	Tajima.D	-1.61653298050378	Tajima's D
A	3508615	Tajima.D	-1.52458254210717	Tajima's D
A	3508752	Tajima.D	-1.51713226420384	Tajima's D
A	3508794	Tajima.D	-1.47101695430991	Tajima's D
A	3508833	Tajima.D	-1.46945048562255	Tajima's D
A	3509273	Tajima.D	-1.45581074607646	Tajima's D
A	3509336	Tajima.D	-1.45581074607646	Tajima's D
A	3509447	Tajima.D	-1.46047194558521	Tajima's D
A	3509584	Tajima.D	-1.53505113772517	Tajima's D
A	3509613	Tajima.D	-1.56263626924416	Tajima's D
A	3509694	Tajima.D	-1.55342848988671	Tajima's D
A	3509713	Tajima.D	-1.53505113772517	Tajima's D
A	3509895	Tajima.D	-1.53505113772517	Tajima's D
A	3509932	Tajima.D	-1.49241262418613	Tajima's D
A	3509976	Tajima.D	-1.48929242232919	Tajima's D
A	3509997	Tajima.D	-1.42499079304047	Tajima's D
A	3510073	Tajima.D	-1.42342432435311	Tajima's D
A	3510527	Tajima.D	-1.42496532200491	Tajima's D
A	3510936	Tajima.D	-1.42339885331754	Tajima's D
A	3511030	Tajima.D	-1.42339885331754	Tajima's D
A	3511449	Tajima.D	-1.42496532200491	Tajima's D
A	3511613	Tajima.D	-1.42496532200491	Tajima's D
A	3511700	Tajima.D	-1.33836380107734	Tajima's D
A	3511801	Tajima.D	-1.34888333876649	Tajima's D
A	3511837	Tajima.D	-1.34576313690954	Tajima's D
A	3511860	Tajima.D	-1.25278112157246	Tajima's D
A	3511892	Tajima.D	-1.24815812861706	Tajima's D
A	3512017	Tajima.D	-1.20090935764041	Tajima's D
A	3512047	Tajima.D	-1.2145490971865	Tajima's D
A	3512798	Tajima.D	-1.2145490971865	Tajima's D
A	3512855	Tajima.D	-1.21921029669525	Tajima's D
A	3512914	Tajima.D	-1.29224849118342	Tajima's D
A	3512989	Tajima.D	-1.25531548961137	Tajima's D
A	3513048	Tajima.D	-1.26429402964871	Tajima's D
A	3513058	Tajima.D	-1.27327256968606	Tajima's D
A	3513073	Tajima.D	-1.1866710487585	Tajima's D
A	3513216	Tajima.D	-1.16065238592688	Tajima's D
A	3513307	Tajima.D	-1.16065238592688	Tajima's D
A	3513334	Tajima.D	-1.18072515389334	Tajima's D
A	3513487	Tajima.D	-1.20651457740486	Tajima's D
A	3513572	Tajima.D	-1.29916546927956	Tajima's D
A	3513632	Tajima.D	-1.25191669830291	Tajima's D
A	3513876	Tajima.D	-1.31426979337075	Tajima's D
A	3513879	Tajima.D	-1.26410458882168	Tajima's D
A	3513940	Tajima.D	-1.32755293841891	Tajima's D
A	3513991	Tajima.D	-1.28030416744225	Tajima's D
A	3513996	Tajima.D	-1.25008278374209	Tajima's D
A	3514173	Tajima.D	-1.24854178609029	Tajima's D
A	3514248	Tajima.D	-1.24542158423334	Tajima's D
A	3515025	Tajima.D	-1.22052364696667	Tajima's D
A	3515097	Tajima.D	-1.2426834479099	Tajima's D
A	3515098	Tajima.D	-1.19700114562061	Tajima's D
A	3515142	Tajima.D	-1.19856761430797	Tajima's D
A	3515170	Tajima.D	-1.11164770543583	Tajima's D
A	3515186	Tajima.D	-1.11164770543583	Tajima's D
A	3515269	Tajima.D	-1.11164770543583	Tajima's D
A	3515408	Tajima.D	-1.0425829924961	Tajima's D
A	3515549	Tajima.D	-1.0425829924961	Tajima's D
A	3515597	Tajima.D	-1.04101652380873	Tajima's D
A	3516024	Tajima.D	-1.07253693032281	Tajima's D
A	3516047	Tajima.D	-1.02165853677787	Tajima's D
A	3516134	Tajima.D	-1.01699733726912	Tajima's D
A	3516175	Tajima.D	-1.05845144765429	Tajima's D
A	3516227	Tajima.D	-1.10761054629847	Tajima's D
A	3516408	Tajima.D	-1.10294934678972	Tajima's D
A	3516492	Tajima.D	-1.10294934678972	Tajima's D
A	3516597	Tajima.D	-1.09828814728097	Tajima's D
A	3516813	Tajima.D	-1.09362694777222	Tajima's D
A	3516819	Tajima.D	-1.09208595012043	Tajima's D
A	3516861	Tajima.D	-1.08901669033461	Tajima's D
A	3517116	Tajima.D	-1.08901669033461	Tajima's D
A	3517771	Tajima.D	-1.06670406317798	Tajima's D
A	3517776	Tajima.D	-1.01455211785469	Tajima's D
A	3517876	Tajima.D	-1.01455211785469	Tajima's D
A	3517887	Tajima.D	-1.01298564916733	Tajima's D
A	3518321	Tajima.D	-0.93551549449051	Tajima's D
A	3518338	Tajima.D	-0.933949025803143	Tajima's D
A	3518417	Tajima.D	-0.937043756624525	Tajima's D
A	3518499	Tajima.D	-0.940087545374773	Tajima's D
A	3518511	Tajima.D	-0.940087545374773	Tajima's D
A	3518772	Tajima.D	-0.921047946288493	Tajima's D
A	3518777	Tajima.D	-0.922614414975859	Tajima's D
A	3519105	Tajima.D	-0.934076380980978	Tajima's D
A	3519115	Tajima.D	-0.940265842623742	Tajima's D
A	3519119	Tajima.D	-0.889616688398902	Tajima's D
A	3519143	Tajima.D	-0.889616688398902	Tajima's D
A	3519213	Tajima.D	-0.919838072099064	Tajima's D
A	3519218	Tajima.D	-0.830740389685945	Tajima's D
A	3519233	Tajima.D	-0.869787487210048	Tajima's D
A	3519280	Tajima.D	-0.930535907037175	Tajima's D
A	3519368	Tajima.D	-1.0205505467307	Tajima's D
A	3519398	Tajima.D	-1.01588934722196	Tajima's D
A	3519459	Tajima.D	-1.01287102950727	Tajima's D
A	3519542	Tajima.D	-1.02051234017735	Tajima's D
A	3519594	Tajima.D	-1.01138097392661	Tajima's D
A	3519607	Tajima.D	-1.01138097392661	Tajima's D
A	3519751	Tajima.D	-1.01757043556937	Tajima's D
A	3519858	Tajima.D	-0.976498390717699	Tajima's D
A	3519927	Tajima.D	-0.968793402458703	Tajima's D
A	3519928	Tajima.D	-0.973454601967451	Tajima's D
A	3520053	Tajima.D	-0.971888133280085	Tajima's D
A	3520108	Tajima.D	-1.0638385716767	Tajima's D
A	3520123	Tajima.D	-1.07591184253543	Tajima's D
A	3520133	Tajima.D	-1.11132931749124	Tajima's D
A	3520189	Tajima.D	-1.11289578617861	Tajima's D
A	3520347	Tajima.D	-1.1265355257247	Tajima's D
A	3520468	Tajima.D	-1.1265355257247	Tajima's D
A	3520521	Tajima.D	-1.12496905703733	Tajima's D
A	3520545	Tajima.D	-1.12340258834997	Tajima's D
A	3520569	Tajima.D	-1.11874138884122	Tajima's D
A	3520629	Tajima.D	-1.1263826995113	Tajima's D
A	3520734	Tajima.D	-1.10899871773687	Tajima's D
A	3520782	Tajima.D	-1.11056518642423	Tajima's D
A	3520789	Tajima.D	-1.15320369996327	Tajima's D
A	3520842	Tajima.D	-1.08328570733205	Tajima's D
A	3520843	Tajima.D	-1.15224853612951	Tajima's D
A	3520844	Tajima.D	-1.15381500481688	Tajima's D
A	3520845	Tajima.D	-1.15693520667383	Tajima's D
A	3520846	Tajima.D	-1.15850167536119	Tajima's D
A	3520847	Tajima.D	-1.16316287486994	Tajima's D
A	3520851	Tajima.D	-1.16159640618258	Tajima's D
A	3520903	Tajima.D	-1.16316287486994	Tajima's D
A	3521035	Tajima.D	-1.21107389277134	Tajima's D
A	3521143	Tajima.D	-1.2005543550822	Tajima's D
A	3521309	Tajima.D	-1.20210808825178	Tajima's D
A	3521355	Tajima.D	-1.29509010358885	Tajima's D
A	3521730	Tajima.D	-1.26847287142141	Tajima's D
A	3521779	Tajima.D	-1.22956586459293	Tajima's D
A	3521858	Tajima.D	-1.22035808523548	Tajima's D
A	3521930	Tajima.D	-1.22035808523548	Tajima's D
A	3522053	Tajima.D	-1.1927729537165	Tajima's D
A	3522342	Tajima.D	-1.1927729537165	Tajima's D
A	3522524	Tajima.D	-1.15666776080038	Tajima's D
A	3522567	Tajima.D	-1.16132896030912	Tajima's D
A	3522589	Tajima.D	-1.16599015981787	Tajima's D
A	3522745	Tajima.D	-1.21390117771927	Tajima's D
A	3522878	Tajima.D	-1.24148630923825	Tajima's D
A	3522895	Tajima.D	-1.246147508747	Tajima's D
A	3522914	Tajima.D	-1.20350899520796	Tajima's D
A	3522944	Tajima.D	-1.20662919706491	Tajima's D
A	3523014	Tajima.D	-1.1738225032547	Tajima's D
A	3523050	Tajima.D	-1.18826458042115	Tajima's D
A	3523365	Tajima.D	-1.1913847822781	Tajima's D
A	3523571	Tajima.D	-1.24621118633592	Tajima's D
A	3523578	Tajima.D	-1.24621118633592	Tajima's D
A	3523699	Tajima.D	-1.25320298559904	Tajima's D
A	3523959	Tajima.D	-1.25320298559904	Tajima's D
A	3523991	Tajima.D	-1.25786418510779	Tajima's D
A	3524046	Tajima.D	-1.26098438696474	Tajima's D
A	3524168	Tajima.D	-1.2530756304212	Tajima's D
A	3524430	Tajima.D	-1.2530756304212	Tajima's D
A	3524467	Tajima.D	-1.28814924639687	Tajima's D
A	3524535	Tajima.D	-1.28814924639687	Tajima's D
A	3524642	Tajima.D	-1.34692366096756	Tajima's D
A	3524658	Tajima.D	-1.34849012965492	Tajima's D
A	3524747	Tajima.D	-1.35005659834229	Tajima's D
A	3524762	Tajima.D	-1.32440726552639	Tajima's D
A	3524915	Tajima.D	-1.32128706366944	Tajima's D
A	3524920	Tajima.D	-1.29526840083782	Tajima's D
A	3525061	Tajima.D	-1.29526840083782	Tajima's D
A	3525103	Tajima.D	-1.36364539581725	Tajima's D
A	3525137	Tajima.D	-1.28162866129173	Tajima's D
A	3525250	Tajima.D	-1.25348316699027	Tajima's D
A	3525570	Tajima.D	-1.25951980241964	Tajima's D
A	3525690	Tajima.D	-1.26106080007144	Tajima's D
A	3525701	Tajima.D	-1.25953253793742	Tajima's D
A	3525814	Tajima.D	-1.25953253793742	Tajima's D
A	3525999	Tajima.D	-1.22273962706099	Tajima's D
A	3526046	Tajima.D	-1.15282163442977	Tajima's D
A	3526047	Tajima.D	-1.15434989656379	Tajima's D
A	3526206	Tajima.D	-1.15434989656379	Tajima's D
A	3526370	Tajima.D	-1.15306360926765	Tajima's D
A	3526374	Tajima.D	-1.21292054284994	Tajima's D
A	3526380	Tajima.D	-1.17509605503305	Tajima's D
A	3526409	Tajima.D	-1.17666252372042	Tajima's D
A	3526437	Tajima.D	-1.23575532623569	Tajima's D
A	3526617	Tajima.D	-1.16587554015782	Tajima's D
A	3526681	Tajima.D	-1.12718503713165	Tajima's D
A	3526790	Tajima.D	-1.1318462366404	Tajima's D
A	3526856	Tajima.D	-1.1318462366404	Tajima's D
A	3527004	Tajima.D	-1.15400603758363	Tajima's D
A	3527273	Tajima.D	-1.15400603758363	Tajima's D
A	3527435	Tajima.D	-1.15851441087898	Tajima's D
A	3527575	Tajima.D	-1.15851441087898	Tajima's D
A	3527614	Tajima.D	-1.2168048757739	Tajima's D
A	3528016	Tajima.D	-1.18658349207373	Tajima's D
A	3528045	Tajima.D	-1.18346329021679	Tajima's D
A	3528150	Tajima.D	-1.17545264953099	Tajima's D
A	3528155	Tajima.D	-1.13281413599195	Tajima's D
A	3528177	Tajima.D	-1.14194550224269	Tajima's D
A	3528194	Tajima.D	-1.14194550224269	Tajima's D
A	3528205	Tajima.D	-1.14041724010867	Tajima's D
A	3528274	Tajima.D	-1.14962501946612	Tajima's D
A	3528275	Tajima.D	-1.15119148815349	Tajima's D
A	3528391	Tajima.D	-1.1618893230916	Tajima's D
A	3528444	Tajima.D	-1.1541843348326	Tajima's D
A	3528521	Tajima.D	-1.1541843348326	Tajima's D
A	3528539	Tajima.D	-1.16923771685266	Tajima's D
A	3528562	Tajima.D	-1.1722815056029	Tajima's D
A	3528614	Tajima.D	-1.1722815056029	Tajima's D
A	3528631	Tajima.D	-1.17384797429027	Tajima's D
A	3528760	Tajima.D	-1.17384797429027	Tajima's D
A	3528828	Tajima.D	-1.17541444297764	Tajima's D
A	3528862	Tajima.D	-1.18611227791575	Tajima's D
A	3528910	Tajima.D	-1.18611227791575	Tajima's D
A	3528911	Tajima.D	-1.18611227791575	Tajima's D
A	3528921	Tajima.D	-1.18611227791575	Tajima's D
A	3529019	Tajima.D	-1.18767874660311	Tajima's D
A	3529173	Tajima.D	-1.18924521529048	Tajima's D
A	3529184	Tajima.D	-1.19390641479923	Tajima's D
A	3529310	Tajima.D	-1.11395283415463	Tajima's D
A	3529450	Tajima.D	-1.1542607479393	Tajima's D
A	3529497	Tajima.D	-1.14807128629654	Tajima's D
A	3529914	Tajima.D	-1.10082251531988	Tajima's D
A	3530021	Tajima.D	-1.14363932610789	Tajima's D
A	3530216	Tajima.D	-1.14363932610789	Tajima's D
A	3530227	Tajima.D	-1.14363932610789	Tajima's D
A	3530293	Tajima.D	-1.14051912425094	Tajima's D
A	3530299	Tajima.D	-1.13895265556358	Tajima's D
A	3530354	Tajima.D	-1.13738618687621	Tajima's D
A	3530376	Tajima.D	-1.13124766730458	Tajima's D
A	3530464	Tajima.D	-1.11760792775849	Tajima's D
A	3530534	Tajima.D	-1.12764351577186	Tajima's D
A	3530575	Tajima.D	-1.14128325531795	Tajima's D
A	3530588	Tajima.D	-1.11262834030515	Tajima's D
A	3530653	Tajima.D	-1.11262834030515	Tajima's D
A	3530685	Tajima.D	-1.04832671101644	Tajima's D
A	3530916	Tajima.D	-1.13448248882158	Tajima's D
A	3530939	Tajima.D	-1.14369026817903	Tajima's D
A	3531138	Tajima.D	-1.14057006632208	Tajima's D
A	3531174	Tajima.D	-1.12551668430202	Tajima's D
A	3531229	Tajima.D	-1.12085548479327	Tajima's D
A	3531382	Tajima.D	-1.20753341882753	Tajima's D
A	3531649	Tajima.D	-1.20287221931879	Tajima's D
A	3531693	Tajima.D	-1.20287221931879	Tajima's D
A	3531712	Tajima.D	-1.24312919103232	Tajima's D
A	3531769	Tajima.D	-1.24312919103232	Tajima's D
A	3531841	Tajima.D	-1.24312919103232	Tajima's D
A	3531924	Tajima.D	-1.28576770457136	Tajima's D
A	3531939	Tajima.D	-1.28264750271441	Tajima's D
A	3532199	Tajima.D	-1.31545419652461	Tajima's D
A	3532296	Tajima.D	-1.34826089033482	Tajima's D
A	3532375	Tajima.D	-1.34826089033482	Tajima's D
A	3532398	Tajima.D	-1.26210511252968	Tajima's D
A	3532530	Tajima.D	-1.26364611018148	Tajima's D
A	3532545	Tajima.D	-1.30390308189501	Tajima's D
A	3532548	Tajima.D	-1.33412446559517	Tajima's D
A	3532640	Tajima.D	-1.24254335721428	Tajima's D
A	3532666	Tajima.D	-1.24254335721428	Tajima's D
A	3532742	Tajima.D	-1.21169793314273	Tajima's D
A	3532747	Tajima.D	-1.20857773128578	Tajima's D
A	3532756	Tajima.D	-1.1526433371808	Tajima's D
A	3532765	Tajima.D	-1.1526433371808	Tajima's D
A	3532766	Tajima.D	-1.18078883148226	Tajima's D
A	3532768	Tajima.D	-1.18078883148226	Tajima's D
A	3532770	Tajima.D	-1.18078883148226	Tajima's D
A	3532775	Tajima.D	-1.25082144377353	Tajima's D
A	3532777	Tajima.D	-1.16778586782534	Tajima's D
A	3532782	Tajima.D	-1.19537099934433	Tajima's D
A	3532803	Tajima.D	-1.12079180720436	Tajima's D
A	3532892	Tajima.D	-1.1254530067131	Tajima's D
A	3532927	Tajima.D	-1.18997113980414	Tajima's D
A	3533074	Tajima.D	-1.15466828450837	Tajima's D
A	3533086	Tajima.D	-1.09947255043484	Tajima's D
A	3533136	Tajima.D	-1.05647744239786	Tajima's D
A	3533225	Tajima.D	-1.05800570453187	Tajima's D
A	3533247	Tajima.D	-1.05496191578163	Tajima's D
A	3533316	Tajima.D	-1.0964160261668	Tajima's D
A	3533475	Tajima.D	-1.17099521830677	Tajima's D
A	3533478	Tajima.D	-1.17565641781552	Tajima's D
A	3533505	Tajima.D	-1.14543503411536	Tajima's D
A	3533613	Tajima.D	-1.17824172792557	Tajima's D
A	3533791	Tajima.D	-1.1766752592382	Tajima's D
A	3533801	Tajima.D	-1.21449974705509	Tajima's D
A	3533815	Tajima.D	-1.21449974705509	Tajima's D
A	3534014	Tajima.D	-1.24208487857407	Tajima's D
A	3534033	Tajima.D	-1.31353113333931	Tajima's D
A	3534063	Tajima.D	-1.35378810505284	Tajima's D
A	3534065	Tajima.D	-1.3032153639347	Tajima's D
A	3534092	Tajima.D	-1.3032153639347	Tajima's D
A	3534105	Tajima.D	-1.29551037567571	Tajima's D
A	3534228	Tajima.D	-1.25646327815161	Tajima's D
A	3534469	Tajima.D	-1.26265273979437	Tajima's D
A	3534559	Tajima.D	-1.26265273979437	Tajima's D
A	3534706	Tajima.D	-1.26421920848174	Tajima's D
A	3534707	Tajima.D	-1.29132039032495	Tajima's D
A	3534728	Tajima.D	-1.2944405921819	Tajima's D
A	3534793	Tajima.D	-1.38535945363805	Tajima's D
A	3534831	Tajima.D	-1.42799796717709	Tajima's D
A	3534878	Tajima.D	-1.42956443586446	Tajima's D
A	3535012	Tajima.D	-1.43113090455183	Tajima's D
A	3535112	Tajima.D	-1.43732036619459	Tajima's D
A	3535181	Tajima.D	-1.42961537793559	Tajima's D
A	3535188	Tajima.D	-1.4219103896766	Tajima's D
A	3535227	Tajima.D	-1.4142054014176	Tajima's D
A	3535311	Tajima.D	-1.40827065013051	Tajima's D
A	3535361	Tajima.D	-1.40056566187151	Tajima's D
A	3535496	Tajima.D	-1.4204458051315	Tajima's D
A	3535574	Tajima.D	-1.41740201638125	Tajima's D
A	3535720	Tajima.D	-1.40969702812225	Tajima's D
A	3535741	Tajima.D	-1.40199203986326	Tajima's D
A	3535779	Tajima.D	-1.40042557117589	Tajima's D
A	3535953	Tajima.D	-1.40042557117589	Tajima's D
A	3536075	Tajima.D	-1.39423610953313	Tajima's D
A	3536384	Tajima.D	-1.39423610953313	Tajima's D
A	3536387	Tajima.D	-1.39423610953313	Tajima's D
A	3536427	Tajima.D	-1.39423610953313	Tajima's D
A	3536428	Tajima.D	-1.31965691739316	Tajima's D
A	3536430	Tajima.D	-1.31965691739316	Tajima's D
A	3536474	Tajima.D	-1.31044913803571	Tajima's D
A	3536730	Tajima.D	-1.38276140801023	Tajima's D
A	3536740	Tajima.D	-1.31845977872151	Tajima's D
A	3536825	Tajima.D	-1.23199834848957	Tajima's D
A	3536839	Tajima.D	-1.27924711946622	Tajima's D
A	3537061	Tajima.D	-1.30946850316639	Tajima's D
A	3537141	Tajima.D	-1.27412744131727	Tajima's D
A	3537229	Tajima.D	-1.27412744131727	Tajima's D
A	3537508	Tajima.D	-1.23820054565012	Tajima's D
A	3537582	Tajima.D	-1.23820054565012	Tajima's D
A	3537814	Tajima.D	-1.23357755269472	Tajima's D
A	3537917	Tajima.D	-1.15512676314858	Tajima's D
A	3537926	Tajima.D	-1.16876650269467	Tajima's D
A	3538012	Tajima.D	-1.19279842475207	Tajima's D
A	3538033	Tajima.D	-1.19279842475207	Tajima's D
A	3538036	Tajima.D	-1.22301980845223	Tajima's D
A	3538118	Tajima.D	-1.22301980845223	Tajima's D
A	3538394	Tajima.D	-1.32012813155115	Tajima's D
A	3538451	Tajima.D	-1.3109203521937	Tajima's D
A	3538532	Tajima.D	-1.3109203521937	Tajima's D
A	3538661	Tajima.D	-1.31404055405065	Tajima's D
A	3538701	Tajima.D	-1.35667906758969	Tajima's D
A	3538735	Tajima.D	-1.36134026709844	Tajima's D
A	3538750	Tajima.D	-1.26975915871754	Tajima's D
A	3538754	Tajima.D	-1.27285388953892	Tajima's D
A	3538817	Tajima.D	-1.26819269003018	Tajima's D
A	3538915	Tajima.D	-1.26507248817323	Tajima's D
A	3538981	Tajima.D	-1.26195228631628	Tajima's D
A	3539083	Tajima.D	-1.26038581762891	Tajima's D
A	3539215	Tajima.D	-1.26038581762891	Tajima's D
A	3539335	Tajima.D	-1.26350601948586	Tajima's D
A	3539358	Tajima.D	-1.26350601948586	Tajima's D
A	3539699	Tajima.D	-1.26350601948586	Tajima's D
A	3539708	Tajima.D	-1.2619395507985	Tajima's D
A	3539714	Tajima.D	-1.27351613646366	Tajima's D
A	3539726	Tajima.D	-1.27506986963325	Tajima's D
A	3539800	Tajima.D	-1.27506986963325	Tajima's D
A	3539928	Tajima.D	-1.18348876125235	Tajima's D
A	3539930	Tajima.D	-1.26888040799048	Tajima's D
A	3539942	Tajima.D	-1.26576020613354	Tajima's D
A	3539945	Tajima.D	-1.32322286237253	Tajima's D
A	3539951	Tajima.D	-1.32634306422948	Tajima's D
A	3539974	Tajima.D	-1.385244833978	Tajima's D
A	3539978	Tajima.D	-1.385244833978	Tajima's D
A	3540022	Tajima.D	-1.385244833978	Tajima's D
A	3540145	Tajima.D	-1.38058363446925	Tajima's D
A	3540187	Tajima.D	-1.38058363446925	Tajima's D
A	3540339	Tajima.D	-1.40064207497821	Tajima's D
A	3540348	Tajima.D	-1.40064207497821	Tajima's D
A	3540373	Tajima.D	-1.40064207497821	Tajima's D
A	3540426	Tajima.D	-1.47365479843081	Tajima's D
A	3540486	Tajima.D	-1.47053459657387	Tajima's D
A	3540491	Tajima.D	-1.48803319800835	Tajima's D
A	3540492	Tajima.D	-1.55302254525737	Tajima's D
A	3540493	Tajima.D	-1.61131301015229	Tajima's D
A	3540546	Tajima.D	-1.57235506125267	Tajima's D
A	3540556	Tajima.D	-1.57235506125267	Tajima's D
A	3540592	Tajima.D	-1.57235506125267	Tajima's D
A	3540642	Tajima.D	-1.57235506125267	Tajima's D
A	3540701	Tajima.D	-1.57235506125267	Tajima's D
A	3540710	Tajima.D	-1.57235506125267	Tajima's D
A	3540834	Tajima.D	-1.60257644495283	Tajima's D
A	3540837	Tajima.D	-1.60100997626546	Tajima's D
A	3540972	Tajima.D	-1.55760733165941	Tajima's D
A	3540997	Tajima.D	-1.48302813951944	Tajima's D
A	3541064	Tajima.D	-1.48146167083208	Tajima's D
A	3541427	Tajima.D	-1.48146167083208	Tajima's D
A	3541441	Tajima.D	-1.44738142524353	Tajima's D
A	3541690	Tajima.D	-1.43374168569744	Tajima's D
A	3541905	Tajima.D	-1.48431442681557	Tajima's D
A	3541912	Tajima.D	-1.48431442681557	Tajima's D
A	3541949	Tajima.D	-1.49201941507457	Tajima's D
A	3542061	Tajima.D	-1.53106651259867	Tajima's D
A	3542121	Tajima.D	-1.53106651259867	Tajima's D
A	3542355	Tajima.D	-1.47995092003501	Tajima's D
A	3542602	Tajima.D	-1.47838445134765	Tajima's D
A	3542629	Tajima.D	-1.45391952168561	Tajima's D
A	3542682	Tajima.D	-1.44471174232817	Tajima's D
A	3542688	Tajima.D	-1.45090120397093	Tajima's D
A	3542691	Tajima.D	-1.41938079745686	Tajima's D
A	3542702	Tajima.D	-1.41938079745686	Tajima's D
A	3542724	Tajima.D	-1.39722099651363	Tajima's D
A	3542725	Tajima.D	-1.39103153487086	Tajima's D
A	3542735	Tajima.D	-1.39561632127291	Tajima's D
A	3542815	Tajima.D	-1.40332130953191	Tajima's D
A	3542817	Tajima.D	-1.40483683614814	Tajima's D
A	3542823	Tajima.D	-1.41381537618548	Tajima's D
A	3542859	Tajima.D	-1.41685916493573	Tajima's D
A	3542952	Tajima.D	-1.42456415319473	Tajima's D
A	3543001	Tajima.D	-1.42760794194497	Tajima's D
A	3543029	Tajima.D	-1.34036964512824	Tajima's D
A	3543040	Tajima.D	-1.34807463338724	Tajima's D
A	3543130	Tajima.D	-1.34497990256585	Tajima's D
A	3543147	Tajima.D	-1.34497990256585	Tajima's D
A	3543173	Tajima.D	-1.26501358640348	Tajima's D
A	3543297	Tajima.D	-1.26035238689473	Tajima's D
A	3543302	Tajima.D	-1.25878591820737	Tajima's D
A	3543308	Tajima.D	-1.25721944952	Tajima's D
A	3543450	Tajima.D	-1.33179864165997	Tajima's D
A	3543583	Tajima.D	-1.32867843980302	Tajima's D
A	3543901	Tajima.D	-1.33788621916046	Tajima's D
A	3543977	Tajima.D	-1.34397379666096	Tajima's D
A	3544745	Tajima.D	-1.41293662545842	Tajima's D
A	3545164	Tajima.D	-1.42406746800117	Tajima's D
A	3545236	Tajima.D	-1.42406746800117	Tajima's D
A	3545237	Tajima.D	-1.41485968864373	Tajima's D
A	3545245	Tajima.D	-1.44401128885008	Tajima's D
A	3545253	Tajima.D	-1.44244482016271	Tajima's D
A	3545299	Tajima.D	-1.47530245604405	Tajima's D
A	3545649	Tajima.D	-1.47686892473142	Tajima's D
A	3545778	Tajima.D	-1.48305838637418	Tajima's D
A	3545885	Tajima.D	-1.56921416417932	Tajima's D
A	3546007	Tajima.D	-1.56455296467057	Tajima's D
A	3546162	Tajima.D	-1.57074242631333	Tajima's D
A	3546395	Tajima.D	-1.47916131793244	Tajima's D
A	3546495	Tajima.D	-1.46552157838635	Tajima's D
A	3546512	Tajima.D	-1.46552157838635	Tajima's D
A	3546565	Tajima.D	-1.4608603788776	Tajima's D
A	3546575	Tajima.D	-1.47006815823505	Tajima's D
A	3546666	Tajima.D	-1.38391238042991	Tajima's D
A	3546674	Tajima.D	-1.38234591174254	Tajima's D
A	3546687	Tajima.D	-1.30211214970671	Tajima's D
A	3546723	Tajima.D	-1.30211214970671	Tajima's D
A	3546755	Tajima.D	-1.39369325808761	Tajima's D
A	3546791	Tajima.D	-1.39213952491802	Tajima's D
A	3546908	Tajima.D	-1.38759294506933	Tajima's D
A	3546927	Tajima.D	-1.30403521289202	Tajima's D
A	3547003	Tajima.D	-1.26810831722486	Tajima's D
A	3547011	Tajima.D	-1.26046700655478	Tajima's D
A	3547036	Tajima.D	-1.26046700655478	Tajima's D
A	3547176	Tajima.D	-1.26046700655478	Tajima's D
A	3547199	Tajima.D	-1.25734680469783	Tajima's D
A	3547203	Tajima.D	-1.17066887066357	Tajima's D
A	3547216	Tajima.D	-1.08555740531668	Tajima's D
A	3547241	Tajima.D	-1.1570163955997	Tajima's D
A	3547673	Tajima.D	-1.13781123478223	Tajima's D
A	3547717	Tajima.D	-1.13781123478223	Tajima's D
A	3547733	Tajima.D	-1.22939234316313	Tajima's D
A	3547738	Tajima.D	-1.23401533611853	Tajima's D
A	3547891	Tajima.D	-1.15561548864352	Tajima's D
A	3547907	Tajima.D	-1.15259717092884	Tajima's D
A	3547920	Tajima.D	-1.15259717092884	Tajima's D
A	3548098	Tajima.D	-1.15868474842933	Tajima's D
A	3548195	Tajima.D	-1.15868474842933	Tajima's D
A	3548229	Tajima.D	-1.16177947925071	Tajima's D
A	3548245	Tajima.D	-1.16644067875946	Tajima's D
A	3548285	Tajima.D	-1.15723289940202	Tajima's D
A	3548430	Tajima.D	-1.14978262149869	Tajima's D
A	3548479	Tajima.D	-1.15441834997187	Tajima's D
A	3548537	Tajima.D	-1.14521057061443	Tajima's D
A	3548710	Tajima.D	-1.14677703930179	Tajima's D
A	3548733	Tajima.D	-1.14989724115874	Tajima's D
A	3548744	Tajima.D	-1.14535066131004	Tajima's D
A	3548837	Tajima.D	-1.14380966365824	Tajima's D
A	3548852	Tajima.D	-1.14380966365824	Tajima's D
A	3549178	Tajima.D	-1.22731645376442	Tajima's D
A	3549215	Tajima.D	-1.23041118458581	Tajima's D
A	3549238	Tajima.D	-1.15788241080897	Tajima's D
A	3549286	Tajima.D	-1.13029727928999	Tajima's D
A	3549398	Tajima.D	-1.09877687277591	Tajima's D
A	3549399	Tajima.D	-1.0538077594825	Tajima's D
A	3549405	Tajima.D	-1.0538077594825	Tajima's D
A	3549527	Tajima.D	-1.05537422816987	Tajima's D
A	3549572	Tajima.D	-1.09722313960633	Tajima's D
A	3549915	Tajima.D	-1.1718023317463	Tajima's D
A	3550256	Tajima.D	-1.17024859857672	Tajima's D
A	3550404	Tajima.D	-1.16868212988935	Tajima's D
A	3550407	Tajima.D	-1.19355459612046	Tajima's D
A	3550573	Tajima.D	-1.20719433566655	Tajima's D
A	3550578	Tajima.D	-1.18642270616172	Tajima's D
A	3550728	Tajima.D	-1.18330250430477	Tajima's D
A	3550797	Tajima.D	-1.18330250430477	Tajima's D
A	3550844	Tajima.D	-1.09172139592387	Tajima's D
A	3550890	Tajima.D	-1.08706019641513	Tajima's D
A	3551100	Tajima.D	-1.13660932029142	Tajima's D
A	3551411	Tajima.D	-1.13505558712184	Tajima's D
A	3551771	Tajima.D	-1.16107424995345	Tajima's D
A	3552380	Tajima.D	-1.1702820293109	Tajima's D
A	3552420	Tajima.D	-1.16409256766814	Tajima's D
A	3552456	Tajima.D	-1.19561297418221	Tajima's D
A	3552658	Tajima.D	-1.18640519482477	Tajima's D
A	3552872	Tajima.D	-1.20699852708063	Tajima's D
A	3552950	Tajima.D	-1.20852678921464	Tajima's D
A	3553029	Tajima.D	-1.20698579156285	Tajima's D
A	3553221	Tajima.D	-1.20541932287548	Tajima's D
A	3553251	Tajima.D	-1.13008873518628	Tajima's D
A	3553263	Tajima.D	-1.13318346600767	Tajima's D
A	3553316	Tajima.D	-1.12863688615897	Tajima's D
A	3553347	Tajima.D	-1.12863688615897	Tajima's D
A	3553373	Tajima.D	-1.13329808566772	Tajima's D
A	3553462	Tajima.D	-1.22824137074345	Tajima's D
A	3553550	Tajima.D	-1.22824137074345	Tajima's D
A	3553615	Tajima.D	-1.23133610156483	Tajima's D
A	3553640	Tajima.D	-1.14465816753057	Tajima's D
A	3553756	Tajima.D	-1.23081394533571	Tajima's D
A	3553938	Tajima.D	-1.19642804732035	Tajima's D
A	3553992	Tajima.D	-1.11131658197346	Tajima's D
A	3554116	Tajima.D	-1.07383595313672	Tajima's D
A	3554264	Tajima.D	-1.06462817377928	Tajima's D
A	3554298	Tajima.D	-1.06308717612748	Tajima's D
A	3554453	Tajima.D	-0.994124347330015	Tajima's D
A	3554454	Tajima.D	-0.991055087544199	Tajima's D
A	3554468	Tajima.D	-0.987934885687251	Tajima's D
A	3554677	Tajima.D	-1.06945493501921	Tajima's D
A	3554833	Tajima.D	-1.06633473316226	Tajima's D
A	3554929	Tajima.D	-1.0755425125197	Tajima's D
A	3555141	Tajima.D	-1.07707077465372	Tajima's D
A	3555194	Tajima.D	-1.07863724334109	Tajima's D
A	3555250	Tajima.D	-1.0817065031269	Tajima's D
A	3555335	Tajima.D	-1.0817065031269	Tajima's D
A	3555434	Tajima.D	-1.08014003443954	Tajima's D
A	3555467	Tajima.D	-1.07857356575217	Tajima's D
A	3555543	Tajima.D	-1.08323476526092	Tajima's D
A	3555587	Tajima.D	-1.08323476526092	Tajima's D
A	3555736	Tajima.D	-1.17481587364181	Tajima's D
A	3555821	Tajima.D	-1.1884556131879	Tajima's D
A	3555852	Tajima.D	-1.18533541133095	Tajima's D
A	3556113	Tajima.D	-1.1899966108397	Tajima's D
A	3556170	Tajima.D	-1.18687640898275	Tajima's D
A	3556247	Tajima.D	-1.27303218678789	Tajima's D
A	3556280	Tajima.D	-1.187920721441	Tajima's D
A	3556367	Tajima.D	-1.26815448347683	Tajima's D
A	3556412	Tajima.D	-1.26658801478946	Tajima's D
A	3556502	Tajima.D	-1.2603985531467	Tajima's D
A	3556731	Tajima.D	-1.26351875500365	Tajima's D
A	3556999	Tajima.D	-1.27272653436109	Tajima's D
A	3557243	Tajima.D	-1.35940446839535	Tajima's D
A	3557272	Tajima.D	-1.39845156591945	Tajima's D
A	3557359	Tajima.D	-1.4076593452769	Tajima's D
A	3557397	Tajima.D	-1.4076593452769	Tajima's D
A	3557552	Tajima.D	-1.4076593452769	Tajima's D
A	3557586	Tajima.D	-1.31499571788441	Tajima's D
A	3557642	Tajima.D	-1.38090202241384	Tajima's D
A	3557713	Tajima.D	-1.4675799564481	Tajima's D
A	3557765	Tajima.D	-1.38402222427079	Tajima's D
A	3557779	Tajima.D	-1.40167365191867	Tajima's D
A	3557846	Tajima.D	-1.40010718323131	Tajima's D
A	3557999	Tajima.D	-1.39854071454394	Tajima's D
A	3558026	Tajima.D	-1.39698698137436	Tajima's D
A	3558027	Tajima.D	-1.46929925134887	Tajima's D
A	3558219	Tajima.D	-1.47694056201895	Tajima's D
A	3558290	Tajima.D	-1.39358659812617	Tajima's D
A	3558403	Tajima.D	-1.35173768668971	Tajima's D
A	3558476	Tajima.D	-1.35017121800234	Tajima's D
A	3558494	Tajima.D	-1.35173768668971	Tajima's D
A	3558545	Tajima.D	-1.35017121800234	Tajima's D
A	3558725	Tajima.D	-1.35937899735978	Tajima's D
A	3558808	Tajima.D	-1.37301873690588	Tajima's D
A	3558875	Tajima.D	-1.45141858438088	Tajima's D
A	3558954	Tajima.D	-1.46062636373833	Tajima's D
A	3559000	Tajima.D	-1.46062636373833	Tajima's D
A	3559077	Tajima.D	-1.46062636373833	Tajima's D
A	3559233	Tajima.D	-1.46983414309577	Tajima's D
A	3559314	Tajima.D	-1.38781740857026	Tajima's D
A	3559344	Tajima.D	-1.38472267774888	Tajima's D
A	3559425	Tajima.D	-1.38472267774888	Tajima's D
A	3559619	Tajima.D	-1.38628914643625	Tajima's D
A	3560070	Tajima.D	-1.46495643978471	Tajima's D
A	3560072	Tajima.D	-1.49254157130369	Tajima's D
A	3560366	Tajima.D	-1.50190217687454	Tajima's D
A	3560395	Tajima.D	-1.54687129016795	Tajima's D
A	3560519	Tajima.D	-1.44987758672909	Tajima's D
A	3560604	Tajima.D	-1.44987758672909	Tajima's D
A	3560693	Tajima.D	-1.45143131989867	Tajima's D
A	3560783	Tajima.D	-1.45143131989867	Tajima's D
A	3561066	Tajima.D	-1.44534374239817	Tajima's D
A	3561081	Tajima.D	-1.44224901157679	Tajima's D
A	3561108	Tajima.D	-1.45145679093424	Tajima's D
A	3561184	Tajima.D	-1.44679559142549	Tajima's D
A	3561250	Tajima.D	-1.46756722093032	Tajima's D
A	3561364	Tajima.D	-1.40172459398981	Tajima's D
A	3561410	Tajima.D	-1.32020454465785	Tajima's D
A	3561447	Tajima.D	-1.41178565303874	Tajima's D
A	3561545	Tajima.D	-1.41644685254749	Tajima's D
A	3561598	Tajima.D	-1.41489311937791	Tajima's D
A	3561622	Tajima.D	-1.41801332123486	Tajima's D
A	3561641	Tajima.D	-1.41957978992222	Tajima's D
A	3561653	Tajima.D	-1.33805974059026	Tajima's D
A	3561654	Tajima.D	-1.24714087913411	Tajima's D
A	3561719	Tajima.D	-1.24714087913411	Tajima's D
A	3561807	Tajima.D	-1.25634865849155	Tajima's D
A	3561872	Tajima.D	-1.25479492532197	Tajima's D
A	3561886	Tajima.D	-1.21448701153731	Tajima's D
A	3561901	Tajima.D	-1.21758174235869	Tajima's D
A	3561927	Tajima.D	-1.21448701153731	Tajima's D
A	3561933	Tajima.D	-1.29134586136052	Tajima's D
A	3561972	Tajima.D	-1.19591862660901	Tajima's D
A	3561992	Tajima.D	-1.18435477646163	Tajima's D
A	3562115	Tajima.D	-1.18278830777426	Tajima's D
A	3562162	Tajima.D	-1.15126790126019	Tajima's D
A	3562258	Tajima.D	-1.14970143257282	Tajima's D
A	3562322	Tajima.D	-1.14970143257282	Tajima's D
A	3562327	Tajima.D	-1.15126790126019	Tajima's D
A	3562359	Tajima.D	-1.23794583529445	Tajima's D
A	3562425	Tajima.D	-1.19297672200103	Tajima's D
A	3562550	Tajima.D	-1.23202381952514	Tajima's D
A	3562642	Tajima.D	-1.31404055405065	Tajima's D
A	3562689	Tajima.D	-1.3499674497178	Tajima's D
A	3562714	Tajima.D	-1.3064501854517	Tajima's D
A	3562730	Tajima.D	-1.25838634133691	Tajima's D
A	3562738	Tajima.D	-1.32734917013437	Tajima's D
A	3562739	Tajima.D	-1.28856951848372	Tajima's D
A	3562749	Tajima.D	-1.26410458882168	Tajima's D
A	3562889	Tajima.D	-1.26410458882168	Tajima's D
A	3562893	Tajima.D	-1.17023108723977	Tajima's D
A	3563014	Tajima.D	-1.12526197394635	Tajima's D
A	3563124	Tajima.D	-1.07719812983156	Tajima's D
A	3563185	Tajima.D	-1.03222901653814	Tajima's D
A	3563218	Tajima.D	-1.03534921839509	Tajima's D
A	3563455	Tajima.D	-0.982624174771546	Tajima's D
A	3563479	Tajima.D	-0.951383949648707	Tajima's D
A	3563499	Tajima.D	-0.948289218827325	Tajima's D
A	3563505	Tajima.D	-0.937591383889214	Tajima's D
A	3563597	Tajima.D	-0.92468234467595	Tajima's D
A	3563619	Tajima.D	-0.92468234467595	Tajima's D
A	3563763	Tajima.D	-0.918492883033186	Tajima's D
A	3563804	Tajima.D	-0.916951885381387	Tajima's D
A	3563900	Tajima.D	-0.916951885381387	Tajima's D
A	3563978	Tajima.D	-0.916951885381387	Tajima's D
A	3564005	Tajima.D	-0.819958181942519	Tajima's D
A	3564227	Tajima.D	-0.903515914119831	Tajima's D
A	3564238	Tajima.D	-0.903515914119831	Tajima's D
A	3564254	Tajima.D	-0.903515914119831	Tajima's D
A	3564272	Tajima.D	-0.909705375762595	Tajima's D
A	3564329	Tajima.D	-0.90049759640515	Tajima's D
A	3564398	Tajima.D	-0.90049759640515	Tajima's D
A	3564434	Tajima.D	-0.90049759640515	Tajima's D
A	3564489	Tajima.D	-0.90049759640515	Tajima's D
A	3564519	Tajima.D	-0.852128099863551	Tajima's D
A	3564529	Tajima.D	-0.847466900354803	Tajima's D
A	3564568	Tajima.D	-0.842805700846055	Tajima's D
A	3564608	Tajima.D	-0.929381750738048	Tajima's D
A	3564612	Tajima.D	-0.911106282718776	Tajima's D
A	3564631	Tajima.D	-0.90953981403141	Tajima's D
A	3564673	Tajima.D	-0.996217748065671	Tajima's D
A	3564702	Tajima.D	-0.966531256112415	Tajima's D
A	3564761	Tajima.D	-0.963436525291033	Tajima's D
A	3564849	Tajima.D	-0.932196300168194	Tajima's D
A	3564896	Tajima.D	-0.930655302516395	Tajima's D
A	3564932	Tajima.D	-0.930655302516395	Tajima's D
A	3565074	Tajima.D	-0.887252657910347	Tajima's D
A	3565132	Tajima.D	-0.92563750850971	Tajima's D
A	3565138	Tajima.D	-0.970606621803124	Tajima's D
A	3565147	Tajima.D	-0.969052888633541	Tajima's D
A	3565384	Tajima.D	-0.969052888633541	Tajima's D
A	3565447	Tajima.D	-0.936539111732356	Tajima's D
A	3565448	Tajima.D	-0.936539111732356	Tajima's D
A	3565476	Tajima.D	-0.936539111732356	Tajima's D
A	3565681	Tajima.D	-0.939659313589304	Tajima's D
A	3565733	Tajima.D	-0.930451534231859	Tajima's D
A	3565801	Tajima.D	-0.92733133237491	Tajima's D
A	3565862	Tajima.D	-0.92733133237491	Tajima's D
A	3565947	Tajima.D	-0.838692128601996	Tajima's D
A	3566050	Tajima.D	-0.925370062636257	Tajima's D
A	3566177	Tajima.D	-0.930031262145005	Tajima's D
A	3566226	Tajima.D	-0.879942470702638	Tajima's D
A	3566312	Tajima.D	-0.879942470702638	Tajima's D
A	3566427	Tajima.D	-0.87531947774724	Tajima's D
A	3566542	Tajima.D	-0.873753009059874	Tajima's D
A	3566623	Tajima.D	-0.891251610494355	Tajima's D
A	3566759	Tajima.D	-0.852204512970252	Tajima's D
A	3566895	Tajima.D	-0.939990437051675	Tajima's D
A	3566920	Tajima.D	-0.933800975408911	Tajima's D
A	3566970	Tajima.D	-0.933800975408911	Tajima's D
A	3567115	Tajima.D	-0.837520460965917	Tajima's D
A	3567134	Tajima.D	-0.846728240323362	Tajima's D
A	3567227	Tajima.D	-0.755108925389116	Tajima's D
A	3567248	Tajima.D	-0.75354245670175	Tajima's D
A	3567298	Tajima.D	-0.746028501209506	Tajima's D
A	3567562	Tajima.D	-0.746028501209506	Tajima's D
A	3567563	Tajima.D	-0.719398533524281	Tajima's D
A	3567592	Tajima.D	-0.799352114168873	Tajima's D
A	3567598	Tajima.D	-0.793162652526109	Tajima's D
A	3567602	Tajima.D	-0.793162652526109	Tajima's D
A	3567674	Tajima.D	-0.796282854383058	Tajima's D
A	3567692	Tajima.D	-0.794716385695691	Tajima's D
A	3567929	Tajima.D	-0.785508606338246	Tajima's D
A	3567955	Tajima.D	-0.865462186982838	Tajima's D
A	3567963	Tajima.D	-0.962570510081758	Tajima's D
A	3567999	Tajima.D	-0.957909310573009	Tajima's D
A	3568000	Tajima.D	-0.948701531215564	Tajima's D
A	3568082	Tajima.D	-0.947160533563765	Tajima's D
A	3568083	Tajima.D	-0.896345817607741	Tajima's D
A	3568086	Tajima.D	-0.893251086786359	Tajima's D
A	3568144	Tajima.D	-0.897912286295107	Tajima's D
A	3568308	Tajima.D	-0.89336570644641	Tajima's D
A	3568330	Tajima.D	-0.990359409885278	Tajima's D
A	3568351	Tajima.D	-1.00956457070274	Tajima's D
A	3568361	Tajima.D	-1.00956457070274	Tajima's D
A	3568388	Tajima.D	-1.03642377770807	Tajima's D
A	3568454	Tajima.D	-1.03642377770807	Tajima's D
A	3568455	Tajima.D	-1.0348573090207	Tajima's D
A	3568514	Tajima.D	-1.00594768365224	Tajima's D
A	3568668	Tajima.D	-1.00594768365224	Tajima's D
A	3568738	Tajima.D	-1.04935032825829	Tajima's D
A	3568767	Tajima.D	-1.04778385957092	Tajima's D
A	3568850	Tajima.D	-1.05244505907967	Tajima's D
A	3568953	Tajima.D	-1.02798012941763	Tajima's D
A	3569020	Tajima.D	-1.07149739368373	Tajima's D
A	3569054	Tajima.D	-1.04398867527145	Tajima's D
A	3569055	Tajima.D	-1.04242220658408	Tajima's D
A	3569321	Tajima.D	-1.08582485119013	Tajima's D
A	3569398	Tajima.D	-1.11340998270911	Tajima's D
A	3569490	Tajima.D	-1.08582485119013	Tajima's D
A	3569605	Tajima.D	-1.08811724439115	Tajima's D
A	3569672	Tajima.D	-1.10550122616558	Tajima's D
A	3569872	Tajima.D	-1.15822626978913	Tajima's D
A	3569924	Tajima.D	-1.20319538308254	Tajima's D
A	3570013	Tajima.D	-1.20319538308254	Tajima's D
A	3570219	Tajima.D	-1.21211024553097	Tajima's D
A	3570278	Tajima.D	-1.21083669375262	Tajima's D
A	3570309	Tajima.D	-1.14486671163427	Tajima's D
A	3570328	Tajima.D	-1.05914394143377	Tajima's D
A	3570415	Tajima.D	-1.06893277879009	Tajima's D
A	3570462	Tajima.D	-1.06893277879009	Tajima's D
A	3570488	Tajima.D	-1.07355577174548	Tajima's D
A	3570501	Tajima.D	-0.983273686178502	Tajima's D
A	3570587	Tajima.D	-0.981707217491136	Tajima's D
A	3570598	Tajima.D	-0.984827419348085	Tajima's D
A	3570643	Tajima.D	-1.08182112278695	Tajima's D
A	3570651	Tajima.D	-0.988660810200908	Tajima's D
A	3570961	Tajima.D	-0.987094341513542	Tajima's D
A	3570984	Tajima.D	-0.944850629025789	Tajima's D
A	3571007	Tajima.D	-0.940189429517041	Tajima's D
A	3571100	Tajima.D	-0.94783074018712	Tajima's D
A	3571206	Tajima.D	-0.94783074018712	Tajima's D
A	3571244	Tajima.D	-0.94783074018712	Tajima's D
A	3571246	Tajima.D	-0.94783074018712	Tajima's D
A	3571489	Tajima.D	-0.996200236728719	Tajima's D
A	3571807	Tajima.D	-0.941004502655183	Tajima's D
A	3572185	Tajima.D	-0.923505901220702	Tajima's D
A	3572205	Tajima.D	-0.837770395502417	Tajima's D
A	3572217	Tajima.D	-0.782116182788676	Tajima's D
A	3572398	Tajima.D	-0.783682651476042	Tajima's D
A	3572718	Tajima.D	-0.783682651476042	Tajima's D
A	3573294	Tajima.D	-0.816489345286248	Tajima's D
A	3573514	Tajima.D	-0.821150544794995	Tajima's D
A	3573560	Tajima.D	-0.853957238605201	Tajima's D
A	3573573	Tajima.D	-0.778384676078121	Tajima's D
A	3573593	Tajima.D	-0.787592455435566	Tajima's D
A	3573654	Tajima.D	-0.83256156872898	Tajima's D
A	3573751	Tajima.D	-0.84994555050341	Tajima's D
A	3573827	Tajima.D	-0.770374035392322	Tajima's D
A	3573833	Tajima.D	-0.771927768561904	Tajima's D
A	3573948	Tajima.D	-0.770361299874538	Tajima's D
A	3573986	Tajima.D	-0.80444154546309	Tajima's D
A	3574035	Tajima.D	-0.774220161762928	Tajima's D
A	3574089	Tajima.D	-0.772653693075562	Tajima's D
A	3574189	Tajima.D	-0.766464231432798	Tajima's D
A	3574259	Tajima.D	-0.769482549147479	Tajima's D
A	3574480	Tajima.D	-0.772602751004428	Tajima's D
A	3574481	Tajima.D	-0.76794155149568	Tajima's D
A	3574501	Tajima.D	-0.82899562374961	Tajima's D
A	3574505	Tajima.D	-0.822806162106846	Tajima's D
A	3574559	Tajima.D	-0.82123969341948	Tajima's D
A	3574571	Tajima.D	-0.872894953549213	Tajima's D
A	3574890	Tajima.D	-0.866705491906449	Tajima's D
A	3574930	Tajima.D	-0.868233754040465	Tajima's D
A	3575040	Tajima.D	-0.868233754040465	Tajima's D
A	3575050	Tajima.D	-0.776474348410601	Tajima's D
A	3575058	Tajima.D	-0.813954977247338	Tajima's D
A	3575128	Tajima.D	-0.792941372904621	Tajima's D
A	3575176	Tajima.D	-0.797564365860019	Tajima's D
A	3575200	Tajima.D	-0.702850320104391	Tajima's D
A	3575292	Tajima.D	-0.794469635038637	Tajima's D
A	3575306	Tajima.D	-0.794469635038637	Tajima's D
A	3575365	Tajima.D	-0.846939968306512	Tajima's D
A	3575465	Tajima.D	-0.846939968306512	Tajima's D
A	3575508	Tajima.D	-0.859115123307504	Tajima's D
A	3575559	Tajima.D	-0.859115123307504	Tajima's D
A	3575581	Tajima.D	-0.954707919790191	Tajima's D
A	3575622	Tajima.D	-0.956274388477557	Tajima's D
A	3575699	Tajima.D	-0.866183335677327	Tajima's D
A	3575784	Tajima.D	-0.864616866989961	Tajima's D
A	3575856	Tajima.D	-0.863050398302595	Tajima's D
A	3575941	Tajima.D	-0.859955667481213	Tajima's D
A	3575980	Tajima.D	-0.86450224732991	Tajima's D
A	3576188	Tajima.D	-0.770679687819125	Tajima's D
A	3576216	Tajima.D	-0.764490226176361	Tajima's D
A	3576233	Tajima.D	-0.767584956997743	Tajima's D
A	3576245	Tajima.D	-0.77213153684644	Tajima's D
A	3576301	Tajima.D	-0.775226267667822	Tajima's D
A	3576313	Tajima.D	-0.869443628229894	Tajima's D
A	3577166	Tajima.D	-0.787426893704381	Tajima's D
A	3577173	Tajima.D	-0.781237432061617	Tajima's D
A	3577174	Tajima.D	-0.7602238277189	Tajima's D
A	3577196	Tajima.D	-0.66528054264317	Tajima's D
A	3577465	Tajima.D	-0.666847011330536	Tajima's D
A	3577511	Tajima.D	-0.666847011330536	Tajima's D
A	3578055	Tajima.D	-0.671508210839284	Tajima's D
A	3578145	Tajima.D	-0.645489548007666	Tajima's D
A	3578163	Tajima.D	-0.560378082660771	Tajima's D
A	3578445	Tajima.D	-0.492243062519234	Tajima's D
A	3578650	Tajima.D	-0.492243062519234	Tajima's D
A	3578655	Tajima.D	-0.466224399687615	Tajima's D
A	3578681	Tajima.D	-0.461601406732218	Tajima's D
A	3578706	Tajima.D	-0.455411945089454	Tajima's D
A	3578762	Tajima.D	-0.386576471469827	Tajima's D
A	3579100	Tajima.D	-0.29936364568866	Tajima's D
A	3579151	Tajima.D	-0.37493620821574	Tajima's D
A	3579203	Tajima.D	-0.376502676903106	Tajima's D
A	3579542	Tajima.D	-0.376502676903106	Tajima's D
A	3579565	Tajima.D	-0.280082071764494	Tajima's D
A	3579600	Tajima.D	-0.306100734596113	Tajima's D
A	3579635	Tajima.D	-0.388626889832965	Tajima's D
A	3579741	Tajima.D	-0.413091819495	Tajima's D
A	3579913	Tajima.D	-0.409971617638052	Tajima's D
A	3580070	Tajima.D	-0.406851415781103	Tajima's D
A	3580133	Tajima.D	-0.310570901338109	Tajima's D
A	3580369	Tajima.D	-0.354381082513228	Tajima's D
A	3580440	Tajima.D	-0.350636840284889	Tajima's D
A	3580462	Tajima.D	-0.391046638211823	Tajima's D
A	3580575	Tajima.D	-0.485900774663069	Tajima's D
A	3580591	Tajima.D	-0.487454507832651	Tajima's D
A	3580609	Tajima.D	-0.485888039145285	Tajima's D
A	3580995	Tajima.D	-0.459869376313667	Tajima's D
A	3581089	Tajima.D	-0.532652860446168	Tajima's D
A	3581110	Tajima.D	-0.534219329133534	Tajima's D
A	3581121	Tajima.D	-0.532652860446168	Tajima's D
A	3581359	Tajima.D	-0.439352457164505	Tajima's D
A	3581428	Tajima.D	-0.535632971607499	Tajima's D
A	3581429	Tajima.D	-0.534079238437916	Tajima's D
A	3581434	Tajima.D	-0.482946134537305	Tajima's D
A	3581655	Tajima.D	-0.414569139557882	Tajima's D
A	3582012	Tajima.D	-0.343097413757078	Tajima's D
A	3582052	Tajima.D	-0.250115398420001	Tajima's D
A	3582100	Tajima.D	-0.250115398420001	Tajima's D
A	3582110	Tajima.D	-0.245454198911253	Tajima's D
A	3582202	Tajima.D	-0.245454198911253	Tajima's D
A	3582205	Tajima.D	-0.297606144234542	Tajima's D
A	3582357	Tajima.D	-0.318199476490404	Tajima's D
A	3582467	Tajima.D	-0.411576292878768	Tajima's D
A	3582468	Tajima.D	-0.504711134429246	Tajima's D
A	3582491	Tajima.D	-0.504711134429246	Tajima's D
A	3582562	Tajima.D	-0.477126002910261	Tajima's D
A	3582622	Tajima.D	-0.475559534222895	Tajima's D
A	3582678	Tajima.D	-0.469370072580131	Tajima's D
A	3582817	Tajima.D	-0.467803603892765	Tajima's D
A	3582830	Tajima.D	-0.548037365928593	Tajima's D
A	3582837	Tajima.D	-0.548037365928593	Tajima's D
A	3582996	Tajima.D	-0.548037365928593	Tajima's D
A	3583056	Tajima.D	-0.548037365928593	Tajima's D
A	3583127	Tajima.D	-0.627608881039681	Tajima's D
A	3583156	Tajima.D	-0.627608881039681	Tajima's D
A	3583167	Tajima.D	-0.629175349727048	Tajima's D
A	3583399	Tajima.D	-0.629175349727048	Tajima's D
A	3583400	Tajima.D	-0.657830264739843	Tajima's D
A	3583446	Tajima.D	-0.657830264739843	Tajima's D
A	3583566	Tajima.D	-0.622565615997429	Tajima's D
A	3583656	Tajima.D	-0.532334472501581	Tajima's D
A	3583777	Tajima.D	-0.495745329909687	Tajima's D
A	3583974	Tajima.D	-0.405463244342705	Tajima's D
A	3583979	Tajima.D	-0.339747972580027	Tajima's D
A	3584000	Tajima.D	-0.315716050522629	Tajima's D
A	3584252	Tajima.D	-0.315716050522629	Tajima's D
A	3584253	Tajima.D	-0.314149581835262	Tajima's D
A	3584269	Tajima.D	-0.31877257479066	Tajima's D
A	3584380	Tajima.D	-0.323433774299408	Tajima's D
A	3584521	Tajima.D	-0.308469540903837	Tajima's D
A	3584527	Tajima.D	-0.400228946533701	Tajima's D
A	3584586	Tajima.D	-0.401795415221067	Tajima's D
A	3584647	Tajima.D	-0.430450330233863	Tajima's D
A	3584714	Tajima.D	-0.425827337278465	Tajima's D
A	3584737	Tajima.D	-0.520541383034093	Tajima's D
A	3584788	Tajima.D	-0.519013120900077	Tajima's D
A	3584860	Tajima.D	-0.491427989381092	Tajima's D
A	3584900	Tajima.D	-0.507653039037227	Tajima's D
A	3584937	Tajima.D	-0.509219507724593	Tajima's D
A	3585024	Tajima.D	-0.504558308215845	Tajima's D
A	3585048	Tajima.D	-0.504558308215845	Tajima's D
A	3585086	Tajima.D	-0.431520113727674	Tajima's D
A	3585157	Tajima.D	-0.403934982208689	Tajima's D
A	3585172	Tajima.D	-0.405272211575953	Tajima's D
A	3585196	Tajima.D	-0.311895395187589	Tajima's D
A	3585197	Tajima.D	-0.313461863874955	Tajima's D
A	3585302	Tajima.D	-0.316556594696337	Tajima's D
A	3585303	Tajima.D	-0.321217794205085	Tajima's D
A	3585324	Tajima.D	-0.41504035371587	Tajima's D
A	3585413	Tajima.D	-0.421229815358634	Tajima's D
A	3585423	Tajima.D	-0.421229815358634	Tajima's D
A	3585597	Tajima.D	-0.424324546180016	Tajima's D
A	3585840	Tajima.D	-0.424324546180016	Tajima's D
A	3585937	Tajima.D	-0.395669631167221	Tajima's D
A	3585938	Tajima.D	-0.385417539351531	Tajima's D
A	3586166	Tajima.D	-0.377967261448204	Tajima's D
A	3586205	Tajima.D	-0.403527445639618	Tajima's D
A	3586210	Tajima.D	-0.401922770398902	Tajima's D
A	3586211	Tajima.D	-0.400356301711536	Tajima's D
A	3586501	Tajima.D	-0.305260190422404	Tajima's D
A	3586640	Tajima.D	-0.29907072877964	Tajima's D
A	3586642	Tajima.D	-0.325089391611259	Tajima's D
A	3586720	Tajima.D	-0.31483729979557	Tajima's D
A	3586783	Tajima.D	-0.384296813786587	Tajima's D
A	3586865	Tajima.D	-0.29069075807812	Tajima's D
A	3586920	Tajima.D	-0.318275889597105	Tajima's D
A	3587022	Tajima.D	-0.324465351239869	Tajima's D
A	3587089	Tajima.D	-0.292830325065742	Tajima's D
A	3587142	Tajima.D	-0.387684461516988	Tajima's D
A	3587165	Tajima.D	-0.415142237858138	Tajima's D
A	3587205	Tajima.D	-0.41823696867952	Tajima's D
A	3587268	Tajima.D	-0.38041248086263	Tajima's D
A	3587416	Tajima.D	-0.38041248086263	Tajima's D
A	3587461	Tajima.D	-0.475266617313875	Tajima's D
A	3587485	Tajima.D	-0.469128097742245	Tajima's D
A	3587669	Tajima.D	-0.475113791100474	Tajima's D
A	3587721	Tajima.D	-0.476667524270057	Tajima's D
A	3587722	Tajima.D	-0.478221257439639	Tajima's D
A	3587837	Tajima.D	-0.481341459296588	Tajima's D
A	3587846	Tajima.D	-0.577621973739582	Tajima's D
A	3587944	Tajima.D	-0.571432512096818	Tajima's D
A	3588007	Tajima.D	-0.607690531226343	Tajima's D
A	3588040	Tajima.D	-0.637911914926504	Tajima's D
A	3588057	Tajima.D	-0.542930423297424	Tajima's D
A	3588064	Tajima.D	-0.54449689198479	Tajima's D
A	3588077	Tajima.D	-0.546063360672156	Tajima's D
A	3588184	Tajima.D	-0.542128085677066	Tajima's D
A	3588237	Tajima.D	-0.559626687111546	Tajima's D
A	3588244	Tajima.D	-0.520579589587443	Tajima's D
A	3588259	Tajima.D	-0.520579589587443	Tajima's D
A	3588363	Tajima.D	-0.520579589587443	Tajima's D
A	3588446	Tajima.D	-0.423917009610945	Tajima's D
A	3588549	Tajima.D	-0.427037211467894	Tajima's D
A	3588683	Tajima.D	-0.521980496543624	Tajima's D
A	3588929	Tajima.D	-0.56743355951281	Tajima's D
A	3588974	Tajima.D	-0.612886622481996	Tajima's D
A	3588975	Tajima.D	-0.705868637819072	Tajima's D
A	3589128	Tajima.D	-0.701207438310324	Tajima's D
A	3589253	Tajima.D	-0.678283506300088	Tajima's D
A	3589293	Tajima.D	-0.650698374781103	Tajima's D
A	3589392	Tajima.D	-0.658403363040099	Tajima's D
A	3589463	Tajima.D	-0.659969831727465	Tajima's D
A	3589485	Tajima.D	-0.659969831727465	Tajima's D
A	3589726	Tajima.D	-0.661536300414832	Tajima's D
A	3589781	Tajima.D	-0.661536300414832	Tajima's D
A	3589818	Tajima.D	-0.671164351859131	Tajima's D
A	3589959	Tajima.D	-0.671164351859131	Tajima's D
A	3589971	Tajima.D	-0.675787344814528	Tajima's D
A	3590027	Tajima.D	-0.580309167991893	Tajima's D
A	3590111	Tajima.D	-0.575647968483145	Tajima's D
A	3590209	Tajima.D	-0.482041912774679	Tajima's D
A	3590464	Tajima.D	-0.454456781255694	Tajima's D
A	3590526	Tajima.D	-0.480475444087313	Tajima's D
A	3590904	Tajima.D	-0.386869388378846	Tajima's D
A	3590913	Tajima.D	-0.388435857066212	Tajima's D
A	3591046	Tajima.D	-0.388435857066212	Tajima's D
A	3591082	Tajima.D	-0.360850725547228	Tajima's D
A	3591096	Tajima.D	-0.334832062715609	Tajima's D
A	3591122	Tajima.D	-0.330209069760212	Tajima's D
A	3591177	Tajima.D	-0.370096711458023	Tajima's D
A	3591208	Tajima.D	-0.464950847909269	Tajima's D
A	3591332	Tajima.D	-0.501539990501163	Tajima's D
A	3591384	Tajima.D	-0.59029381393413	Tajima's D
A	3591407	Tajima.D	-0.680474015358843	Tajima's D
A	3591549	Tajima.D	-0.710695399059005	Tajima's D
A	3591556	Tajima.D	-0.712261867746372	Tajima's D
A	3591567	Tajima.D	-0.707638874790974	Tajima's D
A	3591601	Tajima.D	-0.703015881835576	Tajima's D
A	3591617	Tajima.D	-0.70144941314821	Tajima's D
A	3591778	Tajima.D	-0.711790653588384	Tajima's D
A	3592726	Tajima.D	-0.699921151014194	Tajima's D
A	3592751	Tajima.D	-0.699921151014194	Tajima's D
A	3592970	Tajima.D	-0.698367417844612	Tajima's D
A	3593102	Tajima.D	-0.702990410800009	Tajima's D
A	3593103	Tajima.D	-0.607894299510878	Tajima's D
A	3593253	Tajima.D	-0.607894299510878	Tajima's D
A	3593608	Tajima.D	-0.632359229172914	Tajima's D
A	3593639	Tajima.D	-0.659944360691898	Tajima's D
A	3593649	Tajima.D	-0.5632817807154	Tajima's D
A	3593653	Tajima.D	-0.5648227783672	Tajima's D
A	3593731	Tajima.D	-0.563256309679834	Tajima's D
A	3593848	Tajima.D	-0.539631924191507	Tajima's D
A	3593883	Tajima.D	-0.5535773161644	Tajima's D
A	3593890	Tajima.D	-0.645400399383182	Tajima's D
A	3593937	Tajima.D	-0.740343684458912	Tajima's D
A	3594028	Tajima.D	-0.698889574073734	Tajima's D
A	3594133	Tajima.D	-0.698889574073734	Tajima's D
A	3594317	Tajima.D	-0.697323105386368	Tajima's D
A	3594344	Tajima.D	-0.671304442554749	Tajima's D
A	3594397	Tajima.D	-0.643719311035764	Tajima's D
A	3594653	Tajima.D	-0.64528577972313	Tajima's D
A	3594719	Tajima.D	-0.646852248410496	Tajima's D
A	3594881	Tajima.D	-0.646852248410496	Tajima's D
A	3594996	Tajima.D	-0.677073632110659	Tajima's D
A	3595112	Tajima.D	-0.772437189273243	Tajima's D
A	3595440	Tajima.D	-0.782956726962385	Tajima's D
A	3595540	Tajima.D	-0.787617926471133	Tajima's D
A	3595550	Tajima.D	-0.874211487700079	Tajima's D
A	3595582	Tajima.D	-0.874211487700079	Tajima's D
A	3595722	Tajima.D	-0.970874067676577	Tajima's D
A	3595793	Tajima.D	-0.890385595285079	Tajima's D
A	3595800	Tajima.D	-0.890385595285079	Tajima's D
A	3595876	Tajima.D	-0.894015217853366	Tajima's D
A	3596036	Tajima.D	-0.920033880684985	Tajima's D
A	3596113	Tajima.D	-1.01363993639345	Tajima's D
A	3596141	Tajima.D	-1.01363993639345	Tajima's D
A	3596279	Tajima.D	-0.986054804874467	Tajima's D
A	3596291	Tajima.D	-1.02387929269136	Tajima's D
A	3596452	Tajima.D	-1.02544576137872	Tajima's D
A	3596583	Tajima.D	-1.09128838831924	Tajima's D
A	3596584	Tajima.D	-1.09128838831924	Tajima's D
A	3596632	Tajima.D	-1.12911287613613	Tajima's D
A	3596685	Tajima.D	-1.12911287613613	Tajima's D
A	3597018	Tajima.D	-1.13067934482349	Tajima's D
A	3597090	Tajima.D	-1.09693022269731	Tajima's D
A	3597121	Tajima.D	-1.02422315167151	Tajima's D
A	3597164	Tajima.D	-1.02578962035888	Tajima's D
A	3597167	Tajima.D	-0.948459556377678	Tajima's D
A	3597202	Tajima.D	-0.854853500669213	Tajima's D
A	3597255	Tajima.D	-0.848664039026448	Tajima's D
A	3597284	Tajima.D	-0.848664039026448	Tajima's D
A	3597300	Tajima.D	-0.847110305856866	Tajima's D
A	3597693	Tajima.D	-0.842449106348118	Tajima's D
A	3597725	Tajima.D	-0.845391010956098	Tajima's D
A	3597770	Tajima.D	-0.751784955247632	Tajima's D
A	3597781	Tajima.D	-0.750218486560266	Tajima's D
A	3597836	Tajima.D	-0.777077693565593	Tajima's D
A	3597853	Tajima.D	-0.777077693565593	Tajima's D
A	3597924	Tajima.D	-0.81455832240233	Tajima's D
A	3597999	Tajima.D	-0.816124791089696	Tajima's D
A	3598003	Tajima.D	-0.909425194371359	Tajima's D
A	3598048	Tajima.D	-1.00452130566049	Tajima's D
A	3598091	Tajima.D	-1.00452130566049	Tajima's D
A	3598100	Tajima.D	-1.00452130566049	Tajima's D
A	3598143	Tajima.D	-1.02591697553671	Tajima's D
A	3598153	Tajima.D	-1.04429432769825	Tajima's D
A	3598160	Tajima.D	-1.03810486605549	Tajima's D
A	3598196	Tajima.D	-1.04119959687687	Tajima's D
A	3598238	Tajima.D	-1.06878472839585	Tajima's D
A	3598239	Tajima.D	-1.09324965805789	Tajima's D
A	3598260	Tajima.D	-1.05179554767271	Tajima's D
A	3598301	Tajima.D	-1.04560608602995	Tajima's D
A	3598343	Tajima.D	-1.04251135520857	Tajima's D
A	3598391	Tajima.D	-1.0409448865212	Tajima's D
A	3598431	Tajima.D	-1.0409448865212	Tajima's D
A	3598490	Tajima.D	-1.05271250495312	Tajima's D
A	3598658	Tajima.D	-1.05271250495312	Tajima's D
A	3598684	Tajima.D	-1.03774827155755	Tajima's D
A	3598808	Tajima.D	-1.12860345542479	Tajima's D
A	3598847	Tajima.D	-1.03684404979492	Tajima's D
A	3598932	Tajima.D	-1.03627095149467	Tajima's D
A	3598980	Tajima.D	-1.00399914943137	Tajima's D
A	3599152	Tajima.D	-0.909145012980123	Tajima's D
A	3599214	Tajima.D	-0.975165937169604	Tajima's D
A	3599394	Tajima.D	-0.975165937169604	Tajima's D
A	3599425	Tajima.D	-0.973599468482238	Tajima's D
A	3599588	Tajima.D	-1.00118460000122	Tajima's D
A	3599695	Tajima.D	-1.02258026987744	Tajima's D
A	3599815	Tajima.D	-1.02258026987744	Tajima's D
A	3599869	Tajima.D	-1.01795727692205	Tajima's D
A	3599895	Tajima.D	-1.01333428396665	Tajima's D
A	3600032	Tajima.D	-1.01176781527928	Tajima's D
A	3600100	Tajima.D	-1.01639080823468	Tajima's D
A	3600113	Tajima.D	-1.01794454140426	Tajima's D
A	3600230	Tajima.D	-0.990359409885277	Tajima's D
A	3600285	Tajima.D	-0.984169948242514	Tajima's D
A	3600300	Tajima.D	-0.896180255876555	Tajima's D
A	3600301	Tajima.D	-0.896180255876555	Tajima's D
A	3600303	Tajima.D	-0.897746724563922	Tajima's D
A	3600305	Tajima.D	-0.902369717519319	Tajima's D
A	3600373	Tajima.D	-0.91733395091489	Tajima's D
A	3600400	Tajima.D	-0.91733395091489	Tajima's D
A	3600477	Tajima.D	-0.914264691129076	Tajima's D
A	3600525	Tajima.D	-0.909641698173678	Tajima's D
A	3600530	Tajima.D	-1.00630427815018	Tajima's D
A	3600678	Tajima.D	-0.995963037710002	Tajima's D
A	3600766	Tajima.D	-0.999083239566951	Tajima's D
A	3600855	Tajima.D	-0.986908084565959	Tajima's D
A	3600916	Tajima.D	-1.00467413187389	Tajima's D
A	3601176	Tajima.D	-1.00622786504347	Tajima's D
A	3601314	Tajima.D	-0.980209202211856	Tajima's D
A	3601386	Tajima.D	-0.980018169445104	Tajima's D
A	3601436	Tajima.D	-0.993657908991195	Tajima's D
A	3601550	Tajima.D	-0.903477707566481	Tajima's D
A	3601835	Tajima.D	-0.897288245923717	Tajima's D
A	3601855	Tajima.D	-0.938742356308895	Tajima's D
A	3602023	Tajima.D	-0.940308824996261	Tajima's D
A	3602029	Tajima.D	-0.941875293683627	Tajima's D
A	3602039	Tajima.D	-0.967893956515246	Tajima's D
A	3602124	Tajima.D	-0.899886291551544	Tajima's D
A	3602200	Tajima.D	-0.898319822864178	Tajima's D
A	3602301	Tajima.D	-0.884680083318087	Tajima's D
A	3602406	Tajima.D	-0.886246552005453	Tajima's D
A	3602451	Tajima.D	-0.880819629489974	Tajima's D
A	3602510	Tajima.D	-0.78545607232739	Tajima's D
A	3602513	Tajima.D	-0.787009805496972	Tajima's D
A	3602571	Tajima.D	-0.787009805496972	Tajima's D
A	3602749	Tajima.D	-0.796964204584473	Tajima's D
A	3602781	Tajima.D	-0.704351519263117	Tajima's D
A	3602855	Tajima.D	-0.702785050575751	Tajima's D
A	3602921	Tajima.D	-0.789462984610012	Tajima's D
A	3603030	Tajima.D	-0.697729050015716	Tajima's D
A	3603195	Tajima.D	-0.697729050015716	Tajima's D
A	3603204	Tajima.D	-0.699295518703082	Tajima's D
A	3603400	Tajima.D	-0.612108163957482	Tajima's D
A	3603531	Tajima.D	-0.612108163957482	Tajima's D
A	3603544	Tajima.D	-0.6381268267891	Tajima's D
A	3603651	Tajima.D	-0.636560358101734	Tajima's D
A	3603652	Tajima.D	-0.633440156244785	Tajima's D
A	3603818	Tajima.D	-0.539515712591732	Tajima's D
A	3603936	Tajima.D	-0.539515712591732	Tajima's D
A	3603955	Tajima.D	-0.511930581072748	Tajima's D
A	3604141	Tajima.D	-0.513497049760114	Tajima's D
A	3604191	Tajima.D	-0.501321894759121	Tajima's D
A	3604220	Tajima.D	-0.536586543501535	Tajima's D
A	3604344	Tajima.D	-0.6154830761701	Tajima's D
A	3604374	Tajima.D	-0.518718612051334	Tajima's D
A	3604382	Tajima.D	-0.596048676032533	Tajima's D
A	3604432	Tajima.D	-0.689654731740999	Tajima's D
A	3604522	Tajima.D	-0.599079729264997	Tajima's D
A	3604587	Tajima.D	-0.605269190907761	Tajima's D
A	3604693	Tajima.D	-0.606822924077344	Tajima's D
A	3604857	Tajima.D	-0.606822924077344	Tajima's D
A	3604953	Tajima.D	-0.70042897978581	Tajima's D
A	3605088	Tajima.D	-0.781859880493284	Tajima's D
A	3605157	Tajima.D	-0.781859880493284	Tajima's D
A	3605160	Tajima.D	-0.77434592500104	Tajima's D
A	3605193	Tajima.D	-0.685108151892302	Tajima's D
A	3605235	Tajima.D	-0.60515457124771	Tajima's D
A	3605291	Tajima.D	-0.60515457124771	Tajima's D
A	3605354	Tajima.D	-0.600493371738962	Tajima's D
A	3605445	Tajima.D	-0.508759437144665	Tajima's D
A	3605485	Tajima.D	-0.414580283135943	Tajima's D
A	3605685	Tajima.D	-0.402405128134951	Tajima's D
A	3605765	Tajima.D	-0.38100945825873	Tajima's D
A	3606054	Tajima.D	-0.36263210609719	Tajima's D
A	3606064	Tajima.D	-0.365701365883005	Tajima's D
A	3606195	Tajima.D	-0.273088680561649	Tajima's D
A	3606196	Tajima.D	-0.271522211874283	Tajima's D
A	3606218	Tajima.D	-0.18046325972251	Tajima's D
A	3606278	Tajima.D	-0.220350901420321	Tajima's D
[truncated: 5,309 more rows]
