# Supplementary material for: Extreme allelic heterogeneity at a Caenorhabditis elegans beta-tubulin locus explains natural resistance to benzimidazoles
Source: PLoS Pathog. 2018 Oct 29;14(10):e1007226. doi: 10.1371/journal.ppat.1007226 (PMC6224181; doi:10.1371/journal.ppat.1007226)
Supplement: S12 Data — (TSV) [file ppat.1007226.s012.tsv]

date	experiment	round	assay	plate	condition	control	strain	row	col	n	mean.TOF	q10.TOF	q25.TOF	median.TOF	q75.TOF	q90.TOF	mean.EXT	q10.EXT	q25.EXT	median.EXT	q75.EXT	q90.EXT	mean.red	q10.red	q25.red	median.red	q75.red	q90.red	mean.green	q10.green	q25.green	median.green	q75.green	q90.green	mean.yellow	q10.yellow	q25.yellow	median.yellow	q75.yellow	q90.yellow	mean.norm.EXT	q10.norm.EXT	q25.norm.EXT	median.norm.EXT	q75.norm.EXT	q90.norm.EXT	mean.norm.red	q10.norm.red	q25.norm.red
20180312	ben	1	NA	1	DMSO	None	N2	A	1	337	201.445103857567	93.6	125	177	269	338.4	518.160237388724	138.2	209	403	668	1094.2	14.7388724035608	2	4	9	18	34.4	31.0237388724036	5	8	21	36	74	20.3115727002967	3	5	12	25	46.4	2.35875352110566	1.29325890940318	1.59235668789809	2.09124087591241	2.875	3.76016566882638	0.0664168165856454	0.0207474226804124	0.0289855072463768
20180312	ben	1	NA	1	DMSO	None	ECA883	A	10	268	263.417910447761	126.4	176.25	256	329.25	397.4	687.932835820896	199	336.5	584	899.75	1361.6	19.3694029850746	3	7	13.5	24.5	43.3	44.2761194029851	7.7	16	32.5	54.25	101.3	27.6679104477612	4	10	20	33.25	62.3	2.42212719315387	1.34961282516636	1.73181573275862	2.21118067978533	2.9373378043809	3.87393459603433	0.0643632510132711	0.0232764790076336	0.0344172020453652
20180312	ben	1	NA	1	DMSO	None	ECA920	A	11	291	223.07560137457	96	138.5	213	295.5	375	552.305841924399	152	237	424	740.5	1134	15.3127147766323	3	5	10	19	34	35.2268041237113	7	10.5	24	43	79	22.1030927835052	4	6	14	27.5	51	2.30935441691694	1.3	1.52998027613412	2.0390625	2.81172147315518	3.88532110091743	0.0629557785781067	0.0229007633587786	0.0305610644774467
20180312	ben	1	NA	1	DMSO	None	ECA921	A	12	273	227.446886446886	95	147	220	290	352.4	559.809523809524	162.4	253	446	707	1140.2	15.5787545787546	3	5	10	19	36.8	36.4468864468864	7	12	25	46	88	22.7875457875458	4	7	15	27	52.8	2.29622308947627	1.30419812745394	1.5982905982906	1.99382716049383	2.70408163265306	3.61022602589423	0.0611935734180489	0.0206968018581383	0.0303030303030303
20180312	ben	1	NA	1	DMSO	None	PTM	A	2	339	234.935103244838	107.6	155	226	291	385.6	669.01179941003	185.2	312	544	870	1306.8	18.8761061946903	4	6	12	25	40.2	42.377581120944	7	15	28	54.5	91.2	26.9675516224189	4	10	17	36.5	58	2.6366107839736	1.43582259483517	1.8011400025618	2.38064516129032	3.31885042125132	4.05077039047188	0.0726533178917034	0.0246311352002409	0.0334130781499203
20180312	ben	1	NA	1	DMSO	None	ECA884	A	3	369	213.566395663957	104.8	140	194	267	334.2	596.154471544715	171.8	245	472	693	1239.2	17.9349593495935	3	5	10	22	38	39.8915989159892	7	10	24	43	85	25.4552845528455	4	6	15	29	55	2.53043056890416	1.32949806949807	1.64102564102564	2.22442244224422	3.28738317757009	4.11514084507042	0.0742938380490839	0.0211267605633803	0.0301204819277108
20180312	ben	1	NA	1	DMSO	None	ECA917	A	4	217	199.253456221198	98.6	137	195	247	285.6	476.797235023041	151	221	395	562	888.8	12.2995391705069	2	4	8	14	25.8	29.6405529953917	5	8	18	30	63.4	17.7281105990783	3	5	11	20	37.4	2.23897018969457	1.23797243219209	1.5	1.89473684210526	2.68561872909699	3.85468085106383	0.0542344804008044	0.0176507018992568	0.0289256198347107
20180312	ben	1	NA	1	DMSO	None	ECA918	A	5	336	209.693452380952	100	138.75	193.5	255.25	333.5	511.622023809524	134	212.75	393	623.75	1044.5	13.8928571428571	2.5	4	8.5	16	31	30.6845238095238	5	8	20	35	69.5	19.7946428571429	3	5	12	22	45	2.20173492905504	1.21981918790429	1.43977397010572	1.93294381801495	2.58500078622533	3.74598241559752	0.0577830333796829	0.0194489976043374	0.0261694555658214
20180312	ben	1	NA	1	DMSO	None	ECA919	A	6	250	226.872	104	150.5	216.5	280.5	354.2	589.068	174.2	267.75	468	728.25	1141.4	17.244	3	5	11	20	34.1	38.988	7.9	13	25.5	42	79	24.908	4	7.25	15	28	52	2.40008562531832	1.33905454545455	1.61667612226083	2.15838790524699	2.98638613861386	3.81873643074251	0.0673679738266678	0.022459355972632	0.032258064516129
20180312	ben	1	NA	1	DMSO	None	ECA880	A	7	299	219.501672240803	104	142.5	212	268.5	348.2	578.394648829431	142.6	227	432	752	1276.8	17.0200668896321	3	5	10	21.5	39	38.066889632107	6	11	23	45	94.2	25.0869565217391	4	7	14	29	62.4	2.35862498540958	1.27679805942996	1.48909076483656	1.984375	2.91747210605771	4.14023809523809	0.0692703360444775	0.02	0.0285714285714286
20180312	ben	1	NA	1	DMSO	None	ECA881	A	8	340	238.185294117647	101.9	148.75	224.5	304.25	399.1	649.891176470588	162.7	237	488.5	917.75	1385.2	19.3117647058824	3	4	10	26	47	43.6382352941176	6	10	26.5	57.25	103	28.3235294117647	4	6	15	38	67.1	2.44275603560885	1.30600949613777	1.55425003651234	2.15408902691511	3.08339140129608	4.21354487331281	0.0691737763219752	0.0188561320754717	0.0294117647058824
20180312	ben	1	NA	1	DMSO	None	ECA882	A	9	415	220.49156626506	109.4	147.5	212	271.5	340	555.771084337349	179	252	442	683.5	1075	15.9975903614458	3	5	9	19	32	36.4265060240964	7	11	25	41	75	23.2939759036145	4	7	14	27	47	2.31879262859168	1.34640198511166	1.57738095238095	2.08759124087591	2.78221641746232	3.67228947455223	0.0649285606691223	0.0217391304347826	0.0299066465425681
20180312	ben	1	NA	1	DMSO	None	N2	B	1	383	212.154046997389	101.2	135	186	269.5	357.4	564.088772845953	156.2	221.5	425	667.5	1226	16.668407310705	3	5	10	19	37.8	35.5378590078329	6	8.5	22	37	79.8	23.0287206266319	4	6	14	26.5	48	2.3793396207848	1.3254005836683	1.57463414634146	2.13924050632911	2.86120721997582	3.82052665199801	0.0699650426717753	0.0206968018581383	0.0300375939849624
20180312	ben	1	NA	1	DMSO	None	ECA883	B	10	248	209.729838709677	108	139.5	208	264.25	312.2	471.217741935484	157.4	222.75	397	579	825.900000000001	12.4798387096774	3	4	8	13	24.3	28.5524193548387	6	9	20	33	58	17.8145161290323	3.7	5.75	12	19	32.3	2.08552953397465	1.25502532657958	1.49161246148579	1.86900644158709	2.34908588435374	3.19766049185564	0.0506224289881355	0.0209437386569873	0.0276826484018265
20180312	ben	1	NA	1	DMSO	None	ECA920	B	11	343	218.947521865889	99	140	208	279.5	329	559.577259475219	139.6	235.5	448	675.5	1046	16.5714285714286	3	5	10	18	32.8	37.3906705539359	6	11	24	41	68.8	24.0466472303207	4	6.5	15	25	46.8	2.30110702265395	1.24784946236559	1.53911753286372	2.07553956834532	2.67138122854776	3.73170169881947	0.0655411943547446	0.0214285714285714	0.0291686922702965
20180312	ben	1	NA	1	DMSO	None	ECA921	B	12	219	209.374429223744	85	132	208	265	315.8	447.013698630137	122	212	358	567	829.2	11.6986301369863	2	4	8	14	25.2	26.6575342465753	4	9	18	33	59	16.7534246575342	3	5	11	20	37.4	1.96074476885779	1.23160025300443	1.40586150490731	1.76394849785408	2.23441194640308	2.94517242036638	0.0488238027196849	0.0217225680572331	0.0268327804777701
20180312	ben	1	NA	1	DMSO	None	PTM	B	2	350	208.557142857143	101.9	139	187	254.25	334.2	569.64	154.7	233	436.5	748.75	1171.4	16.8342857142857	3	4	9	22	40.1	36.4971428571429	5.9	9	22.5	44.75	81.1	23.7028571428571	3	6	14	32	50	2.48101454280807	1.32712121212121	1.553940368675	2.19300060864273	3.20940050661413	3.99573762646978	0.0717072063690782	0.0209500843983603	0.0294117647058824
20180312	ben	1	NA	1	DMSO	None	ECA884	B	3	280	198.528571428571	105	139	184.5	249.25	298.4	474.528571428571	150	215.5	385.5	595.5	857.3	12.3642857142857	3	4	8	15	25	26.8178571428571	6	8	19	34	52.1	17.5607142857143	3	5	12	22	35.1	2.2148932119982	1.28929498025945	1.53448729761748	1.9645040527545	2.70172915908264	3.57839307289569	0.0552140897750708	0.0204081632653061	0.0284708249496982
20180312	ben	1	NA	1	DMSO	None	ECA917	B	4	354	230.720338983051	97	151	229.5	292.5	376.1	645.223163841808	164.8	294	485.5	870.5	1365	19.5706214689266	3	7	11	28	45.7	42.3983050847458	7	14.25	28	59	96.7	27.9406779661017	4	10	17	39.75	62.7	2.58762748355661	1.34969405594406	1.67663545238723	2.26733600326325	3.36424682395644	4.21883979885057	0.0794806345766922	0.0227662337662338	0.0352504362309645
20180312	ben	1	NA	1	DMSO	None	ECA918	B	5	205	221.048780487805	96	133	207	287	351.6	610.156097560976	137	207	463	802	1260.4	18.2341463414634	2	4	10	23	40	41.5365853658537	4.4	9	24	48	90.8	26.8146341463415	3	5	14	33	60.8	2.43350826956647	1.23414429530201	1.52	2.11682242990654	3.08839779005525	4.05317935557457	0.0676478638929516	0.0192307692307692	0.0285714285714286
20180312	ben	1	NA	1	DMSO	None	ECA919	B	6	305	203.409836065574	95	129	197	251	328.2	507.891803278689	141.4	218	398	675	1032.2	13.9180327868852	2	4	9	18	30.6	31.0622950819672	5	9	20	39	70	19.9737704918033	3	5	13	26	45.6	2.29039720734134	1.26508980521123	1.51908396946565	1.99248120300752	2.84782608695652	3.69683193490974	0.0593557381441061	0.0205479452054795	0.0265486725663717
20180312	ben	1	NA	1	DMSO	None	ECA880	B	7	315	214.434920634921	104	142	203	272	336.2	556.066666666667	158	227.5	434	709.5	1163.4	15.8539682539683	3	4	10	19	35	36.615873015873	6	9	23	43.5	85.2	23.2349206349206	4	6	13	27	54	2.36317471872462	1.3216532656228	1.57481060606061	2.00467289719626	2.94185126582278	3.87556264964086	0.0649607048606074	0.0213221071794288	0.0303030303030303
20180312	ben	1	NA	1	DMSO	None	ECA881	B	8	364	235.554945054945	105.6	155	221	287	373	633.615384615385	156.6	269.25	477.5	808	1184.7	19.0302197802198	4	5	11	23	40.7	43.6208791208791	7	12	27	50	91	27.989010989011	4.3	8	16	31	58.7	2.4139546558473	1.36363636363636	1.58758245676591	2.12076388888889	2.94797380366938	4.04137060674659	0.0725448078166072	0.0241401971522453	0.032258064516129
20180312	ben	1	NA	1	DMSO	None	ECA882	B	9	294	215.112244897959	105.3	143	200.5	267	327.2	528.06462585034	178.3	248	420	617	1025.2	14.469387755102	3	4	9	16	30	32.9863945578231	7	11	23	36	65.4	21.2687074829932	4	7	13.5	23	45.7	2.28128976442345	1.32202830188679	1.56708633093525	1.98532388663968	2.73764283816104	3.63365384615385	0.0588202945009424	0.0205357142857143	0.0280373831775701
20180312	ben	1	NA	1	DMSO	None	N2	C	1	388	234.974226804124	103	134	215.5	309.25	412.2	690.201030927835	140	233.5	478.5	950	1500.5	22.3015463917526	3	6	12	30	50.3	47.5824742268041	6	12	26	60	113	31.3221649484536	4	8	17	40	75.6	2.57107320705366	1.31258741258741	1.62271308652604	2.30838249076575	3.32491172241722	4.18096355330453	0.0868072110952485	0.0196078431372549	0.0339816433566434
20180312	ben	1	NA	1	DMSO	None	ECA883	C	10	206	251.417475728155	131.5	184.5	231.5	303	377	650.73786407767	216.5	349.25	508.5	776.5	1174.5	19.6019417475728	4.5	7	12	21	36.5	44.3398058252427	10	17	27	47.25	84	27.8398058252427	6	10.25	16	29.75	52.5	2.4149037178968	1.49359274886701	1.71091861402095	2.142410074655	2.8316632016632	3.80002947244327	0.0662391173169768	0.0273974659220561	0.0374459853281077
20180312	ben	1	NA	1	DMSO	None	ECA920	C	11	242	205.181818181818	99.1	140	205	261	311.7	450.132231404959	156.3	241.25	398.5	558.5	815.4	11.1115702479339	3	5	9	15	23	26.1363636363636	7	11.25	21	33.75	55.8	15.9297520661157	4	6.25	12.5	20	34.7	2.10658786420984	1.28280871670702	1.53809145210283	1.88126676602086	2.46420831490491	3.22491475743255	0.0519714358807016	0.0206400343642612	0.0306278953299111
20180312	ben	1	NA	1	DMSO	None	ECA921	C	12	266	231.383458646617	106	146.5	228	287.75	350	553.763157894737	170.5	239.5	465	690	1060.5	15.093984962406	3	5	10	18	32	35.6278195488722	7	12	25	40.5	76.5	22.2932330827068	4	7	15	25.75	49	2.21600568358765	1.29098811331623	1.58370263406862	1.97750083564453	2.56730769230769	3.48369664773768	0.0574189206592862	0.0226882827243095	0.0310697032436163
20180312	ben	1	NA	1	DMSO	None	PTM	C	2	343	216.002915451895	98	139	202	267	358.8	616.787172011662	146	254.5	448	792	1269.8	18.4606413994169	3	6	11	23	41.6	41.265306122449	6	11	24	47	88	26.667638483965	4	7.5	15	32	59	2.58508817050194	1.33850764159425	1.61336573907937	2.19335347432024	3.36968401045379	4.39511227902532	0.0761896674274233	0.0218030690537084	0.0327874359620391
20180312	ben	1	NA	1	DMSO	None	ECA884	C	3	292	192.842465753425	98.3	132	180	235.25	279	483.071917808219	144.7	215.75	382.5	584	863.3	13.0068493150685	3	4	8	14	25.9	28.8630136986301	5	8	18	30.25	55	18.6027397260274	3	5	11	20	35	2.28867412673606	1.26636745607334	1.49201419698314	2.03288238493797	2.68604519774011	3.54456762749446	0.0563214118978356	0.0191205291523763	0.0277777777777778
20180312	ben	1	NA	1	DMSO	None	ECA917	C	4	364	201.296703296703	103.3	141	193	248.25	302.7	491.384615384615	143.3	240.75	406	630.5	946.4	12.9615384615385	2.3	4	9	15	29	28.4505494505494	5	9	20	35	63.7	18.4505494505494	3	6	12	23	42.7	2.29508973696118	1.3143845987454	1.54022762951334	1.94825455668829	2.7919360051713	3.75271317829457	0.05867193860548	0.0192867811799851	0.0287666418589267
20180312	ben	1	NA	1	DMSO	None	ECA918	C	5	345	208.855072463768	103.4	134	198	257	323.2	511.939130434783	158.4	227	403	652	1006.6	13.5536231884058	3	4	8	17	30	30.7217391304348	6	10	20	37	66.6	19.6579710144928	4	6	12	24	46.6	2.27025824395863	1.32307344632768	1.62916666666667	1.99601593625498	2.7469387755102	3.50501586594667	0.0557194879797081	0.0217866476597767	0.0287769784172662
20180312	ben	1	NA	1	DMSO	None	ECA919	C	6	357	222.106442577031	99.6	148	212	278	352	631.669467787115	166.6	257	489	801	1266.8	19.1988795518207	3	6	11	26	40.4	43.6330532212885	7	12	28	49	93.4	28.1652661064426	4	8	16	35	60	2.59009356201467	1.30507246376812	1.60215053763441	2.17152103559871	3.27860696517413	4.54298069037501	0.0790133058101735	0.0226759116589625	0.0316742081447964
20180312	ben	1	NA	1	DMSO	None	ECA880	C	7	262	213.900763358779	89	134.5	200.5	265.25	343.9	541.576335877863	125.3	225.75	404.5	682.5	1089.8	16.1908396946565	2	4	9	17	32	34.763358778626	4	9	21	40	76.6	23.1450381679389	3	6	13	24.75	46	2.27138204733995	1.21809003641178	1.49429880647911	1.98319054260477	2.76663938897981	3.69750820812768	0.0647924843052081	0.0184005539207201	0.0283692722371968
20180312	ben	1	NA	1	DMSO	None	ECA881	C	8	360	235.841666666667	104.9	156	232	294.5	367.5	627.802777777778	165.7	267.5	512	847.25	1259.8	18.4944444444444	3.9	6	12	26	39.1	42.0527777777778	7	15	28	56.5	89.1	27.2111111111111	4.9	9	18	37	60	2.46761199923731	1.3414207484028	1.67687401574803	2.1164295904666	3.09395496003279	4.10524315501432	0.0743472076062625	0.0248447204968944	0.033298755186722
20180312	ben	1	NA	1	DMSO	None	ECA882	C	9	307	227.85342019544	96.6	145	228	291	361.4	568.061889250814	155	237.5	468	719	1176.4	16.0846905537459	3	5	10	19	36.4	36.328990228013	6	10.5	26	44.5	88.0000000000002	23.2540716612378	4	6	15	26.5	54	2.29484254250927	1.27599779796312	1.60409356725146	2.03180212014134	2.6790780141844	3.85690476190477	0.062977678498439	0.0220265029088559	0.0300375939849624
20180312	ben	1	NA	1	DMSO	None	N2	D	1	257	206.015564202335	96.6	132	187	250	342.8	539.140077821012	163.6	251	417	666	1054	15.3813229571984	3	5	9	17	31	32.7003891050584	6	11	20	35	65	21.3618677042802	4	7	13	23	41.2	2.39807985847423	1.39042925278219	1.66666666666667	2.2257053291536	2.98449612403101	3.52443296009187	0.0659215368830472	0.02455345241269	0.0341463414634146
20180312	ben	1	NA	1	DMSO	None	ECA883	D	10	325	268	115.4	176	260	325	425.6	740.492307692308	170	364	617	977	1427.4	21.8676923076923	3	8	16	29	45	51.0769230769231	8	20	37	62	107.6	31.5815384615385	4	12	22	41	68	2.54941406232888	1.31254063301967	1.79649122807018	2.27272727272727	3.15398230088496	4.131893837157	0.0710291507949083	0.0253171332227158	0.036734693877551
20180312	ben	1	NA	1	DMSO	None	ECA920	D	11	338	240.526627218935	106	150.25	231.5	295	378.9	654.565088757396	156.5	267	515.5	898.25	1334.7	19.3727810650888	3	6	12	26	44.3	46.387573964497	6.7	13	29	60	99.3	28.7130177514793	4	7.25	16.5	35	65.3	2.46036699940731	1.28444444444444	1.60707934755948	2.13940022111664	3.0695633128917	4.10661079492151	0.0700148446263631	0.0206872051384073	0.0317776512995636
20180312	ben	1	NA	1	DMSO	None	ECA921	D	12	329	227.31914893617	98	140	227	287	364.2	557.702127659574	147	237	455	717	1233.2	15.7720364741641	3	6	10	19	39.2	36.1155015197568	7	12	26	43	90.2	23.1519756838906	4	8	15	27	58	2.26611929698189	1.2652417302799	1.50148367952522	1.92887029288703	2.8348623853211	3.8232089412645	0.0654610757547009	0.0230416911332942	0.0313725490196078
20180312	ben	1	NA	1	DMSO	None	PTM	D	2	308	214.62012987013	103	139	195	264.25	348	597.970779220779	168.4	241.25	451.5	699	1251.6	17.9318181818182	3	5	10	20	37	39.5779220779221	7	10.75	23	42	80	25.6331168831169	4	7	15	27	53.3	2.49318441349333	1.35578448031719	1.63809523809524	2.28104575163399	3.08811188811189	4.0631443725031	0.0703605756813455	0.0210648148148148	0.0319148936170213
20180312	ben	1	NA	1	DMSO	None	ECA884	D	3	375	201.864	88.4	129	191	249	329.2	539.098666666667	131	216	410	693.5	1144.2	15.496	2	4	9	20	35.6	34.712	5	8	21	42	79	22.352	3	5	13	27	50	2.40537410319691	1.24831460674157	1.51267631322957	2.13312693498452	3.10217536272885	3.92908646310114	0.0660302934436496	0.0201218274111675	0.0281378855352136
20180312	ben	1	NA	1	DMSO	None	ECA917	D	4	448	217.263392857143	107.4	144	205.5	265.25	345	586.542410714286	161	243	454.5	727.25	1265	17.3147321428571	3	5	10	22	39	38.4352678571429	6	10	23	45	91	25.0401785714286	4	6	14	29	57.3	2.44154076386828	1.34510030864198	1.55586543990799	2.08358789225215	3.07234859140779	4.14632279864838	0.0695948241860153	0.0209680371984037	0.0305343511450382
20180312	ben	1	NA	1	DMSO	None	ECA918	D	5	304	185.447368421053	93	123.75	171.5	229.25	292.2	410.378289473684	118.3	188.5	328.5	531.75	755.9	10.5888157894737	2	3	7	13.25	19.7	23.4473684210526	4	7	15	28.25	45	14.7664473684211	2	4	10	17	29	2.04165704617244	1.16897652154092	1.39920161851723	1.79842046159756	2.40945640616693	3.22634169328237	0.0487671898759845	0.0167086834733894	0.0239164528086684
20180312	ben	1	NA	1	DMSO	None	ECA919	D	6	218	208.536697247706	92	131	200.5	259	312.6	496.522935779817	159.8	215.25	381	595.75	926.9	13.4266055045872	2	4	8	15	26.3	31.3165137614679	5	8	19	36	64.6	19.4587155963303	3	5	12	20.75	42.6	2.16590485272205	1.26342897206342	1.54798701298701	1.89799253034547	2.46124325236167	3.44155768671898	0.0527708264443924	0.0180213903743316	0.0282696177062374
20180312	ben	1	NA	1	DMSO	None	ECA880	D	7	239	210.518828451883	100.8	135	201	260.5	327.4	480.47280334728	145	233.5	408	556.5	958.8	12.7196652719665	3	5	9	14	28	28.4811715481172	6	10	20	32	64.2	18.2803347280335	3	6	12	19	41.2	2.13553098120058	1.24918032786885	1.4878307647572	1.91764705882353	2.50294117647059	3.23885011631771	0.0555772870034838	0.019660441426146	0.0285037237643873
20180312	ben	1	NA	1	DMSO	None	ECA881	D	8	392	228.020408163265	104.1	143.75	216.5	290	375	615.334183673469	151.5	224.75	467	768	1352.4	18.2448979591837	3	5	11	23	44	41.6352040816327	6	11	25	46.25	101	26.9387755102041	4	7	15	31	67.8000000000001	2.41295177414912	1.28041530054645	1.55598786203581	2.08094901464697	3.0619893769065	4.05416666666667	0.071818084269382	0.0215983734751329	0.0318039023546704
20180312	ben	1	NA	1	DMSO	None	ECA882	D	9	156	205.679487179487	92	130.5	203.5	270.5	321.5	496.00641025641	141.5	215.25	421.5	636.5	1032.5	13.5512820512821	3	5	10.5	18	30.5	30.6153846153846	6	10.75	22.5	38	74.5	19.3269230769231	4	6	14	25	47.5	2.26337900128058	1.27636499626028	1.54589757221336	1.96783337093863	2.68460591133005	3.78206349206349	0.0617279337214333	0.0233101499673984	0.0315801056338028
20180312	ben	1	NA	1	DMSO	None	N2	E	1	367	207.653950953678	98.2	139	195	250.5	328	569.043596730245	165.8	246.5	467	725.5	1162.6	15.8201634877384	3	5	11	20	33	35.1226158038147	6	11	24	43	78	22.3896457765668	4	7	15	28	47.4	2.55051527310085	1.35592149785698	1.71172761010043	2.3494623655914	3.23924075025694	3.85808979591837	0.0697321376204991	0.0215517908254042	0.0353047488470647
20180312	ben	1	NA	1	DMSO	None	ECA883	E	10	195	236.384615384615	97.6	149.5	237	296.5	373.4	556.846153846154	149	241	463	749	1090	14.9794871794872	3	5.5	11	20	33	36.2051282051282	7	13	23	47	83.8	21.9435897435897	4	7	15	28	50	2.19807956373214	1.27754625121714	1.55006489540388	1.98467432950192	2.58075848303393	3.38563534026949	0.0591832283420798	0.0222093695777906	0.0321976906483949
20180312	ben	1	NA	1	DMSO	None	ECA920	E	11	272	244.591911764706	110	163	235	302	377.7	650.621323529412	169.4	278.75	519.5	767.75	1308.7	20.2205882352941	3	6	13	24	45	45.7316176470588	9	14.75	30	49.25	106.7	29.1617647058824	5	9	18	35	66.9	2.44452446608116	1.35351959361393	1.6390890921204	2.07770393854408	3.09816194163714	4.09699137386914	0.0754549062333518	0.0254777070063694	0.0316081929632214
20180312	ben	1	NA	1	DMSO	None	ECA921	E	12	293	227.501706484642	94	141	230	286	353.2	563.255972696246	143.4	221	450	744	1187.4	16.2969283276451	3	5	12	21	36.6	36.6279863481229	6	12	27	44	85.8	23.4436860068259	4	6	16	30	53.8	2.28247218394689	1.2784965034965	1.53409090909091	2	2.59638554216867	3.92270210409745	0.0658008254601857	0.0209219858156028	0.032520325203252
20180312	ben	1	NA	1	DMSO	None	PTM	E	2	305	213.04262295082	119.4	155	209	259	293.6	578.219672131147	187	327	489	696	1084	15.1737704918033	3	6	11	18	33	34.0131147540984	7	14	25	39	73.6	21.8229508196721	4	9	15	26	48	2.60340580295371	1.36099005320379	1.72649572649573	2.31854838709677	3.24375	4.16842284739983	0.0653944038123921	0.020986497657757	0.0334928229665072
20180312	ben	1	NA	1	DMSO	None	ECA884	E	3	215	198.916279069767	98	138	186	241	299.2	503.781395348837	152	244.5	422	616	943.4	14.846511627907	3	5	10	17	27.6	30.353488372093	6	10.5	20	34.5	67.6	20.5720930232558	4	6	14	23	42.6	2.37807577748904	1.36110747051114	1.65731707317073	2.01094890510949	2.98332885596961	3.92004067224311	0.0722381536240962	0.0213681079844429	0.0325899376078588
20180312	ben	1	NA	1	DMSO	None	ECA917	E	4	384	211.619791666667	86.6	124.75	202	276	346.4	579.169270833333	125	211.25	453	797	1185	17.5833333333333	3	5	11	21	37	38.7369791666667	6	10	25	47.25	81.4	25.3645833333333	3.3	6.75	15.5	30.25	54	2.45923147943636	1.28590903748972	1.58079753071023	2.16333992094862	3.10921933374844	4.05331519891193	0.0766444529155045	0.0217527821939587	0.0328446086354191
20180312	ben	1	NA	1	DMSO	None	ECA918	E	5	310	212.587096774194	92.9	137.5	207	274.75	332.6	522.683870967742	141	223.75	452	677	1036.2	13.6677419354839	2	4	10	16	32	30.4709677419355	5	9	23	38	63.1	19.9516129032258	3	6	14	24	45.1	2.28712831119357	1.23504056795132	1.56790151863783	2.03939233933954	2.76021838223497	3.59824445907395	0.0577357019998107	0.0195701357466063	0.0278263403263403
20180312	ben	1	NA	1	DMSO	None	ECA919	E	6	233	212.381974248927	109.4	151	212	264	310.8	486.068669527897	169.2	231	434	610	1010.2	12.0987124463519	3	4	9	15	28	27.9442060085837	6.2	10	22	35	65	17.4549356223176	4	5	13	22	39	2.16246739165494	1.32727272727273	1.50331125827815	1.87234042553191	2.65625	3.33947855340622	0.0544133108752864	0.0209617537863162	0.0283018867924528
20180312	ben	1	NA	1	DMSO	None	ECA880	E	7	356	202.946629213483	97	133.75	201	261.5	311.5	451.491573033708	132.5	203	397.5	594.75	859	11.1657303370787	2	4	8	14	25	26.4325842696629	4	8	20	35.25	59	16.2668539325843	3	5	12	21	35.5	2.0826395555293	1.20159884594578	1.41001482521848	1.84402396259497	2.39315348283052	3.51544715447154	0.049706392830421	0.0171226184660479	0.0253646469189745
20180312	ben	1	NA	1	DMSO	None	ECA881	E	8	372	220.27688172043	109	142	212.5	277.5	330.7	558.104838709677	168.1	228.75	447	670.75	1129.7	16.3870967741935	3	5	10	18	35	37.6021505376344	6	11	24	40	82.9	23.9489247311828	4	6.75	15	25	51.8000000000001	2.30140000077859	1.2797342192691	1.55066906376587	2.045	2.85446912242687	3.80873625313525	0.0642424190562888	0.0209424083769634	0.0311298076923077
20180312	ben	1	NA	1	DMSO	None	ECA882	E	9	337	225.403560830861	100.2	140	220	287	355.4	570.454005934718	163.6	232	442	704	1182	16.3738872403561	3	5	10	20	37.4	37.1750741839763	6.6	11	25	44	79	23.9406528189911	4	6	15	28	52.4	2.30383291627572	1.30958762886598	1.6027397260274	2.00487804878049	2.77088948787062	3.73920222015351	0.0673588851961099	0.0201749033963799	0.0299003322259136
20180312	ben	1	NA	1	DMSO	None	N2	F	1	290	218.58275862069	97.9	146.75	202.5	267	359.8	618.406896551724	153.8	252.25	477	745.5	1244.2	18.2896551724138	3	5	12	21	34.1	39.7344827586207	5	10.25	25	41.75	78.2	25.9	3.9	6.25	17	29	49	2.54086961002846	1.34668240850059	1.67814485544008	2.31145484949833	3.19285858819448	4.01268414481898	0.0722719569328245	0.0221739130434783	0.0326683895978033
20180312	ben	1	NA	1	DMSO	None	ECA883	F	10	248	251.895161290323	96	174	244.5	314.25	392.3	680.883064516129	163.3	388.25	596	809.25	1290.9	20.1008064516129	4	8	15	24	40.3	48.4435483870968	11	21	35	51.25	98.3	29.5040322580645	6	12	21	32	64	2.542891435586	1.48345052737318	1.83712121212121	2.2567252851711	3.11380029758054	4.00519801980198	0.0725721584725505	0.0293382352941176	0.0414509104626042
20180312	ben	1	NA	1	DMSO	None	ECA920	F	11	357	219.411764705882	107	144	213	279	340.8	510.801120448179	158	222	404	631	1098.6	13.6694677871148	3	4	9	17	34	32.0112044817927	6	9	21	38	80.4	20.1176470588235	4	6	13	25	53	2.17126309220961	1.27272382157545	1.5	1.80803571428571	2.51295336787565	3.65679669030733	0.0559045211316087	0.0193924209207642	0.0265486725663717
20180312	ben	1	NA	1	DMSO	None	ECA921	F	12	400	231.5575	107	149	215.5	283	382.1	608.005	169.8	248.25	454	762.5	1263.7	18.5675	3	5	11	25	43	42.5375	6	11	27	52	95.1	27.1625	4	7	15	35	64.1	2.38593776863821	1.32796556122449	1.59632402234637	2.08027263527591	2.9285610636484	3.98918187964841	0.0698758280909814	0.0223470559291455	0.0316385389914802
20180312	ben	1	NA	1	DMSO	None	PTM	F	2	369	205.872628726287	110.8	144	201	250	302.2	523.39566395664	172.8	238	419	674	1003.6	13.8590785907859	3	4	9	17	31	30.5392953929539	6	9	21	36	70	19.5040650406504	3	5	12	25	44.2	2.39132531443541	1.31457719958918	1.55	2.05836575875486	3.08880308880309	3.95675675675676	0.0599912827006921	0.0193801344286781	0.0274509803921569
20180312	ben	1	NA	1	DMSO	None	ECA884	F	3	320	221.85	114.9	149.75	208	264.75	358.7	603.73125	195.9	318.75	474	749.5	1250.2	16.96875	3	6	11	22	39	38.734375	8	15	25	47	90	24.5875	5	9	16	30	57.2	2.55971779533486	1.40428571428571	1.73004677854938	2.31393657941646	3.25363215803951	3.91896841896842	0.0697988046214907	0.0239809523809524	0.0343654703260615
20180312	ben	1	NA	1	DMSO	None	ECA917	F	4	403	215.990074441687	101	135	203	274.5	335.8	577.429280397022	149	244.5	453	742.5	1227.8	16.9503722084367	3	5	11	21	37	38.2307692307692	6	11	26	46	87	24.7642679900744	4	7	15	30	54	2.46202588490113	1.34838709677419	1.6056891025641	2.0511811023622	3.07816590877773	4.25627902774013	0.0720440862337282	0.0227480282274803	0.0321718130067276
20180312	ben	1	NA	1	DMSO	None	ECA918	F	5	381	201.498687664042	97	134	186	251	313	473.131233595801	139	209	372	562	891	12.5879265091864	2	4	8	15	26	30.3175853018373	5	8	19	33	60	18.4041994750656	3	5	12	20	38	2.15450264195073	1.21367521367521	1.44705882352941	1.86220472440945	2.54761904761905	3.44878048780488	0.0556837775887502	0.0172413793103448	0.0263157894736842
20180312	ben	1	NA	1	DMSO	None	ECA919	F	6	383	217.208877284595	95	141.5	207	275	332.8	557.530026109661	152.2	227.5	438	703	1109.8	15.7258485639687	3	5	10	19	33	37.0574412532637	6	10	24	41	75.6	23.2088772845953	3.2	6	14	27.5	52	2.3210954197338	1.26525271317829	1.51514285714286	2.03181818181818	2.77628291370363	3.81694802040321	0.0623785826337484	0.0211567275996404	0.0287087912087912
20180312	ben	1	NA	1	DMSO	None	ECA880	F	7	236	210.305084745763	98.5	135.75	199.5	266	337	530.347457627119	142	211.25	432	712.5	1045.5	14.75	2	4	10	18	33	34.5127118644068	5	9	21	40.5	76.5	21.5720338983051	3	5	14	26	50	2.29302641639479	1.22391174716756	1.49803664921466	2.03090793296979	2.87320750329432	3.63543612737161	0.060834018310026	0.0196153846153846	0.0289333750390992
20180312	ben	1	NA	1	DMSO	None	ECA881	F	8	387	228.046511627907	107	148.5	217	287.5	361.8	566.679586563307	168.2	235.5	448	717	1125.4	15.5529715762274	3	5	9	18	35	37.2325581395349	6	10	24	43	82	23.1679586563308	4	6	13	27	51	2.24263934862525	1.30889918202424	1.49850299401198	1.97916666666667	2.64358843537415	3.56875	0.059348030726238	0.0214593755390719	0.0280898876404494
20180312	ben	1	NA	1	DMSO	None	ECA882	F	9	433	213.025404157044	96.8	143	207	262	321.8	513.161662817552	147.2	230	412	636	980.6	14.0762124711316	2	4	9	17	31.8	33.2332563510393	6	10	22	39	68.6	20.6443418013857	3	6	13	24	44	2.20757903571295	1.25034013605442	1.4949494949495	1.95959595959596	2.60344827586207	3.56043359563193	0.0582130068078113	0.0192081928312726	0.0272727272727273
20180312	ben	1	NA	1	DMSO	None	N2	G	1	312	203.214743589744	94	128.75	186	254.5	342.9	538.980769230769	133.2	227.25	421.5	691	1138.3	15.2179487179487	3	5	10	18	35	32.9551282051282	5	9	21	38	78	21.4294871794872	4	6	13	26	49.9	2.41474421349091	1.34601043997017	1.62121017471737	2.12712585034014	3.11642595764559	3.83742778960171	0.0679932747340166	0.0220994475138122	0.0311694587628866
20180312	ben	1	NA	1	DMSO	None	ECA883	G	10	298	252.281879194631	109.1	169.25	264.5	313.5	383.3	657.144295302013	162.1	368.5	594	828.75	1245.9	18.8691275167785	4	8	15	24	37	45.0738255033557	8	18	36	52	92.3	27.6275167785235	5.7	11	21	33.75	56.3	2.46268970631819	1.45356108160309	1.773229526519	2.24557085633432	2.9465132675298	3.7315073661674	0.0690117651868291	0.0263157894736842	0.0397222314222943
20180312	ben	1	NA	1	DMSO	None	ECA920	G	11	335	238.597014925373	89	146	231	305	400	636.716417910448	157.2	238.5	480	807	1394	19.5582089552239	3	7	12	25	44	45.4955223880597	8	13.5	28	53	102.6	28.9373134328358	5	9	17	34	64.2	2.4147684681132	1.32652400647366	1.61279059984857	2.10357142857143	3.01536515728311	3.84753326797564	0.0754198885076039	0.0229712272460364	0.0351660646984925
20180312	ben	1	NA	1	DMSO	None	ECA921	G	12	360	229.947222222222	98.8	144.75	216.5	295	359.6	584.283333333333	164.8	241.25	445	742	1233.4	16.9111111111111	3	5	10	20	37	39.8555555555556	7	11	25	45.25	93.1	25.0444444444444	4	7	15	29	56.2	2.30799967213387	1.29185390149419	1.53398478035282	1.99621212121212	2.77043575063613	3.74583179723503	0.066176212418039	0.0224635250712728	0.0311150220737382
20180312	ben	1	NA	1	DMSO	None	PTM	G	2	386	223.683937823834	102	146.25	208.5	276.75	358.5	629.715025906736	172	262	487	812.5	1292	18.9041450777202	3	5.25	11	25	41	41.1295336787565	7	12	25	49.5	90	27.0414507772021	4	8	15.5	34.75	59.5	2.56359908883934	1.3487898907689	1.64927500814598	2.20671003081137	3.22983942316199	4.28684971098266	0.0753879692219143	0.0234389305987914	0.0337350051565977
20180312	ben	1	NA	1	DMSO	None	ECA884	G	3	430	205.96976744186	102.9	141	191.5	254	318	539.618604651163	150	246.5	440	683.5	1075.7	15.1627906976744	2	4	9.5	18	33	33.4325581395349	5	10	22	39	74	21.553488372093	3	6	14	25	48	2.41870786464948	1.31413407578196	1.57968088570498	2.12293881407985	3.09141007917557	3.95249536423841	0.0638489189218128	0.02	0.029762257662892
20180312	ben	1	NA	1	DMSO	None	ECA917	G	4	310	208.809677419355	108.8	145.25	199	259.5	326.1	527.270967741935	178	259.5	465	636.75	943.7	13.4741935483871	3	5	9	16	29	31.5677419354839	7	11	23	35	67	19.4774193548387	4	7	14	22.75	42.1	2.38464775911873	1.39487645348837	1.64086605890603	2.1252850435949	2.89258141948878	3.75441431955778	0.0598506791925793	0.02335148215366	0.031936170212766
20180312	ben	1	NA	1	DMSO	None	ECA918	G	5	340	202.123529411765	97	134	186.5	248	319.1	481.026470588235	141.8	210.75	340	598	1037.3	13.2705882352941	2	4	7	15.25	29	29.6029411764706	5	8	16	33	67	18.9705882352941	3	5	10	21	43.1	2.16204876321134	1.22005568487836	1.43574660633484	1.83012820512821	2.49823943661972	3.80757763975155	0.0573380115363221	0.0188216228730177	0.025974025974026
20180312	ben	1	NA	1	DMSO	None	ECA919	G	6	408	218.404411764706	100	139	205	282.5	357.6	564.884803921569	161	228.75	421.5	720.25	1199	15.9044117647059	2.7	4	10	19	36	37.6519607843137	6	9.75	24	45	83	23.3455882352941	4	6	14	27	52.3	2.35256720253598	1.32777777777778	1.55466666666667	2.0847687400319	2.86852517985611	3.84321021184139	0.063604387829496	0.020219339942958	0.0283520674427941
20180312	ben	1	NA	1	DMSO	None	ECA880	G	7	372	217.817204301075	111.1	145.75	212.5	266	329	529.306451612903	179	239.5	468	651	1004.4	13.9086021505376	3	5	9	17	31	33.6370967741936	7	10	25	40	75	20.5537634408602	4	6	14	24	46.9	2.28081139285591	1.34412860821249	1.54074727532607	1.98818709965738	2.67944925641445	3.8192	0.0588198957152237	0.0216333725029377	0.0295422902888966
20180312	ben	1	NA	1	DMSO	None	ECA881	G	8	671	232.566318926975	105	149	229	285	367	592.66915052161	166	267.5	477	733	1261	17.1758569299553	3	6	10	21	42	39.4605067064083	7	13	26	46	97	24.8211624441133	5	9	15	29.5	60	2.34710454288279	1.30555555555556	1.61369509043928	2.07241379310345	2.80338164251208	3.88333333333333	0.0710153537690264	0.0234741784037559	0.0330882352941176
20180312	ben	1	NA	1	DMSO	None	ECA882	G	9	361	212.357340720222	106	141	203	265	319	510.174515235457	156	217	400	686	1042	13.7783933518006	3	4	9	17	30	33.4127423822715	6	9	21	41	73	20.196675900277	3	6	12	25	44	2.20291156092422	1.26388888888889	1.47169811320755	1.92513368983957	2.66187050359712	3.49753694581281	0.0564935650794239	0.0194174757281553	0.0275229357798165
20180312	ben	1	NA	1	NA	NA	NA	H	1	6	207.333333333333	109	147	175.5	249	337.5	449	144.5	210.75	277.5	709.5	925	10.5	3	4.25	7.5	18.25	21	22.3333333333333	7	8	11.5	34.5	48.5	14.1666666666667	4	4.5	8.5	23.75	30	1.88776532391866	1.28265765765766	1.43269230769231	1.57115384615385	2.27567873303167	2.80948446794448	0.0550713914891046	0.0197649572649573	0.0256410256410256
20180312	ben	1	NA	1	NA	NA	NA	H	10	22	221.954545454545	78.5	157	222.5	265.5	297.6	584.863636363636	143.5	301.75	493.5	721.25	1026.9	15.8181818181818	6	6	10.5	15.5	41.3	37.9545454545455	8.5	19	26.5	46.75	72.5	23.1818181818182	7.2	10	14	25.25	55.8	2.44511655803342	1.32106103973907	1.87714014919897	2.4392902556552	3.00733024691358	3.38771443021364	0.0697717261913285	0.0260793260793261	0.0393359643102265
20180312	ben	1	NA	1	NA	NA	NA	H	11	18	174.555555555556	64.8	86.75	183	256	283.6	376.166666666667	104	134.5	303	488.25	732.1	7.88888888888889	1.7	3.25	5	8.75	15	23.8888888888889	4.4	10	21.5	33	41.3	12.6111111111111	1.7	6	8.5	15.75	22.2	1.97427128049796	1.19543859649123	1.46433156796662	1.83452448172945	2.30763618677043	2.57082660928815	0.0456972394784807	0.0166194331983806	0.0250018940828851
20180312	ben	1	NA	1	NA	NA	NA	H	12	30	196.933333333333	84.9	119.5	160.5	259.25	328.1	533.3	141.8	202	292.5	737	1327	14.7	3	4	9.5	18.75	38.3	35.9	6	7	21	49	107.1	21.7	3.9	5	12	27	58.7	2.43443485929092	1.17194899817851	1.50768049155146	2.07955163043478	3.10585407848483	3.74851422550053	0.0707785928634846	0.0210275073258342	0.02645727221279
20180312	ben	1	NA	1	NA	NA	NA	H	2	14	200.571428571429	95	108.75	179.5	248.25	354.8	600.214285714286	139.7	250.75	512	960.5	1109.4	14.3571428571429	1.3	4	11	23.5	28.4	34.0714285714286	3.5	8.5	23	62.75	70	21.1428571428571	1.9	5	14	37.5	42.7	2.81292368270305	1.23169336384439	1.87844942734533	2.67075163398693	3.50910218813445	4.85359195402299	0.0615997644129407	0.0135449402891263	0.0250487329434698
20180312	ben	1	NA	1	NA	NA	NA	H	3	16	161.1875	75.5	101	138	160	271.5	402.1875	163	187.75	226	396	990	14.5	2.5	3	7.5	32.5	36	29.4375	4.5	6.75	20.5	41	70.5	19.3125	3	4	11	34.75	50	2.35959164291425	1.27970588235294	1.40277777777778	1.76099962607503	3.06651637570336	3.82635135135135	0.0891678503241768	0.0179365079365079	0.0219012605042017
20180312	ben	1	NA	1	NA	NA	NA	H	4	12	159.083333333333	89.6	95	150	190.25	236.3	345.166666666667	124.8	204	308	403.5	540.9	7.5	3	3	5.5	8.5	15.4	16.5833333333333	6.2	8	15	19	27.7	10.6666666666667	3.1	4	10	13	17.8	2.11994781014249	1.31583837510804	1.34735576923077	1.87838669950739	2.67923322683706	2.95782232299289	0.0498537036490954	0.0197303921568627	0.0222537878787879
20180312	ben	1	NA	1	NA	NA	NA	H	5	18	182.277777777778	82.7	100.5	184	244.75	289.9	456.055555555556	108.8	161.5	272	802.75	1031.8	12.4444444444444	1	1.5	4	19.75	35.5	25.3333333333333	3	5.25	9.5	44.25	69.1	18	1.7	3.25	5.5	31.5	52.3	2.18100583198322	1.17298747763864	1.37582735797022	1.77197247706422	2.97230113636364	3.40798418972332	0.0516196961777046	0.0101428571428571	0.0148226351351351
20180312	ben	1	NA	1	NA	NA	NA	H	6	22	148.545454545455	72.2	96.25	119.5	191.5	268.8	333.363636363636	95.1	135.25	263.5	381.5	540.9	8.31818181818182	1.1	3	6	10	11.9	24.5	3.1	9.25	16.5	31.75	35.8	14.3181818181818	1.1	5.25	10	17	22.9	2.04604720218731	1.12667837223714	1.44897660818713	1.89789377289377	2.29784798534799	2.91348604368932	0.0553695565941232	0.0137411095305832	0.0204872774122302
20180312	ben	1	NA	1	NA	NA	NA	H	7	18	179.777777777778	76.7	92.25	149	204	299.2	368.5	97.3	152.25	196	300.5	670.3	10.3888888888889	2	2.25	4	8.5	21.9	22.6111111111111	4.4	7	10	19.25	37.5	15.3333333333333	2.7	4	6	13.5	28.9	1.66223061865623	1.175	1.33474576271186	1.47115903773472	1.71102821892077	2.33678947368421	0.0460952248780635	0.0166233766233766	0.0220431601370751
20180312	ben	1	NA	1	NA	NA	NA	H	8	22	267.090909090909	128.6	179.75	241	305.75	383.7	726.181818181818	191.6	254.25	470	786.5	1166.3	22.4545454545455	3	4	9	19	32.2	53.1363636363636	7	10	25.5	44.5	87.3000000000001	33.1818181818182	5	5	13	29.25	50.2	2.23293589796269	1.36933826181031	1.54899665551839	1.91155141155141	2.51070166177011	3.60024589636305	0.055554892471441	0.0188320420055068	0.024567823480867
20180312	ben	1	NA	1	NA	NA	NA	H	9	19	166.736842105263	82.8	112.5	141	232	292.4	344.263157894737	119.8	167.5	234	481.5	627	9.68421052631579	1.8	4	8	10	16.6	22.8421052631579	6	8.5	23	28.5	44.8	13.8947368421053	2.8	5.5	13	16.5	22.2	1.95909525123382	1.14543010752688	1.26283846872082	1.92619926199262	2.43987269834053	3.14552388598956	0.0570439201386711	0.0154838709677419	0.025376013859359
20180312	ben	1	NA	2	Albendazole	DMSO	N2	A	1	203	124.847290640394	75	87.5	109	139	168	315.817733990148	142	185.5	248	325.5	419.4	9.2512315270936	2	4	5	8	12	20.2807881773399	5	8	11	17	28.8	12.6945812807882	3	5	7	10	17	2.31242365513284	1.492	1.88715894490212	2.21264367816092	2.6586969224776	3.23475887698516	0.0575216370073602	0.0208771929824561	0.0372685185185185
20180312	ben	1	NA	2	Albendazole	DMSO	ECA883	A	10	251	278.167330677291	131	197.5	268	333	445	771.776892430279	250	437	609	932.5	1448	21.9203187250996	5	9	14	23.5	44	51.3227091633466	13	21.5	35	56	108	31.2350597609562	7	13	19	34	64	2.61363111011182	1.65238095238095	1.94718830928598	2.29457364341085	3.12920053897922	4.30120481927711	0.0708715865293079	0.029535864978903	0.0407953852127129
20180312	ben	1	NA	2	Albendazole	DMSO	ECA920	A	11	462	225.770562770563	102	142.25	219.5	273.5	389.9	580.787878787879	166.3	229	434	708	1251.9	15.6168831168831	3	5	9	18	37	37.2099567099567	7	11	23	42	90.8000000000001	22.547619047619	4	6	13	25	55	2.32515358188268	1.35995364057813	1.54261363636364	2.00792866553736	2.88557145477894	3.9089846162107	0.0608186607039853	0.0196338137904168	0.0297872340425532
20180312	ben	1	NA	2	Albendazole	DMSO	ECA921	A	12	329	229.206686930091	94.6	138	213	298	390	600.112462006079	172.2	253	465	720	1306.4	16.4528875379939	3	5	10	20	39	38.7811550151976	7	12	24	42	88	24.0182370820669	4	7	14	27	57.2	2.40599872333039	1.34791666666667	1.62980769230769	2.14583333333333	2.9743119266055	3.78668102629078	0.0651663635592154	0.020576478013886	0.0304347826086957
20180312	ben	1	NA	2	Albendazole	DMSO	PTM	A	2	251	142.956175298805	81	98	122	157.5	201	351.92828685259	141	178.5	247	333.5	466	12.5418326693227	3	4	6	9	14	23.6175298804781	4	7	11	16	29	16.3346613545817	3	5	7	11	19	2.16922435872426	1.35265700483092	1.59560891196193	1.9375	2.56535525872713	3.11702127659574	0.0597042058089129	0.0238095238095238	0.0341687422166874
20180312	ben	1	NA	2	Albendazole	DMSO	ECA884	A	3	324	211.95987654321	111.2	142.5	197.5	254	325.7	567.117283950617	170.2	269	447.5	639.25	1134.9	14.4043209876543	3	4	8	15.25	28	32.8086419753086	6	10	21	32	64	20.2098765432099	3	6	12	21	42.4	2.45174045381517	1.33585106382979	1.62747866720845	2.15154994259472	3.05567669172932	4.03360366377254	0.0563814751078088	0.0194307400379507	0.0274537106728888
20180312	ben	1	NA	2	Albendazole	DMSO	ECA917	A	4	339	225.83185840708	121	155.5	217	276.5	352.2	617.218289085546	199.6	317.5	501	765.5	1221	16.7758112094395	3	6	11	19	35	37.7433628318584	8	14	26	41	78	23.6312684365782	4	9	15	26	49	2.57679278254811	1.41013013013013	1.76973529064969	2.18218623481781	3.24256594724221	4.22572706935123	0.0674818887553381	0.0223253541768442	0.030172974378983
20180312	ben	1	NA	2	Albendazole	DMSO	ECA918	A	5	203	258.679802955665	86	133	216	356	482.8	815.807881773399	138.6	198.5	514	1347.5	1804.4	24.5418719211823	3	5	13	37	59.8	56.6896551724138	6	9	28	87.5	132.4	35.0098522167488	4	5	16	55	88.2	2.67118371536808	1.20238095238095	1.49927078269324	2.4271186440678	3.55251515151515	4.66757619738752	0.0800456541098365	0.0205596340036174	0.0287087912087912
20180312	ben	1	NA	2	Albendazole	DMSO	ECA919	A	6	267	251.052434456929	98.2	154	229	327	440.6	666.531835205992	165.2	266.5	492	854.5	1415.8	18.0149812734082	3	5.5	10	21	39	41.3782771535581	7	12	24	43.5	95.4	24.9588014981273	4	7	14	26	57	2.42795315331876	1.30929977025272	1.58150490730643	2.19123505976096	3.04326079326079	3.96978447373928	0.0631561576118088	0.0223720349563046	0.0296592775041051
20180312	ben	1	NA	2	Albendazole	DMSO	ECA880	A	7	153	190.575163398693	76.6	134	188	235	275	412.43137254902	148.8	247	339	467	679.8	12.1307189542484	3	5	8	13	19	23.9346405228758	6	11	16	24	42.8	15.5555555555556	3.2	6	10	17	25.8	2.04656350217938	1.27044064937803	1.52517985611511	1.89304812834225	2.33165829145729	2.85049508489723	0.0553035954247553	0.0284093211752786	0.0336134453781513
20180312	ben	1	NA	2	Albendazole	DMSO	ECA881	A	8	251	158.693227091633	84	113	146	190.5	244	342.127490039841	132	201.5	281	391.5	541	9.02788844621514	2	4	6	10	16	18.9322709163347	5	8	13	20	34	11.99203187251	3	5	8	12.5	20	2.06582895933009	1.30088495575221	1.51070075757576	1.89024390243902	2.40163543376207	3.23703703703704	0.0513009527323293	0.0222222222222222	0.030690737833595
20180312	ben	1	NA	2	Albendazole	DMSO	ECA882	A	9	311	207.376205787781	91	131	192	257.5	340	493.192926045016	160	231	373	587.5	1034	11.8617363344051	3	4	7	13	28	29.2797427652733	6	10	19	35.5	72	17.0610932475884	4	6	11	19	43	2.21094208425704	1.36018957345972	1.53224974200206	2.03614457831325	2.57685452384994	3.4	0.0516329081556772	0.0180722891566265	0.0262877544556736
20180312	ben	1	NA	2	Albendazole	DMSO	N2	B	1	303	117.234323432343	72	86	111	138	162.4	282.742574257426	140.2	186.5	250	317	400	7.48844884488449	3	4	6	8	12	15.8646864686469	5	7	11	16	25	9.95049504950495	3	4.5	8	11	16	2.33970823556813	1.52639804639805	1.84949727691663	2.16071428571429	2.72653958944282	3.33582554517134	0.0584729089994745	0.0286263736263736	0.0357142857142857
20180312	ben	1	NA	2	Albendazole	DMSO	ECA883	B	10	239	250.012552301255	100.8	158	242	313	393.4	639.627615062761	164.8	287	512	784	1388	17.0083682008368	3.8	6	11	20	39.4	40.489539748954	8	15.5	27	45	97.2	24.4225941422594	4	7.5	16	26	56.2	2.35948249571251	1.35722084367246	1.71321594818863	2.07876712328767	2.83202472144847	3.6690414507772	0.0623443829967747	0.0254396098061866	0.0335903342579098
20180312	ben	1	NA	2	Albendazole	DMSO	ECA920	B	11	264	224.621212121212	90.3	133.5	215	283	383.7	612.931818181818	152.5	229	453.5	726.25	1274.2	17.8181818181818	3	4.75	10	21	39	41.4393939393939	7	11	24	44.25	87.4	25.8825757575758	3	6	13	27	54	2.44280499700181	1.351872909699	1.59412933127345	2.12891617523665	2.94267035538901	3.99806451612903	0.0671185962750644	0.0213580754600596	0.0312014751552795
20180312	ben	1	NA	2	Albendazole	DMSO	ECA921	B	12	331	229.250755287009	105	144	224	286	353	636.812688821752	178	279.5	481	765	1287	18.8549848942598	3	6	11	21	40	42.833836858006	8	14	27	45.5	89	26.8398791540785	5	8	15	28	60	2.53627747289437	1.43478260869565	1.66996699669967	2.14859437751004	3.14135546334716	4.28688524590164	0.0731288716395596	0.0242914979757085	0.0334030683403068
20180312	ben	1	NA	2	Albendazole	DMSO	PTM	B	2	285	141.056140350877	77.4	98	131	172	200.2	330.550877192982	140	197	281	374	475.4	9.10877192982456	3	4	6	10	14	18.8842105263158	5	8	13	19	27.6	12.0631578947368	3	5	8	12	18	2.21721907401747	1.44207613128763	1.74452554744526	2.09883720930233	2.57575757575758	3.10066666666667	0.0552322844052817	0.025062893081761	0.0335195530726257
20180312	ben	1	NA	2	Albendazole	DMSO	ECA884	B	3	381	228.02624671916	105	152	214	278	355	616.503937007874	184	285	473	740	1207	16.1889763779528	3	6	10	19	34	36.4855643044619	6	14	23	40	78	22.6404199475066	4	8	14	24	47	2.48714332268059	1.42446043165468	1.72463768115942	2.19323671497585	3.06652360515021	3.99651567944251	0.0644264181314224	0.0232558139534884	0.0306748466257669
20180312	ben	1	NA	2	Albendazole	DMSO	ECA917	B	4	377	240.190981432361	102.2	159	230	303	378	656.917771883289	187.6	311	486	799	1304.8	18.0954907161804	3.6	6	10	21	36.4	41.5490716180371	8	15	24	45	82.4	25.5305039787798	5	8	13	27	52	2.50409378103723	1.42655872266262	1.78512396694215	2.18604651162791	2.94973544973545	4.0105241438983	0.0657962783723383	0.0232558139534884	0.0323886639676113
20180312	ben	1	NA	2	Albendazole	DMSO	ECA918	B	5	333	232.546546546547	107.2	152	218	295	365.8	536.678678678679	152.6	244	431	638	1011.6	13.042042042042	3	4	8	14	27.8	30.2312312312312	5	9	19	34	63.8	17.7687687687688	3	5	11	19	37	2.12767008137415	1.19452159389167	1.4869109947644	1.85492227979275	2.61333333333333	3.41640519946212	0.0487880039736236	0.0170551670551671	0.0233918128654971
20180312	ben	1	NA	2	Albendazole	DMSO	ECA919	B	6	387	243.739018087855	117	158	221	294.5	411.2	611.635658914729	188.2	279.5	461	701	1271.60000000001	15.9741602067183	3	5	9	18	39	36.9870801033592	7	12	22	39	86.4	22.0025839793282	4	6	12	23	54.4	2.34720650380993	1.28105872622002	1.51883433651993	2.00298507462687	3.08692537816542	3.86067756078119	0.0580613831196535	0.0197636670562265	0.0267918027491656
20180312	ben	1	NA	2	Albendazole	DMSO	ECA880	B	7	256	178.80859375	89	118.75	167.5	210	266	399.90625	150.5	223.75	296.5	425.25	616.5	11.81640625	3	4	7	12	19.5	24.5859375	6	9	14	23.25	40	15.87890625	4	5.75	9	14.25	27	2.06337710699713	1.26739713774597	1.53249306197965	1.89573885109599	2.41182782125726	2.95290570175439	0.0546655486431438	0.0225563909774436	0.0324525012025012
20180312	ben	1	NA	2	Albendazole	DMSO	ECA881	B	8	270	162.733333333333	85	109.25	152.5	193	235	344.72962962963	140	203.25	276.5	371.75	510.4	9.2	2	4	6	9	13	19.4592592592593	5	8	12.5	19	29	12.3592592592593	3	5	8	12	18.1	1.97660460635479	1.29748566830936	1.51284762941866	1.82515298851538	2.2393503364248	2.93735039696646	0.0474736772093764	0.0214824982841455	0.0289855072463768
20180312	ben	1	NA	2	Albendazole	DMSO	ECA882	B	9	352	200.130681818182	91	132.75	192.5	256	310.6	475.5	149.3	246	410	628.75	861.400000000001	13.3011363636364	3	6	10	17	28.9	32.9630681818182	8	13	24	42	66	19.1221590909091	4	8	13	24	41.8000000000001	2.26051054599926	1.40340982546865	1.65352551039312	2.10775862068966	2.65602908299934	3.43923297534782	0.0617698700908359	0.0236791973583947	0.0347076461769115
20180312	ben	1	NA	2	Albendazole	DMSO	N2	C	1	259	126.027027027027	79	92	117	141.5	165.2	311.057915057915	143	189.5	251	317	383.8	10.1467181467181	2	4	5	8	12	19.9073359073359	5	7	11	15	25	13.5212355212355	3	5	7	10	15.2	2.27297974307883	1.45073207358278	1.73743844839715	2.07874015748031	2.65976741704897	3.25449033724896	0.0600337223206481	0.0228851866201731	0.0339559552634613
20180312	ben	1	NA	2	Albendazole	DMSO	ECA883	C	10	400	256.185	116	176	242	316.25	412.3	705.445	207.7	304	518	872.75	1481	20.16	4	6	11	25	45.1	47.615	8	14.75	28	52.25	107.2	29.4075	5	8	16	34	68	2.48621509697771	1.40806475835761	1.67964842600765	2.15289622101736	2.91565854237087	4.25811020099119	0.0684516360529643	0.0224668715674913	0.0320645130322085
20180312	ben	1	NA	2	Albendazole	DMSO	ECA920	C	11	440	218.470454545455	108.9	145.75	205.5	264.25	337	535.720454545455	181	245.5	420	588	1068.9	14.6318181818182	3	4	9	15	30.1	33.3	7	10	22	34	69	20.7318181818182	4	6	12	20	42	2.24764922945271	1.32222442113596	1.56708198489752	1.97597539880838	2.63383917396746	3.59282851262052	0.0574002027133708	0.0195027231825716	0.0281492324734926
20180312	ben	1	NA	2	Albendazole	DMSO	ECA921	C	12	392	217.375	97	139.75	205	269	355	518.622448979592	157.2	218.75	396	634	1049.7	14.7576530612245	3	4	8	16	30	32.0025510204082	7	10	21	37	76.9	19.6071428571429	4	5.75	12	21.25	44.9	2.18258535879173	1.30116908421736	1.52556009113347	1.92979501665942	2.54549487650838	3.44350984067479	0.0575391421303287	0.0208552631578947	0.0286945812807882
20180312	ben	1	NA	2	Albendazole	DMSO	PTM	C	2	214	170.490654205607	89	110	155	203.25	262.1	446.327102803738	175.3	269.5	377	515.5	733.7	12.7196261682243	3	6	9	14	21.7	26.1915887850467	7.3	13	19	28	43.4	17.1495327102804	4	8	12	18	28	2.51305361050703	1.57122641509434	1.93868374688005	2.39868028948489	3.07661290322581	3.59751552795031	0.0668992312945573	0.0314219686574709	0.0423033483922402
20180312	ben	1	NA	2	Albendazole	DMSO	ECA884	C	3	425	190.658823529412	97	127	178	239	293.6	460.978823529412	141.2	213	382	560	856	11.0188235294118	2	4	7	13	23.6	25.1576470588235	4.40000000000001	7	18	29	53	15.16	3	4	10	17	32.6	2.23162991334571	1.25215513917804	1.53333333333333	1.95945945945946	2.61089494163424	3.56630036630037	0.0511474192107449	0.0173013493253373	0.0245901639344262
20180312	ben	1	NA	2	Albendazole	DMSO	ECA917	C	4	230	209.739130434783	113.9	155.5	202.5	250.75	294.1	520.004347826087	198.7	275.75	440.5	619	925.8	13.1782608695652	3	5	9	15.75	26	29.0391304347826	7	12	21	32	61.2	18.0565217391304	4	7	13	20	37	2.35438677586505	1.46633316008316	1.70240411999241	2.03996542093364	2.76229508196721	3.85294055463547	0.0585703423761511	0.0215673175745118	0.0305676855895196
20180312	ben	1	NA	2	Albendazole	DMSO	ECA918	C	5	351	236.592592592593	103	155	219	294	391	575.809116809117	153	265.5	466	717.5	1075	14.7777777777778	3	4	9	17.5	29	33.4472934472934	6	10	21	37	65	20.3333333333333	3	5.5	12	23	39	2.25147202802906	1.23255813953488	1.49634146341463	2.02843601895735	2.65981222573732	3.56179775280899	0.0539869546922627	0.0191082802547771	0.0257898237445959
20180312	ben	1	NA	2	Albendazole	DMSO	ECA919	C	6	456	244.719298245614	108.5	155.75	224.5	308.25	404	593.116228070175	177	279	473	671	1191	15.1973684210526	3	5	9.5	16	32.5	35.3004385964912	7	12	24	38	76.5	21.1491228070175	4	7	13	22	47	2.29089852760768	1.23163992869875	1.52222582738482	2.0420440424796	2.83321212121212	3.62937946884576	0.0574121857983347	0.0205346601450498	0.0284172111065741
20180312	ben	1	NA	2	Albendazole	DMSO	ECA880	C	7	307	181.762214983713	95.6	128	173	221	271	390.947882736156	167.6	220	337	448	663.000000000001	10.4690553745928	3	5	8	11	20.4	22.3452768729642	6	9	15	25	42.4	13.7752442996743	4	6	10	15	28	2.07709910909758	1.22783625730994	1.51365601013488	1.96135265700483	2.49074676910056	3.13616071428572	0.0520422007153343	0.0228241054221574	0.03095064318949
20180312	ben	1	NA	2	Albendazole	DMSO	ECA881	C	8	156	189.326923076923	94.5	132.75	183	233.25	275	492.846153846154	156	289	421.5	603	818	14.1282051282051	3	6	10.5	17	26.5	30.6217948717949	8	13.75	22.5	36.25	57.5	19.3525641025641	4	9	14	24	36.5	2.44461875238695	1.57066052227343	1.81417143044878	2.2933526519143	3.0153743315508	3.45439792275235	0.0669374086834379	0.0303954175905395	0.039534430971187
20180312	ben	1	NA	2	Albendazole	DMSO	ECA882	C	9	337	230.219584569733	110.6	155	226	277	351	580.928783382789	182.6	282	461	675	1059.4	15.5459940652819	3	6	10	17	33	36.3560830860534	7	13	25	39	73.4	22.1780415430267	4	8	14	23	47.4	2.36801163710528	1.42100015578751	1.68846153846154	2.06227106227106	2.6953781512605	4.03174603174603	0.0601200171916889	0.0228313671061763	0.032258064516129
20180312	ben	1	NA	2	Albendazole	DMSO	N2	D	1	290	135.41724137931	79.9	101	126.5	161	190.2	336.206896551724	171	235	300.5	390.5	506.2	9.51034482758621	3	5	7	10	16	19.2793103448276	7	10.25	14	19	30.1	12.5379310344828	4	7	9	13	22	2.46398999086505	1.57988193624557	1.8937898089172	2.30527237973877	2.93133453950202	3.52736386420597	0.0672490226537677	0.0309838998211091	0.0411311961587346
20180312	ben	1	NA	2	Albendazole	DMSO	ECA883	D	10	306	267.147058823529	130	178.25	256.5	328	419.5	673.856209150327	225.5	346.25	534	848.25	1324.5	17.4183006535948	3	6.25	11	22.75	37.5	41.9117647058824	9	16	28	50	88.5	25.0196078431373	5	9	16	30	57.5	2.34764010169008	1.48749218261413	1.72236842105263	2.17157388663968	2.71935193519352	3.47015484515484	0.0573660327437449	0.0237157855268091	0.0327971730902912
20180312	ben	1	NA	2	Albendazole	DMSO	ECA920	D	11	454	229.378854625551	108	148.25	210.5	278.75	383.5	591.303964757709	184.3	243.75	444	690.75	1270.8	16.726872246696	3	5	9	18	39	38.8810572687225	7	10	24	40.75	90.7	24.0352422907489	4	6	13	25	56.7	2.31821802314216	1.34013157894737	1.57646103896104	2.02912621359223	2.74884976789458	3.61671083291452	0.0647570426153445	0.0214285714285714	0.0286401098901099
20180312	ben	1	NA	2	Albendazole	DMSO	ECA921	D	12	415	232.614457831325	102.8	145.5	229	287.5	381.6	621.768674698795	173.4	284	495	776.5	1290	17.2433734939759	3	7	11	21	38	40.6096385542169	8	16	27	48	89	24.7638554216867	4	10	15	29	57	2.48416055235674	1.3608378870674	1.69157608695652	2.18222222222222	3.12049883840991	4.02042693509198	0.0691315601907775	0.0227272727272727	0.0336741925685937
20180312	ben	1	NA	2	Albendazole	DMSO	PTM	D	2	269	155.7843866171	82.8	102	138	181	230.4	408.53531598513	165	232	322	460	599	12.5613382899628	3	5	8	12	17	25.3791821561338	7	10	16	25	35	16.6802973977695	4	7	10	16	23	2.45676412714811	1.49433433433433	1.83962264150943	2.28260869565217	2.93032786885246	3.55230368009273	0.0650618147837983	0.0282753122508637	0.04
20180312	ben	1	NA	2	Albendazole	DMSO	ECA884	D	3	418	222.614832535885	105	145	215	278	346.6	581.394736842105	180	267.25	485.5	725.75	1104.7	14.4114832535885	3	5	10	18	32	32.9186602870813	6	11	23	38	74.3	20.1866028708134	3.7	7	13	24	46	2.41896678738932	1.39185676392573	1.71772464578673	2.16637272192828	2.96199040347436	3.81528122415219	0.0593721193990916	0.0218032872971696	0.0299434049434049
20180312	ben	1	NA	2	Albendazole	DMSO	ECA917	D	4	421	212.007125890736	103	144	201	262	337	546.1567695962	178	262	439	667	1146	13.3824228028504	3	5	9	17	31	30.790973871734	6	11	21	35	66	18.9287410926366	4	6	13	21	44	2.41583628628949	1.39716312056738	1.72297297297297	2.13235294117647	2.93298969072165	3.80188679245283	0.0576400379361707	0.0211640211640212	0.0303030303030303
20180312	ben	1	NA	2	Albendazole	DMSO	ECA918	D	5	409	233.902200488998	105	151	210	289	381	563.665036674817	172.6	246	450	687	1108.8	13.5158924205379	3	4	8	15	29	31.799511002445	6	10	20	36	70	18.4523227383863	3	5	10	20	40.4	2.25254217043975	1.22718556119571	1.47796610169492	2.04405286343612	2.68586387434555	3.73550387596899	0.0492610841567779	0.0170261941448382	0.025
20180312	ben	1	NA	2	Albendazole	DMSO	ECA919	D	6	419	243.852028639618	99	159	240	301.5	380.4	582.236276849642	183.8	280	488	653	991	15.255369928401	3	5	9	15	27	36.0668257756563	8	12	24	36	61.2	20.9594272076372	4	6	12	21	39	2.23756519414549	1.29438907345884	1.55372177306942	1.98823529411765	2.56548132183908	3.51516150296638	0.0529206065464049	0.0223463687150838	0.0287769784172662
20180312	ben	1	NA	2	Albendazole	DMSO	ECA880	D	7	216	181.578703703704	94.5	131	171	215	257	422.587962962963	175.5	244.75	338.5	472.5	613	12.3148148148148	3	5	8	12	17	26.9814814814815	7	10	16	25	36.5	16.4814814814815	4	7	10	15	23	2.1521570254065	1.33961323763955	1.63813249869588	2.00581395348837	2.46883685380767	3.18587365350664	0.0550098788720452	0.0246103529031737	0.0329219960367501
20180312	ben	1	NA	2	Albendazole	DMSO	ECA881	D	8	336	176.113095238095	87.5	119.75	165	220	266.5	422.5	166.5	218.5	358	528	714	11.9732142857143	3	4.75	9	15	22	26.1696428571429	7	10	18	32	49	16.5208333333333	4	5	12	21	31.5	2.31174613884855	1.34471109040075	1.6972687400319	2.12228260869565	2.72128882260046	3.52900584795322	0.061715992274961	0.0246156176626524	0.0356614539306847
20180312	ben	1	NA	2	Albendazole	DMSO	ECA882	D	9	366	218.475409836066	98	136.25	213	276	340	522.412568306011	140	222.5	444.5	665.25	964	13.1120218579235	2	4	9	15	28	31.2486338797814	6	9	21	37.75	63	18.6393442622951	3	5	12	21.75	39	2.20910332646944	1.30205195783133	1.53513931888545	1.96045598237379	2.52404276757725	3.61007518796993	0.053912638930038	0.018961179007908	0.0264609566878484
20180312	ben	1	NA	2	Albendazole	DMSO	N2	E	1	291	129.044673539519	77	98	119	149.5	185	299.446735395189	135	196.5	262	339	468	7.86941580756014	2	4	6	8	12	16.3436426116838	5	7	12	17	26	10.5463917525773	3	5	8	11	18	2.24210068718002	1.42857142857143	1.76649144506287	2.08730158730159	2.59155439663914	3.25206611570248	0.0543662535305546	0.0245901639344262	0.0334208175117266
20180312	ben	1	NA	2	Albendazole	DMSO	ECA883	E	10	347	268.63976945245	102.4	169.5	260	334	456.8	739.948126801153	171.6	343	550	899.5	1552	20.7550432276657	4	7	12	24	49.4	49.2737752161383	8.6	18	30	52.5	116.4	30.2824207492795	5	10	16	34	74.4	2.47789065805522	1.40514058996032	1.715	2.17482517482518	2.99404264337097	3.99883670363123	0.0682283679350996	0.0246107331821618	0.0344604238884024
20180312	ben	1	NA	2	Albendazole	DMSO	ECA920	E	11	385	229.220779220779	101.8	148	217	277	367.6	599.007792207792	171.2	239	444	670	1282.6	16.7896103896104	3	5	9	18	37	40.0467532467532	6	12	24	38	91	24.438961038961	4	6	13	24	57.2	2.33010071621	1.30728744939271	1.58264462809917	2.00749063670412	2.74712643678161	3.77098201936376	0.0612775506425496	0.020358387257342	0.0288461538461538
20180312	ben	1	NA	2	Albendazole	DMSO	ECA921	E	12	390	240.761538461538	105	147.25	228	299	406.4	646.938461538462	180.8	251	464	769.25	1454	18.4153846153846	3	5	10	21	44.1	42.5333333333333	7	11	24	44.5	110.3	26.6589743589744	4	6.25	14	28.75	67.1	2.38330538990239	1.34811594202899	1.5908039329092	2.03729100561386	2.84669908940397	3.91284322752188	0.0655918568867217	0.0209753597188152	0.0298608857884491
20180312	ben	1	NA	2	Albendazole	DMSO	PTM	E	2	322	135.416149068323	84.1	102	125	160.5	189.9	302.291925465839	152.6	200.25	265.5	346.75	431.8	7.61801242236025	2	4	6	8	12	15.2111801242236	5	7.25	12	17	24	10.0683229813665	3	5	8	11	15	2.17952542476921	1.41167618059159	1.65383630986236	2.04374551542693	2.54607547169811	3.1892313517607	0.0516624035548061	0.0238285714285714	0.0333892617449664
20180312	ben	1	NA	2	Albendazole	DMSO	ECA884	E	3	265	225.018867924528	98.8	150	211	290	365.2	611.698113207547	160	283	481	773	1184.6	16.2452830188679	3	5	10	18	32.6	37.3471698113208	6	11	24	39	69.6	23.1245283018868	4	7	13	25	44.2	2.47164695122931	1.35525576785419	1.66666666666667	2.19594594594595	2.98076923076923	3.97508864954432	0.0622246135037117	0.0197647058823529	0.0291970802919708
20180312	ben	1	NA	2	Albendazole	DMSO	ECA917	E	4	250	256.684	126.7	175	240.5	329	407.3	744.856	221.1	363.5	600	923.25	1455.5	20.064	3.9	7	13	22	40	46.756	8	15	29	52	98.3	28.62	5	10	16.5	30	57.1	2.69333377886408	1.39875	1.84266409266409	2.45830463466246	3.38840706417206	4.32806296086217	0.0702181413351593	0.0250941422594142	0.0352941176470588
20180312	ben	1	NA	2	Albendazole	DMSO	ECA918	E	5	387	264.599483204134	118	169	244	327.5	442.800000000001	699.821705426357	199.6	285	556	892.5	1457	18.1136950904393	3	5	10	22	43	41.7312661498708	6	11	26	49	98.4	25.2403100775194	4	6	14	31	60.4	2.44467899188194	1.32177593153637	1.62078318610304	2.2135231316726	3.09551787222066	3.78679538999345	0.0598662998163194	0.0187281621243885	0.0273349937733499
20180312	ben	1	NA	2	Albendazole	DMSO	ECA919	E	6	362	260.801104972376	118.1	168.5	238	320.75	419.7	696.580110497238	205	314.25	529.5	829.25	1415.7	18.7292817679558	4	6	11	20	42	45.292817679558	8	13	27	48	101.8	26.3563535911602	5	7.25	15	27	60.8000000000001	2.47410009366912	1.30469052224371	1.63006524725275	2.16350378678384	3.24977106227106	3.89923724299563	0.0637239279169851	0.022815424414466	0.0315049301269774
20180312	ben	1	NA	2	Albendazole	DMSO	ECA880	E	7	310	187.283870967742	98.8	133.25	176	227.5	281.1	426.535483870968	178.7	243.25	362.5	505	752.8	11.5612903225806	3	5	9	13	22	25.0225806451613	6	10	19	29	48	15.7903225806452	4	6	12	18	27.2	2.21387241026164	1.30399215686275	1.66498908561727	1.99839254705027	2.63888888888889	3.35472392638037	0.0565966431239058	0.0224905329015971	0.0341151903651904
20180312	ben	1	NA	2	Albendazole	DMSO	ECA881	E	8	271	172.132841328413	92	118	161	219	269	386.583025830258	148	227.5	351	497.5	703	10.3173431734317	3	5	8	14	20	21.9667896678967	6	9.5	18	30	44	14.0073800738007	4	6	11	18.5	28	2.19331104893013	1.38709677419355	1.65227079796265	2.03225806451613	2.56500352360817	3.28089887640449	0.0572284340889907	0.0241935483870968	0.0342868338557994
20180312	ben	1	NA	2	Albendazole	DMSO	ECA882	E	9	369	241.086720867209	95	148	246	312	382.2	615.138211382114	145.4	249	526	754	1215.2	16.6178861788618	3	6	11	20	37.2	37.9620596205962	6	11	28	42	88.4	23.4742547425474	4	7	16	27	54	2.31904081213472	1.30645027049521	1.6322869955157	2.1259842519685	2.68	3.58600688468158	0.0637993262763886	0.0229559204840104	0.033210332103321
20180312	ben	1	NA	2	Albendazole	DMSO	N2	F	1	288	150.923611111111	81.7	99	128	171.5	246	372.243055555556	142.7	194.75	280	425.25	682.8	10.9861111111111	2	4	7	11.25	19	21.0972222222222	5	7	13	22.25	42.3	14.2534722222222	3	5	9	15	27	2.29215325747888	1.43462962962963	1.76082305852043	2.14537684537685	2.70514455782313	3.39915659904263	0.0598282258430869	0.0223970037453184	0.0341883328673935
20180312	ben	1	NA	2	Albendazole	DMSO	ECA883	F	10	353	255.116147308782	124.2	178	249	305	394.6	654.832861189802	211	341	530	758	1238.8	16.9631728045326	3	6	12	18	38	40.2549575070822	8	14	27	43	87.8	24.4107648725212	4	8	16	26	54	2.3648232273454	1.40272251308901	1.73837209302326	2.11231884057971	2.68604651162791	3.73855761724614	0.0572962576738424	0.0217581165749003	0.0334448160535117
20180312	ben	1	NA	2	Albendazole	DMSO	ECA920	F	11	396	213.030303030303	89	133.75	209.5	268.25	364.5	518.108585858586	130	207	414.5	604.5	1091	13.7474747474747	2	4	9	15	32	32.8560606060606	5	9	22	34	76.5	19.6515151515152	3	5	12.5	20	46	2.18195553707243	1.2396331738437	1.47693889541716	1.92121080893816	2.4950487012987	3.5737726851693	0.0559358137589638	0.0192024087501536	0.0284024859161227
20180312	ben	1	NA	2	Albendazole	DMSO	ECA921	F	12	411	234.372262773723	114	153	224	281.5	381	580.588807785888	183	272.5	464	664	1224	15.8929440389294	3	6	10	18	36	37.3406326034063	8	13	25	40	85	22.9440389294404	5	8	14	24	53	2.279016717347	1.38888888888889	1.63137254901961	2.02066115702479	2.6794689119171	3.48062015503876	0.0603005853113604	0.0230414746543779	0.0304530279143096
20180312	ben	1	NA	2	Albendazole	DMSO	PTM	F	2	315	157.273015873016	90.4	112.5	148	190	236	376.349206349206	152.2	220	328	450.5	672.6	9.93015873015873	3	5	7	12	19.6	20.6634920634921	5	9	14	24	40	13.2634920634921	4	6	10	15.5	26.6	2.29186980492084	1.44736199473042	1.71155327342747	2.14893617021277	2.74872084523889	3.33355342136855	0.0573465082960468	0.0230954290296712	0.036038961038961
20180312	ben	1	NA	2	Albendazole	DMSO	ECA884	F	3	451	221.962305986696	98	139	218	271	356	611.39689578714	175	264	467	766	1243	15.90022172949	3	5	9	19	32	37.1818181818182	6	11	23	44	81	22.5454545454545	4	6	13	26	49	2.51652110486587	1.43373493975904	1.72798645320197	2.2085308056872	3.12272016675352	4.16465863453815	0.0620640403587214	0.0217391304347826	0.0297084318360914
20180312	ben	1	NA	2	Albendazole	DMSO	ECA917	F	4	276	206.108695652174	103	138.75	191	258.5	325	525.123188405797	178.5	254.25	453	613.5	961.5	13.3369565217391	3	5	9	15	27	30.3949275362319	6.5	11	22	34	59.5	18.6594202898551	4	6	13	21	37	2.41839499763593	1.45471783980583	1.74187158236986	2.15123694337548	2.90180272108844	3.73280423280423	0.0603283452102466	0.0236267723568159	0.0326623376623377
20180312	ben	1	NA	2	Albendazole	DMSO	ECA918	F	5	464	253.004310344828	105.3	155	235	321.25	421.8	705.950431034483	170.6	264.5	549.5	866	1520.9	18.6659482758621	3	5	10	19	44.7	45.0840517241379	6	10	28	47.25	106	26.4504310344828	4	6	14	26	62.4	2.54023455761613	1.29082037822195	1.58638141246837	2.2326912835079	3.2661004784689	4.362757750976	0.0636833914249469	0.0195408895265423	0.0273858183756886
20180312	ben	1	NA	2	Albendazole	DMSO	ECA919	F	6	286	242.059440559441	113	160.25	219	310	392	575.010489510489	194.5	268.5	450	766	1076	14.6993006993007	3	5	10	19	30	33.2167832167832	8	10.25	22	40	64.5	20.2762237762238	4	6	13	25	42.5	2.25461788730945	1.23483144122941	1.47014450036843	2	2.81656844005522	3.66922514619883	0.0545437251043101	0.02032352435037	0.0281832121762835
20180312	ben	1	NA	2	Albendazole	DMSO	ECA880	F	7	292	174.184931506849	93.1	129.5	170	202.25	243	398.116438356164	174.1	234	311	413	637.600000000001	11.9212328767123	3	5	7	10	18	25.1267123287671	6.1	10	15	21	38.8000000000001	16.1506849315068	4	6	10	13	23.9	2.1129638820713	1.32156954156954	1.55027151555044	1.94652945924132	2.46793284852236	3.11487739032621	0.0548903649542057	0.0248140495867769	0.032
20180312	ben	1	NA	2	Albendazole	DMSO	ECA881	F	8	295	169.037288135593	92	122.5	158	206.5	263.4	390.230508474576	165.4	232	323	453.5	693.4	10.1796610169492	3	4	7	11	21	22.5728813559322	7	10	17	27	44.6	13.728813559322	4	6	10	15	28.6	2.22926064983418	1.38257575757576	1.68025731210663	2.05243445692884	2.57013888888889	3.31811912225705	0.0552239304977295	0.0240385542168675	0.032025641025641
20180312	ben	1	NA	2	Albendazole	DMSO	ECA882	F	9	397	244.700251889169	117.6	164	236	298	375.4	615.191435768262	195.4	298	492	727	1210.2	16.2115869017632	3.6	6	10	18	36	37.9269521410579	8	13	26	41	86	23.2896725440806	5	7	15	24	52.4	2.32290291501603	1.40272727272727	1.65822784810127	2.06296296296296	2.69230769230769	3.67722055888224	0.0587587607431087	0.0220508772994961	0.03
20180312	ben	1	NA	2	Albendazole	DMSO	N2	G	1	305	152.580327868852	84	103	134	183	235.8	375.377049180328	168.4	219	316	408	688.4	11.127868852459	3	5	8	12	21	21.5672131147541	6	9	15	22	45	14.5639344262295	4	6	10	15	28	2.37471095072401	1.52338830584708	1.78651685393258	2.2265625	2.84615384615385	3.4781433142775	0.0658895697673883	0.0271751203258053	0.0408163265306122
20180312	ben	1	NA	2	Albendazole	DMSO	ECA883	G	10	476	259.048319327731	109.5	163.5	238.5	301.25	464	739.699579831933	176	308	488	861.25	1735	21.6449579831933	4	7	10	24.25	54.5	52.5651260504202	8	16	26	50	133	32.0063025210084	5	10	14	31	82.5	2.48890716038968	1.37617217200304	1.65562088110499	2.08607810940468	3.10926479715624	4.27843466470212	0.0739343647261781	0.0245757837215991	0.031858927924665
20180312	ben	1	NA	2	Albendazole	DMSO	ECA920	G	11	479	221.025052192067	96.8	135.5	206	268.5	391.4	587.473903966597	134.4	209.5	401	703	1393.2	16.9832985386221	2	4	9	19	46	39.3235908141962	6	9	22	41	105	24.4405010438413	3	5	13	25	66.2	2.31831129489616	1.28754439370878	1.47503784584662	1.94420600858369	2.67891014634944	4.12473624071605	0.0661170583074593	0.019047619047619	0.0265554480980013
20180312	ben	1	NA	2	Albendazole	DMSO	ECA921	G	12	375	239.864	116.4	150	221	291.5	410	651.181333333333	182.4	255.5	459	746	1383.8	19.032	3	5	10	21.5	44	43.168	7	10	25	48	101.6	27.4186666666667	4	6	14	29	64.2	2.40454922263424	1.35631257139018	1.5836038961039	2.10041841004184	2.98056426332288	3.88353598342508	0.0658025103531141	0.0214902363823227	0.0294599807135969
20180312	ben	1	NA	2	Albendazole	DMSO	PTM	G	2	325	147.381538461538	79	101	127	175	221.4	350.529230769231	148	192	287	383	574	9.34153846153846	2	4	6	10	16.6	20.2	4.4	7	12	20	35.6	12.6984615384615	3	5	8	13	22.6	2.24070057908774	1.40952180324415	1.62048192771084	2.11797752808989	2.67948717948718	3.27834449178332	0.0544206745037379	0.0217408490789786	0.0306122448979592
20180312	ben	1	NA	2	Albendazole	DMSO	ECA884	G	3	515	226.947572815534	102.4	144.5	217	275.5	372.6	632.959223300971	172.4	254.5	485	774	1353.4	17.2660194174757	3	5.5	9	20	40	39.1553398058252	7	11	23	42.5	91.6	24.4077669902913	4	7	13	26	57.6	2.51126234032977	1.40604088219473	1.68975903614458	2.19090909090909	3.0315898713159	4.09469607971109	0.0666049762702702	0.0213990509719884	0.0295749624162908
20180312	ben	1	NA	2	Albendazole	DMSO	ECA917	G	4	347	291.230547550432	113	172	269	371	504.4	866.438040345821	186	352.5	617	1120	1783.8	28.2564841498559	5	8	14	32.5	59	61.5475504322767	9	16	32	70	138.6	38.7867435158501	6	11	19	43	90.4	2.66434960676525	1.28082510812909	1.68053848405034	2.32258064516129	3.4512386663811	4.67805829228243	0.10230759763486	0.0256904938576964	0.0354984677950568
20180312	ben	1	NA	2	Albendazole	DMSO	ECA918	G	5	465	255.860215053763	128	162	229	320	428	676.705376344086	190.4	295	545	863	1364.4	17.4451612903226	3	5	10	20	38	40.0064516129032	7	11	26	44	88.6	24.4279569892473	4	6	14	27	54	2.46941384604125	1.27048611111111	1.60189573459716	2.22033898305085	3.08616780045351	4.00274022652539	0.0600713051537111	0.0204081632653061	0.0275862068965517
20180312	ben	1	NA	2	Albendazole	DMSO	ECA919	G	6	492	272.896341463415	106.1	159	254.5	340.75	469.6	770.542682926829	157.1	301.75	533	937	1838.4	21.7784552845528	4	6	11	25.25	58.9	52.0264227642276	8	13	26	55.25	138.7	30.9756097560976	5	8	15	33.25	85.9	2.52881537752958	1.25780845556514	1.52663461538462	2.20475863184281	3.30348530274392	4.16790919606709	0.0713450825606492	0.0224974463738509	0.0300940478286016
20180312	ben	1	NA	2	Albendazole	DMSO	ECA880	G	7	304	174.694078947368	94	126.5	162	216.5	261	382.171052631579	175.9	230.75	323.5	430.5	613.1	10.0230263157895	3	5	8	11	19	20.6513157894737	6	9	16	23	36	13.3322368421053	4	6	10	15	24.7	2.13722541788746	1.3898301795245	1.59344790547798	1.96118597254771	2.47615095521453	3.22135313857086	0.0549036393706725	0.0243612264452252	0.0320384615384615
20180312	ben	1	NA	2	Albendazole	DMSO	ECA881	G	8	199	154.422110552764	85	102	138	188.5	227.6	357.190954773869	141.2	217.5	292	386	527.2	9.77889447236181	2	4	6	9	15.2	21.9949748743719	5	9	14	21.5	33	13.4974874371859	3	5	8	12.5	20.2	2.15351622323446	1.38049006010171	1.64928612772526	1.95135135135135	2.48706896551724	3.14086661002549	0.0517473502801235	0.0239500056299966	0.0314144736842105
20180312	ben	1	NA	2	Albendazole	DMSO	ECA882	G	9	390	243.348717948718	111.9	149	230.5	298.75	403.2	632.135897435897	151	233	477	746.75	1422.7	17.4153846153846	3	4	10	18	42.1	40.9025641025641	6	10	24	42.75	102.2	25.3205128205128	3	6	13	25	67.1	2.29073993474755	1.28827482709122	1.51280063815057	2.05299530516432	2.614687100894	3.79944087542933	0.0602732898160857	0.0188679245283019	0.026972850458179
20180312	ben	1	NA	2	NA	NA	NA	H	1	28	121.607142857143	80.7	91.75	111	134.75	171.5	282.642857142857	152.7	194.75	240.5	309.25	399.6	6.75	2	3	5	8	11.3	14.25	4	6.75	11	16.25	26.2	8.78571428571429	2	4	7	11	15.3	2.25905185970387	1.51514713474445	1.8515406162465	2.21749598715891	2.61488218610232	3.1700730994152	0.0519190916697029	0.0204732581470975	0.0293794440853264
20180312	ben	1	NA	2	NA	NA	NA	H	10	32	203.625	91	124	201	242.25	297.6	519.09375	182.6	253	339	504.75	721.8	18.71875	4	6	9	13.25	24.7	37.3125	8	11.75	18.5	29	36.8	24.1875	5.1	7	11.5	17.25	26.9	2.21448659698205	1.46641330689579	1.6360891523935	2.03112033195021	2.33115739616225	3.1156043956044	0.0856577843451326	0.0201723113487819	0.0284504681539706
20180312	ben	1	NA	2	NA	NA	NA	H	11	42	206.02380952381	101	137.25	193	255	330.4	530.452380952381	129.7	209	365.5	698.75	1260.8	13.047619047619	2	3	5.5	18.25	36.9	30.5238095238095	4.2	7.25	14	40.5	80.8	18.9285714285714	3	4	9.5	22.75	53.7	2.27358397895844	1.26259328358209	1.42815632494926	1.67186985444247	3.13426659125189	4.25028859806161	0.0544223711018234	0.0159543074726321	0.0207684993084371
20180312	ben	1	NA	2	NA	NA	NA	H	12	22	181.636363636364	87.8	104.5	164.5	214.75	263	482.363636363636	130.1	198	349.5	514.5	986.5	13.7727272727273	3	3.25	7.5	16	35.3	30.1363636363636	6	7	15	43.75	65.2	19.4090909090909	4	4	10.5	15.75	47.7	2.38028323371676	1.2372641509434	1.35252192982456	1.85645443925234	3.46364612660726	4.32330316742081	0.0688556086934561	0.0208552631578947	0.0244512062595088
20180312	ben	1	NA	2	NA	NA	NA	H	2	12	130	84.5	93.5	108.5	177.5	190.1	292.166666666667	209.1	266.25	306.5	328.75	360.4	6.5	3.2	5.75	7	8	8.9	19.6666666666667	6.2	10.25	14	16	50.2	8.58333333333333	3.4	7	8	11	11	2.41337089274815	1.57640931372549	1.68355419090713	2.10905705187024	3.2827380952381	3.42651629072682	0.0542836116538243	0.0327825512227363	0.0357707162921348
20180312	ben	1	NA	2	NA	NA	NA	H	3	17	193	122.6	138	187	232	273.8	388.941176470588	188.2	240	418	528	591.4	9.58823529411765	3	6	8	10	19.8	19.4117647058824	9.2	14	20	23	29.2	11.5882352941176	3.6	8	10	14	22.2	2.01829014111465	1.55469484191245	1.67065868263473	1.86774193548387	2.22368421052632	2.75003244646334	0.0599571071571538	0.0202291070033845	0.025830258302583
20180312	ben	1	NA	2	NA	NA	NA	H	4	22	190.136363636364	73.1	98	152.5	249.25	375.4	424.409090909091	93.4	162.75	269.5	542	666.3	13.8181818181818	3	6	9.5	18	26.5	26.3181818181818	6.1	11.25	20	28	36.4	16.5909090909091	3.1	6.25	12.5	20	24.9	1.99557472189597	1.19060665362035	1.41744582043344	1.8074070033817	2.27083136402306	3.01945093457944	0.08487918431606	0.0239995685470823	0.0285656331498116
20180312	ben	1	NA	2	NA	NA	NA	H	5	44	209.909090909091	83.7	109.75	167	269.75	393.1	528.454545454545	127.6	197	390	665.25	1326.6	13.9090909090909	2	4	9	15.25	40.6	30.1818181818182	6	8.75	22	36.25	77.8000000000001	18.3409090909091	3	5	11.5	18.5	56.2000000000001	2.27738127824902	1.15738396624473	1.60849444672974	2.20041666666667	3.03675228712175	3.47173487524467	0.0639824265617762	0.0186591654946085	0.025047947832758
20180312	ben	1	NA	2	NA	NA	NA	H	6	28	198.285714285714	78.4	88.5	200	286.25	313.3	483.642857142857	108.5	208.5	330.5	697.5	925.6	13.6428571428571	3	4	7.5	14.25	27.6	29.6428571428571	7	9	20	40	52.6	17.9642857142857	4	5	10	21	37.3	2.26782832484441	1.23663051608078	1.42065792545327	1.73774490042732	2.94695581464599	3.44724517906336	0.0675033257404016	0.0182604289815909	0.0234303912647862
20180312	ben	1	NA	2	NA	NA	NA	H	7	24	204.833333333333	96.3	114	163.5	227.5	284.2	624.75	129	219	328.5	587.75	706.6	24.9583333333333	1.3	3	7	14.25	34	58.6666666666667	3.3	8	16.5	33.25	86.7	35.125	2	4.75	9	19.25	45.7	2.44030859789931	1.31119155354449	1.48937908496732	1.85388089662094	2.59487666034156	5.03611523611524	0.0738926461486111	0.0118589743589744	0.0272190149738409
20180312	ben	1	NA	2	NA	NA	NA	H	8	17	134.529411764706	78	91	138	167	196	317.941176470588	208.4	258	293	352	424.8	7.41176470588235	3.6	6	7	8	11.2	22.8823529411765	8.2	10	14	19	50.8	9.64705882352941	4	7	9	10	15.4	2.5315880321904	1.60519114688129	1.79591836734694	1.94897959183673	2.93181818181818	4.71147642679901	0.0622321281658202	0.0285584297413233	0.0317460317460317
20180312	ben	1	NA	2	NA	NA	NA	H	9	34	186.411764705882	85.3	117.5	156	232.5	321.9	404.323529411765	130.2	173.75	254	493	828	8.97058823529412	2	3	5	9.75	22.8	24.1470588235294	4.3	6	15.5	25.75	46.8	13	3	4	6.5	15.75	29.8	1.97253273449599	1.23981935483871	1.37725	1.71229761688194	2.43398446978889	2.9441875	0.0406355980628585	0.0142709196354598	0.0229139991463935
20180312	ben	1	NA	3	DMSO	None	N2	A	1	313	209.271565495208	96.2	138	190	251	338.8	530.507987220447	162.4	230	411	626	1143.6	12.7252396166134	2	4	7	14	30.8	29.1246006389776	6	9	18	31	63.6	17.5143769968051	3	5	10	18	42.8	2.30284004989583	1.31350532544379	1.5952380952381	2.0634328358209	2.82843137254902	3.56953672171175	0.0552941197593184	0.0178571428571429	0.024390243902439
20180312	ben	1	NA	3	DMSO	None	ECA883	A	10	229	247.991266375546	98.6	149	239	302	418	666.628820960699	170	284	505	756	1314	17.9956331877729	3	6	11	19	39	43.2183406113537	7.8	14	26	43	91.4	26.0829694323144	4	8	14	25	57.4	2.42587027600539	1.42458916615946	1.7208480565371	2.19558359621451	2.92307692307692	3.86297763861565	0.0630879391344505	0.0214607885930453	0.0313725490196078
20180312	ben	1	NA	3	DMSO	None	ECA920	A	11	296	227.800675675676	84	133	221.5	290.25	387.5	591.459459459459	116	205.75	452	846.75	1306	14.9527027027027	2	3	8	21	38	36.7128378378378	4	8.75	23	50.25	93.5	21.7804054054054	2	4.75	12	30.25	57.5	2.29346027157056	1.19755244755245	1.44542944785276	1.92796122245736	2.88008622216973	4.01454545454545	0.05534499889459	0.0151515151515152	0.0247678808284869
20180312	ben	1	NA	3	DMSO	None	ECA921	A	12	377	225.883289124668	102.2	143	218	273	377.2	574.973474801061	167.6	255	455	774	1206.2	14.6710875331565	3	5	9	20	34.4	35.8514588859416	7	12	24	45	83.4	21.3129973474801	4	7	13	28	51	2.34500654075685	1.34464359718193	1.54450261780105	2.02880658436214	2.95726495726496	3.8208210635718	0.0605384997295991	0.022156862745098	0.0280898876404494
20180312	ben	1	NA	3	DMSO	None	PTM	A	2	176	207.840909090909	115.5	147	202	245.5	304	495.926136363636	184.5	251.75	403	600.5	888.5	11.5909090909091	3	4	7	13	19.5	26.6875	6	8	16.5	29	47	16.0681818181818	3	4.75	10	17	28	2.20578331816564	1.37867647058824	1.61775474422442	1.94424935924603	2.46667306426848	3.50019673421208	0.0470296591886346	0.0179106073567151	0.0233584718208092
20180312	ben	1	NA	3	DMSO	None	ECA884	A	3	341	233.818181818182	121	160	229	284	359	657.507331378299	182	318	510	864	1350	16.3870967741935	3	6	9	21	36	40.4985337243402	7	14	24	49	87	23.8533724340176	4	8	13	28	53	2.59781611348809	1.38775510204082	1.72131147540984	2.19431279620853	3.33529411764706	4.30396475770925	0.0643184279454227	0.0206611570247934	0.0283018867924528
20180312	ben	1	NA	3	DMSO	None	ECA917	A	4	168	220.755952380952	107.7	151	201.5	262	345.1	555.184523809524	161.5	241.75	420	691.25	1207.5	12.8154761904762	2	4	7	15	27.3	30.875	6	9	19	33.5	70.9	18.452380952381	3	5	11	21	42.6	2.28603376493973	1.35175438596491	1.52662990521747	1.97363843168741	2.86860521235521	3.58709604519774	0.0505025518413132	0.0178097345132743	0.0244429590017825
20180312	ben	1	NA	3	DMSO	None	ECA918	A	5	375	225.832	96.4	142.5	215	277	367.8	625.592	165	247	476	820.5	1354.6	15.7466666666667	3	4.5	9	22	39	38.488	6	10.5	23	51	91.6	23.2346666666667	4	6	13	29.5	58	2.52427043071426	1.37086247086247	1.61417497231451	2.15384615384615	3.12366318016218	4.30967908902691	0.0643170170410497	0.0194560404807084	0.0276052581444085
20180312	ben	1	NA	3	DMSO	None	ECA919	A	6	297	221.804713804714	105	150	204	273	347	607.387205387205	172.6	263	433	766	1299.8	15.4848484848485	3	5	9	20	36.8000000000001	37.7407407407407	6	11	23	45	88.4	22.5959595959596	4	6	12	27	53.8000000000001	2.49165916534055	1.34656370656371	1.61607142857143	2.10878661087866	3.09459459459459	4.28628844006902	0.0639695611214047	0.0196852425180599	0.0267857142857143
20180312	ben	1	NA	3	DMSO	None	ECA880	A	7	276	215.978260869565	99	135	198.5	273.75	350	565.257246376812	141	212.75	397	687.5	1149	13.7934782608696	2	3	7	15	29	35.6775362318841	5	8	21	38.25	78	20.6413043478261	3	4	10	22	47	2.28216907775638	1.27421307506053	1.5120682480233	1.97877426832802	2.70205570291777	3.74384920634921	0.0501074940423791	0.0137931034482759	0.0235064338235294
20180312	ben	1	NA	3	DMSO	None	ECA881	A	8	305	246.308196721311	112	153	237	309	405.4	717.003278688525	163.4	284	533	986	1433.6	19.4524590163934	3	6	11	24	46.2	47.8918032786885	7	13	27	63	104.2	28.9245901639344	4	8	16	39	62.8000000000001	2.6067879210206	1.35727136431784	1.6797153024911	2.28744939271255	3.36567164179104	4.24532710280374	0.0702485289156644	0.0220757020757021	0.03125
20180312	ben	1	NA	3	DMSO	None	ECA882	A	9	315	234.190476190476	103	143.5	218	300.5	387.6	628.044444444444	152.6	230.5	460	815.5	1415.8	16.847619047619	2	4	9	22	41.6	40.1365079365079	6	9	23	48.5	98	24.3301587301587	3	6	13	30	61.6	2.37037169939425	1.30784898161947	1.52010489510489	2.02928870292887	3.03853751187085	3.98336327318551	0.0642564540521285	0.0178738738738739	0.0262468999724442
20180312	ben	1	NA	3	DMSO	None	N2	B	1	349	223.30659025788	101.8	145	206	287	371.6	605.094555873926	143.6	236	448	746	1289.8	15.1776504297994	3	4	9	19	36	35.4097421203438	6	9	22	41	80.4	21.4011461318052	3	6	12	24	48.2	2.42848887101181	1.27031837360951	1.53508771929825	2.18450184501845	3.0414201183432	4.09572350006085	0.0626733381238438	0.0190355635925256	0.0271493212669683
20180312	ben	1	NA	3	DMSO	None	ECA883	B	10	263	241.802281368821	103.2	174	235	292	378	600.003802281369	183	312.5	493	709.5	1240.2	15.106463878327	3	6.5	10	19	34	35.7414448669202	8	16	26	39.5	84.8	21.361216730038	4	9	14	25.5	50.8	2.33427095758826	1.40574025352786	1.71746492501209	2.07602339181287	2.88349223481441	3.67462109653138	0.0594769003413391	0.0224215246636771	0.0323627984918307
20180312	ben	1	NA	3	DMSO	None	ECA920	B	11	330	206.357575757576	90.9	134.25	192.5	262.75	307.4	503.839393939394	141.8	215.25	396.5	585.75	1080.8	12.930303030303	2	4	8	14	26	31.4909090909091	6	10	20	32	66.3000000000001	18.6121212121212	3	5	11	19.75	41	2.21278585713248	1.28470191226097	1.51806802078413	1.92792310556693	2.57250299043062	3.46340136054422	0.0544692309256359	0.0186106771329497	0.0268877477216838
20180312	ben	1	NA	3	DMSO	None	ECA921	B	12	406	238.039408866995	118.5	170	230.5	283	354.5	613.827586206897	187	288	485	727.5	1238.5	16.4704433497537	3	6	10	18	35	39.3768472906404	8	13	25	43	84.5	23.7857142857143	5	8	13	25	50.5	2.36811539079729	1.4	1.61009485094851	2.03647540983607	2.79802320828413	3.97641329258976	0.0621422039779523	0.0217865957850769	0.0308438026866808
20180312	ben	1	NA	3	DMSO	None	PTM	B	2	309	228.200647249191	106.8	144	221	284	366.2	625.362459546926	169.8	266	499	768	1293.2	14.9352750809061	2	5	9	18	32	36.7313915857605	6	11	24	41	81	21.336569579288	3	6	13	25	46.6	2.51314030299075	1.36440929786724	1.6775956284153	2.22631578947368	3.13380281690141	3.91040238450074	0.0573384410467136	0.0193801344286781	0.0277777777777778
20180312	ben	1	NA	3	DMSO	None	ECA884	B	3	383	213.399477806789	104.4	140	202	262.5	330	578.697127937337	165.6	225.5	439	731	1197.6	14.4073107049608	3	4	9	17	28	35	6	9	21	38.5	72.8	20.6292428198433	3	5	12	23	42.8	2.45391587391489	1.29882067673316	1.57100840336134	2.11926605504587	3.02553895149437	4.14637826646171	0.0589293908698241	0.0185531325718242	0.0255323772272925
20180312	ben	1	NA	3	DMSO	None	ECA917	B	4	258	228.496124031008	111.7	152.25	214.5	288.5	352.2	661.895348837209	178.1	285	548	802.25	1300.2	16.7364341085271	3	5	11	21	34.3	41.1627906976744	6	12.5	28	47.5	85	24.6666666666667	4	7	16	30.75	48.6	2.66056386379484	1.38549331103679	1.69654189091493	2.20372927213645	3.41658784253721	4.40518401039477	0.065760400111474	0.0207477168949772	0.0294117647058824
20180312	ben	1	NA	3	DMSO	None	ECA918	B	5	363	213.435261707989	112	144.5	202	266	322	518.371900826446	179.2	235	426	639	1004	11.7603305785124	3	4	8	14	24	28.7768595041322	6	8	19	33.5	58	16.7300275482094	3.2	5	11	20	35.8	2.2595452121758	1.38058829775937	1.55060456784595	1.95212765957447	2.68016431924883	3.54519230769231	0.0491896401966857	0.0198098381266698	0.0257787622871383
20180312	ben	1	NA	3	DMSO	None	ECA919	B	6	388	232.579896907216	113.7	155	216	283.25	362.5	647.89175257732	163.8	269.25	490.5	815	1237.2	16.8170103092784	3	5	9	18	34	40.659793814433	6	12	25	44.25	87.3	24.4536082474227	3	7	14	26.25	53.3	2.50405214189256	1.36465327775673	1.60964912280702	2.17456741167988	3.2015655105973	4.26874809509296	0.0629335625686859	0.0214459418380788	0.0281492324734926
20180312	ben	1	NA	3	DMSO	None	ECA880	B	7	322	200.965838509317	93	131.25	195	259.75	302.9	481.829192546584	133	217.25	399.5	624.5	951.9	11.1273291925466	2	4	8	13	22.9	27.7795031055901	5	8	20	33	57	16.2950310559006	2	5	11	18.75	33.9	2.22549549027439	1.27297748123436	1.51902587519026	1.93694500701044	2.65738636363636	3.64946378485399	0.0487850699942975	0.0172513454255531	0.0250261506276151
20180312	ben	1	NA	3	DMSO	None	ECA881	B	8	370	231.459459459459	106.8	159	219.5	280	367.3	640.540540540541	174.3	284	479	847	1417.3	16.5540540540541	3	5	10	23	37.1	39.8162162162162	7	12	25	49	95.3000000000001	24.2837837837838	4	7	14	30.75	58.1	2.52635560696883	1.3761387329591	1.61931264218395	2.14794163626889	3.21998651512233	4.19277452229299	0.0665789149354161	0.0197825664919433	0.0289161687826736
20180312	ben	1	NA	3	DMSO	None	ECA882	B	9	149	207.03355704698	88	146	208	266	310.6	506.281879194631	142.2	233	421	606	1018	13.261744966443	3	5	9	14	30	30.3691275167785	6.8	12	21	33	68.0000000000001	18.6778523489933	4	7	12	20	41.4	2.28334609698053	1.39592990390051	1.58730158730159	1.91970802919708	2.68944099378882	3.55564952095488	0.0618515995215873	0.0202430618538001	0.029126213592233
20180312	ben	1	NA	3	DMSO	None	N2	C	1	374	219.521390374332	96	137	201	273.75	372.7	610.588235294118	143.6	221.25	429	782.5	1311.9	15.2245989304813	2	4	8	19.75	33	36.0909090909091	5	8	19	42.75	83.4	21.7780748663102	3	5	11	26.25	48	2.44675876118104	1.30527169505272	1.55888073107865	2.10441503518174	3.11850792253521	4.21265991471215	0.0601277408296007	0.018231859883236	0.0264904552129222
20180312	ben	1	NA	3	DMSO	None	ECA883	C	10	333	238.513513513514	111	157	227	297	382	627.903903903904	173.4	282	484	772	1339.2	17.2582582582583	3	5	10	21	39.8	40.009009009009	7	14	26	44	89	24.5495495495495	4	7	14	27	58.8	2.41966373862305	1.3967032967033	1.66225165562914	2.0875	2.95	4.06636814190071	0.0650899511103692	0.0204361196533408	0.0276679841897233
20180312	ben	1	NA	3	DMSO	None	ECA920	C	11	376	216.587765957447	97	139	208.5	273.25	328.5	536.268617021277	138	213	400	652.25	1114	13.6276595744681	2	4	8	15	31	33.1117021276596	5	9	22	37	72.5	19.6595744680851	3	5	11	22	43	2.20731189688444	1.26482809004155	1.47157871198569	1.88680333119795	2.56422101449275	3.69032661679222	0.0545326619395091	0.0194489976043374	0.025144075155917
20180312	ben	1	NA	3	DMSO	None	ECA921	C	12	326	240.941717791411	118	165.25	235	298.75	361	622.941717791411	190.5	297.5	489.5	775.5	1234.5	16.3251533742331	3	6	11	20	35	39.7208588957055	8	13	26.5	49.75	82.5	23.9325153374233	4	8	15	27.75	51	2.39278533909311	1.37990046595594	1.61630338846464	2.08566790595382	2.77238896357933	3.93326185592641	0.0621381877954321	0.0223338986432562	0.0301661190215407
20180312	ben	1	NA	3	DMSO	None	PTM	C	2	349	216.378223495702	106	146	203	269	330	599.951289398281	175.8	254	463	730	1215.2	14.4040114613181	2	4	9	17	32	34.7048710601719	6	10	24	38	78.2	20.6819484240688	3	6	13	24	47	2.5369662321022	1.37886316581969	1.68292682926829	2.21390374331551	3.09714285714286	4.22254412254412	0.0603035081551913	0.019569769655435	0.028169014084507
20180312	ben	1	NA	3	DMSO	None	ECA884	C	3	361	222.698060941828	89	139	214	290	377	664.288088642659	146	259	504	905	1414	17.7036011080332	3	6	10	24	39	41.5761772853186	6	12	26	55	98	25.4404432132964	4	9	14	34	56	2.71120235573259	1.37704918032787	1.7005076142132	2.38235294117647	3.46085011185682	4.70059880239521	0.0752044068235602	0.0227272727272727	0.0324074074074074
20180312	ben	1	NA	3	DMSO	None	ECA917	C	4	402	227.251243781095	112	151.25	220.5	280	353.9	620.922885572139	180.1	247.5	488	753	1320.9	16.089552238806	3	5	9	17	38.8000000000001	39.1592039800995	6	11	23.5	38	92.9	23.4726368159204	3	7	13	23	53.9	2.47824503870596	1.39747622135754	1.62760117680827	2.12487220952062	3.02764464224581	4.12621870397644	0.0632770951137774	0.021008778455587	0.0273411183471817
20180312	ben	1	NA	3	DMSO	None	ECA918	C	5	386	226.709844559585	103	158.25	219	275.75	347	595.823834196891	155.5	272	470	754.5	1220.5	15.8471502590674	2	5	9	18	33	35.4715025906736	6	10	24	41	78.5	21.6424870466321	3	6	13	27	48	2.40250793352074	1.31251691841265	1.55721665302782	2.07492405230485	2.98683410698497	3.98267224460283	0.0625842819693517	0.0186915887850467	0.0256372678794297
20180312	ben	1	NA	3	DMSO	None	ECA919	C	6	324	218.666666666667	98.3	144	208.5	266.75	350.4	582.148148148148	151.6	244.75	432.5	705.25	1320.4	14.358024691358	3	4	8.5	17	35.7	35.5030864197531	6	10.75	22	41.25	86	21.0432098765432	3	6	12	24.25	53.7	2.41472501080735	1.31231850117096	1.52514792899408	2.02107907383137	3.15601509322285	4.07357667834065	0.0601843478199081	0.0191663599558336	0.0260707935994828
20180312	ben	1	NA	3	DMSO	None	ECA880	C	7	306	217.088235294118	108.5	140	212.5	266.75	335.5	551.74183006536	152.5	231	437.5	661	1119.5	13.2320261437908	2	4	8	16.75	30	32.4248366013072	6	9.25	21	37	79	19.1928104575163	3	5	12	23	45	2.34446744716808	1.31349754932764	1.53323292009423	1.97397999325615	2.90157342657343	3.93559523809524	0.0555442861462524	0.0181406828465652	0.0260869565217391
20180312	ben	1	NA	3	DMSO	None	ECA881	C	8	333	222.21021021021	106.4	147	220	274	338.8	595.732732732733	167	291	483	714	1164.8	14.984984984985	3	6	9	17	34	37.4984984984985	7	14	24	40	79.2	22.1111111111111	4	8	14	24	47	2.50013261478466	1.38443175921121	1.69953051643192	2.14391143911439	3.07236842105263	4.14659905341447	0.0620210517120584	0.0197894736842105	0.0304568527918782
20180312	ben	1	NA	3	DMSO	None	ECA882	C	9	340	213.214705882353	86	134	207	272.25	343	549.744117647059	118.8	204	431	691.25	1154.9	14.1205882352941	2	4	8	16	33	34.8764705882353	5	9	22	37.25	83	20.7205882352941	2.9	5	11	23	50	2.27544372049716	1.26164021164021	1.44451283313843	1.9406847047034	2.64937183160679	3.94897583885022	0.0584038028943658	0.0178465765004227	0.0256410256410256
20180312	ben	1	NA	3	DMSO	None	N2	D	1	331	214.996978851964	104	145	197	270.5	338	559.450151057402	168	239	451	735	1080	13.1540785498489	2	4	8	17	30	30.3474320241692	6	9	21	36	65	18.4350453172205	3	5	12	22	39	2.39934705374553	1.34905660377358	1.57869969397771	2.10055865921788	3.09286657503975	3.86622807017544	0.0560311205629455	0.0176991150442478	0.0257515473032714
20180312	ben	1	NA	3	DMSO	None	ECA883	D	10	226	256.800884955752	122	177.5	243	297	399.5	698.712389380531	191	354.25	492	760	1351.5	19.070796460177	3	6	10	19	37	47.4469026548673	8	17	24	44.75	96	27.8672566371681	4	9	14	26.75	57	2.43740070294488	1.42323232323232	1.72803634751773	2.05910787607316	2.92974697716077	4.21721156814985	0.0586095723142068	0.0216697187397286	0.0314097337639938
20180312	ben	1	NA	3	DMSO	None	ECA920	D	11	334	242.062874251497	95.3	153	227.5	303.75	391.7	699.859281437126	153.3	275.25	504	903.5	1460.3	20.059880239521	3	6	11	25	43	48.5688622754491	8	14	28	56	107.7	29.5059880239521	5	9	16	34.75	65.4	2.58014961604442	1.38568708346557	1.71080518332403	2.210976100721	3.13241580057826	4.42417428505946	0.075989851166231	0.0220700401869925	0.0330921436164741
20180312	ben	1	NA	3	DMSO	None	ECA921	D	12	339	234.979351032448	92.8	148	234	296.5	376	648.734513274336	149	253.5	520	827	1304	17.4660766961652	3	5	11	21.5	36	42.6637168141593	6	13	28	53	92	25.7905604719764	4	7	15	31.5	54.2	2.50612078210114	1.37308279506753	1.6215034965035	2.15686274509804	3.03573726154371	4.27702464240487	0.066666723585732	0.021400105271073	0.0317257286642902
20180312	ben	1	NA	3	DMSO	None	PTM	D	2	289	223.096885813149	103.6	155	217	270	337.2	599.252595155709	163.8	256	486	733	1177.2	14.4705882352941	3	5	9	17	30.2	34.4878892733564	6	10	22	39	76.2	20.5051903114187	4	6	12	23	45	2.43368857000047	1.2961038961039	1.56643356643357	2.12037037037037	3.01401869158878	3.98886087954874	0.0593386939911115	0.0194049483244598	0.028169014084507
20180312	ben	1	NA	3	DMSO	None	ECA884	D	3	324	203.373456790123	108	138.75	193	255	311.4	522.429012345679	168	236.5	417.5	673.75	1068.5	12.6111111111111	2	4	8	16	28	29.4351851851852	6	9	20	35.25	68.7	17.6604938271605	3	5	12	21	41	2.37320087808609	1.29098962061561	1.54881947860305	2.08862239513275	2.93556616961789	3.81705533596838	0.0586975765723878	0.017880580957504	0.0247933884297521
20180312	ben	1	NA	3	DMSO	None	ECA917	D	4	387	225.674418604651	115.2	153	222	274.5	369.4	593.914728682171	180	277.5	500	753	1190.4	14.3617571059432	3	5	10	19	29.4	33.7674418604651	7	12	24	40	73.4	20.5503875968992	4	7	13	24	43	2.45414857844941	1.38641797493879	1.66499162479062	2.11788617886179	3.03316215825257	4.06578225580745	0.0620660854797448	0.0212765957446809	0.0283689528748994
20180312	ben	1	NA	3	DMSO	None	ECA918	D	5	363	212.570247933884	100.2	147	211	272	312	523.159779614325	148.2	227.5	441	640.5	1060.6	12.5371900826446	2	4	8	14	27.8	29.4903581267218	5.2	9	21	32	64	17.6804407713499	3	5	12	19	38	2.27187237015622	1.29335982778606	1.53458931419458	1.94594594594595	2.69928229665072	3.79327102803738	0.0537678198469403	0.0179001721170396	0.0256881598793363
20180312	ben	1	NA	3	DMSO	None	ECA919	D	6	357	219.078431372549	105	147	211	264	326.4	561.941176470588	176.2	245	452	678	1073.4	13.4873949579832	3	4	8	15	28	33.5714285714286	6	10	22	35	67.4	19.7563025210084	4	5	12	21	41.8000000000001	2.34559862057626	1.33088235294118	1.58947368421053	2.09876543209877	2.77380952380952	3.89695452649145	0.0531204289060032	0.0189215773942591	0.0266666666666667
20180312	ben	1	NA	3	DMSO	None	ECA880	D	7	330	230.051515151515	116	153	222	282.75	345.2	596.657575757576	190.4	265.75	491	663.75	1198.8	15.0090909090909	3	5	9	15	31	36.4212121212121	7	11	24	36	78.2	21.7242424242424	4	6	14	21	47	2.39896616684153	1.33729866835764	1.65468739484488	2.10684563264104	2.78103546910755	4.05023615717013	0.0568917168116211	0.0191595441595442	0.0281448301605077
20180312	ben	1	NA	3	DMSO	None	ECA881	D	8	347	210.469740634006	100.6	136.5	194	261.5	322.4	538.884726224784	176.6	228	442	643	1056.6	13.6253602305475	3	4	9	15	29	33.7204610951009	7	10	22	35	74.4	19.6109510086455	4	6	12	21	42.4	2.36148390797205	1.35664335664336	1.59491780380359	2.08090614886731	2.76635628522421	3.88573868094337	0.0570881129634662	0.0206612157838606	0.0275229357798165
20180312	ben	1	NA	3	DMSO	None	ECA882	D	9	234	208.696581196581	100.3	149	203.5	255.5	309.3	459.764957264957	142	252.5	385	573.75	900.2	10.4230769230769	2	4	7	13	23	24.6880341880342	6	10	18	30.75	54.8000000000001	14.6367521367521	3	6	10	18	36	2.06506689376662	1.33333333333333	1.52230594339348	1.80998940584444	2.32406056587091	3.17016333938294	0.0459693832706183	0.0177465233881163	0.0248835403726708
20180312	ben	1	NA	3	DMSO	None	N2	E	1	344	227.793604651163	115.3	153.75	220	281	346.7	598.755813953488	191.9	273.75	496	729	1190.5	13.8953488372093	3	5	9	16	28.7	33.1598837209302	6	10	23	36.25	72.4	19.6482558139535	3	6	13	22	41	2.42723093088962	1.34380727939251	1.65018635255142	2.16896943231441	2.93585374306839	3.80791083916084	0.0555682831958302	0.0181818181818182	0.0270769517344151
20180312	ben	1	NA	3	DMSO	None	ECA883	E	10	292	262.763698630137	109.1	181.5	249.5	320.25	425.400000000001	753.650684931507	191	422.75	604	977	1481.2	20.3972602739726	5	8	15	26	43.9	50.6575342465753	11.1	22	35	68	110.9	29.3253424657534	6.1	12	19	36.25	66	2.69708691138791	1.45308252838502	1.90775432084445	2.3558320712048	3.36028672985782	4.17940766550523	0.0741865324773634	0.0272408914043155	0.0400806412902606
20180312	ben	1	NA	3	DMSO	None	ECA920	E	11	360	217.844444444444	92	133.75	205.5	274.75	358.3	542.85	146.6	211	416.5	681.75	1175	13.6944444444444	3	4	8	16	32	34.0333333333333	6	9	22	39	80	20.0166666666667	3	5	11.5	23	47.2	2.2540930227039	1.26512883120221	1.50309917355372	1.92438675875208	2.80370978032996	3.60652267766772	0.0560989841551379	0.0189404594467886	0.0276639344262295
20180312	ben	1	NA	3	DMSO	None	ECA921	E	12	249	229.558232931727	103.8	149	219	285	365.4	604.823293172691	178	254	480	721	1182.6	16.2008032128514	3	6	10	18	33.2	40.0642570281125	7	14	25	45	88.2	23.2610441767068	4	8	14	25	49.2	2.42354901699642	1.32065637065637	1.65137614678899	2.13382899628253	2.928	3.85904855817246	0.0628053034168069	0.0220426632191338	0.0318181818181818
20180312	ben	1	NA	3	DMSO	None	PTM	E	2	350	215.525714285714	104.9	142.25	198.5	267.25	340.8	577.294285714286	156	246.5	473.5	721	1149.6	14.58	3	4	9	17	30	32.7342857142857	6	10	21.5	36	68.1	19.92	3	6	13	22	43	2.46048608671575	1.30655757004945	1.61420843178709	2.11842468908337	3.07517605633803	4.1928275443485	0.0634555855127965	0.0189754000477669	0.0274603876017928
20180312	ben	1	NA	3	DMSO	None	ECA884	E	3	383	204.420365535248	111.2	134	182	252	311.2	509.861618798956	147.2	212	386	580	951.400000000001	12.6971279373368	2	3	7	12	24.8	29.5404699738903	5	7	17	29	54	17.8563968668407	3	4	10	16	32	2.20218059000184	1.25225852105201	1.42502160760588	1.86524822695035	2.58557692307692	3.681279178338	0.0511689779428889	0.0158730158730159	0.0228440965427267
20180312	ben	1	NA	3	DMSO	None	ECA917	E	4	363	222.545454545455	118	153.5	218	274	339.8	616.793388429752	183.6	308	497	761.5	1240	15.0495867768595	3	6	10	18	33	36.3856749311295	7	15	25	41	84.6	21.763085399449	4	9	14	25	48.8	2.58746361414266	1.40153846153846	1.73647660818713	2.21428571428571	3.24789330733338	4.23002453444878	0.0643119844686785	0.0214285714285714	0.0303030303030303
20180312	ben	1	NA	3	DMSO	None	ECA918	E	5	355	200.557746478873	89.4	125	189	265.5	326.6	484.749295774648	122.4	197	381	652.5	972	10.969014084507	2	3	7	14	23	26.2676056338028	4	7	17	33	57	15.8450704225352	2	4	10	19	34	2.19586390609522	1.24567656765677	1.44400715563506	1.93910256410256	2.53080256878158	3.73125295508274	0.0493316740057888	0.0161290322580645	0.0232558139534884
20180312	ben	1	NA	3	DMSO	None	ECA919	E	6	282	211.563829787234	84.1	130	204.5	280	337.9	564.893617021277	120.1	210	441.5	705.5	1122.7	14.8156028368794	2	4	9	18	30.9	35.8333333333333	6	9	22	39.75	78.9	21.4148936170213	3	5	13	24.75	48.9	2.39981733849336	1.29079950478921	1.54658018867925	2.01640454564898	3.05760658914729	4.175667998894	0.063285974530082	0.0192494398805078	0.0271981522777955
20180312	ben	1	NA	3	DMSO	None	ECA880	E	7	359	231.732590529248	106.8	164.5	230	283	350.4	620.91364902507	185.6	274.5	509	801	1180.2	15.150417827298	3	5	10	19	30	37.6378830083565	7	12.5	27	44	77.2	22.3119777158774	4	7	14	26	47	2.47051678586397	1.38083056478405	1.69208398354377	2.17543859649123	3.03652892561983	3.99211822660099	0.0580025287011862	0.0210526315789474	0.029557367501456
20180312	ben	1	NA	3	DMSO	None	ECA881	E	8	373	230.630026809651	95	144	224	294	356	634.512064343164	133	258	474	811	1285.2	16.3458445040214	3	5	10	20	35	40.6756032171582	6	12	25	46	89.8	24.0991957104558	4	6	14	28	53	2.46813664124423	1.35399890889253	1.6	2.14876033057851	2.9738219895288	4.14327429084841	0.0616609945299645	0.0206050228310502	0.0280373831775701
20180312	ben	1	NA	3	DMSO	None	ECA882	E	9	379	231.852242744063	97	152	227	290.5	361.8	626.530343007916	140	262	483	783.5	1307.4	15.844327176781	3	5	9	18	34	40.9393139841689	7	13	24	46.5	92.2	23.646437994723	4	7	13	26.5	54	2.42338742843179	1.32251356238698	1.60013670539986	2.05925925925926	2.97015283567008	4.06352400257082	0.0605981227968002	0.0195989974937343	0.0287771439087229
20180312	ben	1	NA	3	DMSO	None	N2	F	1	310	210.474193548387	116	143	188	256.5	314	530.248387096774	169.8	244.25	431.5	643	997.6	11.6903225806452	2.9	4	8	13	24	28.0193548387097	5	9	19	32	56	16.3903225806452	3	5	11	19	33	2.32670021654597	1.29799783549784	1.52574002574003	2.13667484720116	2.90180882841022	3.66311036789298	0.0486488289194499	0.017953378956373	0.0249894725760606
20180312	ben	1	NA	3	DMSO	None	ECA883	F	10	204	257.088235294118	102.6	150.5	261.5	331	401.8	709.205882352941	152.6	300.75	609	922.25	1485.8	18.421568627451	3	6	13	22	43.4	44.671568627451	7	17.75	31	57.25	106.4	26.3088235294118	4	9	18	33	61	2.54090746416992	1.35133957922419	1.82151793160967	2.26932835820896	3.1045167729058	4.25051383190639	0.0644760919657843	0.0225287846481876	0.0373071085251708
20180312	ben	1	NA	3	DMSO	None	ECA920	F	11	372	233.225806451613	102.2	149	224	282.25	372	606.817204301075	146.1	243.75	449	790.5	1237.8	16.4086021505376	3	5	9	21	36	38.9301075268817	6	11	23	45	88	23.752688172043	3	6	13	28	54.9	2.32856974461662	1.29911285897201	1.54418238993711	1.93984877393824	2.86692607003891	3.93395543399566	0.0619901486676859	0.0196078431372549	0.0265194339401973
20180312	ben	1	NA	3	DMSO	None	ECA921	F	12	284	220.024647887324	103.3	142	213	285.25	340.7	500.950704225352	144.2	231	435.5	634	875.8	12.2323943661972	2	4	9	15	23.7	29.3732394366197	5.3	9	22	37	53.7	17.2746478873239	3	5.75	13	21	33	2.11839287078946	1.31919114647083	1.52705979466543	1.92084207371891	2.43941417378917	3.18585147247119	0.0502582105884896	0.0190658174097665	0.0277140672782875
20180312	ben	1	NA	3	DMSO	None	PTM	F	2	300	221.466666666667	113.9	149	216.5	269.25	322.1	603.85	170.6	311.75	500	717	1214.2	13.7866666666667	2	5	9	15	30.1	34.3133333333333	5	12.75	23	38.25	74	20.1333333333333	3	7	13	21.25	43.2	2.52607474350817	1.38197646143371	1.72869674185464	2.19485187901416	3.07269830258623	4.10864785276074	0.0539583450102829	0.017671246615184	0.0278462192013594
20180312	ben	1	NA	3	DMSO	None	ECA884	F	3	498	217.620481927711	111	145	209	265	334	585.787148594378	172	243.25	471	729.75	1114.1	14.6004016064257	2	4	9	17	31	35.1626506024096	5	9	23	37.75	72.6	20.863453815261	3	5	12	23	43.6	2.44365040923238	1.35235042735043	1.59463875640346	2.09311531841652	3.02458938120703	4.00933036505841	0.059938210453991	0.0171826018808777	0.0255598931580029
20180312	ben	1	NA	3	DMSO	None	ECA917	F	4	344	223.255813953488	109.3	148.5	217	268	332	578.316860465116	167.3	265.75	470	703.25	1178.6	13.5232558139535	3	4	8	15	29	33.4244186046512	6	11	22	37	71	19.5348837209302	4	6	12	22	45	2.38700619407057	1.33865867366055	1.60401390644753	2.02095531587057	2.93560768249002	3.9318044734858	0.0536419116859716	0.0178072014222411	0.0260587238848108
20180312	ben	1	NA	3	DMSO	None	ECA918	F	5	414	211.212560386473	100.3	142	205.5	262.75	325	504.224637681159	143	239.25	416.5	627.25	966.5	11.4468599033816	2	4	7	13	24.7	27.7850241545894	5	9	20	33	63	16.3236714975845	3	5	11	19	38.7	2.23440011855215	1.24292531615366	1.49718045112782	1.96544249420198	2.65504297400849	3.7395421686747	0.0495917937526914	0.018018018018018	0.02369739667709
20180312	ben	1	NA	3	DMSO	None	ECA919	F	6	404	221.844059405941	110	149	215.5	281	342	550.636138613861	167	240.75	450.5	691.25	1142.8	12.9405940594059	3	4	9	15	29	31.5074257425743	6	9	22.5	37.25	75.7	18.6262376237624	3	5	12	21	45	2.29200962347187	1.34487908961593	1.54434336627733	2.0045045045045	2.74629734613613	3.66792119964716	0.0527595392347472	0.0191663599558336	0.0257829501371937
20180312	ben	1	NA	3	DMSO	None	ECA880	F	7	272	239.606617647059	127.1	161	237	295.25	379.9	658.985294117647	190.2	318.75	528.5	846.25	1262.8	16.7242647058824	3	6	11	22	35.7	40.8455882352941	8	14	27.5	50	83	24.7463235294118	4	8	16	31.25	53.9	2.53806330627763	1.38453881278539	1.70920318313353	2.16314214978337	3.17900967651458	4.28661579296616	0.0666752142842321	0.0223964447425792	0.0304704163961792
20180312	ben	1	NA	3	DMSO	None	ECA881	F	8	289	223.069204152249	104.4	145	210	275	348.6	594.055363321799	163.2	249	452	718	1182.4	15.0692041522491	2.8	4	9	19	32.2	37.4671280276817	6	11	22	42	79	22.2698961937716	3	6	13	24	49.2	2.40490477118436	1.28711111111111	1.56804733727811	2.07407407407407	2.95714285714286	3.84269389682446	0.0577741169686828	0.0194957983193277	0.0283018867924528
20180312	ben	1	NA	3	DMSO	None	ECA882	F	9	380	233.857894736842	101.9	158	229	288.25	368.1	603.342105263158	161.7	286.75	491.5	768.25	1221.6	14.9789473684211	3	6	10	19	33	36.6526315789474	7	13	26	44	82	21.6157894736842	4	7	14	25	49	2.38028543231053	1.35361606601141	1.65990579923462	2.09435165115389	2.87308819325329	3.79420329075558	0.0593875622358139	0.0204081632653061	0.0287819717644279
20180312	ben	1	NA	3	DMSO	None	N2	G	1	309	208.407766990291	107.6	136	189	255	332.2	545.899676375405	171.8	226	426	652	1121.8	13.0970873786408	2	4	8	13	27	30.8964401294498	5	7	18	33	67.2	18.2783171521036	3	4	10	19	38	2.38809556311369	1.32832927818329	1.62595419847328	2.04761904761905	2.9144385026738	3.9579746835443	0.0526151623931629	0.0173211082320112	0.0252525252525253
20180312	ben	1	NA	3	DMSO	None	ECA883	G	10	271	257.907749077491	131	181.5	249	306	379	682.191881918819	222	372.5	522	833	1303	18.3062730627306	4	7.5	12	22	37	42.6826568265683	9	18	28	47	92	26.1881918819188	5	10	16	29	56	2.44536630198131	1.44308943089431	1.73557798570692	2.15492957746479	2.97796632465141	3.91515151515152	0.0635635761146372	0.0225225225225225	0.032258064516129
20180312	ben	1	NA	3	DMSO	None	ECA920	G	11	427	223.550351288056	103.6	140.5	208	285.5	367.4	561.306791569087	150.4	217.5	434	739	1184.4	14.3700234192037	2	4	8	18	32	35.1662763466042	5	9	23	42.5	78	20.8594847775176	3	5	12	24	46	2.26964247749784	1.29964285714286	1.46862745098039	1.94285714285714	2.72919075674981	3.76569222283508	0.0596099153508467	0.0185420874137865	0.025
20180312	ben	1	NA	3	DMSO	None	ECA921	G	12	388	236.631443298969	108.1	142.75	225.5	297.25	382.4	607.193298969072	153.1	237.75	460.5	738.25	1252.6	16.3582474226804	3	4.75	10	19.25	39	39.0927835051546	6	11	24	45.25	92	23.7474226804124	4	6	14	26	55.3	2.28451706069506	1.31306451612903	1.52709889831582	1.97999364729403	2.77447588380378	3.65666079436259	0.0621426478700472	0.0210824386880725	0.0268187201665291
20180312	ben	1	NA	3	DMSO	None	PTM	G	2	389	216.203084832905	107	145	208	267	331.6	560.503856041131	153.6	235	451	674	1110.2	12.9048843187661	2	4	8	15	28.2	31.3573264781491	4.8	8	20	35	67	18.4550128534704	3	5	11	20	39.2	2.35260781786148	1.29077024043911	1.55789473684211	2.01107011070111	2.85161290322581	4.01145238524574	0.0517731446834414	0.0176264189886481	0.0240384615384615
20180312	ben	1	NA	3	DMSO	None	ECA884	G	3	396	217.371212121212	95.5	140.75	203.5	276.25	332.5	582.676767676768	148	245	466	691	1217.5	14.4292929292929	3	4	9	17	30.5	33.4419191919192	6	10	22	37	75.5	20.3156565656566	3	6	13	22	46	2.43399819841039	1.3740671641791	1.60078434358818	2.09833971902937	3.00115207373272	4.09664948453608	0.0611789990336706	0.0202702702702703	0.0288191577208918
20180312	ben	1	NA	3	DMSO	None	ECA917	G	4	401	217.645885286783	116	147	212	261	323	556.807980049875	176	248	461	673	1084	12.9177057356608	3	4	9	15	27	31.6009975062344	5	9	21	36	68	18.6683291770574	3	5	12	21	40	2.370196173257	1.34444444444444	1.5875	2.04149377593361	2.95172413793103	3.85350318471338	0.0519870639296061	0.0185185185185185	0.0254777070063694
20180312	ben	1	NA	3	DMSO	None	ECA918	G	5	383	232.493472584856	114	153	215	286	376.8	643.681462140992	188.4	282	487	812	1362.6	16.4516971279373	3	5	9	20.5	35.8	40.4490861618799	7	13	25	47	92.6	24.0783289817232	4	7	13	28.5	52	2.51983980920604	1.36567206592782	1.67260817784835	2.22924901185771	3.13969147383782	4.10034877072613	0.0623561111268384	0.0206668566543175	0.0284557547715442
20180312	ben	1	NA	3	DMSO	None	ECA919	G	6	352	228.801136363636	95.1	141	227	281.5	366.7	628.863636363636	148.1	229.5	497	764.75	1326.9	16.28125	3	5	9.5	18	36	40.2244318181818	6	12	24	43	92.7000000000001	23.6704545454545	3	7	13	25	52.9	2.46157287815222	1.27360163015792	1.6373384253819	2.11372111728576	3.02762379896526	4.25230685094959	0.0636636062003016	0.0204506802721088	0.0281414663924945
20180312	ben	1	NA	3	DMSO	None	ECA880	G	7	385	215.051948051948	96	136	210	278	339.2	534.207792207792	139	211	438	685	1125.8	12.4987012987013	2	3	8	15	28.2	30.574025974026	5	8	21	37	73	18.2285714285714	3	5	12	21	43	2.25269039813898	1.28139815186822	1.50678733031674	1.99653979238754	2.75833333333333	3.48295454545455	0.0512740957969502	0.0165016801380438	0.0247933884297521
20180312	ben	1	NA	3	DMSO	None	ECA881	G	8	322	212.38198757764	106.3	142.25	197.5	259.75	316.4	498.307453416149	166.1	227	409	604.25	870.5	11.195652173913	2.1	4	7	13	22	28.1987577639752	6	9	18.5	33	53.6000000000001	16.3167701863354	3	5	10	18.75	32	2.1689732930187	1.32128794093519	1.51315475875218	1.93680223285486	2.57563538611926	3.23483268026354	0.0463839430346904	0.0179783601431686	0.0243951612903226
20180312	ben	1	NA	3	DMSO	None	ECA882	G	9	477	232.134171907757	110	150	226	289	357.8	616.079664570231	171	264	460	732	1303.6	15.7337526205451	3	5	8	18	37	39.3312368972746	7	11	24	42	91.6000000000001	23.3710691823899	4	6	13	25	54.8000000000001	2.39679924585202	1.35180814617434	1.57931034482759	2.05980066445183	2.8944099378882	3.93542943293454	0.0592976559663125	0.0201212121212121	0.0274509803921569
20180312	ben	1	NA	3	NA	NA	NA	H	1	10	200.7	124.5	140.5	149	260.5	344.8	589	194.3	264.5	579	763	965.1	12.7	1.9	3.25	10	17	30.5	28.9	5.7	9	27.5	37.25	59.6	17.2	2.9	5	15	20.75	40.4	2.86044186055214	1.47888704777686	1.75585664823812	2.64700460829493	3.54888873357562	3.90236425496459	0.0586529055432097	0.0151536205033194	0.0229879275653924
20180312	ben	1	NA	3	NA	NA	NA	H	10	17	215.235294117647	85.4	120	132	307	386.8	536.529411764706	143.4	186	284	961	1161.2	14.5294117647059	2	2	7	21	40.6	34.5294117647059	6	7	11	53	83.6	20.5294117647059	2.6	4	6	29	59	2.25703682100977	1.39181538461538	1.5	2.39051094890511	2.77319587628866	3.29063880377734	0.0538782970740586	0.0145287824758023	0.0298507462686567
20180312	ben	1	NA	3	NA	NA	NA	H	11	15	163.066666666667	93.8	122	143	194.5	262.6	276.866666666667	134.6	159	227	284	570.6	6.53333333333333	1.4	2	3	7.5	13.2	12.8	3.4	5	9	18.5	28.6	8.06666666666667	2	3	5	10	18.2	1.60377565353843	1.23379195330415	1.29843655360388	1.49673202614379	1.69242610837438	2.04009600106668	0.0389836739260258	0.0105311355311355	0.019036519036519
20180312	ben	1	NA	3	NA	NA	NA	H	12	17	157.058823529412	85.6	93	145	235	237	396.941176470588	110.4	198	273	445	929.2	10.3529411764706	1	3	5	13	28.8	29.7058823529412	3.6	6	11	51	75	14.5294117647059	1	4	5	20	46	2.34062869445827	1.20525131282821	1.51196172248804	1.91666666666667	3.22535211267606	4.04070107108082	0.0573557896403662	0.0113723485816509	0.0235294117647059
20180312	ben	1	NA	3	NA	NA	NA	H	2	14	195.071428571429	71.5	123	188.5	253.5	280.8	566.285714285714	113	219	503.5	828.25	1143.7	11.0714285714286	2.3	3.75	9	16.25	22.9	32.2142857142857	6.3	11	24.5	44	64.1	15.9285714285714	3	6	10.5	24	34.4	2.59256122055905	1.26981180939227	1.55830999066293	2.31596954096954	3.49851168104874	4.0121157323689	0.0577743048098123	0.0152978318399183	0.0321247586872587
20180312	ben	1	NA	3	NA	NA	NA	H	3	10	267.5	88.3	141.75	228.5	296.75	382.7	1058.9	168.4	211.5	651.5	1023.75	1668.5	36.5	2.8	3.5	10.5	23	49.7999999999999	98.7	4.7	10.25	27	59.5	142.1	54	3.7	5.5	16.5	34.25	75.4999999999999	2.93423285489256	1.35798094103633	1.67797045600514	2.19745313495314	4.13837391820804	4.74834887471079	0.0771279395451921	0.0169767994298836	0.0247218562435954
20180312	ben	1	NA	3	NA	NA	NA	H	4	17	200.411764705882	101.4	134	234	266	271.8	413.294117647059	170.6	215	389	548	672.6	7.52941176470588	2	3	8	10	13.4	19.7647058823529	5	7	20	24	39.2	10.6470588235294	3	4	12	14	18	1.97279904474699	1.38544836956522	1.55970149253731	1.90706319702602	2.34188034188034	2.68004459308807	0.0406974127277105	0.0153451492537313	0.0186335403726708
20180312	ben	1	NA	3	NA	NA	NA	H	5	20	228.2	109	154.75	227.5	281.5	337.7	633.15	166	274.75	445	784.75	1447.2	14.5	2	3.75	7.5	18.75	38.9	35.5	6.8	11.25	19	39.75	85.1000000000001	20.7	3.8	5.75	10.5	21.75	55.7	2.49886613903071	1.45268300091121	1.70767693733349	2.05358349475202	2.93106060606061	4.68259853220984	0.0571511921374518	0.0163308696972765	0.0240535566061568
20180312	ben	1	NA	3	NA	NA	NA	H	6	18	211.777777777778	99.6	134	224	261.5	326.9	513.833333333333	150.9	222.25	465	763.25	1012.7	11.7777777777778	1.7	3.25	10	18.5	25.6	26.7222222222222	5	11.5	20.5	40	54.2	16.0555555555556	2.7	7	13.5	24	33.4	2.23186906371853	1.27280542986425	1.59964378550111	2.03199404761905	2.651311778379	3.43940062272963	0.0563854832831806	0.0127989657401422	0.0214640547380261
20180312	ben	1	NA	3	NA	NA	NA	H	7	26	222	117.5	128	170	257.5	383	606.076923076923	198	220.25	289	535.5	1050	17.3076923076923	2	3	5.5	10.75	29	42.9230769230769	6	7.5	14.5	26.5	63	26.1538461538462	3.5	4.25	7.5	17.25	39.5	2.20591226359421	1.28429991714996	1.64133269720102	1.94101036430212	2.20051229508197	3.68400613927149	0.049961866657549	0.0154174573055028	0.0211397058823529
20180312	ben	1	NA	3	NA	NA	NA	H	8	22	224.318181818182	85.3	111.75	190.5	249	340.6	654.727272727273	108	202.25	336	493	1012.2	17.6818181818182	2	4	6.5	9	21.1	47.1818181818182	5.1	7	16	28.75	55.2	26.3636363636364	3	4.5	8.5	14.25	32.5	2.17064851961193	1.31619047619048	1.43578775239359	2.0026621672291	2.49210526315789	3.02453470724499	0.04814108405632	0.0147259877186884	0.0243506493506494
20180312	ben	1	NA	3	NA	NA	NA	H	9	26	191.230769230769	77.5	113.25	149.5	245.25	333.5	428.576923076923	112	196.75	340.5	570.75	732.5	10.9615384615385	1.5	3	5.5	12	34.5	22.8076923076923	4.5	7	13	33.5	47	14.5384615384615	2.5	4	7	16.5	41.5	2.08218902548618	1.32882882882883	1.548828125	1.92140259149807	2.39729166666667	3.02041761103342	0.0600366192621406	0.0130527210884354	0.021360338170683
20180312	ben	1	NA	4	Albendazole	DMSO	N2	A	1	163	156.233128834356	81.4	100	142	194	242.4	395.116564417178	159.2	211.5	310	426	631.8	11.4601226993865	3	5	7	11	16	25.239263803681	6	9.5	16	24	44.4	15.4601226993865	4	6.5	10	15	23	2.3725329352953	1.54289617486339	1.77008928571429	2.21319796954315	2.68210526315789	3.41191626409018	0.0620884737149448	0.0270761670761671	0.037037037037037
20180312	ben	1	NA	4	Albendazole	DMSO	ECA883	A	10	314	241.828025477707	111.3	157	238	307	375.1	636.108280254777	180.3	321.5	514	845.25	1252	17.0987261146497	3.3	6.25	11	23	40	40.7484076433121	8	15	27	53	96.7	24.4968152866242	4	9	15	33	60.1	2.46482955924224	1.4	1.69702643171806	2.17625247198418	2.95752010080029	3.95592285053605	0.0649194517306915	0.0230521091811414	0.0342194570135747
20180312	ben	1	NA	4	Albendazole	DMSO	ECA920	A	11	198	237.085858585859	91.4	135.75	208	309.75	416.3	671.79797979798	141	214.5	463.5	845	1428	21.3636363636364	3	5	12	25	46.3	49.1767676767677	7	12	27	56	105.7	30.8282828282828	4	7	17	35	68.3	2.44563580095832	1.33515625	1.57720458553792	2.13049861200085	3.11084320316672	4.03519306780176	0.0757652523733636	0.0225058915946583	0.0349656075990829
20180312	ben	1	NA	4	Albendazole	DMSO	ECA921	A	12	256	255.32421875	101	172	249	322.25	409	695.64453125	169	287.75	502	926.25	1606.5	20.828125	4	7	12	26	49.5	48.796875	8.5	15.75	29	61	121.5	30.640625	5	10	16.5	37	81.5	2.43668232250807	1.34396802325581	1.66995614035088	2.06333333333333	2.93896929473853	3.92287729499812	0.075682809934995	0.0243918561607615	0.0360758122743682
20180312	ben	1	NA	4	Albendazole	DMSO	PTM	A	2	118	148.398305084746	82.7	101.5	143	179.75	244.3	328.177966101695	132.1	179.25	265	437.25	582.8	8.72881355932203	2	3	6	11	17	17.5423728813559	5	7	12	22	36.6	11.7118644067797	3	5	8.5	15	23.3	2.11878428771474	1.32170129282157	1.56868523623919	1.87650908628797	2.54703251008065	3.06670506912442	0.0546868401540626	0.0225522734815798	0.0291439302671675
20180312	ben	1	NA	4	Albendazole	DMSO	ECA884	A	3	378	224.320105820106	100.7	143.25	214	274.5	367	603.44708994709	152.4	239.25	467.5	764.75	1295.3	16.037037037037	3	5	9	20.75	37	35.9391534391534	6	10	23	43	90	22.4391534391534	3	6	13	27.75	53.3	2.41176688303103	1.35260295260295	1.57241991811175	2.09796367334756	2.96660848020722	3.94404927866844	0.0631904517236812	0.0212094064949608	0.0290657857632035
20180312	ben	1	NA	4	Albendazole	DMSO	ECA917	A	4	348	214.655172413793	105	147.75	202.5	254.25	330.6	542.100574712644	175.1	252.75	395	668.25	1167.2	14.1063218390805	3	5	8	17	33	32.7442528735632	6	11	19.5	36	80	19.9281609195402	4	6	11	22	48	2.30847675068487	1.35894141829394	1.60109309223115	1.98889976148248	2.65546085858586	3.87467246033314	0.0610999428736086	0.0199701492537313	0.0281548730131795
20180312	ben	1	NA	4	Albendazole	DMSO	ECA918	A	5	225	214.324444444444	109.4	142	193	264	368.8	560.164444444444	170.4	239	401	680	1248.8	14.72	3	4	8	16	33.6	35.5555555555556	6.4	10	20	37	82.6	21.0444444444444	4	5	12	21	52	2.37120499869904	1.32335282651072	1.52970297029703	2.05109489051095	2.87692307692308	4.18564065683807	0.0591597189164319	0.0178266762337559	0.027027027027027
20180312	ben	1	NA	4	Albendazole	DMSO	ECA919	A	6	369	245.138211382114	105.8	165	231	292	404.4	722.533875338753	176	304	479	992	1666.8	21.8834688346883	4	6	10	29	59.2	51.0677506775068	8	15	25	66	133.2	31.7289972899729	5	9	14	41	89	2.62856595300024	1.41049284578696	1.66363636363636	2.16772151898734	3.38709677419355	4.62144071739774	0.0783522758277009	0.0235183650925159	0.0308880308880309
20180312	ben	1	NA	4	Albendazole	DMSO	ECA880	A	7	193	153.129533678756	86	101	133	196	249	334.321243523316	126.4	159	278	443	639.6	8.7720207253886	2	3	6	12	20	20.9378238341969	4	6	13	27	45	12.1088082901554	2.2	4	8	18	28.8	2.09184808615752	1.2504854368932	1.48322147651007	1.87360594795539	2.45121951219512	3.11744296774728	0.0519436395589493	0.0194943766221282	0.0263157894736842
20180312	ben	1	NA	4	Albendazole	DMSO	ECA881	A	8	267	166.138576779026	90.6	112.5	157	196.5	244.6	393.808988764045	160.2	222	321	426	626.6	12.9662921348315	2.6	4	7	11	19	25.5318352059925	7	10	17	24.5	42.6	16.1086142322097	4	6	10	15	26	2.22330846268371	1.41845238095238	1.65828157349896	1.9875	2.6905303030303	3.28333098359885	0.0607116913835157	0.0226251276813075	0.0327868852459016
20180312	ben	1	NA	4	Albendazole	DMSO	ECA882	A	9	302	228.725165562914	102.1	144	211	283.75	382.9	581.774834437086	149.1	232	414.5	712.25	1235.5	16.6788079470199	3	4	9	20	33.9	37.5596026490066	6	10	22	41	81	23.8576158940397	4	6	12	25	52.9	2.25128224737034	1.28702799285289	1.51717758985201	1.98182560261212	2.73103078024338	3.67871654941153	0.0656028413838995	0.0192684766214178	0.0286124794745484
20180312	ben	1	NA	4	Albendazole	DMSO	N2	B	1	170	158.970588235294	78	106.25	143	193.5	237.3	420.388235294118	154.9	215.25	323.5	460.75	669	13.1352941176471	3	5	8	13	20.1	28.4	7	10	17	28	45	18.0058823529412	5	7	11	18	27.1	2.3905406670234	1.54188948306595	1.84	2.26436222005842	2.75676456030358	3.4067562149158	0.0666950721986795	0.0289577699188683	0.0409215232484746
20180312	ben	1	NA	4	Albendazole	DMSO	ECA883	B	10	197	249.380710659898	96.6	154	228	303	428.6	681.720812182741	168.4	268	476	811	1472.4	20.1878172588832	3	6	11	24	45	45.7005076142132	8	14	25	53	108.6	28.5329949238579	4	9	15	31	68.8	2.44433970973923	1.42018491315994	1.65843621399177	2.07420494699647	3.00902934537246	4.1592576715981	0.0717641718286271	0.0246670315635833	0.0341880341880342
20180312	ben	1	NA	4	Albendazole	DMSO	ECA920	B	11	406	238.35960591133	104	146	231	301.75	397	616.539408866995	148.5	221	478.5	806	1353.5	17.4334975369458	3	4.25	10	23.75	41	40.3423645320197	7	10	25	53.5	96.5	25.1059113300493	4	6	14	32	61.5	2.297364755553	1.29786211316609	1.5353370221328	2.06421081841787	2.85038114808432	3.75251671687854	0.0655407147701008	0.0195441813088872	0.0287942722744881
20180312	ben	1	NA	4	Albendazole	DMSO	ECA921	B	12	388	221.09793814433	101.7	139	218.5	275.25	349.3	534.033505154639	158	231	442.5	680	1069.2	14.3273195876289	2	5	9	16.25	33	32.9536082474227	6	11	23	39	74.3	20.3221649484536	4	6	13	23	49	2.21537247775648	1.30705743509048	1.55749354005168	1.96984777517564	2.630282181534	3.53260856824708	0.0576589537826971	0.0201414141414141	0.029091037005769
20180312	ben	1	NA	4	Albendazole	DMSO	PTM	B	2	268	151.335820895522	83	101.75	134	182	232.3	407.332089552239	140	213	320	453.25	701.6	13.2723880597015	2.7	4	8	13	22	27.7835820895522	5.7	9	16	27	44.3	17.8470149253731	3.7	6	11	17	29.3	2.49883560930965	1.4248	1.81528217545167	2.22965637187731	3.04324290691886	3.82090909090909	0.0698599678601474	0.0252966101694915	0.0386476426799007
20180312	ben	1	NA	4	Albendazole	DMSO	ECA884	B	3	308	220.590909090909	120.7	154.75	209.5	257	340.6	574.058441558442	176.7	294.75	442.5	667.75	1209.6	15.5681818181818	3	5	9	16.25	33.6	36.0032467532468	7	12	22	36	81.3	22.4025974025974	4	7	13	21	50.3	2.37220854196244	1.39295701900018	1.6231692660294	2.08589326902915	2.93769454803218	3.66540558963872	0.0597063376912459	0.0205128205128205	0.0296873297744852
20180312	ben	1	NA	4	Albendazole	DMSO	ECA917	B	4	285	229.80350877193	109	154	223	285	351	628.168421052632	173.8	283	485	701	1312.4	17.8421052631579	4	7	10	20	39	39.9052631578947	8	13	25	39	90	25.480701754386	4	9	15	24	56	2.48182131866279	1.39116527037319	1.63513513513514	2.15648854961832	3.16742081447964	4.09354594379111	0.0705724263346899	0.024248851184164	0.0337837837837838
20180312	ben	1	NA	4	Albendazole	DMSO	ECA918	B	5	320	192.553125	92	131	173.5	236	295.2	452.7625	123.9	201.75	346.5	536.5	1036.1	11.146875	2	3	7	12	28	25.41875	4.90000000000001	7	15	28.25	68	15.853125	2.90000000000001	4	9	17	41	2.14119809866161	1.20517715858273	1.42535998607909	1.77632783882784	2.53088160510379	3.54638085794802	0.0488497434537171	0.0152556095304187	0.0229895104895105
20180312	ben	1	NA	4	Albendazole	DMSO	ECA919	B	6	297	212.441077441077	111	143	204	260	314.8	549.195286195286	170.2	249	434	648	1139.6	15.4242424242424	3	5	9	17	36.4	34.6498316498316	6	11	22	37	82.6000000000001	21.6835016835017	3	7	13	23	51	2.38016575521476	1.34821539096348	1.58080808080808	2.04	2.91975308641975	3.97093829636128	0.0680004392897793	0.0203530060672918	0.0303030303030303
20180312	ben	1	NA	4	Albendazole	DMSO	ECA880	B	7	274	159.233576642336	90	115.5	147.5	188	241.4	355.583941605839	158.2	212.5	293	387.75	576.7	9.93795620437956	2	4	7	10	16	21.7116788321168	5	9	14	21	37.7	13.8540145985401	3	5	9	14	22	2.12759087556827	1.37884990253411	1.58404864853352	1.9148146015661	2.4495627337984	3.19669291338583	0.0538182674479972	0.021322188449848	0.0308088818398097
20180312	ben	1	NA	4	Albendazole	DMSO	ECA881	B	8	221	148.022624434389	89	111	141	180	209	304.909502262443	132	175	269	373	451	8.35294117647059	2	3	6	9	14	18.131221719457	4	7	13	19	29	11.3710407239819	3	4	8	12	18	1.95245732178771	1.2755905511811	1.5	1.83018867924528	2.145	2.79858657243816	0.0482145151915112	0.0170940170940171	0.0267857142857143
20180312	ben	1	NA	4	Albendazole	DMSO	ECA882	B	9	256	218.8125	93	132.5	218	277.25	342.5	571.8359375	157.5	259.25	444	715	1119	16.06640625	3	5.75	11	19	35	37.52734375	8	13	25	41.5	86.5	22.72265625	4	7	15	26.25	50	2.40815884308317	1.40703177822853	1.66363636363636	2.10073336100733	2.83135354047253	4.1103566902046	0.0715284593590016	0.0233926128590971	0.0336134453781513
20180312	ben	1	NA	4	Albendazole	DMSO	N2	C	1	208	150.884615384615	84	108	135.5	170.5	211.5	360.408653846154	153.7	194.5	298.5	416	523.6	10.8317307692308	3	4	7	11.25	15.3	20.8221153846154	5	8	13	22	29.3	14.1923076923077	3	5	9	15	20	2.23549693447299	1.4759793052476	1.68871674491393	2.10099880739416	2.59529162114463	3.22040816326531	0.0592012481916705	0.0232558139534884	0.0378560126582278
20180312	ben	1	NA	4	Albendazole	DMSO	ECA883	C	10	266	253.894736842105	91.5	159.75	246	308.25	428.5	707.281954887218	160	312.25	522.5	864	1433.5	21.515037593985	3	7	12	22	46	49.5	8	17.25	29	52	107.5	30.984962406015	5	10	17	31	68	2.47462851870055	1.3628801431127	1.78575474369867	2.16875	2.97817586343787	3.98890709884974	0.0726502901265489	0.0252140902268915	0.0367442472552263
20180312	ben	1	NA	4	Albendazole	DMSO	ECA920	C	11	443	238.774266365688	103.2	150.5	225	295	394	653.828442437923	160.4	256	473	814	1428	19.3024830699774	3	6	10	23.5	46	44.3069977426637	7	13	26	48.5	101.8	27.9909706546275	4	8	14	31.5	67.6	2.4504926425756	1.38841757683515	1.60022453112618	2.125	3.09684036182953	4.0331746031746	0.0714876456427697	0.0234448356807512	0.0320531637312459
20180312	ben	1	NA	4	Albendazole	DMSO	ECA921	C	12	446	240.737668161435	110.5	148.25	234	293.5	397	618.506726457399	169.5	255.5	479	738	1361	17.4349775784753	3	6	10	21.75	40	40.5493273542601	8	13.25	26	44	95	25.2309417040359	4	8	15	28	62	2.32726281058425	1.35550154661953	1.60718362687541	2.01654735968461	2.8153818764465	3.64278481012658	0.0647424077911445	0.0215991789512969	0.0315433854907539
20180312	ben	1	NA	4	Albendazole	DMSO	PTM	C	2	273	158.278388278388	91	115	154	191	226.8	393.355311355311	188	254	343	455	690.4	11.0989010989011	3	6	9	13	23	21.8534798534799	6.2	11	17	24	46.8	14.956043956044	4	8	12	16	31.8	2.46203452021052	1.57205473918093	1.81379310344828	2.24161073825503	2.90452261306533	3.80888888888889	0.0674849695122194	0.027663371111647	0.0395480225988701
20180312	ben	1	NA	4	Albendazole	DMSO	ECA884	C	3	259	233.301158301158	107.6	150.5	224	289	363	678.285714285714	190.2	327.5	514	836.5	1291.2	19.4787644787645	3	7	11	22	41	44.7876447876448	7	15.5	26	48.5	97.2000000000001	27.8494208494208	4	10	16	31	58.2	2.65906886623052	1.44241147495276	1.80886699507389	2.3041958041958	3.2976820554767	4.50548572306814	0.0749682434357617	0.0229559204840104	0.0354545454545455
20180312	ben	1	NA	4	Albendazole	DMSO	ECA917	C	4	368	215.260869565217	112.1	144	204	257	338	574.198369565217	181.7	241.25	446.5	682.75	1160.6	15.8125	3	5	8	17	36	36.0380434782609	7	9	22	38	78	22.6603260869565	4	6	13	23.25	50.3	2.42643514952882	1.39383144627216	1.58072300127481	2.07949554610163	2.86982142857143	4.16719824254506	0.0627669036125407	0.0201016790420764	0.0285714285714286
20180312	ben	1	NA	4	Albendazole	DMSO	ECA918	C	5	367	204.626702997275	97.6	138	201	247.5	302.8	508.405994550409	157.2	227	414	581.5	1016.8	13.1662125340599	2	4	8	13	28	31.441416893733	6	10	21	32	70	18.7356948228883	3	6	12	19	42	2.29157742095138	1.30010729985116	1.53042335766423	2	2.64910963312594	3.87299509001637	0.0563516995081763	0.017814877430262	0.0266378902554399
20180312	ben	1	NA	4	Albendazole	DMSO	ECA919	C	6	429	216.470862470862	110.8	144	202	267	340.2	554.044289044289	173	234	408	676	1161.4	15.7435897435897	3	4	8	16	34	35.6573426573427	6	9	21	38	80.4	22.2167832167832	3	5	12	23	50	2.29120288993746	1.34729943502825	1.51794871794872	1.94759825327511	2.77720207253886	3.80904445685678	0.06815241681888	0.0193801344286781	0.0259067357512953
20180312	ben	1	NA	4	Albendazole	DMSO	ECA880	C	7	298	161.929530201342	92.7	117	145.5	184.75	224.9	352.456375838926	157.7	207.25	281	391.5	545.2	9.28523489932886	3	4	7	10	16	21.3791946308725	5.7	8	14	23	37	12.7986577181208	3	5	8	15	21	2.04476405056573	1.36738845144357	1.53660831921701	1.87090447623443	2.36127897350993	2.97688923395445	0.0501136515236041	0.0218502062837195	0.0304762273801682
20180312	ben	1	NA	4	Albendazole	DMSO	ECA881	C	8	205	158.073170731707	88	109	146	183	235	360.375609756098	154.8	229	299	391	596.8	10.3414634146341	3	5	8	11	16	22.1609756097561	6	11	16	23	37	14.4	4	7	10	15	24	2.19201750250015	1.46748483177055	1.67307692307692	2.04861111111111	2.60887096774194	3.0760701754386	0.0576853509581164	0.0267483777937996	0.0372670807453416
20180312	ben	1	NA	4	Albendazole	DMSO	ECA882	C	9	464	231.543103448276	107	147.75	220	282	374.9	615.756465517241	174.3	252	455.5	764.5	1374.6	17.5258620689655	3	5	9	21	41.7	41.7456896551724	7.3	11	25	44	99.7	25.5862068965517	4	7	13.5	27.25	60.7	2.38371671938743	1.37312283136711	1.57395726320115	2.01675824175824	2.88447303137004	4.05627429894946	0.0655212228946752	0.0216296527994995	0.0294117647058824
20180312	ben	1	NA	4	Albendazole	DMSO	N2	D	1	121	137.057851239669	81	91	125	157	196	305.644628099174	132	167	239	312	482	8.9504132231405	3	4	5	8	12	18.9752066115702	4	7	11	17	31	11.8347107438017	3	4	7	11	17	2.03492803123671	1.35820895522388	1.58695652173913	1.87748344370861	2.29694323144105	2.80717488789238	0.0527401236104532	0.0258064516129032	0.0340909090909091
20180312	ben	1	NA	4	Albendazole	DMSO	ECA883	D	10	347	260.821325648415	97.8	166.5	247	329.5	438.8	768.988472622478	173.6	347	548	1069	1590.4	23.2161383285303	4	8	14	32	50	54.3083573487032	9	20	32	73.5	117	33.7348703170029	5	12	18	47	76	2.66399999045657	1.42728494623656	1.83057989153108	2.3099173553719	3.36218439716312	4.17608800217496	0.081705600365606	0.0274726655774789	0.037846956964604
20180312	ben	1	NA	4	Albendazole	DMSO	ECA920	D	11	390	251.194871794872	108.9	162	239	310	425.2	707.1	196.8	313.5	511	930.5	1487.6	20.3820512820513	4	7	11	27	47	48.0179487179487	8.90000000000001	18	29	59	108.1	29.9051282051282	5	10	16	38	72.1	2.57913251940608	1.43424220093343	1.78863165819688	2.25336343691597	3.16515151515152	4.21997441520468	0.0737364418142219	0.0251259814836517	0.0360996076721883
20180312	ben	1	NA	4	Albendazole	DMSO	ECA921	D	12	306	224.330065359477	106.5	140.25	214	270.75	357.5	544.764705882353	160	242.75	428	611	1080	15.156862745098	3	5	9	16	31.5	36.1078431372549	6.5	12	23	39	79.5	21.8006535947712	4	7	13	22.75	45.5	2.18654197079618	1.34756637168142	1.54888993859235	1.94087944664032	2.49135678241019	3.44968063561302	0.05726161874228	0.0206730769230769	0.0303030303030303
20180312	ben	1	NA	4	Albendazole	DMSO	PTM	D	2	320	155.721875	80	108	139.5	189.25	242.1	361.171875	141	197.75	312	419	598.1	10.728125	3	4	7	12	17	22.040625	5.90000000000001	8	15	22	36	14.50625	3	5.75	10	15	23	2.19408726362119	1.41714525843956	1.62445175438596	2.06810723076374	2.61801020408163	3.16933340565168	0.0585124571599284	0.0237907761529809	0.0347826086956522
20180312	ben	1	NA	4	Albendazole	DMSO	ECA884	D	3	456	227.467105263158	99	146.5	218.5	286.5	369	637.609649122807	167.5	271.75	474	744.75	1391	17.2565789473684	3	5	10	20	39.5	41.3728070175439	7	12	24	44	92	24.9561403508772	4	7	13.5	27	57.5	2.52446476505459	1.41598722239124	1.73301308468988	2.19584607543323	3.07227027340802	4.29884146341463	0.0665127824733123	0.0209607146779922	0.03125
20180312	ben	1	NA	4	Albendazole	DMSO	ECA917	D	4	419	222.157517899761	109	147.5	208	275	347.8	572.91646778043	178.8	255	435	679	1204.6	15.2076372315036	3	5	9	16	34	36.4463007159905	6	10	22	38.5	83	21.8615751789976	4	6	12	23	49.2	2.35936996897564	1.35131428571429	1.59211401952085	2.04977375565611	2.91222514727143	3.70119292472234	0.0589717868483907	0.0208045977011494	0.027800472541789
20180312	ben	1	NA	4	Albendazole	DMSO	ECA918	D	5	346	206.381502890173	96	137.5	203.5	255.75	310.5	497.670520231214	151.5	235.75	429	620.5	919.5	12.1445086705202	3	4	8	14	25.5	29.1618497109827	6	10	21.5	33	60.5	17.5231213872832	3	6	12	20	36.5	2.25431560694431	1.28479262672811	1.59026512851649	2.04356075579097	2.70235156554502	3.43650635047518	0.0529869823278864	0.0195458404074703	0.028340236232551
20180312	ben	1	NA	4	Albendazole	DMSO	ECA919	D	6	410	220.282926829268	108.8	150	213	277.75	345	587.492682926829	175.7	260	455.5	725.25	1170.9	16.4658536585366	3	6	10	19	35.1	38.4804878048781	7	13	24	44.75	82.1	23.6658536585366	4	8	13.5	27.75	49.1	2.44720090177358	1.35528827796869	1.67338477300378	2.12999717180455	2.97053971364582	3.99767378885026	0.067241495354677	0.0232133375809706	0.0314345501046268
20180312	ben	1	NA	4	Albendazole	DMSO	ECA880	D	7	330	164.533333333333	88.9	115	149	196	241.1	387.254545454545	161.8	219	311	435.75	608.6	11.2151515151515	3	4	7	12	20	24.9272727272727	6	9.25	16	25	41	15.5363636363636	4	6	10	17	27	2.22253407652539	1.40442064486727	1.63440011481056	1.97008492998332	2.71471000365542	3.20617534129693	0.0589673854904204	0.0232379248658318	0.0337078651685393
20180312	ben	1	NA	4	Albendazole	DMSO	ECA881	D	8	245	158.991836734694	95.4	118	150	186	239.6	336.110204081633	151	211	287	393	551.2	8.62857142857143	3	4	6	10	16.6	18.1795918367347	6	8	14	22	35.6	11.7224489795918	4	5	9	14	21	2.05674684650852	1.37564153401688	1.546875	1.875	2.34412955465587	3.10517027094208	0.050369954517422	0.0215988779803647	0.0297029702970297
20180312	ben	1	NA	4	Albendazole	DMSO	ECA882	D	9	289	230.456747404844	102.6	148	220	286	368.2	616.439446366782	187.8	257	440	730	1227.2	18.2318339100346	3	5	10	21	39	42.2145328719723	8	14	25	45	89.2	26.356401384083	4	8	14	27	56.4	2.40802676436126	1.41657516339869	1.67231638418079	2.12396694214876	2.9119804400978	3.89826311424667	0.0670689104448366	0.0246610618798758	0.0326086956521739
20180312	ben	1	NA	4	Albendazole	DMSO	N2	E	1	309	139.750809061489	80	98	129	164	203.2	328.122977346278	154.2	192	274	356	495.2	9.3915857605178	3	4	6	9	14.2	18.294498381877	5	7	12	18	28	12.5631067961165	3	5	8	12	19	2.2086380885541	1.47043748578361	1.70833333333333	2.03636363636364	2.58518518518519	3.17538461538462	0.0553955378854818	0.025253164556962	0.0344827586206897
20180312	ben	1	NA	4	Albendazole	DMSO	ECA883	E	10	234	250.764957264957	102.6	187.5	242	305.5	419.4	643.393162393162	178.4	369	532	797.25	1357.1	17.0811965811966	4	7	12	22	40.7	40.2948717948718	9	18.25	29	47.75	94	24.3888888888889	5	11	16	29	60.7	2.42263633358263	1.52799385143347	1.82859419991773	2.14893504664672	2.86752093633337	3.66356629491946	0.0637563857531618	0.0267236804506674	0.0365116086920598
20180312	ben	1	NA	4	Albendazole	DMSO	ECA920	E	11	306	230.222222222222	89	138.25	213	291.75	392.5	613.303921568627	146	243	453	777.25	1407.5	18.0424836601307	3	5	10.5	22.5	44	42.0261437908497	7	12	26	47	99.5	26.0555555555556	4	7	15	28.75	67	2.39751533202271	1.29428796311913	1.60687086885717	2.08777986859731	3.04345616825733	3.87421245421245	0.0706089891142343	0.0207614942528736	0.0314477392367819
20180312	ben	1	NA	4	Albendazole	DMSO	ECA921	E	12	405	235.967901234568	114.8	151	217	286	399.6	605.481481481482	183.4	257	433	705	1360	17.1827160493827	3	5	9	18	43.2	39.2098765432099	7	11	23	43	96	24.6913580246914	4	6	13	25	63.6	2.29919762877118	1.34352409638554	1.56410256410256	2.0207468879668	2.69205298013245	3.61040843214756	0.0591497120980651	0.0220103425985779	0.0294117647058824
20180312	ben	1	NA	4	Albendazole	DMSO	PTM	E	2	331	149.380664652568	84	109.5	143	188	221	340.531722054381	163	214	308	421	542	8.94259818731118	3	4	7	12	17	18.2054380664653	6	9	15	23	33	12.0453172205438	3	6	10	16	22	2.26331548259607	1.51948051948052	1.71577257663629	2.05263157894737	2.65401785714286	3.32211538461538	0.0582570747875839	0.0247933884297521	0.0358212147134303
20180312	ben	1	NA	4	Albendazole	DMSO	ECA884	E	3	326	202.668711656442	97	135	189.5	246	316.5	506.407975460123	146.5	220	393.5	615	962.5	13.4141104294479	2	4	7.5	14	27	30.7269938650307	6	9	20	35	62.5	18.9907975460123	4	5	11	19	39	2.26085890776548	1.31278898696931	1.53795853636113	1.97440959142278	2.63571177551903	3.76590129765347	0.0563732483089483	0.0189276331502269	0.0272851465474416
20180312	ben	1	NA	4	Albendazole	DMSO	ECA917	E	4	270	217.922222222222	109.9	153.5	209	259.75	335.9	591.911111111111	175	250.5	484.5	720.5	1126.9	15.5185185185185	3	5	10	18	34	37.0259259259259	6	11	25	39.75	79.2	22.6444444444444	4	6	14	24.75	50	2.48919687038746	1.36862745098039	1.65441613862666	2.19264849440565	3.13309464508095	4.02112298378905	0.061092111872655	0.0201108551203713	0.0291363268608414
20180312	ben	1	NA	4	Albendazole	DMSO	ECA918	E	5	393	208.618320610687	99.2	139	201	260	320.8	508.582697201018	158	238	415	594	1035.8	13.4478371501272	3	4	8	14	28	30.6717557251908	5	10	20	32	65	19.0763358778626	3	6	12	19	42.8	2.25532317894464	1.31104368932039	1.56666666666667	1.95833333333333	2.68243243243243	3.52831428030064	0.0557060652652452	0.0201477865907396	0.0277777777777778
20180312	ben	1	NA	4	Albendazole	DMSO	ECA919	E	6	408	215.830882352941	102.7	136	197	269	346.3	561.061274509804	150.4	224.75	399	643.25	1242.4	15.6348039215686	2	4	8	16	36	35.953431372549	5	9	20.5	38.25	87.3	22.5	3	5	12	22	53.3	2.28440326949364	1.27298587828914	1.50857937116564	2	2.68953965081178	3.68879712579321	0.0604881149599109	0.0176834981780323	0.0278426749544529
20180312	ben	1	NA	4	Albendazole	DMSO	ECA880	E	7	246	160.577235772358	91	112.25	149.5	188	237.5	361.121951219512	147.5	212.75	298.5	410.5	542	10.6056910569106	3	4	7	12	16	21.6463414634146	5	8	15	23	33.5	14.3008130081301	3	5	9	16	22	2.12922709127667	1.33384766584767	1.564143602876	1.9297821969697	2.39537572254335	3.35881696428571	0.0556806281799549	0.0245901639344262	0.0320022334353545
20180312	ben	1	NA	4	Albendazole	DMSO	ECA881	E	8	261	167.885057471264	86	119	156	200	242	398.712643678161	148	224	316	429	623	11.4980842911877	2	5	7	11	19	24.3793103448276	6	10	16	25	42	16.0114942528736	4	6	10	16	24	2.17946703134558	1.43356643356643	1.65853658536585	1.98901098901099	2.46902654867257	3.26923076923077	0.0565214817220426	0.0238095238095238	0.0342465753424658
20180312	ben	1	NA	4	Albendazole	DMSO	ECA882	E	9	304	221.246710526316	101.6	134.75	212	286.5	364.7	547.842105263158	144.3	229.75	441.5	695.25	1109.2	14.6710526315789	3	5	10	18	32	34.1578947368421	6	11	23	39.25	80.4	20.9276315789474	4	7	13.5	24	47.4	2.27532776246919	1.26534021534022	1.53693511517496	2.0397491708126	2.76352091838133	3.63118976404121	0.0600105958133973	0.0219461142121082	0.02934037692747
20180312	ben	1	NA	4	Albendazole	DMSO	N2	F	1	330	138.093939393939	82.8	103	130	161	197	297.4	149.9	200	261.5	327.75	390	8.77878787878788	2	4	6	8	11.1	15.3393939393939	5	7	11	15	21	11.0757575757576	3	5	7	10	14	2.07547444919878	1.39937007874016	1.60393919285757	1.91295651051749	2.38671446839605	2.94429577464789	0.0513177210690606	0.0230593071051086	0.0308288610614192
20180312	ben	1	NA	4	Albendazole	DMSO	ECA883	F	10	291	247.945017182131	94	164	245	303	391	692.604810996564	159	351	545	880.5	1395	20.2474226804124	4	7	13	24	45	48.9037800687285	10	17.5	31	58	105	29.6151202749141	5	10	18	33	65	2.54076683969795	1.46629213483146	1.81119356833643	2.26595744680851	3.16881342701015	4.0301724137931	0.0720349204443121	0.0253807106598985	0.0374851683007556
20180312	ben	1	NA	4	Albendazole	DMSO	ECA920	F	11	405	234.291358024691	97.4	146	227	298	396.4	634.177777777778	157.6	259	484	734	1291.6	18.6567901234568	4	6	11	21	39.6	44.0148148148148	8	15	27	46	96	26.8740740740741	4.40000000000001	9	16	27	59.6	2.44662138487584	1.38895681063123	1.68316831683168	2.16109422492401	3.02597402597403	3.86664636467453	0.0721794700218596	0.0249355187619602	0.0352941176470588
20180312	ben	1	NA	4	Albendazole	DMSO	ECA921	F	12	491	232.154786150713	101	149.5	228	282	377	583.875763747454	169	251	453	682.5	1247	16.6109979633401	3	6	10	19	37	38.8309572301426	7	13	25	44	90	23.8513238289206	4	8	14	26	57	2.28515550798567	1.35151515151515	1.62220657276995	2.0135593220339	2.65241735009177	3.67263427109974	0.0645119932244145	0.0216216216216216	0.0300375939849624
20180312	ben	1	NA	4	Albendazole	DMSO	PTM	F	2	297	161.148148148148	83	109	144	197	234.4	385.878787878788	131	196	309	443	642.2	11.0606060606061	2	4	7	11	18.4	22.4781144781145	4	7	15	23	40	14.973063973064	3	4	10	15	26	2.17550522306084	1.38600927096502	1.64028776978417	1.96132596685083	2.55339805825243	3.29908488063661	0.0556661565017784	0.0231137937156045	0.032051282051282
20180312	ben	1	NA	4	Albendazole	DMSO	ECA884	F	3	493	220.484787018256	105	144	208	273	353.6	586.448275862069	175.4	245	445	729	1251.8	15.8823529411765	3	5	9	19	34.8	36.2251521298174	6.2	10	22	40	84.6	22.474645030426	4	6	13	26	51	2.38483581303481	1.38949469214437	1.62311557788945	2.0462962962963	2.97790055248619	3.90077302631579	0.0651818273931369	0.0205479452054795	0.0289855072463768
20180312	ben	1	NA	4	Albendazole	DMSO	ECA917	F	4	303	236.73597359736	122.2	155.5	223	290	369.4	659.643564356436	198.2	324	492	802	1340.8	18.3597359735974	4	7	11	22	40.8	41.8910891089109	7	15	26	47	96	26.4059405940594	5	9	15	29	61.8	2.55123884267954	1.4696556113429	1.76494634212397	2.15131578947368	3.24376962009097	4.20315789473684	0.0682370248235075	0.0234744094488189	0.0341880341880342
20180312	ben	1	NA	4	Albendazole	DMSO	ECA918	F	5	206	190.208737864078	85	116	172	243	307.5	459.966019417476	131.5	203.5	347.5	549	1020	12.1407766990291	2	4	7	13	28	28.9854368932039	5	9	17	30	73.5	16.6796116504854	3	5	10	17	42	2.24179703297865	1.29520037278658	1.50110619469027	1.91540125581199	2.77999051683262	3.60040106951872	0.0550461975155972	0.0180451535873223	0.0270637485311398
20180312	ben	1	NA	4	Albendazole	DMSO	ECA919	F	6	557	225.043087971275	102.2	144	203	266	382.2	607.003590664273	159.8	226	447	684	1388.4	17.0718132854578	3	4	9	18	42	39.8850987432675	6	9	22	39	94.8000000000001	24.9730700179533	4	6	12	24	61.4	2.36503375410799	1.32778409090909	1.53571428571429	2.02586206896552	2.93142857142857	4.08655290897444	0.0637383256198435	0.0199470198675497	0.028735632183908
20180312	ben	1	NA	4	Albendazole	DMSO	ECA880	F	7	273	164.520146520147	91	113	149	191	246.6	399.263736263736	144	215	297	435	655	12.0732600732601	3	4	7	12	21	26.8351648351648	5.2	9	15	25	45.8	16.996336996337	3	5	10	16	29	2.2104800369796	1.38014888337469	1.60869565217391	1.93273542600897	2.72811059907834	3.31523706563707	0.0575826747790928	0.0231127012522361	0.0330578512396694
20180312	ben	1	NA	4	Albendazole	DMSO	ECA881	F	8	244	167.446721311475	82.6	105	152	218.25	260.4	399.815573770492	154.3	201.75	338.5	520.5	719.2	11.3524590163934	3	4	8	14	22	25.9426229508197	6	10	17.5	31	47.7	16.0040983606557	4	5.75	11	20	30.7	2.25557295422937	1.43055135135135	1.70597165991903	2.08994607087827	2.67166076957099	3.23741239892183	0.0592706136564161	0.0244354838709677	0.0344237128011337
20180312	ben	1	NA	4	Albendazole	DMSO	ECA882	F	9	413	223.757869249395	112.2	145	212	268	367.6	567.513317191283	167	245	429	655	1205.4	15.3486682808717	3	4	9	17	34	36.4769975786925	7	10	23	38	82.8	22.3535108958838	4	6	13	23	50.8	2.28947171100972	1.34860561613432	1.58088235294118	2.04048582995951	2.78846153846154	3.5527043671042	0.0590175456166373	0.0209644530173602	0.0287769784172662
20180312	ben	1	NA	4	Albendazole	DMSO	N2	G	1	340	150.108823529412	84.9	107	137.5	175.25	220.1	352.223529411765	145.9	205.5	293.5	395.5	596.2	9.6	2.9	4	7	10	18	19.3029411764706	5	8.75	14	20	33.2	12.7441176470588	3	5	9	14	22.1	2.22719519658452	1.43374001452433	1.71730382293763	2.05985552115583	2.63286626694473	3.33071744532365	0.0568919168813777	0.0233603238866397	0.0326546800634585
20180312	ben	1	NA	4	Albendazole	DMSO	ECA883	G	10	381	256.244094488189	121	188	244	306	424	690.060367454068	211	349	512	921	1415	18.9160104986877	4	7	11	25	45	45.2755905511811	10	20	29	59	102	27.5931758530184	5	11	15	35	65	2.52916998698206	1.49397590361446	1.77902621722846	2.16959064327485	3.12186379928315	3.96341463414634	0.0679627855718484	0.0264900662251656	0.0352422907488987
20180312	ben	1	NA	4	Albendazole	DMSO	ECA920	G	11	271	237.667896678967	125	166.5	231	283.5	347	577.051660516605	195	269	462	647	1004	16.3542435424354	3	5	10	17	29	37.7380073800738	8	12.5	26	38.5	65	23.4169741697417	4	7	14	24	38	2.20880221612015	1.40291262135922	1.59735803739921	1.97122302158273	2.44032402642675	3.49732620320856	0.0576674896985681	0.021505376344086	0.030643545761863
20180312	ben	1	NA	4	Albendazole	DMSO	ECA921	G	12	487	236.026694045175	103.2	143	226	286	402.4	627.032854209446	160	231.5	462	759.5	1380	18.2217659137577	3	5	10	23	41	42.2258726899384	6.6	11	24	47	100.4	26.3511293634497	4	7	13	29.5	61.4	2.33872549542093	1.3335989010989	1.54705882352941	2.05970149253731	2.81732894122529	3.74525201200988	0.0687012020991818	0.0201749033963799	0.0293257653938768
20180312	ben	1	NA	4	Albendazole	DMSO	PTM	G	2	320	137.440625	82	100.75	128.5	162	189.2	301.740625	117.9	179.75	254.5	340.75	480.2	7.85625	2	3	5	9	15	16.209375	4	7	11	17	30.1	10.540625	3	4	8	11	20	2.0970410200229	1.30115864527629	1.52875525210084	1.88982259570495	2.41303662481496	3.10475403059116	0.0520424302811863	0.0217391304347826	0.0298285358919687
20180312	ben	1	NA	4	Albendazole	DMSO	ECA884	G	3	291	227.601374570447	115	163.5	218	274	342	598.735395189003	199	311.5	482	704.5	1054	15.5979381443299	3	5	10	17	31	37.9759450171821	8	13	24	40	76	22.5773195876289	5	8	14	23	45	2.44658260420841	1.47407407407407	1.7219696969697	2.14056224899598	2.89188069594035	3.86503067484663	0.0604155033654047	0.0227272727272727	0.0305700173541583
20180312	ben	1	NA	4	Albendazole	DMSO	ECA917	G	4	419	196.620525059666	104.8	136	184	242.5	294.2	454.219570405728	144	219	391	547.5	830.8	11.4081145584726	2	4	8	13	25.2	25.7422434367542	5	8	19	30	53.4	16.0214797136038	3	5	11	17	35	2.15710734284501	1.2619991772933	1.45493492846173	1.88607594936709	2.55970149253731	3.46685120755771	0.0509478737932007	0.0173613193403298	0.0255864702673213
20180312	ben	1	NA	4	Albendazole	DMSO	ECA918	G	5	500	232.23	117	156	221.5	278	367.1	612.29	184	260.75	470	765.25	1312.7	16.29	3	5	9	20	39	37.674	7	10	23	44	90	23.516	4	7	13	26.25	58	2.3893539728607	1.33333333333333	1.56981643721318	2.03067079290733	2.95505647911338	3.93	0.0617664967835692	0.0197336012444905	0.0275866422574332
20180312	ben	1	NA	4	Albendazole	DMSO	ECA919	G	6	510	231.521568627451	102.7	148	219	272	383.4	643.154901960784	166.9	250.25	459	698.25	1360	18.6627450980392	3	5	9	18	42.1	43.7156862745098	7	12	23.5	41	105.2	27.0235294117647	4	7	13	25	61	2.44376713062081	1.34173312068049	1.61830357142857	2.05572184626063	3.06442307692308	4.19820574162679	0.0671477711048081	0.0203875489589775	0.029866692180125
20180312	ben	1	NA	4	Albendazole	DMSO	ECA880	G	7	366	161.030054644809	86	115	148	192	225.5	367.281420765027	140.5	202.25	295.5	400.5	554.5	10.5191256830601	2.5	4	7	10	16	22.4207650273224	5	8	15	21	33	14.4617486338798	3	5	9	14	22	2.09989628998511	1.3319209039548	1.56748949579832	1.91108688881968	2.456446603887	3.07168458781362	0.0535523104217153	0.0228140180430257	0.0310683139534884
20180312	ben	1	NA	4	Albendazole	DMSO	ECA881	G	8	310	169.761290322581	86.9	112.5	155	216.75	259.1	389.045161290323	130.5	189	327	498.75	764.1	10.9548387096774	2	4	7.5	13	23.1	23.3451612903226	5	7	17	28	49.1	15.1064516129032	3	4	11	18	32	2.13058494765759	1.33436557231588	1.5328805186786	1.97637658502692	2.60183774092335	3.25828125	0.055221973139801	0.0217080745341615	0.032520325203252
20180312	ben	1	NA	4	Albendazole	DMSO	ECA882	G	9	430	234.897674418605	108	146.5	227.5	284.75	367.9	611.688372093023	172.9	256.5	483.5	701.75	1242.2	16.9441860465116	3	6	10	19	37	40.4186046511628	7	14	26.5	41	88.4000000000001	24.4697674418605	4	7.25	15	25	55	2.36153858591241	1.35586124401914	1.67315187327131	2.12466519351815	2.85213911668807	3.82318396544743	0.0644487188398393	0.022883414295628	0.0321609016712009
20180312	ben	1	NA	4	NA	NA	NA	H	1	9	159.777777777778	91.6	123	164	172	225	373.555555555556	188.8	213	327	356	543.4	9.77777777777778	3	5	5	9	16.4	20.5555555555556	5.6	9	11	19	35	13.1111111111111	3.8	6	7	11	22.2	2.2570885630083	1.54732226746007	1.73170731707317	2.0752688172043	2.53048780487805	3.46511627906977	0.0522753532267477	0.0242561854055747	0.0290697674418605
20180312	ben	1	NA	4	NA	NA	NA	H	10	18	229	122.2	178.75	249.5	262.25	287.4	663.555555555556	190.4	497.5	527	700.5	1430.3	18.5	3.7	9	10.5	15.5	52.9	42.6666666666667	6	26	29.5	37.75	113.9	26.5555555555556	3.7	13	14.5	24.75	79.3	2.69337991555743	1.6430729942541	1.97290701266605	2.17583439490446	2.95236117702895	4.7077624602333	0.0718284819618756	0.0301034979094793	0.036009009009009
20180312	ben	1	NA	4	NA	NA	NA	H	11	9	159	74.2	101	171	183	239.2	293.222222222222	102.6	193	237	406	563.6	6.33333333333333	1.8	2	4	10	11.2	13.8888888888889	5.2	7	9	21	29.8	8.55555555555556	3.4	5	5	12	14.8	1.76870664895509	1.3219298245614	1.3879781420765	1.61194029850746	1.91089108910891	2.2225988700565	0.0446535113990918	0.0139790966778649	0.0163934426229508
20180312	ben	1	NA	4	NA	NA	NA	H	12	50	184.3	97.3	137.5	160.5	237.5	284	429.2	135.2	201	407	528.75	702.3	10.26	2	4	7	11	16.8	26.92	7	9	18.5	30	60.8	14.52	3	5	10.5	15	24.4	2.19682411842991	1.30017566974089	1.38669217687075	1.98468141356	2.62560213061603	3.59777701972824	0.0555815889246174	0.0167809548453875	0.0240455397175935
20180312	ben	1	NA	4	NA	NA	NA	H	2	16	127.5	88.5	110.25	119.5	133.75	175	261.125	142.5	199	213	335	404.5	5.3125	1.5	3.5	4	8	10	12.25	4.5	6	9	16.5	24.5	7.625	2.5	4	6	11.25	15	2.03550020723054	1.34969268020115	1.53387068357999	1.79160729552579	2.54602646996327	3.08129685157421	0.0404702857055978	0.0130702630702631	0.0267929744673931
20180312	ben	1	NA	4	NA	NA	NA	H	3	11	247.181818181818	72	195.5	219	315.5	399	610.181818181818	214	369	428	782	1261	16.0909090909091	6	6.5	16	19	34	33.6363636363636	12	19	24	39.5	76	21.5454545454545	9	10	15	24.5	49	2.33444484155338	1.65277777777778	1.92023825670238	2.25974025974026	2.75571895424837	3.03125	0.0710516184082914	0.0297029702970297	0.0397912589693412
20180312	ben	1	NA	4	NA	NA	NA	H	4	23	162.521739130435	90.8	118	149	206.5	267.6	317.782608695652	131.6	164	225	482	584	6.08695652173913	2	2	4	9.5	11.8	13.5652173913043	3	5	8	23	30.4	7.82608695652174	2	3	5	13	15.6	1.86537073278451	1.26610169491525	1.39493087557604	1.55263157894737	2.24484909665062	2.84677754033881	0.0365351927718497	0.0139161462979483	0.0185639832881079
20180312	ben	1	NA	4	NA	NA	NA	H	5	40	190.9	71.4	128.5	186.5	251.25	309.6	464	136.1	198.75	411.5	669	866.8	10.8	2	3.75	7	14.25	24.5	32	6	11.5	21	38.25	87.3	15.9	3.9	5	11	21	36.4	2.32499338802245	1.29000327403689	1.55816226783969	2.08846783996618	2.85742239029109	3.81112669976257	0.0561313589676843	0.0159199841552783	0.0214709125999449
20180312	ben	1	NA	4	NA	NA	NA	H	6	29	227.827586206897	83.8	152	209	269	377.4	572	164	230	427	646	1163.4	16.6896551724138	2.8	5	7	14	53.6	37.0689655172414	7.6	10	20	31	78	22.8620689655172	4	5	11	15	65.8	2.16348466114485	1.35989974937343	1.50331125827815	1.86864406779661	2.24516129032258	3.47703150912106	0.0629998103422504	0.0191228070175439	0.0238095238095238
20180312	ben	1	NA	4	NA	NA	NA	H	7	24	147.125	82.8	96	135	191	218.3	333.208333333333	164	188.25	244.5	370	636.7	8.95833333333333	2	3	5.5	10	17.6	17.6666666666667	7	7	14.5	17	37.4	11.875	3	3.75	6.5	12.25	27.6	2.20796240961058	1.41375661375661	1.52745261984392	1.86679292929293	2.82369402985075	3.30547380260568	0.0544022712064717	0.0191025641025641	0.0297463768115942
20180312	ben	1	NA	4	NA	NA	NA	H	8	26	167.423076923077	82.5	100	145	183.25	223	471	137	208.75	267	434.25	522	15.2307692307692	2	4	5.5	10	17	36.2692307692308	4	8.25	12.5	27.75	35	22.9615384615385	3.5	4.25	8	15	23.5	2.28449400861669	1.45755305867665	1.62762711864407	2.02059125085441	2.68697916666667	3.14534412955466	0.0553300167648085	0.0171702284450995	0.0272147147147147
20180312	ben	1	NA	4	NA	NA	NA	H	9	23	220.130434782609	102.2	137.5	187	269.5	317.6	591.086956521739	200.4	275	457	574.5	733	18.9565217391304	2.2	4.5	9	15	26.2	41.304347826087	7.2	10.5	24	30	48.4	26.6521739130435	5	6	13	19.5	31.2	2.38700293554885	1.61523687580026	1.72492294760437	2.05490196078431	2.42911691451176	3.76912240624405	0.0675685657776991	0.016888339004021	0.0255000321564088
20180312	ben	1	NA	5	DMSO	None	N2	A	1	231	225.549783549784	91	138	209	302	382	679.454545454545	163	257	517	928.5	1454	18.6277056277056	3	6	12	23	41	45.7619047619048	7	14.5	30	63	105	26.7619047619048	4	9	17	34	58	2.74353795236767	1.45238095238095	1.89874818049491	2.46428571428571	3.45282669138091	4.37525773195876	0.0765941659480465	0.0254237288135593	0.037190717688643
20180312	ben	1	NA	5	DMSO	None	ECA883	A	10	218	239.119266055046	120.1	166.25	230	288.5	352.9	583.43119266055	197.7	283.25	444.5	706	1135.2	15.2844036697248	3	5	9	17.75	32.3	36.1926605504587	7	12	22	40	76.8000000000001	21.9403669724771	4	7	13	25	47	2.22910401386624	1.32641107322326	1.64472648563558	1.97375921375921	2.61196710942441	3.37047471162378	0.0530525240736027	0.0213562407554898	0.0302050679205852
20180312	ben	1	NA	5	DMSO	None	ECA920	A	11	224	237.46875	98	148.5	224.5	300	388.4	640.03125	172	275.5	477.5	843.5	1397.1	17.5401785714286	3	5	10.5	25	39	41.7723214285714	7.3	12	26.5	57.25	98.8000000000001	25.3883928571429	4	7	15	35	61.1000000000001	2.47501274998963	1.40018939393939	1.64607279693487	2.1378442581163	3.1237699418518	4.15875589952357	0.0666664092416644	0.0221362799263352	0.0306415669716162
20180312	ben	1	NA	5	DMSO	None	ECA921	A	12	366	235.18306010929	106.5	159.25	229	278.75	363	619.191256830601	165.5	248.25	474.5	757.75	1242	16.7404371584699	3	5	10	21	35.5	40.1612021857923	6	11	24.5	45	87	24.6912568306011	4	7	14	27.75	55	2.3812170421009	1.30529891304348	1.58564814814815	2.01247449773505	3.0131638367052	4.01288819875776	0.0618967181753516	0.0207793609671848	0.0277777777777778
20180312	ben	1	NA	5	DMSO	None	PTM	A	2	327	222.232415902141	99	142.5	217	270	356.4	607.770642201835	146.2	248.5	474	753.5	1241	16.8165137614679	3	5	10	20	36.8000000000001	38.0733944954128	6.6	10.5	24	43.5	82.8000000000001	24.0152905198777	4	7	14	27	52	2.4706563837126	1.33239436619718	1.55895064526853	2.13235294117647	3.11790274381961	4.15025533810879	0.0695981812493356	0.0202429702429702	0.0294842074760939
20180312	ben	1	NA	5	DMSO	None	ECA884	A	3	265	212.362264150943	93	141	198	265	340.6	591.143396226415	155.8	232	474	734	1170	16.5320754716981	2.4	4	10	20	34	38.1207547169811	6	10	25	42	82.2	23.788679245283	3	5	15	28	48.6	2.53314720992683	1.30601829561868	1.54658385093168	2.16935483870968	3.29090909090909	4.40134939759036	0.0690168335744807	0.0191107428887048	0.0282485875706215
20180312	ben	1	NA	5	DMSO	None	ECA917	A	4	336	225.223214285714	98	139	206	288	372.5	635.8125	163.5	216.75	459	859.25	1302	18.0952380952381	2	4	10	21.25	38	43.8898809523809	5	9	24.5	50.25	96	26.514880952381	3	5	13	30.25	58.5	2.49478950843754	1.30151515151515	1.53169420403881	2.14937212423313	3.16526898238134	4.37191123793334	0.0666936889746918	0.0194174757281553	0.0264202172096909
20180312	ben	1	NA	5	DMSO	None	ECA918	A	5	301	205.963455149502	102	143	189	255	321	501.514950166113	152	219	395	608	1128	12.2857142857143	2	4	8	14	28	29.1129568106312	6	9	20	33	73	17.7840531561462	3	5	11	19	43	2.24857731670103	1.27826086956522	1.50746268656716	1.88198757763975	2.74722838137472	3.82051282051282	0.053286062192528	0.0184049079754601	0.0246913580246914
20180312	ben	1	NA	5	DMSO	None	ECA919	A	6	225	228.666666666667	113.8	145	224	279	354.8	586.093333333333	188	239	438	747	1211.4	15.1955555555556	3	5	9	19	31.2	36.7866666666667	7	11	23	44	78.6	21.9866666666667	4	7	13	27	47.6	2.36664524272963	1.32083333333333	1.58988764044944	2.04385964912281	2.88648648648649	3.90548068283917	0.0597538273019146	0.0205835543766578	0.0283400809716599
20180312	ben	1	NA	5	DMSO	None	ECA880	A	7	282	231.620567375887	101.2	147	220.5	289	371	604.936170212766	157.3	251.25	474	696.25	1351.4	16.0141843971631	2.1	5	9	18	38.9	38.5602836879433	7	11.25	24	41.75	90.7	23.6205673758865	4	6	14	25	58	2.35456840865824	1.33404255319149	1.63514922978177	2.02791666666667	2.96594008748003	3.67516218593656	0.0600112819536297	0.0189724393998853	0.0286103813390654
20180312	ben	1	NA	5	DMSO	None	ECA881	A	8	320	238.278125	111.7	156	221	289.5	394.1	633.240625	180.7	280.75	477	753.25	1310.8	17.4125	3	6	10	21	39.1	41.55	8	13	26	46	89.2	25.396875	4.90000000000001	8	15	28.25	59.1	2.40927843210464	1.32673076923077	1.61344749922336	2.09265509777305	2.9915404040404	3.98189887424228	0.0660411790903533	0.0229797315082917	0.0305898570984778
20180312	ben	1	NA	5	DMSO	None	ECA882	A	9	309	238.94498381877	101.8	146	225	304	390.2	682.391585760518	161.8	257	480	839	1479	20.3527508090615	3	5	10	25	49.2	48.6925566343042	7	12	27	58	108.2	30.2297734627832	4	8	15	35	70.4	2.51903238452612	1.31902285263987	1.61212121212121	2.18820224719101	3.15408805031447	4.42557181385207	0.0733773700298754	0.0212466287084207	0.0297397769516729
20180312	ben	1	NA	5	DMSO	None	N2	B	1	298	222.879194630872	101.4	141.25	203.5	275.75	377.9	589.714765100671	146.8	237	448.5	711.75	1315.1	15.2818791946309	3	5	9	18	36.3	35.3489932885906	5.7	10	21	38.75	90.3	21.7684563758389	3	6	12	25	52.3	2.37272848876509	1.31278966131907	1.59349978929625	2.04356060606061	2.95806897117541	3.93036363636364	0.0617414051135916	0.0191758241758242	0.0283186136758999
20180312	ben	1	NA	5	DMSO	None	ECA883	B	10	78	253.525641025641	97	139.5	228.5	344.75	427.6	752.461538461538	158.4	266	452.5	1256.25	1710.1	23.8974358974359	4	7	14	36	60	53.8974358974359	10	16	29	93	139.3	34.2948717948718	6	10.25	17.5	54.75	91.3	2.63699419702779	1.43676556137289	1.72618717263866	2.1644500762537	3.29570990806946	4.47297819173103	0.0894702138821314	0.0262744557729402	0.0372463034800697
20180312	ben	1	NA	5	DMSO	None	ECA920	B	11	302	234.221854304636	117.1	152.25	226.5	286	347.9	604.139072847682	185.2	242.5	480.5	753	1182.6	16.6423841059603	3	5	10	19	35.9	40.1456953642384	7	11	27.5	44.75	87	24.341059602649	4	7	15.5	28.75	53.9	2.36108361008435	1.34024657534247	1.56932773109244	2.02697302697303	2.93715892553966	3.93510785671878	0.0632247057850623	0.0208776595744681	0.0288407983290787
20180312	ben	1	NA	5	DMSO	None	ECA921	B	12	348	236.985632183908	106	151	223	292	404.3	614.649425287356	165.7	248.75	452	760	1335.4	17.514367816092	3	5	10	24	42.3	41.1206896551724	7	12	24	48	99	25.514367816092	4	7	14	30	60.3	2.31894051667721	1.31942266571632	1.5527410178715	1.98417457937698	2.86921259054279	3.84763113980991	0.0668936498339062	0.0214708757403255	0.0281492324734926
20180312	ben	1	NA	5	DMSO	None	PTM	B	2	205	233.882926829268	115.4	152	216	289	395.4	635.278048780488	162	275	501	822	1333.6	16.809756097561	3	5	11	21	37.2	39.9756097560976	6	11	25	50	83.6	24.4292682926829	3	6	15	29	53.4	2.46865773062948	1.32335359675785	1.609375	2.14767932489451	3.14201183431953	3.95704486387457	0.0649630738624202	0.0187971698113208	0.0297872340425532
20180312	ben	1	NA	5	DMSO	None	ECA884	B	3	304	210.740131578947	101.3	136.75	198.5	259.25	327.4	542.898026315789	160.9	239.75	433.5	704.25	1133.7	13.2236842105263	3	4	9	18	30.7	31.5493421052632	5.3	9.75	21.5	40.25	74.7	19.2532894736842	3	6	12	24.25	46	2.40755633688473	1.32992700729927	1.5600577641862	2.12976262148448	3.12049825174825	3.91441503807444	0.0585298845861675	0.0187444895080233	0.0270651837057953
20180312	ben	1	NA	5	DMSO	None	ECA917	B	4	269	222.126394052045	94.6	129	197	280	394.4	656.802973977695	143.8	232	454	870	1503	19.3828996282528	3	5	10	26	48.2	45.2788104089219	6	10	24	57	112	28.5055762081784	3	6	15	36	68.8000000000001	2.60183501823836	1.30857142857143	1.57291666666667	2.24295774647887	3.35700197238659	4.50043770770852	0.0774218651938066	0.0213676186141768	0.0292682926829268
20180312	ben	1	NA	5	DMSO	None	ECA918	B	5	276	224.894927536232	105.5	140.75	214	271.25	360.5	567.775362318841	153	236.75	424	638.25	1229.5	15.0217391304348	3	4	9	16	33.5	35.3586956521739	6	10	22	38	78.5	21.7826086956522	3	6	13	23.25	49	2.26930972379297	1.26233850129199	1.53533333333333	1.94053525913339	2.87537878787879	3.70055955235811	0.0564997989848176	0.0183501683501683	0.0262585812356979
20180312	ben	1	NA	5	DMSO	None	ECA919	B	6	319	212.025078369906	93.8	140.5	204	271	322	529.630094043887	155.8	248.5	439	647	1067.4	13.6394984326019	3	5	9	16	29	33.1003134796238	6	11	23	36.5	65.6	19.7962382445141	4	7	13	22	41	2.3429648194215	1.34829170829171	1.55751879699248	2.003367003367	2.86879569892473	4.03428998505232	0.060132717792955	0.0207903780068729	0.0280793836727338
20180312	ben	1	NA	5	DMSO	None	ECA880	B	7	256	231.953125	89	137.75	225.5	294.5	388.5	651.421875	154	263	506.5	857.25	1305.5	19.375	4	6	12	26	38.5	45.29296875	8	15	28	56	96.5	28.19140625	4	10	17	34.25	57	2.55598901349192	1.33561613863119	1.67337127158556	2.22021504280473	3.22518610421836	4.33903025162567	0.0805540470645709	0.0235326688815061	0.0345822281167109
20180312	ben	1	NA	5	DMSO	None	ECA881	B	8	302	222.430463576159	91.2	140	207	287	361.6	577.337748344371	140.6	234.25	455.5	774.75	1177.3	15.4172185430464	2.1	4.25	10	20.75	32	36.6291390728477	5.1	10	24	45	80	22.3609271523179	3	6	14	28	48	2.35205731972268	1.2953488372093	1.52561943055857	2.078197945845	3.00738324175824	3.76482035928144	0.062051331413597	0.0201410073893295	0.0279883667734135
20180312	ben	1	NA	5	DMSO	None	ECA882	B	9	323	220.046439628483	110.4	147.5	215	262	341	543.489164086687	163.4	251.5	441	625	1062.8	14.374613003096	3	5	9	16	30.8	33.8297213622291	6	11	23	37	69	20.8730650154799	4	7	13	23	44.4	2.2625994614522	1.30074970330275	1.53004195385076	1.92916666666667	2.63740079365079	3.76097088824362	0.0577486887310664	0.0208920187793427	0.0286397812713602
20180312	ben	1	NA	5	DMSO	None	N2	C	1	255	223.729411764706	101.2	141	201	277	375	634.741176470588	159.4	238	473	802	1391.2	17.3176470588235	3	5	9	20	41	39.5803921568627	6	9.5	23	44.5	94.8	24.6941176470588	4	6	13	30	60.6	2.52930088000432	1.32498575941173	1.56109593199757	2.13664596273292	3.30933704453441	4.33457013574661	0.0673495981797421	0.0216623498940429	0.0288000737281887
20180312	ben	1	NA	5	DMSO	None	ECA883	C	10	203	241.645320197044	107	155.5	232	302	388.8	692.113300492611	172.4	312	513	905.5	1432.6	20.4384236453202	4	7	13	24	44.8	48.5418719211823	9	15	30	56.5	102	30.0492610837438	5	10	17	35.5	63	2.61219925671304	1.44875017603154	1.77691791170052	2.24358974358974	3.15576241134752	4.47393071756805	0.0759579904670931	0.027663371111647	0.0357142857142857
20180312	ben	1	NA	5	DMSO	None	ECA920	C	11	332	226.373493975904	105	141	212.5	292.75	367.9	572.090361445783	153.1	238	441	681.5	1198.4	15.8253012048193	3	4	9	18	38	38.0060240963855	7	10	25	40	88	23.1957831325301	4	6	13	24.25	55.8000000000001	2.27251818136586	1.30682321665928	1.5096215651615	1.9631507775524	2.72633295339412	3.73546317026134	0.0609839757387755	0.0204081632653061	0.0273989585916191
20180312	ben	1	NA	5	DMSO	None	ECA921	C	12	312	234.548076923077	114.1	157.5	230.5	281.25	341.8	609.942307692308	177.1	288.5	473	704.75	1170.2	17.3653846153846	4	6	10	19	32	40.2115384615385	7	16	26	41	80.9	24.9166666666667	4	9	15	25.25	48.9	2.38245990531949	1.35174482006543	1.64307502596054	2.02459804695206	2.87937761705367	3.84662828947368	0.0666427961807103	0.0247616997724617	0.0326099706744868
20180312	ben	1	NA	5	DMSO	None	PTM	C	2	362	219.825966850829	99	143	204	267.5	370.9	631.883977900553	159.1	257	465	791	1275.8	17.6160220994475	3	5	10	21	37	41.1436464088398	7	12	24	44	87.9	25.8812154696133	4	7.25	14	28.75	58.6000000000001	2.60167771203368	1.35927547265575	1.65779956219663	2.28510378510378	3.27004964147821	4.21284117970324	0.0709290013400226	0.0230948121645796	0.0320705900525178
20180312	ben	1	NA	5	DMSO	None	ECA884	C	3	390	220.328205128205	99	141	209	281.25	357.2	591.302564102564	155.8	250.5	474.5	737.25	1171.2	16.0564102564103	3	5	10	18	34	37.4307692307692	6	11	24	41	81	22.9589743589744	3.90000000000001	6	14.5	25.75	50.1	2.4312860511462	1.30315418979288	1.59956470893971	2.15234334713362	3.0289384528515	3.87962357714415	0.0645201481346419	0.0203978037915674	0.0293194683731233
20180312	ben	1	NA	5	DMSO	None	ECA917	C	4	397	216.385390428212	97.6	142	207	280	335	590.931989924433	151.2	233	455	728	1296.4	16.2342569269521	3	5	9	18	36.4	38.4609571788413	7	11	24	39	86.4	24.0327455919395	4	6	14	25	56	2.45691167340691	1.30675278919554	1.54545454545455	2.07462686567164	2.992	4.33737373737374	0.0664619500598369	0.0207901554404145	0.028436018957346
20180312	ben	1	NA	5	DMSO	None	ECA918	C	5	220	210.472727272727	97.5	135.25	196.5	271	323.1	529.613636363636	148	227.25	422	618	1093.4	13.6636363636364	2	4	9	15	27.1	31.3772727272727	5.9	9	21	35.25	63.5	19.4272727272727	3	5	12	21	40.3	2.310042332075	1.2497311827957	1.50711653323167	1.9749110064363	2.85111683848797	3.87481648785997	0.0571728813890474	0.0197825664919433	0.0267382218844985
20180312	ben	1	NA	5	DMSO	None	ECA919	C	6	380	226.044736842105	89	136	212	280.25	380.2	629.397368421053	128.8	222.75	474.5	843.5	1348	18.1421052631579	2	5	10	23	42	44.2078947368421	5	11	26.5	52.5	101	26.9447368421053	3	7	15	33	65	2.46914703526052	1.26227739726027	1.51078431372549	2.11448880822747	3.13351076139782	4.20755319148936	0.0710295098470205	0.0182815964523282	0.029331550802139
20180312	ben	1	NA	5	DMSO	None	ECA880	C	7	281	235.370106761566	99	157	226	292	365	643.491103202847	172	271	530	760	1282	17.202846975089	3	5	12	19	36	41.9466192170819	7	13	28	44	86	25.5978647686833	4	7	17	27	53	2.50044368003203	1.416	1.65816326530612	2.19256756756757	3.18333333333333	4.04511278195489	0.0645222764143386	0.0228310502283105	0.0303030303030303
20180312	ben	1	NA	5	DMSO	None	ECA881	C	8	312	230.358974358974	110	149.5	226	293.5	356.8	617.487179487179	181.2	309	520.5	800.75	1141.7	16.4038461538462	3	6	12	22.25	33	40.5737179487179	8	16.75	30	48.5	81.7000000000001	24.3397435897436	5	10	17	31.25	49.9	2.53009195450229	1.39364835164835	1.77311519326445	2.22293388429752	3.0558876348526	4.08040075231482	0.068931960857272	0.0240096385542169	0.0338371903520209
20180312	ben	1	NA	5	DMSO	None	ECA882	C	9	246	215.544715447154	103	137.5	205	270.5	345	579.841463414634	173	226	430	740.25	1231.5	15.8252032520325	2.5	4	9	19	35.5	39.609756097561	6	10	24	45.75	84.5	23.4512195121951	4	6	13	27	53.5	2.44454018928627	1.30373770491803	1.55192693558431	2.08498250444559	3.1061056998557	4.21323897659227	0.0637471711387572	0.0186342592592593	0.0268606855870226
20180312	ben	1	NA	5	DMSO	None	N2	D	1	370	238.643243243243	99.7	146.5	228.5	291	403.1	688.335135135135	152.7	269	488.5	935.25	1450.6	20.1432432432432	3	6	10	27	45.3000000000001	45.5405405405405	6	13	24	59	101.3	28.7054054054054	4	8	14	36	66.1	2.56435076750169	1.32143691588785	1.66004681937781	2.15655307994758	3.28427956935151	4.3741332563251	0.0790303952623154	0.0216485507246377	0.0297121719606905
20180312	ben	1	NA	5	DMSO	None	ECA883	D	10	136	204.205882352941	93	132	199	268.75	306	513.602941176471	136.5	223	443.5	679.5	957	12.9411764705882	2	4	10	16.25	25	34.3382352941176	6	12	23	39.75	69.5	19.3308823529412	3	6	13	24.25	39.5	2.39890561001263	1.25958781362007	1.55969887955182	1.97304784589892	3.04310063777329	4.27627044472403	0.0598658625045042	0.0184367034834325	0.0278304546153452
20180312	ben	1	NA	5	DMSO	None	ECA920	D	11	316	213.560126582278	93.5	132	197	276.25	346.5	521.791139240506	150	212.75	415.5	615	1099.5	14.1582278481013	3	4	9	15	33	33.4303797468354	6	9.75	21	37	78	20.5917721518987	4	6	13	21	46.5	2.20801562455064	1.28104431768319	1.48384862588652	1.92719321494832	2.65256301542964	3.53348152264518	0.0589482352840315	0.0207259450171821	0.0286014136855379
20180312	ben	1	NA	5	DMSO	None	ECA921	D	12	362	238.939226519337	114	154	222.5	295.5	394.6	636.765193370166	175.5	256	475.5	809.75	1320.1	17.6546961325967	3	5	10	24	38	42.3093922651934	7	11	26	51.75	94.9	25.9226519337017	4	6	15	33.75	57.8000000000001	2.39267429740302	1.3005954191838	1.53745477159656	2.07297512984549	3.00710900473934	4.01085243870054	0.0624614366148234	0.0201616216956581	0.0283286878216124
20180312	ben	1	NA	5	DMSO	None	PTM	D	2	327	225.868501529052	108.6	150	220	281.5	354.4	620.217125382263	167	261.5	470	803	1280.4	17.2966360856269	3	5	10	21	37.4	39.4617737003058	6	11	23	44.5	85.4	24.8837920489297	4	7	13	28	54	2.49146393261322	1.35093139482054	1.65275363547717	2.11926605504587	3.07472222222222	4.36095439135163	0.0665200259837636	0.0191817736403724	0.0308031175872586
20180312	ben	1	NA	5	DMSO	None	ECA884	D	3	250	210.168	87	132.25	201	273.5	332.1	575.112	115.8	207.25	446.5	726	1159.1	15.588	2	5	10	21	34	36.592	5	9.25	22	42	88.2	22.4	3	6	13	26	49.2	2.46466972766935	1.18433527257057	1.56278934298065	2.11390240306649	3.19348508634223	4.35821028286782	0.0665090642168736	0.0189754000477669	0.0290920716112532
20180312	ben	1	NA	5	DMSO	None	ECA917	D	4	331	217.172205438066	111	141	203	260	345	567.042296072507	167	238.5	436	666.5	1104	15.0453172205438	3	4.5	9	16	32	34.6283987915408	6	10	22	36	75	21.809667673716	4	6	13	24	46	2.37609479523212	1.31496062992126	1.54241379310345	2.042194092827	3.00621890547264	3.94362017804154	0.0607120291539135	0.0202702702702703	0.0276497695852535
20180312	ben	1	NA	5	DMSO	None	ECA918	D	5	348	215.094827586207	113.4	146.75	213	262.5	326.6	507.261494252874	167	231.75	433.5	643.75	1009.3	12.1408045977012	3	4	8	14	28	28.2040229885057	6	9	20	35	65	17.3477011494253	3	5	12	21	40.3	2.20288786886495	1.28658385093168	1.52813067150635	1.89787210195978	2.54559106661533	3.64570175438597	0.0518043680601405	0.018348623853211	0.0254534579197517
20180312	ben	1	NA	5	DMSO	None	ECA919	D	6	344	223.043604651163	103.3	144	211.5	283	352.1	572.688953488372	160.3	267	433	683	1243.4	15.2093023255814	3	5	9	18	33	35.7122093023256	6	11	23	40	84	22.1308139534884	4	7	13	24.25	50.7	2.35771334024441	1.32151806526807	1.55088515764019	1.99647887323944	2.85128297412881	3.93862803862804	0.062584728591398	0.0192307692307692	0.0275290474361436
20180312	ben	1	NA	5	DMSO	None	ECA880	D	7	354	229.985875706215	120.9	158.25	222	274.75	342.4	565.737288135593	183.8	273.25	450.5	674.5	1082.7	14.3531073446328	3	5	9	16	29	34.5338983050847	7	12	23	38	72	20.8926553672316	4	7	13	23	43.7	2.2722763005974	1.35528877352369	1.55412489975942	1.95312743620394	2.78453996983409	3.56991464510332	0.0550101851852229	0.0206185567010309	0.027972027972028
20180312	ben	1	NA	5	DMSO	None	ECA881	D	8	121	235.96694214876	93	133	230	310	352	712.099173553719	173	237	566	1015	1267	23.7190082644628	3	6	15	28	39	51.4710743801653	7	16	31	66	99	33.0165289256198	4	9	21	41	59	2.72836929710664	1.39411764705882	1.79310344827586	2.29411764705882	3.3587786259542	4.80434782608696	0.0956798824544808	0.0235294117647059	0.0333333333333333
20180312	ben	1	NA	5	DMSO	None	ECA882	D	9	360	227.016666666667	113.8	147	218.5	282	347.7	584.077777777778	176.8	236	447	732.25	1224.7	15.8194444444444	3	4	10	18.25	35	37.2111111111111	7	11	23.5	42	84.1	23.1083333333333	4	6	14	26	54.1	2.34631780607453	1.34576664945792	1.54642387011847	2.04816017316017	2.77382787102367	3.78768115942029	0.0621786740713474	0.0208225388601036	0.0284907183212268
20180312	ben	1	NA	5	DMSO	None	N2	E	1	292	216.222602739726	101	140.75	201.5	272.75	350.3	594.267123287671	160.1	240.25	477.5	740.5	1301	15.3698630136986	2	4	9	18.25	34.9	37.1609589041096	5	9	23	46	92.7000000000001	22.3664383561644	3	5	13.5	26	49.9	2.50180737194467	1.33680952380952	1.70950731038684	2.1747868264953	3.14015973477999	4.10257815419106	0.0601538118064392	0.0193267882187938	0.0263157894736842
20180312	ben	1	NA	5	DMSO	None	ECA883	E	10	226	243.738938053097	97.5	152.25	235.5	312	396	634.597345132743	162	272	502	842	1248.5	17.2389380530973	3	6	12	23.75	38	40.8141592920354	8	14	30	51.75	92	25.1548672566372	4	8	17	30	57	2.3939782398507	1.36623812643302	1.60844293384562	2.14360368382818	2.95105914930702	3.90945449777078	0.0660482874000493	0.0231746599856836	0.0328206166093234
20180312	ben	1	NA	5	DMSO	None	ECA920	E	11	198	200.752525252525	89	122	196	250.75	316.3	449.636363636364	124	203.25	356	536.25	853.3	11.459595959596	2	4	8	13	25	26.3282828282828	5	9	18	30	53.6	15.8484848484848	3	5	11	18	32.3	2.04127797144617	1.23736118455843	1.45687036540695	1.79487640449438	2.29234471410942	3.33044180118947	0.0526109724921084	0.0204081632653061	0.0273226773226773
20180312	ben	1	NA	5	DMSO	None	ECA921	E	12	370	232.17027027027	105.8	145.25	221	290.75	374.1	583.591891891892	156	224	448	742	1191	16.0702702702703	3	5	10	20	37	38.6702702702703	6	10	25	47.75	93.1	23.3702702702703	4	6	13	27.75	54	2.26290706371465	1.26965391419726	1.48397659459041	1.9479597948077	2.72232986968742	3.71699507389163	0.061870587824253	0.0183662189797159	0.026764885331802
20180312	ben	1	NA	5	DMSO	None	PTM	E	2	383	208.960835509138	96.2	136	190	257	334.4	572.704960835509	157.2	218	433	731.5	1232.2	15.1409921671018	2	4	9	17.5	34	36.4778067885117	5	9	22	41	83.8	22.2167101827676	3	5	12	25.5	51	2.49315986267386	1.32607088497499	1.53883173357374	2.16612377850163	3.2191771039332	4.16693866807055	0.0638763271262897	0.0196078431372549	0.027586352682535
20180312	ben	1	NA	5	DMSO	None	ECA884	E	3	405	220.286419753086	108	142	205	272	356.6	597.377777777778	164.4	237	458	758	1262	15.8197530864198	3	5	9	18	37	37.1802469135802	6	9	22	43	88	23.2271604938272	4	6	13	26	54	2.44638145787198	1.30791950665368	1.57627118644068	2.09132420091324	3.03976143141153	4.22307537364541	0.0631954656693407	0.0205268703898841	0.028735632183908
20180312	ben	1	NA	5	DMSO	None	ECA917	E	4	332	224.05421686747	100	141	206.5	281	368.3	609.876506024096	166.1	243	456	740.25	1319.2	17.0873493975904	3	5	10	18	37.9	39.3253012048193	6	10	23	44	89	24.6355421686747	4	6	13.5	27	55.8000000000001	2.44399913669322	1.38215355805243	1.60373918117281	2.05215462177206	3.1063607051631	4.06253196930946	0.0662791075826784	0.0217391304347826	0.0291894768856448
20180312	ben	1	NA	5	DMSO	None	ECA918	E	5	387	224.046511627907	101.6	148.5	215	279	359	588.478036175711	155.6	235.5	442	722	1262.4	15.4625322997416	3	5	9	17.5	36.4	37.8785529715762	6.6	11	24	40	87.8000000000001	22.8113695090439	4	6	13	27	54.4	2.3757627553636	1.33773038842346	1.54915769124551	1.96261682242991	2.96620418848168	4.10310317639108	0.0623232162576145	0.0201919178267333	0.0273598323227787
20180312	ben	1	NA	5	DMSO	None	ECA880	E	7	177	218.64406779661	93.6	141	215	277	334.8	533.74011299435	153.8	234	447	684	1089.6	12.8587570621469	2	4	9	15	26.2	31.7966101694915	6	10	23	36	72.8	18.683615819209	3.6	6	13	21	42.4	2.27174983519141	1.28957528957529	1.60714285714286	1.97118155619597	2.86153846153846	3.47892333750644	0.0520764090915601	0.0166559780119102	0.0271493212669683
20180312	ben	1	NA	5	DMSO	None	ECA881	E	8	256	223.015625	84.5	134.25	216.5	286.25	372	583.44140625	131	229.75	472	749.5	1238	14.8125	2	5	10	16	32.5	36.73828125	6	11	25	42	85.5	22.265625	3	7	14	24.25	52	2.37381828971457	1.25835213234504	1.61817494804459	2.12550379604462	2.91609195402299	3.78118320130768	0.0601663042134654	0.0192628779914662	0.031783703845053
20180312	ben	1	NA	5	DMSO	None	ECA882	E	9	370	219.7	95	140.5	204.5	287.75	349.2	579.983783783784	140.9	243	455	753.5	1212.1	15.6540540540541	3	5	9	19	34	38.3810810810811	6	11	23.5	48	85.1	23.4351351351351	4	6	14	27	53.1	2.39464000427486	1.28399968015353	1.578125	2.00208333333333	2.94784580498866	4.1520943979526	0.0630555705109914	0.020801282051282	0.0287003014886
20180312	ben	1	NA	5	DMSO	None	N2	F	1	287	214.282229965157	99.8	136	199	274	335.8	573.919860627178	152	219	446	727	1163.6	15.3867595818815	2	4	9	20	32	35.3763066202091	6	8	22	42	79	21.7770034843206	3	5	13	27.5	44	2.406819699041	1.25321157715524	1.53562421185372	2.0561797752809	3.0859914378589	4.01920553511811	0.0666527933145198	0.0166666666666667	0.0263654419066534
20180312	ben	1	NA	5	DMSO	None	ECA883	F	10	361	226.310249307479	92	142	216	284	364	568.030470914127	146	231	432	674	1123	15.9612188365651	3	5	10	18	33	38.3102493074792	6	11	24	42	83	22.9252077562327	4	7	13	24	47	2.27587517005635	1.25954198473282	1.51063829787234	1.96815286624204	2.68715083798883	3.78542510121457	0.0616880411887242	0.0202020202020202	0.0316205533596838
20180312	ben	1	NA	5	DMSO	None	ECA920	F	11	339	237.994100294985	98.8	161.5	227	298.5	371	607.935103244838	169	274.5	478	765.5	1220	16.4159292035398	3	5	10	20	36	40.4336283185841	8	12	27	50	90.4	24.2212389380531	4	7	15	30	53.2	2.35492880996832	1.36266264829698	1.59993322482367	2.00719424460432	2.82477909894186	4.04389266025787	0.0624948163752956	0.0217156286721504	0.0300434718538167
20180312	ben	1	NA	5	DMSO	None	ECA921	F	12	257	217.054474708171	86.6	134	200	278	363	529.704280155642	116.8	202	372	654	1138.4	13.9922178988327	2	3	8	17	32	34.3968871595331	5	8	19	42	81.4	20.4046692607004	2.6	5	11	22	48.2	2.1682760104691	1.21215351812367	1.38562091503268	1.77727272727273	2.61066666666667	3.65861087866109	0.0542753903377622	0.0186827179071652	0.024390243902439
20180312	ben	1	NA	5	DMSO	None	PTM	F	2	248	234.66935483871	95.4	152.75	225	295.25	362.1	668.229838709677	153.4	292.5	528.5	824.75	1371.8	19.0483870967742	3	7	12	21	41.3	42.5241935483871	7.7	14	28	48	92.2	27.4233870967742	4.7	9	16	31.25	58.3	2.60997777034166	1.4099849589263	1.73155594405594	2.19696036721899	3.3123675045427	4.30889377749843	0.0747982202708902	0.0230972515856237	0.0338371903520209
20180312	ben	1	NA	5	DMSO	None	ECA884	F	3	437	242.25171624714	101	153	225	307	402.2	737.361556064073	160.8	283	520	1084	1598.4	21.6430205949657	3	6	11	30	52	50.350114416476	7	16	27	70	116.4	31.7757437070938	5	9	16	45	78.4	2.71372697530449	1.38298162014976	1.69387755102041	2.27601809954751	3.54861111111111	4.66862244897959	0.0837780216703185	0.0225480860788421	0.0334928229665072
20180312	ben	1	NA	5	DMSO	None	ECA917	F	4	179	208.491620111732	95	130	204	269	323.2	486.307262569832	138	212.5	403	630.5	925.8	11.0893854748603	2	4	7	13	22	26.8156424581006	5	8	19	32	53.6000000000001	15.8659217877095	3	5	11	19	34	2.16392480208707	1.23697953422724	1.46118613282792	1.8962962962963	2.51546788990826	3.4600414078675	0.0462723240893258	0.018348623853211	0.0269202898550725
20180312	ben	1	NA	5	DMSO	None	ECA918	F	5	446	217.724215246637	100.5	141	211.5	270.75	341.5	564.82735426009	146	241.5	458.5	726.75	1126	14.6838565022422	3	5	10	17.75	31	34.8923766816144	5.5	10	25	42	74.5	21.3318385650224	4	6	14	25	46.5	2.40298196049092	1.27128427128427	1.54750192901235	2.04332322599224	2.96551058352403	4.15456396335256	0.0623256529365517	0.0194657573174197	0.0292520002936211
20180312	ben	1	NA	5	DMSO	None	ECA919	F	6	381	219.564304461942	102	137	206	278	357	556.380577427822	145	210	437	679	1167	14.5511811023622	2	4	9	17	33	34.6719160104987	6	9	23	38	80	21.1391076115486	3	5	13	24	45	2.27495376762252	1.27049180327869	1.5	1.96323529411765	2.75476839237057	3.76519337016575	0.058914980555016	0.0178571428571429	0.0256410256410256
20180312	ben	1	NA	5	DMSO	None	ECA880	F	7	311	232.20578778135	106	150.5	221	287.5	382	620.189710610932	167	258.5	478	734.5	1383	17.6655948553055	3	6	10	24	40	41.4469453376206	7	14	26	45.5	97	25.7331189710611	4	8	15	32	60	2.44271928303431	1.31891891891892	1.61568213783404	2.11067193675889	2.96064488615293	4.01960784313725	0.0721826488879555	0.0212765957446809	0.0301319336076039
20180312	ben	1	NA	5	DMSO	None	ECA881	F	8	232	200.995689655172	96.2	135	179.5	247.25	302.8	426.991379310345	141.1	204.75	338.5	533.75	741.6	10.0043103448276	3	3	6	12	19	23.7413793103448	6	8	16	28.5	42.7	14.2887931034483	3.1	5	9	16.25	28	1.96445379553078	1.2655017921147	1.45863636363636	1.77058029689609	2.16039563091383	2.91860275535991	0.0446421327504321	0.0178571428571429	0.0240819045412419
20180312	ben	1	NA	5	DMSO	None	ECA882	F	9	191	229.141361256545	91	138	224	303	373	656.125654450262	133	237	541	982	1365	18.3769633507853	3	7	13	26.5	39	44.7748691099476	9	14	29	68	99	27.4450261780105	4	8	17	39	60	2.61668667485073	1.3921568627451	1.69366133550194	2.23188405797101	3.38334731348152	4.46688741721854	0.0748848892195979	0.0240963855421687	0.0377198182177435
20180312	ben	1	NA	5	DMSO	None	N2	G	1	316	229.617088607595	105.5	153.75	214.5	278	368.5	654.04746835443	172	275.5	484	820.25	1421	18.2278481012658	3	5	10	21	47	40.8987341772152	7	13	23	43	92	25.7943037974684	4	8	14	30.25	57.5	2.57657085491448	1.36859797875985	1.68794461382114	2.26826298701299	3.26040377345867	4.38666642758522	0.0711107773501302	0.0211646136618141	0.0291565533980583
20180312	ben	1	NA	5	DMSO	None	ECA883	G	10	399	250.929824561404	112	165.5	240	313	415.2	675.007518796992	184.8	286.5	514	929.5	1434.6	18.9874686716792	3	6	11	26	43	44.5914786967419	7	15	30	59	104	27.5187969924812	4	8	17	38	66	2.47810637723919	1.32600399201597	1.60225988700565	2.2089552238806	3.09373902353354	3.83308559583396	0.0700890590835119	0.0212318029115342	0.0294842074760939
20180312	ben	1	NA	5	DMSO	None	ECA920	G	11	296	232.689189189189	93	139.75	215	297	406.5	649.540540540541	144.5	233	465	858.25	1410	19.7567567567568	3	5	11	26	43	47.1047297297297	7	11	26.5	56.25	102.5	29.1114864864865	4	6.75	17	33	67.5	2.46355456316679	1.30368906455863	1.53795250052312	2.05547619047619	3.13665079497096	4.3382222173431	0.0755432241013636	0.0202361452361452	0.0296130952380952
20180312	ben	1	NA	5	DMSO	None	ECA921	G	12	394	236.362944162437	105	159.25	237	281.75	378.7	591.035532994924	192.3	286.75	471.5	686.75	1156.2	16.0355329949239	3	6	10	17	34	41.0989847715736	8	14.25	26	44	86.7	23.6345177664975	4	9	14	25	50.7	2.3145387855626	1.39077073170732	1.60902097902098	1.97682414698163	2.77176136363636	3.74073033707865	0.061584736503397	0.0221067814012614	0.0304327521793275
20180312	ben	1	NA	5	DMSO	None	PTM	G	2	227	232.977973568282	111.6	149.5	233	296.5	371.8	664.101321585903	165	269	535	940	1350.4	18.0264317180617	2	5.5	12	24.5	39.2	42.1189427312775	6	12	28	54.5	92	25.9515418502203	4	7.5	18	33	60	2.62554685128229	1.36061112969778	1.6318814277072	2.23232323232323	3.41281629554656	4.40224523046198	0.070986156369114	0.0183823943265605	0.0289870293546185
20180312	ben	1	NA	5	DMSO	None	ECA884	G	3	282	197.684397163121	96.1	126.25	187.5	252.75	314.6	472.255319148936	137	192.75	387	628	946.6	11.0496453900709	2	3	7	14	24	25.7021276595745	4	7	19	33	56.8	15.5886524822695	2	4	10	20.75	36.9	2.22177054573662	1.23031606217617	1.44967532467532	1.93638754045307	2.67525425487754	3.68295365278869	0.051136078697734	0.0161421452924207	0.0237514792899408
20180312	ben	1	NA	5	DMSO	None	ECA917	G	4	322	223.133540372671	100.2	140	202.5	282.75	373.9	622.863354037267	165	243	459.5	837	1352.6	17.360248447205	3	5	10	22	39.9	40.804347826087	7	10	24	47	91.8000000000001	25.5248447204969	4	6	14	31	61	2.50356379093308	1.31733552631579	1.56938506661364	2.09647851167286	3.21200101427226	4.32790019132653	0.0705388773983556	0.0197765807135288	0.0301321485532012
20180312	ben	1	NA	5	DMSO	None	ECA918	G	5	261	226.827586206897	105	151	210	285	357	590.942528735632	167	252	432	768	1162	15.1647509578544	3	5	9	18	31	35.7432950191571	6	10	21	43	74	21.9731800766284	4	6	12	26	47	2.37881688840281	1.34108527131783	1.59748427672956	2.05633802816901	2.80898876404494	3.83695652173913	0.0589466641558498	0.0202702702702703	0.029126213592233
20180312	ben	1	NA	5	DMSO	None	ECA919	G	6	140	204.535714285714	92	131.5	192.5	271.75	328.8	459.564285714286	151.8	203.5	374	623.25	992.7	10.7142857142857	2	4	7	13	25.2	26.0285714285714	4.9	8	19	31.25	59.1	15.3785714285714	3	5	10	19	37.1	2.08946548819604	1.27936694496231	1.47153716216216	1.86049930503582	2.51800635026738	3.22352203975799	0.0468670653296622	0.0169071298501191	0.0265502183406114
20180312	ben	1	NA	5	DMSO	None	ECA880	G	7	181	209.082872928177	99	133	187	274	335	563.381215469613	139	194	402	734	1270	15.9171270718232	3	4	10	21	39	36.939226519337	5	8	21	43	93	23.1657458563536	3	5	13	27	59	2.39932315675216	1.22222222222222	1.42957746478873	2	3.30894308943089	4.34099616858238	0.0688450232958277	0.01875	0.0264900662251656
20180312	ben	1	NA	5	DMSO	None	ECA881	G	8	276	220.865942028986	105.5	140.75	209	279	352.5	589.286231884058	160.5	248.75	451.5	694.75	1225.5	15.7536231884058	2	4	9	18	33	38.3804347826087	6	10	22	42.25	85.5	23.4492753623188	4	6	13	24	54	2.41352842192636	1.29859603415834	1.56361100657472	2.02867977655661	2.89196637204104	4.25474856934129	0.061152549730875	0.0178315934502676	0.0285207700101317
20180312	ben	1	NA	5	DMSO	None	ECA882	G	9	318	221.622641509434	98.4	134.75	212	292.75	349	566.286163522013	148	227.5	420	719.5	1162.5	15.8081761006289	3	4	9	18	33	37.4748427672956	7	11	23	42	80.3	22.7735849056604	4	6	13	25	48.3	2.29879559782082	1.27024684102263	1.51899899564781	2	2.77217502124044	3.82548677709968	0.0641255729301769	0.0197824387701928	0.0274923896499239
20180312	ben	1	NA	5	NA	NA	NA	H	1	14	135.571428571429	80.6	97.25	112	178.25	231.1	227	96.5	127.5	184	314.25	437.6	6.85714285714286	1	2	3	7.25	19.1	10.3571428571429	3	3.5	7	17	22.8	7.57142857142857	1	2.25	4.5	9	19.7	1.62918801639242	1.11822368421053	1.19602663230241	1.59397303727201	1.89351226872072	2.0483303694922	0.0541571816539086	0.0108750314307267	0.0165424985320023
20180312	ben	1	NA	5	NA	NA	NA	H	10	24	198.375	123.3	151.75	215	237.5	263.6	436.083333333333	162.2	218.75	419.5	540	709.1	9.33333333333333	3	5.75	8	11	17.7	23.75	6.3	9.75	20	29.25	43.8	13	4	6.5	10.5	17.25	23.1	2.10790652510108	1.34872413793103	1.46377358490566	1.75871255760369	2.55540099978266	2.95132467532467	0.0459100459723931	0.0242525570416995	0.0304814573845153
20180312	ben	1	NA	5	NA	NA	NA	H	11	24	210.291666666667	95.6	133.75	207	274.25	313.4	438.083333333333	137.5	208.25	396.5	581.5	657.8	10.9166666666667	2.6	4	8	12	19.9	24.8333333333333	6	12.5	23.5	31.25	35.4	14.7083333333333	3.6	5.75	12.5	17	26.2	1.96137572495159	1.3165534591195	1.5040925097554	1.89954098818437	2.2172423793259	2.83757905388313	0.0506179767228723	0.0180734856007944	0.027598965989153
20180312	ben	1	NA	5	NA	NA	NA	H	12	23	204.086956521739	108.2	169	207	256.5	276.8	401.521739130435	182.2	240.5	431	522.5	611.4	7.78260869565217	2	3	7	11	12	21.6086956521739	6.2	9.5	21	28.5	35.4	10.9565217391304	3.2	5	10	14.5	17.8	1.86723857562714	1.28894901912552	1.38958282803784	1.73484848484848	1.95708913336327	2.53522515967338	0.0346083186844442	0.0145644999282537	0.0207929325576384
20180312	ben	1	NA	5	NA	NA	NA	H	2	20	208.1	87.4	142.5	195	267	352.8	596.55	139.7	236	589	871	956.4	15.4	2.9	4	11.5	19	30.3	41.4	8.8	12.75	31	52.5	87.5000000000001	22.7	4	7	16	28.75	40.1	2.73531815304403	1.40126502213789	1.77369409824047	2.3118851521391	3.729931862427	4.58218522167488	0.0695779649039091	0.0192211566405115	0.0336326979472141
20180312	ben	1	NA	5	NA	NA	NA	H	3	31	158.870967741935	82	125.5	146	199	236	312.548387096774	132	181	237	428.5	494	6.35483870967742	1	2	5	7	12	16.1935483870968	4	6.5	11	22.5	26	9.09677419354839	2	3	6	11	14	1.87223543449254	1.15789473684211	1.34267778416715	1.56164383561644	2.04572021116139	2.61643835616438	0.0417603992863187	0.0087719298245614	0.0153928127405127
20180312	ben	1	NA	5	NA	NA	NA	H	4	18	218.833333333333	105.2	165	229.5	262.75	301.9	519.611111111111	179.1	236	435.5	730	906.2	12.2222222222222	3.7	5	8.5	16.75	25.3	35.2222222222222	7	9	20.5	45.75	92.7	17.3333333333333	3.7	6.5	11	24	36.5	2.24913161922566	1.38999316939891	1.48517907815016	2.15452719970792	2.6282330480832	3.4097992751603	0.0552660368793599	0.0220871040723982	0.0256956872653262
20180312	ben	1	NA	5	NA	NA	NA	H	5	24	152.083333333333	77.6	107.25	149.5	187	239.8	268.125	102.8	151	221	387.5	418.6	4.91666666666667	2	2.75	4	6	9.4	13.625	2.6	6.5	10.5	17	27.7	6.625	1.3	4	5	9	10.7	1.68785974046189	1.28754306559481	1.33797429620563	1.50308241401687	1.77386736563952	2.20862689441938	0.0328144335719255	0.0144006436041834	0.0209248256264531
20180312	ben	1	NA	5	NA	NA	NA	H	6	10	366.6	190.6	207	228.5	530	776.7	1633.9	280.7	323.25	503	3064	4276.5	85.9	3.9	5.25	29	161.25	215	175.8	11.9	15.25	42	371.75	506.3	128.5	5.9	6.25	37.5	253.75	334.9	3.34794139774619	1.46695187165775	1.60357142857143	2.30801687763713	5.44334741877122	5.83521594684385	0.165718818170699	0.0223039215686274	0.0278385116992712
20180312	ben	1	NA	5	NA	NA	NA	H	7	15	180	84.8	93.5	162	246.5	270	550.133333333333	132.6	196.5	293	655.5	1230.8	15.0666666666667	2.8	6.5	9	17	29.2	36.4	6.4	12	24	34.5	78.6	22.2	3.4	8	12	19	50	2.67649652228605	1.32801696020874	1.53565106215578	2.17037037037037	3.33161068044789	4.82773383832758	0.0807664331071874	0.0237248615563976	0.032480250164582
20180312	ben	1	NA	5	NA	NA	NA	H	8	11	248.090909090909	107	142.5	243	344.5	377	688.090909090909	183	236.5	649	1038.5	1175	18.1818181818182	3	4.5	18	25.5	26	44.6363636363636	7	13	34	66.5	74	26.8181818181818	4	7	19	38	43	2.50636665610701	1.23943661971831	1.64412243789874	2.01369863013699	2.9340875735502	4.06995884773663	0.0714124681738593	0.0188679245283019	0.0279146545777077
20180312	ben	1	NA	5	NA	NA	NA	H	9	19	204.421052631579	106.8	129	243	270	286.6	443.368421052632	128.6	180	461	536.5	793.4	9.1578947368421	2	3	9	10.5	18.2	24.3684210526316	5.2	6.5	22	29	41.6	13.2631578947368	3	3.5	13	15	26.4	2.00011028511082	1.20229931423961	1.38602340772999	1.85887096774194	2.23694738711014	3.12054923706596	0.0396007317345959	0.0148239148239148	0.0253385602280827
20180312	ben	1	NA	6	Albendazole	DMSO	N2	A	1	309	193.339805825243	87.8	119	166	252	323.2	490.53074433657	148.4	209	352	614	1073.6	12.9061488673139	3	4	8	15	29.2	29.0809061488673	6	9	17	32	71	18.0485436893204	3	6	11	20	43.2	2.29233348653001	1.38449735449735	1.625	2.0635838150289	2.64506172839506	3.63044602456367	0.0581693791731513	0.0223880597014925	0.03
20180312	ben	1	NA	6	Albendazole	DMSO	ECA883	A	10	244	247.479508196721	104.2	171.25	239	307	403.4	644.110655737705	175.1	296.25	510	835.75	1330.2	17.9959016393443	3	7	12	23	38.7	42.3852459016393	8	16	29.5	53	93	25.7991803278689	5	9	17	32.25	56	2.40025944521764	1.37713205764233	1.72254832255824	2.22160253448617	2.76446497249404	3.80793281909283	0.0664234324015243	0.0253357321853113	0.035057048214943
20180312	ben	1	NA	6	Albendazole	DMSO	ECA920	A	11	276	217.623188405797	102	142.5	206	274.25	341.5	522.297101449275	166	229.75	432	609	970	14.2536231884058	3	4	10	16	33	33.3007246376812	7.5	11	24	36.25	66	20	4	6	13	22	43	2.20888388566949	1.33682266009852	1.56625615763547	2.01529029931482	2.51829436671576	3.58047149894441	0.0579412658381441	0.0204971118501663	0.0296301688992429
20180312	ben	1	NA	6	Albendazole	DMSO	ECA921	A	12	311	215.163987138264	98	144	211	258.5	317	520.022508038585	140	247.5	426	589.5	1040	14.0225080385852	3	5	9	14	31	34.2700964630225	7	12.5	24	37	72	20.08038585209	4	6.5	13	19	44	2.22236400649719	1.29054054054054	1.5982457484296	1.93031358885017	2.590163441894	3.4469696969697	0.0557944188465745	0.0205128205128205	0.0309278350515464
20180312	ben	1	NA	6	Albendazole	DMSO	PTM	A	2	161	145.186335403727	84	106	139	163	193	309.527950310559	137	180	262	320	432	8.41614906832298	2	4	6	8	13	16.944099378882	5	7	12	16	25	11.0310559006211	3	4	8	11	16	1.98504692705623	1.34343434343434	1.552	1.84666666666667	2.22099447513812	2.88744588744589	0.0491861827824557	0.0235294117647059	0.0297029702970297
20180312	ben	1	NA	6	Albendazole	DMSO	ECA884	A	3	378	230.592592592593	107.4	149.25	216	282	356.3	634.968253968254	169.7	264.25	460.5	807.75	1322.6	18.4126984126984	3	5	9	21.75	37.3	42.8386243386243	7	11	24	45.75	91	26.6534391534392	4	6	13	30	54.6	2.45012939368168	1.35246380065103	1.5748370273794	2.13529821926625	2.9742632009824	4.14419889502762	0.0668705853919432	0.0206933390310347	0.0268817204301075
20180312	ben	1	NA	6	Albendazole	DMSO	ECA917	A	4	318	245.977987421384	118.7	171.25	234	300.75	381.3	702.911949685535	201.4	357.25	525.5	952.75	1374.2	19.8899371069182	4	7	11	27	43.3	46.4622641509434	9	17	27	61.75	98.3	28.9874213836478	5	10	15	38.75	63.3	2.63739807008031	1.50364653243848	1.79015003621021	2.30971110337626	3.29694469223907	4.30428936170213	0.0714498673033303	0.0267652671755725	0.0333333333333333
20180312	ben	1	NA	6	Albendazole	DMSO	ECA918	A	5	304	217.059210526316	113	145	205	267.5	334.7	518.881578947368	154.2	241.75	414	622.25	1015.4	13.3092105263158	2	4	9	16	29	30.6940789473684	6	9	21	34	66	19.0657894736842	3	5	12	21.25	39	2.18368395414493	1.26872275501308	1.51320250545914	1.93260123541524	2.61878290628291	3.36028315946349	0.0517041192989904	0.0168929110105581	0.0245098039215686
20180312	ben	1	NA	6	Albendazole	DMSO	ECA919	A	6	206	220.538834951456	100.5	144	211.5	270	359	551.067961165049	164.5	285.25	423.5	637.75	1189	14.9320388349515	3	6	10	16	33	34.8543689320388	8	15	22.5	38	77.5	21.0728155339806	4	8	13	22	47.5	2.3537298814386	1.37375300997592	1.69916454852286	1.98894557823129	2.80139421540428	3.77170964473641	0.0627197862882061	0.0217597159202999	0.0338391829689298
20180312	ben	1	NA	6	Albendazole	DMSO	ECA880	A	7	303	173.884488448845	99	123	161	206	257	388.508250825082	175.2	219	323	451	635.6	10.6171617161716	3	5	8	13	20.6	23.0561056105611	7	9	16	27	45.2	14.4884488448845	4	6	10	17	27.8	2.15501366306663	1.3851570964247	1.59644355453852	1.98295454545455	2.54043737060041	3.20088595360825	0.0568198150810079	0.024390243902439	0.0328253675055799
20180312	ben	1	NA	6	Albendazole	DMSO	ECA881	A	8	103	160.912621359223	81	109	148	211.5	253.6	363.669902912621	133.2	185	311	491.5	681	10.2038834951456	2.2	4	8	14	22.6	23.0776699029126	6	9	19	30.5	51.4	14	3	5	10	19.5	29.8	2.17164846257036	1.37786422018349	1.64232135807343	2.00487804878049	2.62637513751375	3.13934582407113	0.0585550957914786	0.0252100840336134	0.0329075557479974
20180312	ben	1	NA	6	Albendazole	DMSO	ECA882	A	9	315	222.596825396825	98.4	138.5	210	276.5	347.6	557.952380952381	149.6	230.5	421	642	1195	15.8349206349206	3	5	9	18	35	36.6412698412698	6	11	24	37.5	83.6	22.2126984126984	3	6	13	23	52.6	2.23094138110409	1.30280474649407	1.53670455102141	1.98913043478261	2.74964035245459	3.53832990814914	0.0613844370674494	0.0190718835304823	0.0296610169491525
20180312	ben	1	NA	6	Albendazole	DMSO	N2	B	1	249	151.55421686747	85.4	106	136	175	214.2	339.104417670683	150.4	194	267	345	522.6	11.6867469879518	2	3	6	9	14	19.863453815261	5	7	12	17	30	14.6907630522088	3	5	8	11	18	2.06528522128394	1.41781609195402	1.56779661016949	1.91729323308271	2.34821428571429	2.92474070326334	0.0659702882064303	0.019921568627451	0.0292397660818713
20180312	ben	1	NA	6	Albendazole	DMSO	ECA883	B	10	201	231.218905472637	79	135	217	297	391	664.442786069652	137	232	478	845	1337	21.2338308457711	4	6	12	24	42	50.6169154228856	9	15	29	58	99	30.7114427860697	5	8	17	32	63	2.52741128273205	1.43076923076923	1.7175572519084	2.22829581993569	3.18414322250639	4.16256157635468	0.0813790309720818	0.0283687943262411	0.0389105058365759
20180312	ben	1	NA	6	Albendazole	DMSO	ECA920	B	11	291	234.357388316151	94	145	225	279	377	594.013745704467	145	248.5	441	648.5	1310	18.0240549828179	3	6	10	18	40	40.8419243986254	7	13	24	39	91	25.5979381443299	4	7	14	23	57	2.22532482346766	1.31395348837209	1.59456168831169	1.95305164319249	2.64891472868217	3.50519750519751	0.0663804493717689	0.0232558139534884	0.0318937017885903
20180312	ben	1	NA	6	Albendazole	DMSO	ECA921	B	12	391	216.468030690537	95	142	205	261.5	344	540.524296675192	155	234.5	402	642	1103	15.618925831202	3	4	9	16	34	38.2020460358056	7	11	22	40	87	22.5115089514067	4	6	12	22	52	2.24221288134388	1.31944444444444	1.47080136402387	1.89956331877729	2.62260943476413	3.74829931972789	0.060579528224916	0.0201005025125628	0.028335340559347
20180312	ben	1	NA	6	Albendazole	DMSO	PTM	B	2	139	154.856115107914	83	105	132	187	243.8	372.438848920863	137	195	308	441.5	626.2	10.5755395683453	2	4	7	12	17.2	22.8920863309353	4.8	7.5	16	24	39.4	14.1798561151079	3	4.5	9	16	22.2	2.23454677790389	1.34800637958533	1.66860371267151	2.07619047619048	2.6665306122449	3.18537878787879	0.0571272560047647	0.0186569747317411	0.0356161488057493
20180312	ben	1	NA	6	Albendazole	DMSO	ECA884	B	3	396	213.623737373737	100	134.75	205	269.5	340.5	568.484848484848	155.5	229	462	702	1189.5	15.020202020202	2	4	10	19	33.5	35.2752525252525	6	10	23	41	89	21.5151515151515	3	6	14	24	53.5	2.43435308815243	1.33888888888889	1.56801470588235	2.15999101982546	3.15645235892692	3.98569605749701	0.0637272597950556	0.0195441813088872	0.0296422124160064
20180312	ben	1	NA	6	Albendazole	DMSO	ECA917	B	4	273	206.135531135531	89.2	129	194	265	319.4	524.139194139194	144.4	215	406	628	1092.6	14.0879120879121	2	4	9	16	28.8	32.6666666666667	5	9	20	36	73.8	20.1355311355311	3	5	12	22	43.8	2.30172564112108	1.25150095805834	1.53554502369668	1.96052631578947	2.76223776223776	4.00303499417082	0.057636672038854	0.0181411224889486	0.0263157894736842
20180312	ben	1	NA	6	Albendazole	DMSO	ECA918	B	5	344	205.156976744186	100.6	134.5	192.5	251.25	310.1	474.968023255814	140.6	210	381	537.75	1001.1	12.5901162790698	2	4	8	14	27	28.5348837209302	5	8	19	31	61.4	17.6831395348837	3	5	11	18.25	38.7	2.0808283781383	1.22597549909256	1.47680700447094	1.85214319359397	2.34827648216855	3.33568507794176	0.0530145721697297	0.0169371196754564	0.0249917620891342
20180312	ben	1	NA	6	Albendazole	DMSO	ECA919	B	6	298	213.835570469799	84.4	126.25	202.5	267	357.1	573.91610738255	134.7	203.5	426.5	712.5	1297.4	16.0771812080537	2	4	10	18.75	39.9	38.0335570469799	5	9	22	44.75	94	23.2818791946309	3	5	13	25	61.3	2.39958182885855	1.27141805872397	1.4890756302521	2.02782832878374	2.93591485507246	4.01390014205293	0.0648605293154678	0.0181818181818182	0.0290920716112532
20180312	ben	1	NA	6	Albendazole	DMSO	ECA880	B	7	182	150.582417582418	85.1	110	142	171	221.5	325.82967032967	155.1	200.5	276.5	357	473.4	8.86263736263736	2	4	6	9	14	19.6208791208791	6	9.25	13	20	30	12.1373626373626	4	5	9	12	19.9	2.07466391244508	1.42886497064579	1.64043933708568	1.89606151537884	2.27394034536892	3.17824561403509	0.0516145034591257	0.0232694138446892	0.0333333333333333
20180312	ben	1	NA	6	Albendazole	DMSO	ECA881	B	8	280	149.271428571429	84.9	105	143	171.25	201	320.246428571429	138	182	258.5	334.5	419.1	9.34285714285714	2	4	6	8	13	19.8928571428571	4	8	13	18.25	27.3	12.5928571428571	3	4	8.5	11	16	1.97847566600053	1.3089050710651	1.49091210513624	1.80538020086083	2.3125924183358	3.01435064935065	0.0503071396247375	0.02	0.0296846351301797
20180312	ben	1	NA	6	Albendazole	DMSO	ECA882	B	9	352	228.505681818182	104	146.75	215.5	288.25	353.8	577.301136363636	176.3	282	449	682.25	1186.8	16.3153409090909	3	6	10	20	37	37.4943181818182	9	15	25	40	83.9	23.3721590909091	5	9	14	26	55.8000000000001	2.31685649090322	1.35762666235934	1.71905114899926	2.1242739634044	2.7313835651289	3.48804457953394	0.0673398110811115	0.0247185080928923	0.0338983050847458
20180312	ben	1	NA	6	Albendazole	DMSO	N2	C	1	333	143.564564564565	85.2	105	134	166	210.6	315.774774774775	151	206	278	352	462.6	8.42642642642643	3	4	6	9	12	17.8858858858859	5	9	13	18	27.8	11.4024024024024	4	6	9	12	16.8	2.15806369216547	1.44571092831962	1.64084507042254	1.99166666666667	2.5241935483871	3.16515151515152	0.0538135143520857	0.024549934627376	0.0327868852459016
20180312	ben	1	NA	6	Albendazole	DMSO	ECA883	C	10	269	249.368029739777	100.4	177	244	300	382.8	623.780669144981	207.2	330	507	747	1126.8	17.8698884758364	3	7	12	20	35.2	42.9814126394052	10	17	30	47	83.2	25.4126394052045	5	9	16	26	52.4	2.36832371825379	1.4028872392242	1.72284644194757	2.10175438596491	2.75169300225734	3.70884584980237	0.0631372982932393	0.023121387283237	0.0352422907488987
20180312	ben	1	NA	6	Albendazole	DMSO	ECA920	C	11	367	214.41416893733	85	136	183	266.5	377.8	551.907356948229	150.2	214	390	656.5	1256.4	16.1716621253406	3	4	9	17	39	38.0653950953678	7	10	22	40	87	23.4822888283379	4	5	12	23	60	2.28206233151518	1.30963112275751	1.54697469746975	1.93248945147679	2.70275821596244	3.90069037656904	0.0645477333270431	0.0196343130553657	0.0283554888507719
20180312	ben	1	NA	6	Albendazole	DMSO	ECA921	C	12	294	223.408163265306	89.6	144	213.5	283.75	353	556.183673469388	169.3	247	440	674	1146.6	15.5850340136054	3	6	10	17	33.7	37.0918367346939	8	12	24.5	41	81.7	22.4761904761905	5	8	14	24	51	2.29442165187857	1.32616666666667	1.63785207917024	2.03014772384685	2.82532138330617	3.68386019548618	0.0639324179434438	0.0219461142121082	0.0333955223880597
20180312	ben	1	NA	6	Albendazole	DMSO	PTM	C	2	244	137.684426229508	83.6	101.75	134.5	164.25	197	290.655737704918	146.9	203.75	277	355.25	463.6	7.26229508196721	3	4	6.5	10	13	13.9549180327869	5	7.75	12	18	26.4	9.45901639344262	3	5	9	12	17	2.12707189640819	1.40053723138431	1.65344532216617	2.03397565922921	2.46006944444444	3.00729166666667	0.0523151361052138	0.0244502199120352	0.0344237128011337
20180312	ben	1	NA	6	Albendazole	DMSO	ECA884	C	3	443	235.93453724605	103.2	150.5	223	295.5	393.8	687.266365688488	179.2	314.5	479	899.5	1489	20.3656884875846	4	6	10	26	46.8	47.5417607223476	8	15	26	54	107.6	29.4627539503386	5	10	14	35	68.8	2.60846627250567	1.37488020908959	1.76893795203654	2.22560975609756	3.28554104477612	4.33259766783056	0.0757990063397678	0.0256410256410256	0.0336561606207346
20180312	ben	1	NA	6	Albendazole	DMSO	ECA917	C	4	431	222.598607888631	101	136.5	214	288	365	574.886310904872	164	238	450	719.5	1166	15.7238979118329	3	5	9	19	36	37.4013921113689	7	11	25	42	86	22.6102088167053	4	7	13	25	50	2.35081796547813	1.38655462184874	1.6021867433414	2.06896551724138	2.84260903703427	3.94855967078189	0.0642980846432563	0.0225988700564972	0.0305110780115435
20180312	ben	1	NA	6	Albendazole	DMSO	ECA918	C	5	200	194.03	96	131	181	231.5	297.2	471.13	167.2	216.75	386	566.75	923	12.7	3	4	8	15	24.1	29.69	7	9	18	32	68.1	17.465	4	5	11	19	36.1	2.28622720875755	1.27255131964809	1.50152664395449	1.92452160014208	2.74074651046859	3.93021909880116	0.0605139298436135	0.0201075603360149	0.0296663902843486
20180312	ben	1	NA	6	Albendazole	DMSO	ECA919	C	6	386	213.79792746114	107	138	200	255.5	336.5	522.901554404145	175	224.25	383	586.75	1096	14.4481865284974	3	4	8	14.75	31	33.7176165803109	6	10	20	33	78	20.7746113989637	4	6	11	21	47	2.21135527917855	1.34219457013575	1.53040962740106	1.89225092688012	2.51071428571429	3.53982661174442	0.0556540786986281	0.0204081632653061	0.0269215585046615
20180312	ben	1	NA	6	Albendazole	DMSO	ECA880	C	7	180	161.244444444444	90	114.75	155	190.25	237.4	386.061111111111	148.9	225.25	324.5	428.5	727.2	10.9222222222222	3	5	8	13	21.1	24.3	6	10	16	26	52.2	14.6888888888889	3	6	10	17	31.1	2.27558110896902	1.42424785558827	1.65076109251862	2.02988296581746	2.75215744400527	3.38135271807838	0.0612090891017422	0.023603592519685	0.0341637529137529
20180312	ben	1	NA	6	Albendazole	DMSO	ECA881	C	8	268	163.391791044776	84.7	112.75	152.5	196.25	240.1	370.884328358209	162	225	301	423.25	566.3	10.705223880597	3	5	7.5	11	17	23.4179104477612	6	9	16	25	38.3	14.7201492537313	4	6	10	15	24.3	2.1549045208358	1.41845264562028	1.63442902638762	2	2.44030257936508	3.09516473459426	0.0563269597134083	0.0258741258741259	0.0353870564047555
20180312	ben	1	NA	6	Albendazole	DMSO	ECA882	C	9	283	227.614840989399	103.4	146.5	218	280.5	352.8	568.554770318021	162.8	297.5	461	671	1147.6	15.3038869257951	3	6	10	17.5	33	36.1837455830389	7	16	26	40	82.6	22.0671378091873	4	8.5	15	25	50.8	2.30004465033394	1.34328358208955	1.69611836868474	2.07826086956522	2.75145330859617	3.5361037357209	0.0620600591623199	0.0222222222222222	0.0330971116873826
20180312	ben	1	NA	6	Albendazole	DMSO	N2	D	1	194	150.164948453608	85	102.25	138	171.75	229.7	357.051546391753	151.2	207	292.5	395.75	603.100000000001	9.93814432989691	2.3	4	7	10	17.7	20.139175257732	6	8	13	22	35	13.4896907216495	3	6	9	14	24.7	2.27575158881293	1.42235716729388	1.63021607908319	2.03927545724795	2.82165786265746	3.43193627450981	0.0574286536934485	0.0248553719008264	0.0342633628793983
20180312	ben	1	NA	6	Albendazole	DMSO	ECA883	D	10	292	253.72602739726	104.2	174.5	249.5	315	404.8	682.246575342466	199.4	349.5	529	857.75	1325.6	19.8013698630137	4	8	12.5	24	41.9	49.6198630136986	9	20	33	59	106.9	29.0924657534247	5.1	10	17	33.25	62	2.50913075582719	1.47025018697677	1.82595693779904	2.16768837803321	3.05530671859786	3.89041911537272	0.0724414230455867	0.0275900171461231	0.0367253323347688
20180312	ben	1	NA	6	Albendazole	DMSO	ECA920	D	11	302	237.738410596026	99.1	146.25	218	289	414.9	671.039735099338	154.5	237.25	435.5	721.5	1605.4	21.5827814569536	3	5	10	21.75	53.8000000000001	50.205298013245	7	11	25	46.75	125	31.4403973509934	4	7	14	28.75	76.9	2.42833159651887	1.3390350877193	1.57112032847327	1.98753496869469	2.97306333148559	4.23740093884499	0.0749636650539263	0.0216303427845959	0.0305581613508443
20180312	ben	1	NA	6	Albendazole	DMSO	ECA921	D	12	305	236.2	73	148	234	289	390.2	621.92131147541	140.4	269	468	716	1291.4	18.4229508196721	3	7	10	20	40	44.9573770491803	10	15	27	45	102	26.8098360655738	5	9	15	26	58.6	2.38081723199913	1.36649511065363	1.70114942528736	2.06481481481481	2.82432432432432	3.93759726112667	0.0699655011902323	0.0271127502634352	0.0347826086956522
20180312	ben	1	NA	6	Albendazole	DMSO	PTM	D	2	299	154.230769230769	84	108.5	145	186.5	224.4	362.190635451505	144.8	201	287	412.5	634.6	10.4882943143813	2	4	7	11.5	18.2	21.2441471571906	5	8	13	22	41.2	14.314381270903	3	5	9	15	26	2.18725094206032	1.41757602862254	1.65227272727273	2.02310231023102	2.51056338028169	3.24079147640791	0.0574951282440941	0.0229362591431557	0.0333333333333333
20180312	ben	1	NA	6	Albendazole	DMSO	ECA884	D	3	359	202.927576601671	103	139	185	248.5	310.8	490.860724233983	154.6	249	398	572.5	885.2	12.6378830083565	3	4.5	8	13	25	29.6740947075209	6	10	20	31.5	57	17.8718662952646	3	6	11	18	34.4	2.24332836065901	1.30695961391923	1.53647431962349	1.95348837209302	2.64063676823006	3.69679409022449	0.0550248391250468	0.0198675496688742	0.028742556194279
20180312	ben	1	NA	6	Albendazole	DMSO	ECA917	D	4	344	221.098837209302	109.3	143	211.5	279.25	358.2	553.081395348837	167.3	230	415.5	682	1155.4	14.5203488372093	3	4	9	17	33	33.7558139534884	6	9	21	38	78.4	20.7412790697674	3.3	5	12	23	48	2.26307836250384	1.33571428571429	1.53209307553957	1.97583815230874	2.81664522908024	3.57379077615298	0.0564709126483627	0.0185438129413127	0.0270602466052755
20180312	ben	1	NA	6	Albendazole	DMSO	ECA918	D	5	363	219.00826446281	104.4	146	203	267.5	348.2	564.264462809917	162.4	244	423	643.5	1173.6	15.9393939393939	3	5	9	16	32	36.1652892561983	6.2	10	22	36	77.8	22.7217630853994	4	6	12	22	48	2.30906417256688	1.30354480052322	1.53486816019033	1.99127906976744	2.93874246987952	3.67280193236715	0.0612402648977758	0.0205620675045897	0.0290760869565217
20180312	ben	1	NA	6	Albendazole	DMSO	ECA919	D	6	256	238.13671875	99	151.5	226	294	399.5	688.28125	169	244.25	493	795.25	1540.5	20.91796875	3	5	12	25	56	49.65234375	7	10.75	27	55	127	30.796875	4	7	16	33	82	2.54030226865803	1.32148692810458	1.61804158283032	2.20770745428973	3.13399014778325	4.2551044634378	0.0754096518833894	0.0223470661672909	0.0327779686247567
20180312	ben	1	NA	6	Albendazole	DMSO	ECA880	D	7	77	154.597402597403	85.8	111	146	180	241	341.818181818182	134	217	316	415	601	9.05194805194805	3	5	7	11	16.2	19.4805194805195	6	10	16	25	35	12.4675324675325	3.6	6	10	16	22.4	2.16859016350722	1.42393442622951	1.63522012578616	1.96818181818182	2.47598253275109	3.36983262122222	0.0562688809038491	0.026	0.0347222222222222
20180312	ben	1	NA	6	Albendazole	DMSO	ECA881	D	8	191	163.774869109948	84	116.5	155	192	244	363.973821989529	139	221.5	318	429	563	10.6806282722513	3	5	8	12	19	22.434554973822	5	10	16	26.5	37	14.4764397905759	3	6.5	11	16	25	2.10303078967025	1.38888888888889	1.6625	1.98717948717949	2.37512631169841	2.96296296296296	0.056747035198784	0.0232558139534884	0.0379062606910708
20180312	ben	1	NA	6	Albendazole	DMSO	ECA882	D	9	428	227.007009345794	112	153	219	276.25	357	564.619158878505	179	262.75	458.5	693.25	1166	15.2943925233645	3	5	10	19	33	36.2126168224299	8	13	25.5	43	82	22.053738317757	4	8	14	26.25	49	2.2948587599816	1.37345996804545	1.62899716177862	2.03999817983254	2.75780663745734	3.56945200082547	0.0612281589845172	0.0223014760451884	0.0307692307692308
20180312	ben	1	NA	6	Albendazole	DMSO	N2	E	1	198	156.762626262626	86.7	112	145	180.75	212.6	360.808080808081	159.7	216.75	309	385.75	489.8	10.459595959596	3	4	7	10	15	20.8484848484848	5.7	9	14	19	28.3	14.1818181818182	4	6	9	13	19	2.14832630802799	1.49858674463938	1.70141927853341	2.01170368400053	2.42478190302293	2.89083200264303	0.0551223628183173	0.02675	0.0349957060483376
20180312	ben	1	NA	6	Albendazole	DMSO	ECA883	E	10	345	254.228985507246	126	193	244	310	385.2	650.695652173913	238	370	529	825	1254.8	18.0898550724638	4	7	12	25	39	43.1420289855072	12	20	31	53	94.6	25.5391304347826	6	10	17	34	58.6	2.45137396973277	1.5177599710263	1.81122448979592	2.18852459016393	2.94392523364486	3.80704041720991	0.0670993879629385	0.0267537682418867	0.0376569037656904
20180312	ben	1	NA	6	Albendazole	DMSO	ECA920	E	11	283	204.459363957597	98	131.5	187	261	321.4	473.484098939929	141.2	211	345	582.5	888.8	12.8233215547703	2	4	8	15	26	30.8939929328622	6	8.5	19	35	64.8	18.2614840989399	3	4.5	10	20	36.8	2.09759214805979	1.23793177429736	1.42606922513855	1.77142857142857	2.48963105859658	3.46035014853913	0.0526612087702749	0.0161290322580645	0.025141430422553
20180312	ben	1	NA	6	Albendazole	DMSO	ECA921	E	12	353	213.29178470255	80.2	116	182	275	345.8	560.779036827195	110	173	361	645	1265.4	17.5297450424929	2	3	8	18	39.6	41.1954674220963	4.2	8	20	39	91.4	25.5609065155807	3	4	12	24	58	2.19911009526154	1.19565800053605	1.3568281938326	1.91304347826087	2.60629921259843	3.74813825405942	0.0627215695365745	0.0168352086597351	0.024390243902439
20180312	ben	1	NA	6	Albendazole	DMSO	PTM	E	2	346	160.205202312139	90	115.25	150	193.75	239	362.867052023121	161.5	213.25	306.5	426.5	587.5	10.0462427745665	3	4	7	11	17.5	21.0924855491329	5	8	15	23	37	13.9075144508671	3	5	10	15.75	24	2.16937678453272	1.40849958864665	1.61859263511851	1.92669688321862	2.58438843764931	3.37373164218959	0.0562938057591744	0.0218978102189781	0.032258064516129
20180312	ben	1	NA	6	Albendazole	DMSO	ECA884	E	3	272	199.242647058824	98	137.75	185	246	295	489.595588235294	153	217.75	393.5	579.25	950.3	12.4889705882353	2	4	8.5	14.25	25.8	29.7426470588235	6	9	20	32.25	60.9	17.9264705882353	3.1	5	12	20	38	2.23156247537177	1.29583692838654	1.54749051833123	1.9424360504139	2.58133498953975	3.63885621875919	0.0558729104627254	0.0186335403726708	0.0275900900900901
20180312	ben	1	NA	6	Albendazole	DMSO	ECA917	E	4	252	212.559523809524	101.4	140.75	206.5	264.5	317	524.968253968254	164.2	237	392	574	1101.3	13.9206349206349	3	4	8	14	32	32.015873015873	6	9	18	31	73.8	19.9761904761905	3	6	11	19	46.9	2.22005029075501	1.33388888888889	1.56563294063294	1.90485061386701	2.46302505060729	3.63091837919424	0.0555461117324633	0.0208479020979021	0.0264464970372952
20180312	ben	1	NA	6	Albendazole	DMSO	ECA918	E	5	330	213.009090909091	99.9	140.25	199	273	338.6	514.963636363636	134.9	214	394.5	629.75	1086.1	13.5393939393939	2	4	9	16	29	32.4757575757576	6	8	20	36	76.1	19.4030303030303	3	5	12	21.75	44.1	2.19420115991709	1.21567869415808	1.47183098591549	1.93455228981545	2.54684726331361	3.80792409867173	0.0553632345810391	0.0176429980276134	0.0263157894736842
20180312	ben	1	NA	6	Albendazole	DMSO	ECA919	E	6	144	228.576388888889	100.8	159	220	290.5	347.7	589.013888888889	177.1	300.75	463	673.5	1102.2	16.7222222222222	4.3	6	11	17.25	29.4	39.9236111111111	9	14	25	42	78.7	24.0416666666667	5	9	15	23.25	45	2.38979797943495	1.4627495042961	1.66081349206349	2.07620463187003	2.826129698747	3.80430458430458	0.0664275634058221	0.0278714107365793	0.0371030882992605
20180312	ben	1	NA	6	Albendazole	DMSO	ECA880	E	7	186	177.075268817204	80.5	114.75	174	223	280.5	422.693548387097	146.5	233.75	344	552.75	821	12.2688172043011	3	5	9	16	27	26.8978494623656	6	11.25	18.5	34	61.5	17.0376344086022	4	7	12	21	39.5	2.27574237129216	1.40858505564388	1.64468408806157	2.04426613775694	2.73782502708559	3.42469302186283	0.0633644658011553	0.024161400097229	0.0370862884160756
20180312	ben	1	NA	6	Albendazole	DMSO	ECA881	E	8	322	150.288819875776	80.1	103	137.5	172	220.9	322.090062111801	131.1	183.25	266	359	502.8	9.2111801242236	3	4	6	9	15	20.0931677018634	5	8.25	14	21	31.9	12.5745341614907	3	5	8	13	19.9	2.01378465432411	1.32146962233169	1.52901090342679	1.85154697087546	2.30272003538257	3.08704785634505	0.0523326498814426	0.0253325808272192	0.03125
20180312	ben	1	NA	6	Albendazole	DMSO	ECA882	E	9	397	233.692695214106	111	151	222	287	374.4	580.823677581864	166.2	248	451	675	1207	16.5390428211587	3	5	10	18	36	38.9093198992443	7	11	25	41	85.8000000000001	23.7556675062972	4	7	13	24	54	2.22514779803191	1.28855992728217	1.52061855670103	2.01234567901235	2.57458563535912	3.47065171392298	0.0596623379395571	0.021645628798504	0.0303030303030303
20180312	ben	1	NA	6	Albendazole	DMSO	N2	F	1	314	153.828025477707	87.3	110	138.5	172	215	353.786624203822	162	208	283.5	365.25	510.5	10.3821656050955	3	4	7	10	13	21.0063694267516	6	9	13	19	29	14.1305732484076	4	6	9	12	18	2.1393063602174	1.43901754385965	1.64574209245742	1.9498919408812	2.44427469445001	3.18151627703736	0.0544272600772446	0.023068698209035	0.0348837209302326
20180312	ben	1	NA	6	Albendazole	DMSO	ECA883	F	10	310	258.574193548387	113	178.5	266.5	319.75	385.1	673.506451612903	200.1	360.25	603	834.25	1280.3	19.0870967741935	4	8	15	23	37.1	44.641935483871	9.9	20	35	51.75	96.1	27.5741935483871	6	12	21	31	57.3000000000001	2.43627879107843	1.48576410511894	1.88290169869117	2.29931618591412	2.79647750968126	3.57457305131218	0.0686692350281863	0.025	0.0405680070314217
20180312	ben	1	NA	6	Albendazole	DMSO	ECA920	F	11	420	219.395238095238	111.8	146	211	271.25	327.3	505.230952380952	159	231.75	432.5	591	911	13.3619047619048	3	4	9	15	26.1	31.3261904761905	7	10	23	36	58.7000000000002	19.0380952380952	4	5	13	21	36.2	2.11309796309788	1.28255295429208	1.50311107838445	1.9007874015748	2.45495735607676	3.30729091213016	0.05100484214139	0.02	0.0268907815932826
20180312	ben	1	NA	6	Albendazole	DMSO	ECA921	F	12	369	210.986449864499	90	130	188	273	357	504.569105691057	129.6	189	341	621	1057	13.9728997289973	2	3	8	15	33	33.2628726287263	5	8	18	37	79	20.230352303523	3	4	11	22	50	2.09229484039146	1.1897910243234	1.40217391304348	1.83223684210526	2.46256684491979	3.43215747215747	0.0544273098469314	0.0179426860564585	0.0248756218905473
20180312	ben	1	NA	6	Albendazole	DMSO	PTM	F	2	325	170.230769230769	85	116	163	206	254.6	397.987692307692	171.4	246	344	468	660.8	10.8461538461538	3	5	8	13	19	22.5692307692308	7	11	18	26	41.6	14.8	4.4	7	12	17	27	2.27041819095239	1.46271596786618	1.74566473988439	2.09316770186335	2.69927536231884	3.29794871794872	0.0590703767614378	0.0298864956653856	0.0387096774193548
20180312	ben	1	NA	6	Albendazole	DMSO	ECA884	F	3	298	227.557046979866	106.8	155.25	223	276	353.3	585.580536912752	182.7	316.75	478.5	683.25	1137.2	14.5805369127517	3.7	6	10	16	28.3	34.2885906040268	7	14	24	38	73.9	20.7885906040268	5	8	14	23	45	2.39378176802983	1.42377382068104	1.72783159463487	2.16445427728614	2.97272816908983	3.84954627949183	0.059299236998011	0.0244994438264739	0.0337631118881119
20180312	ben	1	NA	6	Albendazole	DMSO	ECA917	F	4	483	211.575569358178	90	135	198	273	346.8	523.109730848861	127	202.5	360	641	1166.8	14.0227743271222	2	4	8	15	32.8	33.3291925465838	5	9	19	37	83.8	20.1904761904762	3	5	11	23	49.8	2.179928645729	1.2569298245614	1.43974147414741	1.86382978723404	2.56788215716036	3.81766698128921	0.0565387117279842	0.0174424552429668	0.0247985978722096
20180312	ben	1	NA	6	Albendazole	DMSO	ECA918	F	5	309	194.304207119741	103.8	138	186	230	285.4	439.113268608414	151	205	343	498	840.2	11.2427184466019	3	4	7	12	23	25.3236245954693	6	8	17	27	53	15.6148867313916	3	4	10	16	32.2	2.06705923156001	1.25210855026806	1.42408376963351	1.76744186046512	2.41666666666667	3.31008658008658	0.0494911660161082	0.0193548387096774	0.0254237288135593
20180312	ben	1	NA	6	Albendazole	DMSO	ECA919	F	6	388	223.262886597938	117	156.25	214	274	357.3	576.041237113402	176.7	277.5	456.5	710.5	1187.2	15.5	3	5	10	19.25	35	36.9046391752577	8	13	25	41.25	85	22.6778350515464	4	8	14	26	54	2.40958158691088	1.37940552016985	1.64491595393344	2.01736002306314	2.96360689958251	3.96430370873404	0.06391414147122	0.0219063545150502	0.0305676855895196
20180312	ben	1	NA	6	Albendazole	DMSO	ECA880	F	7	288	151.815972222222	88.7	112.75	140	175.5	222	311.434027777778	151.7	191	260	339.25	493.5	8.12847222222222	2	4	6	9	15	17.6805555555556	5	8	12	18	30.6	11.1666666666667	3	4.75	8	12	19.3	1.97751662496338	1.3241640155532	1.48711801242236	1.77372034956305	2.18261201400736	2.98333333333333	0.0484914614549948	0.0205060106234275	0.0287255909558068
20180312	ben	1	NA	6	Albendazole	DMSO	ECA881	F	8	277	159.075812274368	89.6	112	144	184	229.8	333.891696750903	136.6	193	272	367	509.2	9.08303249097473	2	4	6	10	16.4	19.8339350180505	5	8	13	21	34	12.2996389891697	3	5	8	13	22.4	1.95392655552844	1.29228070175439	1.47967479674797	1.78021978021978	2.28971962616822	2.94050151234267	0.0496277285098126	0.0217889637244476	0.0296296296296296
20180312	ben	1	NA	6	Albendazole	DMSO	ECA882	F	9	520	236.919230769231	116.7	165	225	275.25	370	607.059615384615	193.8	299.75	461	711.5	1290.7	17.8538461538462	4	6	10	21	40.1	41.0673076923077	9	16	26	43	93.1	25.6884615384615	5	9	14	28	58.1	2.34291909812349	1.40861382711776	1.6941091954023	2.03386579640444	2.8078281319994	3.80006640736173	0.0684122768108398	0.0234375	0.0317741253172747
20180312	ben	1	NA	6	Albendazole	DMSO	N2	G	1	335	149.653731343284	83.4	105.5	140	177	227	325.376119402985	134.4	197	274	395	545.4	8.33432835820896	2	3	6	10	16	17.1164179104478	4	7	13	20	31.6	11.2507462686567	2.4	4	9	14.5	21	2.08777200857993	1.31959080945035	1.57857142857143	1.9873417721519	2.50975956975641	2.99335144927536	0.0504101506559596	0.0222222222222222	0.0284701114488349
20180312	ben	1	NA	6	Albendazole	DMSO	ECA883	G	10	335	237.125373134328	91	163	228	288.5	372.2	580.567164179104	154.4	300.5	459	650.5	1182.4	16.2089552238806	3	6	10	16	34.6	38.2	9	15	25	38	82.6	23.2089552238806	5	9	14	22	51.6	2.23013782094097	1.39220196353436	1.69614183764496	2.00858369098712	2.48013290876367	3.29453953644986	0.0587385166682417	0.0254360554699538	0.0349694293478261
20180312	ben	1	NA	6	Albendazole	DMSO	ECA920	G	11	378	231.280423280423	105.7	146.25	221	283.75	376.3	566.873015873016	152.1	252.25	446	665.5	1134.5	16.1613756613757	3	5.25	10	18	32.6	37.3333333333333	7	13	24	41	78	23.3015873015873	4	7.25	14	24	49	2.21850072745311	1.30507586705202	1.58004294292012	1.96892372333549	2.58385732465005	3.51816103217377	0.0612852289567397	0.0205973732523655	0.0306346222699606
20180312	ben	1	NA	6	Albendazole	DMSO	ECA921	G	12	313	240.405750798722	105	149	231	304	390	626.974440894569	156.2	269	487	763	1252.4	18.1437699680511	3	6	11	21	39.6	42.5654952076677	6	13	29	51	88	26.3769968051118	4	7	16	29	54	2.36381774849976	1.2993926936373	1.66666666666667	2.11692307692308	2.91735537190083	3.69106227106227	0.0639795097174383	0.0201666666666667	0.0334928229665072
20180312	ben	1	NA	6	Albendazole	DMSO	PTM	G	2	221	159.782805429864	80	112	141	181	235	389.316742081448	144	191	271	418	613	12.5475113122172	2	4	6	12	20	25.5882352941176	5	8	13	23	41	17.1131221719457	3	5	8	15	28	2.17186269773789	1.38414634146341	1.61061946902655	1.91338582677165	2.5593220338983	3.22727272727273	0.0592384860309923	0.0246913580246914	0.0326086956521739
20180312	ben	1	NA	6	Albendazole	DMSO	ECA884	G	3	270	204.507407407407	100.7	131	185.5	246	337.3	487.185185185185	140.8	196	374	550.75	1027	12.6962962962963	2	3	8	14	29	28.8037037037037	5	8	18.5	30	68.6	17.937037037037	3	4	11	20	42	2.12973988348099	1.2188874083944	1.45137434554974	1.83255791505791	2.54275423728814	3.52736210081816	0.0540157147129946	0.0168067226890756	0.0250525210084034
20180312	ben	1	NA	6	Albendazole	DMSO	ECA917	G	4	288	214.357638888889	100	147.75	213.5	267.5	315.5	514.46875	144.4	256.75	439.5	618.5	989.9	12.8263888888889	2	5	9	15	27	30.1736111111111	6	11	22	34	62.3	18.2881944444444	3	7	13	21	38.3	2.23237204488882	1.32072142006935	1.57793898809524	1.99373493211521	2.69540442778698	3.38450406539133	0.0542877151399047	0.0205868358445678	0.0299345966795237
20180312	ben	1	NA	6	Albendazole	DMSO	ECA918	G	5	297	210.333333333333	99.6	143	202	262	318.8	500.252525252525	148	233	409	596	984.600000000001	13.4579124579125	2	4	9	15	28.4	30.2457912457912	6	10	21	32	66.2000000000001	18.7777777777778	3	5	12	20	42	2.18306741259849	1.28173076923077	1.50819672131148	1.91836734693878	2.53535353535354	3.48346666666667	0.055443730012092	0.0199752737548569	0.0274509803921569
20180312	ben	1	NA	6	Albendazole	DMSO	ECA919	G	6	425	210.112941176471	94.4	140	198	260	342.8	520.294117647059	163.4	226	395	650	1060.2	13.7929411764706	3	4	9	16	32	33.2	6	10	22	37	74	20.0094117647059	3	6	12	22	45.2	2.27377103898416	1.31394957983193	1.52991452991453	1.97899159663866	2.86206896551724	3.68716577540107	0.0568600478657193	0.0206469960895841	0.028735632183908
20180312	ben	1	NA	6	Albendazole	DMSO	ECA880	G	7	197	146.492385786802	78.6	94	130	180	255.4	315.345177664975	112.4	171	274	386	630	8.6243654822335	2	4	6	11	18	17.7309644670051	4	7	13	23	38.4	11.6802030456853	3	5	8	15	25.4	2.10406281289577	1.27722992811582	1.5	1.93449781659389	2.55327868852459	3.28488888888889	0.0550768197380937	0.0240578313253012	0.032258064516129
20180312	ben	1	NA	6	Albendazole	DMSO	ECA881	G	8	581	179.896729776248	90	122	167	225	264	413.7917383821	135	203	332	469	747	12.4371772805508	2	4	8	13	22	26.8846815834768	5	8	18	28	52	17.3132530120482	3	5	11	18	34	2.0921516063911	1.26315789473684	1.50666666666667	1.9010989010989	2.46846846846847	3.18595041322314	0.0562655897763123	0.0217391304347826	0.0299145299145299
20180312	ben	1	NA	6	Albendazole	DMSO	ECA882	G	9	480	229.68125	111.9	152.75	218.5	278.25	361	574.045833333333	176.8	260.75	448.5	664.5	1198.9	15.9479166666667	3	5	10	18	36	37.4229166666667	8	12	24	41	87	23.10625	4	7	14	24	54	2.29427578709354	1.34817546583851	1.59315123387758	2.00552161654135	2.83910458754209	3.70028036931406	0.0618069632279159	0.0225229741019215	0.0303030303030303
20180312	ben	1	NA	6	NA	NA	NA	H	1	22	141.454545454545	78.7	108	126	180.5	214.8	302.863636363636	137.9	175.75	234	358	565.2	7.59090909090909	2	3	4	8	11.8	15.1363636363636	5	6.25	9.5	13.75	32.3	10.1818181818182	3.1	4	6.5	10.5	16.7	2.04255782578872	1.36754118364857	1.53415178571429	1.88347808105873	2.59095716552089	2.78245098039216	0.0468287336564159	0.0172812643151626	0.0236265120967742
20180312	ben	1	NA	6	NA	NA	NA	H	10	15	237.333333333333	155.6	218	233	272	301.6	563.6	323.6	369.5	442	668.5	923.8	13.9333333333333	5	7.5	11	16	27	33.1333333333333	15.2	18	22	37	68.2	18.8	8	9.5	15	22.5	36.4	2.36938268131212	1.68387239589739	1.75688802881668	2.01980198019802	2.31838921901528	3.55588235294118	0.056540810932948	0.0275545713381841	0.0371704475781729
20180312	ben	1	NA	6	NA	NA	NA	H	11	32	199.71875	121.6	145	197.5	239	287	441.125	174.8	248.75	399	539.5	719.9	9.375	2	3.75	8	11	19.7	25.53125	7.2	11.25	20	32.25	46.7	14.25	3.1	6.5	12	16.5	25	2.12088385639491	1.39641220781238	1.52896700706991	1.92536745028614	2.40639988009592	3.25491136233669	0.0433121990725964	0.0171829573934837	0.0232440737489025
20180312	ben	1	NA	6	NA	NA	NA	H	12	23	194.521739130435	90.6	131.5	171	233	348	445.434782608696	159.4	200.5	290	514.5	1064.4	13.1304347826087	2	3	7	16	36.4	28.4782608695652	6.2	9.5	14	39.5	72.8	17.8695652173913	3.2	4	11	19	52	2.20861861870497	1.24575132771009	1.29827586206897	1.73928571428571	2.65819917585933	3.35380238663484	0.0724044538596237	0.0148821548821549	0.0189655172413793
20180312	ben	1	NA	6	NA	NA	NA	H	2	7	141.142857142857	96.6	114	131	171.5	183.4	271.285714285714	176.8	184.5	197	368.5	409	5.28571428571429	2	2.5	5	7.5	8.8	12.4285714285714	6.6	7	8	18.5	21.4	7.42857142857143	3.6	4	6	10	13.2	1.88897742252009	1.4358478091002	1.55012863491074	1.95428571428571	2.10209750566893	2.33714285714286	0.0347049286144987	0.0212541254125413	0.0225614927905004
20180312	ben	1	NA	6	NA	NA	NA	H	3	14	188.857142857143	66.4	113	164	264.75	356.3	400.357142857143	79.9	164.75	274.5	586.25	843.1	9.85714285714286	2.3	4	6	12.25	20.4	20.1428571428571	6.3	8	9.5	28	47.2	12.5714285714286	4	4.25	7.5	17.5	23.9	1.84379385797539	1.08469041560645	1.40467087765957	1.61958874458874	2.34409160676849	2.6809601207407	0.0521420019448747	0.0185007974481659	0.0270896656534954
20180312	ben	1	NA	6	NA	NA	NA	H	4	16	269.4375	116	160	211.5	342.25	379	802	149.5	208	363.5	879.75	1187.5	29.375	1.5	2.75	5	17.25	38.5	67.5625	5	7.75	16.5	45.25	67.5	43.25	2.5	3.75	8	26.25	53	2.11709601660961	1.18381029238314	1.38263888888889	1.59585336538462	2.52146641981614	3.13279839739356	0.0551506751650888	0.0115703584804708	0.0161074098147546
20180312	ben	1	NA	6	NA	NA	NA	H	5	13	176.692307692308	89.8	101	167	223	301.6	318.923076923077	125.8	149	248	433	596.6	5.92307692307692	1.2	3	5	8	11.8	15.2307692307692	5.2	8	13	19	29.2	8.61538461538461	2.2	4	8	12	16.4	1.69526149247044	1.41212121212121	1.47524752475248	1.59203980099502	1.79820627802691	2.20500693000693	0.031021545578975	0.0124807395993837	0.0179640718562874
20180312	ben	1	NA	6	NA	NA	NA	H	6	30	173.466666666667	96.2	112.25	150.5	227.25	275.8	344	120	157.25	237.5	499.5	583.7	7.53333333333333	1	2	4.5	11.5	15.2	19.7333333333333	4	8.25	13	25.5	39.1	10.6333333333333	2.9	3.25	6	14.75	21.1	1.85976768741169	1.18704886617694	1.32586466165414	1.68324096343546	2.06338813039844	3.03400969109631	0.0420906236807707	0.00980374823196606	0.0150758950668207
20180312	ben	1	NA	6	NA	NA	NA	H	7	10	147.6	98.4	129.75	136.5	167.75	189.5	232.6	126.2	170.5	236.5	292.75	329.2	4.4	2.8	3	4	5	7.2	10.4	3.9	8.25	9	11.25	16.1	6.2	2	4.25	5.5	7	10.4	1.55441021261043	1.26438806671365	1.37345825426945	1.56859068351004	1.73037284339748	1.7923000496771	0.0284728965894178	0.0199563876983232	0.024544133192389
20180312	ben	1	NA	6	NA	NA	NA	H	8	36	159.805555555556	81.5	98.25	152.5	198	268.5	322.055555555556	125	169.25	256.5	402	630	8.55555555555556	2	2.75	5	11.25	20	17.7777777777778	4	7	14	21.25	41	11.4722222222222	3	3.75	7	16.25	26.5	1.88018145976905	1.24131944444444	1.48921890618306	1.88002360663289	2.12745956059874	2.42449053857351	0.0448833074741508	0.017021584818195	0.0219858156028369
20180312	ben	1	NA	6	NA	NA	NA	H	9	31	217.709677419355	104	142.5	212	280	313	560.387096774194	211	237.5	452	653.5	1327	14.8064516129032	3	4	8	14	40	34.9032258064516	7	10.5	26	38	99	20.8064516129032	4	5.5	13	19.5	57	2.33822235190432	1.43076923076923	1.63170983945632	2.0272373540856	2.62826233941853	3.33695652173913	0.0562490307841363	0.0192307692307692	0.0274178403755869
20180312	ben	1	NA	7	DMSO	None	N2	A	1	345	225.431884057971	92	135	216	291	364.2	607.573913043478	139	245	470	800	1336.4	16.4202898550725	3	5	10	22	37.6	38.5391304347826	6	14	24	50	88.2	23.4202898550725	4	8	14	30	52	2.46199950243144	1.3181045751634	1.65800865800866	2.15298507462687	2.99173553719008	3.97751559746741	0.0692643522148331	0.0210526315789474	0.0294117647058824
20180312	ben	1	NA	7	DMSO	None	ECA883	A	10	227	252.555066079295	81.2	141	246	314.5	448.2	702.762114537445	142.4	221	511	1015.5	1534	21.2775330396476	3	6	13	31	47.4	50.863436123348	7	13.5	30	75	120.4	30.625550660793	4	8	18	41.5	71.4	2.47466639569019	1.31513913349771	1.51307547169811	2.11726384364821	3.13181778891866	4.22676745220098	0.0805460699392405	0.021819906711993	0.0321718130067276
20180312	ben	1	NA	7	DMSO	None	ECA920	A	11	281	224.975088967972	92	127	214	294	394	578.992882562278	126	192	435	776	1329	16.5800711743772	3	4	11	20	40	40.4341637010676	6	10	25	49	99	24.1921708185053	3	6	14	29	58	2.28603344676564	1.24107142857143	1.48611111111111	1.97863247863248	2.74058577405858	3.87706422018349	0.066714625844687	0.0206185567010309	0.0296296296296296
20180312	ben	1	NA	7	DMSO	None	ECA921	A	12	283	228.579505300353	87.4	137	220	287	383.4	605.982332155477	148.6	223.5	447	761	1279.8	17.4734982332155	3	5	10	20	38	43.9187279151943	7	13	28	50	95.4	25.7879858657244	4	8	14	30	56.8	2.40846827515699	1.28745995423341	1.58766233766234	2.07352941176471	2.94352637962401	4.15466328218145	0.0708470919469806	0.0215838631190644	0.0304889384643986
20180312	ben	1	NA	7	DMSO	None	PTM	A	2	382	228.544502617801	101.1	140	208	279	384.8	636.235602094241	148.1	227	443.5	806.75	1409.6	18.1073298429319	3	5	9	21.75	41	42.4712041884817	6	10	22	48	103.3	26.5183246073298	4	6	13	28.75	59	2.44755024088672	1.31069287141905	1.54035539069044	2.12822370611158	3.01511818495514	4.17343339587242	0.0689933601055439	0.0196078431372549	0.0274923896499239
20180312	ben	1	NA	7	DMSO	None	ECA884	A	3	275	216.734545454545	111.4	145.5	206	262.5	321.4	523.225454545455	162.4	245.5	429	637	971	12.88	2	4	9	14	26	30.7309090909091	6	9	22	34	63.6	18.5454545454545	3	5	12	20	39.2	2.21821772298397	1.27677579804449	1.49642857142857	1.9969512195122	2.70011678345012	3.64161551867849	0.0507787515484271	0.0181818181818182	0.0257553426676492
20180312	ben	1	NA	7	DMSO	None	ECA917	A	4	164	236.762195121951	103.2	155.25	221	278.75	362.9	681.963414634146	171.8	289.5	471.5	804.75	1302.8	19.7378048780488	3	5	10	20.25	39.7	47.6951219512195	7	13	24	47.5	91.4	29.0914634146341	4	7.75	14	29.25	57.7	2.55687950768808	1.32049395691014	1.62673710868501	2.12195162972182	3.28888888888889	4.37305884985455	0.0685463148436431	0.0188127090301003	0.0290306091767394
20180312	ben	1	NA	7	DMSO	None	ECA918	A	5	170	221.711764705882	110.5	144.5	212	284.75	328.9	534.382352941176	158.6	210	419.5	645.75	988.3	13.2529411764706	2	3	8.5	15	26	31.4352941176471	6	9	20	35	62.1	19.2882352941176	3	5	11	21	40.1	2.19750076508983	1.24925917735515	1.466172102855	1.80601272767171	2.61525814228854	3.85739538239538	0.0499200385883296	0.0163540983606557	0.0236209254615911
20180312	ben	1	NA	7	DMSO	None	ECA919	A	6	171	205.175438596491	88	132.5	203	268	319	446.380116959064	129	215	395	572.5	774	10.4210526315789	2	3.5	8	13	22	25.280701754386	5	8.5	20	34	49	14.7719298245614	3	4.5	11	19	28	2.06816538976777	1.24117647058824	1.46489621489621	1.91265060240964	2.38026803032975	3.21375921375921	0.0462457965473216	0.0168067226890756	0.025
20180312	ben	1	NA	7	DMSO	None	ECA880	A	7	186	237.822580645161	96.5	144	226	302.5	385	641.623655913978	155.5	271.5	473.5	798.5	1350	18.3279569892473	3	6	10	22	41	44.2849462365591	6	13.25	26	47	101.5	27.1451612903226	4	8	15	29	64	2.40947101339227	1.31537940379404	1.61779835390947	2.10076376468313	2.93673582295989	4.05267710532489	0.0681810691674996	0.0207614942528736	0.0313322368421053
20180312	ben	1	NA	7	DMSO	None	ECA881	A	8	227	211.607929515419	88	125.5	196	272	339.4	510.546255506608	124.6	207	424	617.5	988.6	13.3788546255507	2	4	8	14	28	34.4273127753304	5	9	22	37	70.8	19.5859030837004	3	5	12	21	41.4	2.1984043205932	1.19085062052722	1.40824915824916	1.94029850746269	2.68815117466803	3.71018237082067	0.0541097466655849	0.0161290322580645	0.0258902387934646
20180312	ben	1	NA	7	DMSO	None	ECA882	A	9	332	232.563253012048	101	142.75	228	291.25	383.6	610.94578313253	160.3	239	463.5	778.75	1289.5	17.4066265060241	3	5	10	22	39	41.7921686746988	7	11	26	45	101.7	25.6536144578313	4	7	14	29	59	2.37665136671201	1.32410743530953	1.55641466208477	2.03533403533404	3.01768753634425	3.83535568908703	0.0665966328444498	0.021505376344086	0.029982133551701
20180312	ben	1	NA	7	DMSO	None	N2	B	1	320	205.74375	90.6	137.25	201	252.25	314.1	503.28125	151	244.75	416	585	968.700000000001	12.384375	3	4	8	14	24.1	31.7	6	10	21	36	69	18.1375	4	6	12	20	38	2.26736222807656	1.28791878172589	1.54638985071238	2.00926005315956	2.75853661105494	3.6452677916361	0.054193508880604	0.0193241167434716	0.0273972602739726
20180312	ben	1	NA	7	DMSO	None	ECA883	B	10	308	273.935064935065	113.7	182.75	256	334.75	470.3	777.568181818182	186	371.75	582.5	1024.25	1506.6	23.5	4	7.75	15	30	51.3	56.5454545454545	9	21	35.5	78.25	118.3	34.6233766233766	5	12	21.5	45	75	2.5969661110948	1.41930555555556	1.80642321671967	2.31823146427609	3.2428075928612	4.09990911993712	0.0762622945054934	0.0229621830306221	0.0376519208981358
20180312	ben	1	NA	7	DMSO	None	ECA920	B	11	174	221.488505747126	104.6	142.25	209.5	287.75	355	498.666666666667	154.5	208	386	633.75	1021.7	12.764367816092	3	3.25	9	15	29.4	30.5804597701149	6	9	19	38	68.4	18.1206896551724	3	5	11.5	21	40.7	2.06838256345023	1.24122371840302	1.41607064125802	1.83253926853301	2.4289932885906	3.20451231527094	0.0502001567898743	0.0190517030139672	0.0262450112788478
20180312	ben	1	NA	7	DMSO	None	ECA921	B	12	327	232.60244648318	91.2	138	219	295	382	631.155963302752	151.2	227	469	811	1287.2	18.3730886850153	3	5	11	21	42	44.2691131498471	7	12	28	51.5	100.8	27.3333333333333	4	7	15	30	65	2.41909876671206	1.33936986048231	1.60343976300197	2.08130081300813	3.01353339217417	3.99465405904059	0.0668907499726608	0.021645628798504	0.0307693793956256
20180312	ben	1	NA	7	DMSO	None	PTM	B	2	318	217.691823899371	94.4	137.25	202.5	277.75	340.9	580.24213836478	153.4	238.25	478.5	727	1132.9	15.3553459119497	2	5	10	18	32.3	36.4937106918239	6	10	25.5	42	72.3	22.4182389937107	3	6	14.5	25.75	46	2.44448719440455	1.31206067332593	1.66195134849286	2.15976822152361	3.05660396958407	4.00399630162318	0.0633893428216734	0.0208077636649065	0.0303030303030303
20180312	ben	1	NA	7	DMSO	None	ECA884	B	3	269	192.275092936803	84.6	128	183	254	289	429.877323420074	115.4	197	365	541	792.8	9.91449814126394	2	3	6	12	20	24.5353159851301	4	7	17	28	45.2	14.3048327137546	2	4	9	17	27.2	2.04692008308829	1.19783482833282	1.38888888888889	1.74561403508772	2.36220472440945	3.39551681195517	0.0439895958001175	0.0147930283224401	0.021978021978022
20180312	ben	1	NA	7	DMSO	None	ECA917	B	4	281	228.32384341637	101	154	219	293	349	601.548042704626	180	270	468	787	1171	16.711743772242	4	6	10	21	34	38.5124555160142	8	14	26	48	82	24.1814946619217	5	8	15	30	50	2.47355011064302	1.36507936507937	1.65106382978723	2.10616438356164	3.0361216730038	3.97765363128492	0.0694977903063599	0.0236686390532544	0.03125
20180312	ben	1	NA	7	DMSO	None	ECA918	B	5	375	225.909333333333	90.4	150.5	214	284.5	355	558.722666666667	149.4	251	455	697	1117.6	14.416	3	5	9	16.5	31.6	35.2026666666667	7	13	23	41	77.6	21.0613333333333	4	7	14	23.5	48.2	2.29443336132412	1.31781045751634	1.59828346131332	2.0234375	2.73110188548694	3.66673204751008	0.0588564180036882	0.0212322060706485	0.0306614067483633
20180312	ben	1	NA	7	DMSO	None	ECA919	B	6	291	208.80412371134	97	137.5	201	251.5	317	484.570446735395	125	212.5	384	570	888	12.5841924398625	2	4	8	13	27	30.1305841924399	5	9	19	32	59	18.46735395189	3	5	11	19	38	2.08680011833367	1.16470588235294	1.44637105834769	1.81347150259067	2.36829012830584	3.30493273542601	0.0529682902785977	0.0192307692307692	0.0253709994636152
20180312	ben	1	NA	7	DMSO	None	ECA880	B	7	291	220.343642611684	95	142	204	277.5	335	573.958762886598	144	224.5	436	692	1150	15.4914089347079	2	5	9	16.5	33	37.9243986254296	6	10	23	41.5	75	23.0652920962199	3	5	13	26	48	2.32085442546478	1.3006993006993	1.54108003857281	2.00308641975309	2.94382484600375	3.97662337662338	0.0585977148158557	0.0196078431372549	0.0282545475280835
20180312	ben	1	NA	7	DMSO	None	ECA881	B	8	281	212.209964412811	98	127	207	273	329	494.960854092527	127	202	411	616	945	12.8754448398577	2	4	8	16	29	31.2135231316726	4	9	22	37	66	18.8754448398576	2	5	12	22	37	2.13097509756161	1.19047619047619	1.44505494505495	1.83566433566434	2.50684931506849	3.484375	0.0544401474876985	0.0170454545454545	0.0260869565217391
20180312	ben	1	NA	7	DMSO	None	ECA882	B	9	186	237.994623655914	81	131	233.5	312.5	415	690.220430107527	143.5	220.25	497.5	887.75	1437.5	22.0645161290323	4	7	13	25.75	45	53.5430107526882	9	15	29	64.25	112.5	32.7311827956989	6	10	18	37	66.5	2.56600382722001	1.37774390243902	1.73967041100662	2.25470679012346	3.1053693037169	4.55145474137931	0.0871711915287337	0.0277086126540254	0.0420490035094498
20180312	ben	1	NA	7	DMSO	None	N2	C	1	355	206.774647887324	102	138.5	194	254	323.6	494.577464788732	150	237.5	442	635.5	924.200000000001	11.4901408450704	2	4	9	15	24	26.5323943661972	5	9	22	34	58	16.2788732394366	3	5	12	21	35.6	2.27813616489499	1.28308488612836	1.59658259205044	2.04489795918367	2.83006912442396	3.53742092457421	0.0515434274163364	0.0175438596491228	0.0272233201581028
20180312	ben	1	NA	7	DMSO	None	ECA883	C	10	116	258.612068965517	122	199.75	246.5	322.25	393.5	623.008620689655	222.5	367.75	536	800.5	1162.5	16.3534482758621	4.5	8	13	22	33	41.2844827586207	11	18	31	51.5	91.5	23.3275862068966	6	10.75	18	30.25	49	2.33631706854016	1.45288749622055	1.7215829846583	2.03992159112641	2.75059256107937	3.72657070025491	0.0634501070668943	0.0266108095350484	0.0348547195162916
20180312	ben	1	NA	7	DMSO	None	ECA920	C	11	335	230.955223880597	111.4	150.5	221	284	368.6	567.250746268657	178.4	230	445	674	1153.4	15.5522388059701	3	5	9	17	37	37.510447761194	7	10.5	25	40.5	83.2	22.8776119402985	4	6	14	25	52.6	2.25137653848278	1.30039142590867	1.5133439377872	1.98989898989899	2.69227238729857	3.5666437650292	0.058844049613734	0.0218346870520784	0.0289436206752115
20180312	ben	1	NA	7	DMSO	None	ECA921	C	12	280	217.960714285714	99	142.75	210.5	272	335.7	521.089285714286	142.4	212.75	416	653	1052.4	14.3142857142857	2.9	4	9	17	31.1	33.1571428571429	6	10	22	38.25	77.1	20.5785714285714	3.9	6	12	24	48	2.18380383623979	1.25955271216098	1.48117389446699	1.88240201586815	2.47740571162502	3.680237236404	0.0603259457366157	0.0201685731487056	0.0263157894736842
20180312	ben	1	NA	7	DMSO	None	PTM	C	2	345	222.773913043478	99.8	148	215	274	351	601.095652173913	150.8	243	453	748	1263.6	16.4811594202899	3	5	9	19	34.6	39.9971014492754	6	11	24	43	87	24.4260869565217	3	6	13	27	51	2.43896955823947	1.2821828358209	1.52564102564103	2.00925925925926	3.14285714285714	4.25959800848239	0.0653500883215973	0.0194373401534527	0.027972027972028
20180312	ben	1	NA	7	DMSO	None	ECA884	C	3	131	217	85	147	209	269	332	632.167938931298	159	311.5	465	798	1203	18.1221374045802	3	7	12	25	33	42.2748091603053	8	14.5	25	55	82	26.1297709923664	4	8.5	14	34	49	2.68907917515192	1.38815789473684	1.67152886246452	2.3972602739726	3.41125173637907	4.47435897435897	0.0776960953888172	0.0241935483870968	0.0345573966263621
20180312	ben	1	NA	7	DMSO	None	ECA917	C	4	155	207.470967741935	91	130	199	262.5	325	515.787096774194	150.4	230.5	379	612.5	1081.4	14.5161290322581	3	5	8	15	32.6	33.8645161290323	6	11	20	37	71.8	20.7032258064516	4	6.5	11	20	45.2	2.28770439536775	1.27792118396145	1.54217768188356	1.90789473684211	2.7280701754386	3.87913807724925	0.0642059648293317	0.0204545454545455	0.0277208706786172
20180312	ben	1	NA	7	DMSO	None	ECA918	C	5	301	207.162790697674	93	132	204	264	306	488.963455149502	124	196	389	627	988	11.8338870431894	2	4	7	14	25	29.2724252491694	5	8	20	36	64	17.3521594684385	3	5	11	21	38	2.15418511037481	1.18918918918919	1.44171779141104	1.81434599156118	2.44135802469136	3.67889908256881	0.0496848755809385	0.0166666666666667	0.025
20180312	ben	1	NA	7	DMSO	None	ECA919	C	6	346	217.670520231214	115	153	210	270.5	324	529.020231213873	167.5	252	424	644.75	1055	13.4595375722543	3	4	9	15	29.5	32.9046242774566	7	11	22.5	35	72.5	19.9364161849711	4	6	13	22	43.5	2.24615874143884	1.302200083022	1.5389545648768	1.918410041841	2.64105594956659	3.68893994712325	0.0547966892672484	0.019339255103631	0.0268909849446762
20180312	ben	1	NA	7	DMSO	None	ECA880	C	7	335	221.262686567164	89	132.5	214	283.5	354	580.053731343284	126.8	223.5	448	654.5	1275.2	16.1522388059701	3	4	10	18	36	40.8059701492537	7	11	24	41.5	96.6	23.9462686567164	4	6	14	23.5	57.6	2.32577289193561	1.26490945674044	1.57223113964687	1.98281786941581	2.87555883788097	3.88865587044534	0.0658927570470563	0.0197628973423658	0.0303030303030303
20180312	ben	1	NA	7	DMSO	None	ECA881	C	8	232	215.534482758621	93	130.75	199.5	276.25	335.5	548.75	142.4	214	411.5	667.25	1090.3	15.323275862069	2	4	9.5	17	31	38.7413793103448	6	10	22	43.25	82.9	23.0862068965517	4	6	14	24	47.9	2.28206223328432	1.23827258635081	1.5	1.98943321281255	2.76951530612245	3.94113906205946	0.0642446156274704	0.0187617924528302	0.0286749323945099
20180312	ben	1	NA	7	DMSO	None	ECA882	C	9	331	239.027190332326	107	150	237	298.5	367	632.667673716012	145	229	509	826	1300	18.9395770392749	3	6	12	23	40	44.5287009063444	7	13	29	55.5	97	27.7945619335347	4	8	17	33	60	2.39055708525055	1.22881355932203	1.51616031027796	2.03521126760563	2.91371372288522	4.0462962962963	0.0719957893901982	0.020979020979021	0.0303030303030303
20180312	ben	1	NA	7	DMSO	None	N2	D	1	333	221.171171171171	99.2	146	214	282	321.8	558.195195195195	160	254	438	708	1144.8	14.2252252252252	3	5	9	17	32	32.8468468468468	6	11	21	37	77.6	20.5255255255255	4	7	12	23	48	2.31894003789299	1.3516693163752	1.63404255319149	2.01239669421488	2.73780487804878	3.74927373208784	0.0580679156918095	0.021016021016021	0.030188679245283
20180312	ben	1	NA	7	DMSO	None	ECA883	D	10	266	240.988721804511	107	151	230.5	297.5	367	636.172932330827	156.5	274.75	457.5	746.5	1324.5	19.7744360902256	4	6	12	20	41.5	46.6503759398496	9	16	28	46	109.5	28.9436090225564	5	9	16	28	61	2.351590307188	1.37739959585754	1.61242816091954	2.01008084976828	2.76074119549888	3.74637081506272	0.0727018724573712	0.023121387283237	0.033827907423413
20180312	ben	1	NA	7	DMSO	None	ECA920	D	11	322	246.552795031056	110.1	157.25	231.5	302	399.3	617.993788819876	167.1	263	486	765	1290.3	18.1180124223602	3	5	10	21	37	42.8354037267081	7	13	28	47	91.8000000000001	26.2142857142857	4	7	15	28	55.8000000000001	2.26680950593036	1.31869918699187	1.56932773109244	2.01250671979256	2.70468374243304	3.53691782987758	0.0613976171382754	0.022133726647001	0.03125
20180312	ben	1	NA	7	DMSO	None	ECA921	D	12	395	244.660759493671	91.8	148.5	233	314.5	403.2	654.825316455696	161	260.5	496	881	1460.4	19.5569620253165	3	6	11	26	45.6	46.7848101265823	7	14	28	59.5	114.2	28.6025316455696	4	8	16	36.5	71	2.40945200124246	1.30922165820643	1.6021978021978	2.09703504043127	2.93820117029863	3.86157003369913	0.072551605754336	0.0241396761133603	0.032811353070712
20180312	ben	1	NA	7	DMSO	None	PTM	D	2	364	223.541208791209	103	149	211.5	283	348.7	594.186813186813	158.6	247.5	487.5	766	1208.4	15.5796703296703	3	5	10	20	33.7	37.032967032967	6	10.75	26	47	77.7	22.8571428571429	4	6	14	29	49.7	2.45228139592437	1.30692959001783	1.56207388981021	2.18311128526646	3.05097766430723	4.06637390736392	0.0644045491868538	0.0182828282828283	0.0290156373238229
20180312	ben	1	NA	7	DMSO	None	ECA884	D	3	280	208.696428571429	90.9	132.75	200	270.25	339.3	540.207142857143	126.9	236	409	709	1089.7	13.8035714285714	2.9	4	8	18	30.2	33.1714285714286	6	9.75	21	40.25	71.2	19.9678571428571	3	5	12	24	43.3	2.35494220625667	1.27380469193928	1.58456439393939	2.03350779967159	2.81800766283525	3.92744162940884	0.0579497728287659	0.0195982783357245	0.0272727272727273
20180312	ben	1	NA	7	DMSO	None	ECA917	D	4	331	224.486404833837	104	154.5	220	277	349	578.151057401813	170	262	461	726	1157	15.3383685800604	3	5	10	19	31	36.1510574018127	7	11	24	41	74	22.3987915407855	4	7	14	26	46	2.36844118559761	1.32	1.6258793039615	2.07220216606498	2.83961720650365	3.79783393501805	0.0605039508888227	0.0216450216450216	0.0300516045799065
20180312	ben	1	NA	7	DMSO	None	ECA918	D	5	359	221.543175487465	99.4	143	213	285	329.2	536.718662952646	138.8	234.5	442	664	1076	13.5961002785515	2	4	9	15.5	32	32.8050139275766	5.8	9.5	23	37	72.2	19.8690807799443	3	5	13	22	45.2	2.21709715475433	1.24034741413344	1.46349460798601	1.95402298850575	2.60358120884136	3.70396133235263	0.0536265965355917	0.0198038931555813	0.0265253855679388
20180312	ben	1	NA	7	DMSO	None	ECA919	D	6	168	221.910714285714	90.4	137.75	217.5	286	354.3	565.113095238095	138.4	208.75	395.5	670.25	1281.7	15.0059523809524	2.7	4	8	18	33.4000000000001	36.8928571428571	6	9	20.5	38	89.6	22.1309523809524	3	5.75	12	24	50.3000000000001	2.24011587629753	1.24122054003434	1.42665536497806	1.8677304964539	2.59832730560579	3.86735436893204	0.0598787544917453	0.0186741742613339	0.0268907815932826
20180312	ben	1	NA	7	DMSO	None	ECA880	D	7	448	218.435267857143	108.4	145.75	210	275	342.3	514.100446428571	157	240.75	424.5	662.5	1024	12.7142857142857	3	4	9	16	29	30.6741071428571	6	10	23	39	65.6	18.4017857142857	3	5	13	24	41	2.1990932787455	1.28816666666667	1.48536685227645	1.92611841295458	2.72541047780959	3.60688997821351	0.0525285042324567	0.0198019801980198	0.0259321323837453
20180312	ben	1	NA	7	DMSO	None	ECA881	D	8	328	230.923780487805	111.7	154.75	227.5	286.25	348	564.420731707317	172.7	270.75	455.5	724	1085.3	14.6189024390244	3	5	10	18	32	35.5426829268293	7	12	25	44.25	73.3	21.4298780487805	4	6.75	14	25.25	47	2.27399627546473	1.31805188752524	1.56096088845968	1.98937600622755	2.55349592268197	3.74014915510243	0.0577967694549772	0.0204081632653061	0.0284566838783706
20180312	ben	1	NA	7	DMSO	None	ECA882	D	9	256	240.578125	114.5	156.5	229	292.75	382.5	617.08984375	179	286	450	683.75	1261.5	18.1796875	3	6	10	20	38	42.96484375	7	14.75	25	41	86	26.61328125	4	9	14	26	53.5	2.31900715171571	1.30503707893414	1.61262083780881	1.97694874127995	2.77373198004787	3.73713761154519	0.0658081560785211	0.0217015932815321	0.0297978018881217
20180312	ben	1	NA	7	DMSO	None	N2	E	1	404	207.673267326733	96	127	191.5	260.25	341.8	547.002475247525	128	211	434	692.75	1184	14.7029702970297	2	4	9	18	34.7	33.1757425742574	5	9	22	39	76.7	20.9158415841584	3	5	13	24.25	47.4	2.38475375983796	1.21737014282295	1.51481667503767	2.0609756097561	2.98163349917081	3.97101796407186	0.0657405584554884	0.0164477855266733	0.029598703888335
20180312	ben	1	NA	7	DMSO	None	ECA883	E	10	313	276.990415335463	102.4	182	264	341	459.6	784.102236421725	176	365	617	1121	1644.8	24.0127795527157	4	9	16	31	55.6	55.8913738019169	11	21	37	77	129.6	34.7699680511182	6	13	22	46	82.8	2.57318733631071	1.41231331911003	1.82916666666667	2.25641025641026	3.07017543859649	4.19757383481233	0.0810088283063145	0.0272976338729763	0.0424528301886792
20180312	ben	1	NA	7	DMSO	None	ECA920	E	11	261	231.908045977011	93	141	219	304	398	578.781609195402	125	219	442	810	1177	15.8697318007663	2	5	10	23	34	39.0804597701149	6	12	25	50	88	23.448275862069	4	6	15	31	53	2.24032430209022	1.22881355932203	1.46327683615819	1.96899224806202	2.73762376237624	3.68682505399568	0.06076269497159	0.01875	0.0294117647058824
20180312	ben	1	NA	7	DMSO	None	ECA921	E	12	404	218.569306930693	91	132	191.5	273	398.1	556.527227722772	137.6	203.75	399.5	705.5	1293.6	15.5841584158416	2	4	9	18.25	37	38.0346534653465	6	9	24	43	91	22.8886138613861	3	5	13	26.25	55	2.25976900897894	1.21519503647958	1.42344487344487	1.9880447725649	2.85660794404856	3.74633540372671	0.0624618076216894	0.02	0.0270584195216548
20180312	ben	1	NA	7	DMSO	None	PTM	E	2	353	229.28611898017	109.2	154	215	278	365.8	579.592067988669	168	249	475	743	1204.2	14.8583569405099	3	5	10	19	32	34.2946175637394	6	10	24	39	77	21.1869688385269	3	6	14	25	46.8	2.31553929144423	1.31312677742853	1.55944055944056	2.05963302752294	2.87264150943396	3.58901404533445	0.0591773846290917	0.018535745047373	0.0274725274725275
20180312	ben	1	NA	7	DMSO	None	ECA884	E	3	370	213.302702702703	94.9	138.25	200.5	262	333.8	555.156756756757	143.4	220.25	431	709.5	1034.6	14.5351351351351	2	4	9	17	27	35.027027027027	6	9	21.5	39.75	68.1	21.1351351351351	3	5	13	24.75	41.1	2.34596250446912	1.24471371882086	1.46672341742764	1.99140211640212	2.91399658497389	4.15206477732794	0.0583694942852111	0.0185015290519878	0.0258203559510567
20180312	ben	1	NA	7	DMSO	None	ECA917	E	4	324	206.891975308642	95	142.5	203	258	316.7	504.512345679012	148.9	234.75	435.5	639.5	923	12.2530864197531	3	4	8	15	24	30.6574074074074	6	10	23	37	60	18.0432098765432	3	6	13	22	36.7	2.28547168933593	1.28663967611336	1.54142982362941	1.9960960092539	2.70847699297545	3.6693917316164	0.0548636129556305	0.020335646949135	0.0283520674427941
20180312	ben	1	NA	7	DMSO	None	ECA918	E	5	290	219.075862068966	106.8	149	210.5	274.75	325.8	542.851724137931	173.7	248.25	450.5	662	1073.6	14.051724137931	3	5	9	16	29	34.1965517241379	7	11	23	38.5	76	20.2620689655172	4	6	13	21.75	42	2.30412100731211	1.3213350449294	1.5913961038961	2.01669782362852	2.79727910378299	3.76955010672651	0.0569565129608464	0.0211267605633803	0.0295438534695315
20180312	ben	1	NA	7	DMSO	None	ECA919	E	6	250	216.4	102	142.5	216	269.75	321	471.76	137.4	222.5	402.5	567.5	872.5	11.292	2	4	7	13	23	27.74	5	10	20	30.75	52.4	16.564	3	5	11	19	34.1	2.00562482474219	1.21693548387097	1.43649134219249	1.74819731563304	2.22940063767012	3.26128068769578	0.0469678144470321	0.0170795306388527	0.024529893924783
20180312	ben	1	NA	7	DMSO	None	ECA880	E	7	394	244.121827411168	108.2	149.25	233	309.75	390	661.147208121827	161.3	251	488.5	861.25	1373.8	18.0685279187817	3	5	10	23	40	45.1421319796954	7	13	27	54	101.4	27.0583756345178	4	8	14	32.75	62.4	2.43023497642424	1.30933333333333	1.58143762819318	2.0641590034566	3.0512562483557	3.99728931816407	0.0645086625771288	0.020311638168781	0.0294479860909881
20180312	ben	1	NA	7	DMSO	None	ECA881	E	8	372	220.381720430108	90	132	210	284.25	363.7	546.983870967742	139	209.75	410	704.5	1201	14.8037634408602	3	4	9	19	35	36.3333333333333	6	10.75	23	44.25	84	21.8333333333333	4	5	13	26	51.9	2.24057436126159	1.22150175644028	1.4751969004065	1.91865079365079	2.78364123617288	3.70641221374046	0.0595103947031641	0.0202187074670296	0.0283270142180095
20180312	ben	1	NA	7	DMSO	None	ECA882	E	9	273	231.611721611722	90.6	153	216	292	369.6	600.974358974359	157.2	246	472	768	1186	16.5604395604396	3	5	11	20	33	41.7472527472527	8	13	28	53	88.8	25.007326007326	4	7	16	28	52	2.36900101561514	1.30271739130435	1.58914728682171	2.02047781569966	2.99096385542169	3.76167104878761	0.0636369998283204	0.0207475283337352	0.031390134529148
20180312	ben	1	NA	7	DMSO	None	N2	F	1	209	202.44019138756	95	126	185	266	334.4	492.904306220096	128.4	193	384	625	982	11.9856459330144	2	3	7	14	25	30.6028708133971	4	7	19	33	64.2	17.2344497607655	2	4	11	19	37	2.20130441210502	1.17857769973661	1.43684210526316	1.91346153846154	2.70731707317073	3.53424764890282	0.0499045394997828	0.0162339365329137	0.0232558139534884
20180312	ben	1	NA	7	DMSO	None	ECA883	F	10	297	256.276094276094	97.6	169	254	317	411.4	700.313131313131	175.6	368	548	896	1421.6	20.4781144781145	5	8	13	27	42	50.0808080808081	11	21	34	65	105	30.1515151515152	6	12	19	40	65.4	2.5478361320565	1.49070238370748	1.81739130434783	2.27368421052632	3.07407407407407	4.06121259998025	0.0745640373204848	0.0299178265973503	0.0404624277456647
20180312	ben	1	NA	7	DMSO	None	ECA920	F	11	274	233.540145985401	99.3	154.75	223.5	286.75	374.4	593.959854014599	131.3	228.75	443.5	765.75	1142.7	17.1970802919708	3	5	10	20	32	41.0693430656934	7	12	24	47	80.4	25.0510948905109	4	7	14	28	47.7	2.25854129061152	1.20265780730897	1.51762737618001	1.9312108014994	2.66444276376209	3.86879334257975	0.0660448113583837	0.0213871235147831	0.029093992248062
20180312	ben	1	NA	7	DMSO	None	ECA921	F	12	455	230.21978021978	95.4	141.5	216	287	370.6	594.487912087912	135.8	221.5	439	775	1319.8	17.1054945054945	3	4.5	9	21	44	41.9626373626374	6	10	25	51	104.2	25.2769230769231	3	6	13	31	66.6	2.30312497525087	1.21724951727097	1.44230984340045	1.94425087108014	2.90070422535211	3.92702040816327	0.0664424789354341	0.0197117257499026	0.0269887102648145
20180312	ben	1	NA	7	DMSO	None	PTM	F	2	352	217.880681818182	106.2	154	210	272.25	328	545.778409090909	178	282.75	455	695.75	1055.8	12.9261363636364	3	5	9	16	27	33.3465909090909	7.1	12.75	23	40	70.9	18.9346590909091	4	7	14	22.25	41	2.37985043810084	1.39320896660398	1.63807766367137	2.09130607383883	2.91148867313916	3.70733556298774	0.05511457237953	0.0213134383347149	0.0301507537688442
20180312	ben	1	NA	7	DMSO	None	ECA884	F	3	405	220.464197530864	100	144	214	277	343.4	547.348148148148	145.2	227	439	683	1097.8	13.8543209876543	2	4	8	16	28	33.3111111111111	6	9	22	40	72	20.0740740740741	3	5	12	22	43	2.24011510665229	1.25086956521739	1.51351351351351	1.93859649122807	2.61307901907357	3.67299516908213	0.0546439984798516	0.018714953271028	0.0273972602739726
20180312	ben	1	NA	7	DMSO	None	ECA917	F	4	384	215.1171875	102.6	141	209.5	269	328.7	524.7421875	169.3	236.5	445.5	651	1070.2	13.1927083333333	3	4	8	15	29.7	32.1432291666667	6	10	23	35	70	19.2682291666667	4	5	12.5	22	42	2.26210811946673	1.34958904109589	1.55025167785235	1.98815068493151	2.68676823247285	3.54671211586012	0.0543246609597263	0.0210011041589989	0.0266287878787879
20180312	ben	1	NA	7	DMSO	None	ECA918	F	5	348	208.227011494253	104	145	194	252.5	319.2	490.551724137931	158.9	224.75	393	606	971.3	12.0545977011494	3	4	8	14	25.3	29.4540229885057	6	9	20	35	64.3	17.4281609195402	3.7	5	11	20	37	2.18936428843571	1.24116588202714	1.45750739001913	1.86408855261314	2.56691632994974	3.59027153090122	0.0511215194073371	0.0181818181818182	0.025
20180312	ben	1	NA	7	DMSO	None	ECA919	F	6	415	235.807228915663	112	156.5	225	285.5	384.6	636.913253012048	169	275	474	767	1336.2	17.889156626506	3	6	10	21	39.2	43.9301204819277	7.40000000000001	14	26	48	96	26.6120481927711	4	8	15	29	58.6	2.45325118351771	1.31055084745763	1.61751315445759	2.10104529616725	3.02067946285214	4.24185724185724	0.0688569809368135	0.0226247436773753	0.0306212661076433
20180312	ben	1	NA	7	DMSO	None	ECA880	F	7	405	210.162962962963	94	135	205	264	336.6	530.760493827161	132	205	423	653	1081.8	14.6543209876543	2	4	9	17	31	36.3456790123457	6	9	24	40	80.2	21.5950617283951	3	5	13	24	45.6	2.27165738985084	1.275421472937	1.47222222222222	1.94779116465863	2.83720930232558	3.78130193611459	0.0614406420853206	0.018964066818892	0.0266666666666667
20180312	ben	1	NA	7	DMSO	None	ECA881	F	8	290	241.444827586207	112.7	155	223	307.75	394	683.813793103448	178.9	274.75	533	952.5	1467.7	19.4310344827586	3	6	13	26	48	47.3034482758621	8	15	32	63.75	110.1	28.9931034482759	4	8.25	18	38	71.1	2.59243434101979	1.32022096608428	1.62553206255205	2.29985156238167	3.37558651026393	4.2708930128285	0.0729449753473828	0.0204081632653061	0.0333996669207102
20180312	ben	1	NA	7	DMSO	None	ECA882	F	9	427	243.733021077283	106	146	230	312.5	399.8	657.451990632318	172	253.5	477	877	1346.2	19.5480093676815	3	6	11	25	41	47.056206088993	8	15	28	56.5	99	28.9742388758782	5	9	15	34.5	61.4	2.40886416036086	1.33246753246753	1.64160286194185	2.12307692307692	2.99144345238095	3.86705399863295	0.072528956369168	0.0237643872714963	0.0314274740047738
20180312	ben	1	NA	7	DMSO	None	N2	G	1	267	216.925093632959	95.6	135	203	260.5	377.4	557.123595505618	139	230.5	411	709	1207.4	14.4531835205993	2	4	8	18	34	33.3932584269663	6	9	20	41	77.6	20.3595505617978	3	5	12	26	47.8	2.32167318416677	1.26796157059315	1.54432931808902	2.05726872246696	2.98309507904698	3.60368318764394	0.0577568202158252	0.0186223606784354	0.0266087161736941
20180312	ben	1	NA	7	DMSO	None	ECA883	G	10	232	248.577586206897	91.1	149	235	315	409.3	668.025862068965	153.3	255	469.5	804.5	1414.3	19.8448275862069	3.1	6	12	24	42.9	48.7543103448276	9	17	29	54	105.9	29.1336206896552	4	10	16	31.25	64	2.41946841715116	1.3550185013876	1.68652505957969	2.06650015311591	2.8665546125868	4.18952735860631	0.0717156224134699	0.0261331281262024	0.0357142857142857
20180312	ben	1	NA	7	DMSO	None	ECA920	G	11	251	242.96812749004	104	159	238	306.5	386	633.298804780876	164	282.5	496	852.5	1307	18.3426294820717	4	6	13	24	40	43.4820717131474	8	15	29	59	100	26.7768924302789	5	9	17	36.5	63	2.43373900414128	1.33884297520661	1.67990243349027	2.08072916666667	3.05013440860215	4.12310606060606	0.0744960906087972	0.0245098039215686	0.0335149251635731
20180312	ben	1	NA	7	DMSO	None	ECA921	G	12	439	224.161731207289	106.4	146.5	218	283.5	348.6	534.78132118451	164.6	216.5	438	690	1100	14.4646924829157	3	4	9	18	33	34.8359908883827	7	11	25	42	75.4	20.9157175398633	4	6	13	25	44	2.17824829620975	1.29183074989527	1.48449074074074	1.89344262295082	2.53144034169889	3.46480285356213	0.0589919490675514	0.0206896551724138	0.0292718976929503
20180312	ben	1	NA	7	DMSO	None	PTM	G	2	208	223.860576923077	105	141.75	206	284	352.6	586.576923076923	150.5	234.5	463.5	704.25	1173.1	15.7451923076923	3	4.75	10	18	33.2	36.9567307692308	6	10	23	41.25	75.3	22.6153846153846	4	5	14.5	26	45.3	2.37078728705653	1.29001210653753	1.585	2.02616959064328	3.03379032258065	3.95721454444778	0.0640168210382016	0.0205554386703135	0.0294117647058824
20180312	ben	1	NA	7	DMSO	None	ECA884	G	3	426	208.753521126761	103	140.25	195	258	313	509.169014084507	162	222.5	411.5	631	962	12.9577464788732	2	4	8	15	28	31.2230046948357	6	9	20	35	67	18.7276995305164	3	5	12	21	41	2.22584506343659	1.28804894401609	1.5008389261745	1.96265685398215	2.66201499118166	3.54122435774121	0.0533066368589503	0.0189276331502269	0.0262124552218242
20180312	ben	1	NA	7	DMSO	None	ECA917	G	4	330	205.790909090909	91	131	195.5	257	320.3	505.633333333333	124	194.25	374.5	648	1150.2	12.8393939393939	2	4	8	14.75	30.1	30.5666666666667	4	8	19	36	76	18.5969696969697	2.9	4.25	10.5	21.75	46	2.2085900457722	1.16749022789291	1.43474264705882	1.87020028371523	2.74974111745214	3.81391324626866	0.0537287615009217	0.0169209039548023	0.0239881682418296
20180312	ben	1	NA	7	DMSO	None	ECA918	G	5	274	201.306569343066	98.9	137.5	191.5	247	299.8	448.091240875912	132	202	323	512.75	851.1	11.2518248175182	2	3	6	11	22	26.956204379562	4.3	8	14	28	50.4	16.3284671532847	3	4	8	16	34	1.9920512310477	1.2131301369863	1.40110294117647	1.72705731242803	2.22142132715155	3.21501445922499	0.0439947746064328	0.0169259579371939	0.023881239242685
20180312	ben	1	NA	7	DMSO	None	ECA919	G	6	307	212.517915309446	92.6	130	203	272.5	333.8	538.589576547231	125	205	432	691	1170.6	14.9250814332248	2	4	9	18	32.4	35.6775244299674	6	10	22	40	82.8000000000001	21.9934853420195	3	6	13	24	51	2.27676230294266	1.19719771665802	1.4784587578048	1.98165137614679	2.77499626069638	3.68935784802101	0.0632914665259698	0.0197759249609171	0.0288906376687175
20180312	ben	1	NA	7	DMSO	None	ECA880	G	7	360	225.913888888889	100.9	148.75	214	285.25	356.2	545.85	150	242	459.5	700.75	1061.7	13.9861111111111	3	5	9	17	29.1	34.9833333333333	7	11	25	42	79	20.4583333333333	4	6	13	23	46.1	2.21845611996303	1.2788779956427	1.53498688207677	1.95460764862831	2.69426406926407	3.44048054919909	0.0555514794486531	0.01875	0.0277394106813996
20180312	ben	1	NA	7	DMSO	None	ECA881	G	8	244	227.397540983607	106	148.5	215	277.25	356	566.881147540984	154.3	236	444	646	1140.2	15.5286885245902	3	5	9	17.25	32	38.3606557377049	7	11	24	42	81.4	22.8893442622951	4	6.75	13	24	48.7	2.26320387112333	1.27029032258065	1.52664067576348	1.94283528679598	2.70792089167874	3.71147386964181	0.0607749578848649	0.0215285835847451	0.0290306091767394
20180312	ben	1	NA	7	DMSO	None	ECA882	G	9	413	215.556900726392	101.4	137	199	265	336.4	528.881355932203	148.2	222	398	665	1108.4	14.5762711864407	3	4	8	16	32	35.5932203389831	6	9	21	40	79	21.2421307506053	3	5	12	23	47	2.20927285517278	1.26425765907306	1.45578231292517	1.91978609625668	2.64516129032258	3.59605736042415	0.0572503899129451	0.0191575919457571	0.0265486725663717
20180312	ben	1	NA	7	NA	NA	NA	H	1	15	200.533333333333	108.6	176	199	224.5	284	445.133333333333	186.6	249.5	319	553.5	922.4	11.4	2.4	4	6	15	26	24.0666666666667	8	10	13	23	63.4	15.2666666666667	4	5	9	17	40.2	2.13274680310801	1.27203834376248	1.47197357861596	1.64516129032258	2.45833333333333	3.50668758098616	0.0580846329931113	0.0136721152290015	0.0201086270051787
20180312	ben	1	NA	7	NA	NA	NA	H	10	10	227.5	79.9	167	225.5	285.5	302.7	604.4	232.8	319	394	558.5	902.199999999999	16.5	5.6	7.25	9	10	27.2	44.1	17.5	19	19.5	31.75	70.3999999999999	23.5	8.5	10	10.5	14	38.7	2.393208077331	1.65161430216387	1.77795568634239	1.989881745503	2.4629112085098	3.24931306306306	0.0617117046425514	0.0308533238912986	0.0334749523371244
20180312	ben	1	NA	7	NA	NA	NA	H	11	15	173.133333333333	75.2	83	131	244.5	336.4	366.6	116.4	162.5	254	523	660.4	11.5333333333333	2.4	4	8	14	24	27.1333333333333	9.6	16	21	34.5	45.8	15.4	4.4	6.5	14	20	23.4	2.03512346406703	1.48352112676056	1.62338454296474	1.75225225225225	2.42994415042802	2.92149064171123	0.0785153616920938	0.0250216076058773	0.036768018018018
20180312	ben	1	NA	7	NA	NA	NA	H	12	29	202.206896551724	98.4	128	175	232	250.6	541.034482758621	123	211	284	460	1142.6	16.5862068965517	2	3	4	9	33.8	40.448275862069	5	9	16	29	76.2	24.6206896551724	2.8	5	6	15	49.4	2.14851797405176	1.27411598302687	1.52631578947368	1.75641025641026	2.05691056910569	3.48390243902439	0.0570734904543256	0.0139130434782609	0.0197368421052632
20180312	ben	1	NA	7	NA	NA	NA	H	2	10	217.8	94.7	115	180	253	436.9	653.7	140.9	170	498.5	862.5	1355.7	22.1	2.8	6	18.5	36.5	41.8	43.6	5.8	11.5	41	51.75	84.1	30.7	3	9	30	41	60.5	2.53013692405683	1.31252880184332	1.48405405405405	2.4856988731719	3.34377010694722	3.91015268632503	0.0959020720910266	0.028641503159295	0.0518339768339768
20180312	ben	1	NA	7	NA	NA	NA	H	3	27	175.259259259259	85.4	113.5	177	247.5	263	375.37037037037	144.2	184	269	446.5	685.4	7.74074074074074	2	3	5	8	16.2	21.8148148148148	5.2	8	15	25	41.4	11.8148148148148	3.6	5	8	10.5	22.2	2.00982581943512	1.33694915254237	1.50869289340102	1.89719626168224	2.14717741935484	2.49065857459198	0.038792055154073	0.0164516129032258	0.0225988700564972
20180312	ben	1	NA	7	NA	NA	NA	H	4	29	208.689655172414	91.6	138	190	241	404.2	489.689655172414	122.8	205	313	485	1166.8	13.6551724137931	2	3	6	10	39	30	4.8	8	15	25	78.1999999999999	19.2758620689655	2.8	5	8	16	52.8	1.99275032148837	1.16005291005291	1.43076923076923	1.71369294605809	2.17708333333333	3.67325732871289	0.0595231576571371	0.0134774774774775	0.018957345971564
20180312	ben	1	NA	7	NA	NA	NA	H	5	19	188.473684210526	125.8	142	179	244	263.2	344	172	203	357	452.5	537.8	7.52631578947368	2	3	6	8.5	11.8	17.7368421052632	5.8	7.5	14	21	30.6	9.47368421052632	3	4	7	11.5	16.8	1.77658339961628	1.27664335664336	1.3971957498083	1.8030303030303	1.97766217870257	2.40698625046451	0.0360123834261037	0.0113255459624175	0.021342383107089
20180312	ben	1	NA	7	NA	NA	NA	H	6	25	185.88	68.2	95	160	279	303	404	117	136	285	631	746.2	9.8	2	3	6	14	22.6	25.56	6.8	12	21	39	50.6	14.08	2.4	4	9	20	33.6	2.02225113946114	1.23193591455274	1.4375	1.88524590163934	2.46229508196721	2.87038888888889	0.0501163863755955	0.0158517756047349	0.0282485875706215
20180312	ben	1	NA	7	NA	NA	NA	H	7	18	275.222222222222	111.4	162	247	333.25	380	815.333333333333	200.4	313	462.5	917.25	1184.2	25.8333333333333	3	5.25	10	24	35.9	66.6666666666667	7.7	14.75	23.5	53.25	108.3	40.0555555555556	4.7	7.25	15.5	34.25	54.9	2.48912166395065	1.53830630781817	1.61511871268785	2.25553932101418	3.0984623015873	3.64276310840292	0.0640532865727664	0.0241525423728814	0.0325635567992379
20180312	ben	1	NA	7	NA	NA	NA	H	8	24	186.291666666667	72.9	82.75	149	250	361.7	531.458333333333	107.3	137.5	324	694	1197.1	14.25	3	3	7.5	17.5	32.5	36.9583333333333	7.3	9	20.5	41	89.1	21.4583333333333	4	5	11	25	49.5	2.41609772627994	1.36007462686567	1.55246113989637	2.22959183673469	3.11425339366516	3.88655584718577	0.0694866513404428	0.0207577720207254	0.0376923076923077
20180312	ben	1	NA	7	NA	NA	NA	H	9	34	201.911764705882	115.9	134.25	176	272.25	295.2	466	132	212.5	418.5	619.25	765.9	10.3823529411765	2	3	7.5	13.75	18.8	27.7647058823529	5.3	7.25	20.5	35	69.4	15.0882352941176	3	4	11	20.75	28.2	2.12927007595574	1.32429824561404	1.42222328062488	2.01308512319343	2.38306953410593	3.23139657444005	0.045316556028707	0.0166022099447514	0.0229226989558656
20180312	ben	1	NA	8	Albendazole	DMSO	N2	A	1	313	143.769968051118	81.2	103	131	168	222.8	315.565495207668	132.2	191	268	371	571.8	8.88178913738019	3	4	7	11	17	18.7603833865815	6	8	14	22	40	12.0159744408946	4	6	9	14	22.8	2.13416067825692	1.37811470006592	1.56382978723404	1.98901098901099	2.53968253968254	3.125	0.058834028875849	0.0247530864197531	0.036144578313253
20180312	ben	1	NA	8	Albendazole	DMSO	ECA883	A	10	105	207.695238095238	70.4	85	195	285	386.2	535.028571428571	144.4	221	497	762	1020	16.6571428571429	4	8	13	21	35.4	41.847619047619	16	23	36	51	83.6000000000001	23.6380952380952	7	12	19	29	51.2	2.52558246450821	1.51210662717512	1.91221374045802	2.30666666666667	3.20454545454545	3.83573164803111	0.0826727889960787	0.0414092777451556	0.0498220640569395
20180312	ben	1	NA	8	Albendazole	DMSO	ECA920	A	11	463	236.149028077754	90.2	142	219	297.5	418.8	620.012958963283	148.2	223	440	838.5	1334.2	20.7645788336933	3	6	10	26	47.8	47.5745140388769	8	13.5	26	58	106.8	30.2894168466523	5	8	15	36	70.6	2.32190111996161	1.29155454692819	1.53949629227708	2	2.94311570782159	3.73166606507503	0.078247007174854	0.0233644859813084	0.0323452484742807
20180312	ben	1	NA	8	Albendazole	DMSO	ECA921	A	12	329	219.066869300912	82.8	122	194	282	379.8	567.920972644377	148	209	388	666	1373.8	19.0182370820669	3	5	10	21	47.6	44.6170212765957	8	12	25	47	113.2	27.3860182370821	4	7	14	28	70.4	2.32560275552603	1.30300207039337	1.57768924302789	2.03125	2.83375959079284	3.72662659830664	0.0747418313768824	0.0234036820835204	0.0330188679245283
20180312	ben	1	NA	8	Albendazole	DMSO	PTM	A	2	235	146.582978723404	81	99.5	129	171	211.6	327.553191489362	113.4	170.5	271	361	467	10.136170212766	2	3	6	10	14	19.8085106382979	4	7	13	20	29.6	13.6851063829787	3	4	9	13	19.6	2.03844860953346	1.23982873643334	1.52689552642249	1.87134502923977	2.39685792349727	3.08719931271478	0.054525278420306	0.0229885057471264	0.0296312554872695
20180312	ben	1	NA	8	Albendazole	DMSO	ECA884	A	3	225	206.315555555556	99.4	133	200	254	312.6	481.28	139.8	224	378	609	1000.2	13.1333333333333	2	4	9	15	32.6	28.1866666666667	6	9	19	35	70.2	17.8311111111111	3	6	12	21	47	2.16102723354814	1.21462747778537	1.49407114624506	1.85572139303483	2.60759493670886	3.44721709311527	0.0574643510018082	0.0185209114011285	0.0277777777777778
20180312	ben	1	NA	8	Albendazole	DMSO	ECA917	A	4	36	130.472222222222	64.5	78.5	96.5	141.75	260.5	406.916666666667	126.5	158.25	284	531.5	925.5	33.9722222222222	7	10.75	20.5	41.75	75	43.6111111111111	9	13	26.5	61.25	105	35.8611111111111	7.5	11.75	22.5	52	76	2.87046778892816	1.67615150361629	1.96184394459271	3.06587171052632	3.38105170146309	4.13395885643804	0.230564924010551	0.0922411175220164	0.130527350147396
20180312	ben	1	NA	8	Albendazole	DMSO	ECA918	A	5	150	211.66	90.9	135.25	207	265.75	324.3	497.753333333333	126.8	203.25	392	585.5	1021.1	14.2666666666667	2	4	9.5	16.75	27.4	30.9733333333333	5	9.25	22	33	68.3	19.6333333333333	2.9	6	12	22	42.5	2.12484757538203	1.10445070422535	1.41971902505078	1.86783114992722	2.63690476190476	3.54252265660297	0.0566740584623548	0.0167653946824631	0.0289934849490258
20180312	ben	1	NA	8	Albendazole	DMSO	ECA919	A	6	308	206.834415584416	99.7	145	198	255.25	308.3	482.168831168831	154.7	234.75	393	586.25	890.7	13.9415584415584	2	5	9	15.25	31	30.237012987013	6	11	21	33.25	67.6	19.5714285714286	3	7	13	22	43	2.18036841443531	1.25783582089552	1.51568675889328	1.91388888888889	2.48610213316096	3.55587248493254	0.0602181484796631	0.0206052076002815	0.0303030303030303
20180312	ben	1	NA	8	Albendazole	DMSO	ECA880	A	7	170	161.323529411765	80.9	109	146.5	187.75	261.3	351.935294117647	128	177.25	256.5	380	607.5	11.1058823529412	2	4	7	11	19.1	22.7235294117647	4.9	8	13	22	38.3	14.9352941176471	3	5	9	14.75	24.1	1.99778915438406	1.19193798449612	1.43967535508038	1.87068565237579	2.22167487684729	3.05172055523232	0.0572484118904262	0.0201849908160588	0.0294117647058824
20180312	ben	1	NA	8	Albendazole	DMSO	ECA881	A	8	246	171.447154471545	88	110.25	159.5	210.75	273	408.524390243902	140.5	225	338.5	487.5	710	13.479674796748	3	5	10	15.75	26	28.7032520325203	7	12	20	32.75	58.5	19.0487804878049	4	8	13	21	36.5	2.25138370147833	1.40094266488883	1.64007675438596	2.03010119123863	2.70400408975351	3.3961038961039	0.0716500902173336	0.0281746031746032	0.0398515757595927
20180312	ben	1	NA	8	Albendazole	DMSO	ECA882	A	9	90	219.155555555556	78.7	119.75	215	290.75	368.2	591.211111111111	175.1	242.75	447	877.5	1238.6	18.1	4	7	13	26	41.2	43.0777777777778	11	16	32.5	62.25	92.4	26.1777777777778	6	10	16.5	37.5	61.1	2.57744985477031	1.46615236258438	1.81040051679587	2.23651214660317	3.13503605769231	4.09962406015038	0.0796251804085634	0.0327868852459016	0.0483722188314931
20180312	ben	1	NA	8	Albendazole	DMSO	N2	B	1	243	147.777777777778	82	108	141	176	216	336.59670781893	150.2	212.5	291	392	550.6	9.95884773662551	3	5	7	11.5	16.8	19.4485596707819	5	8	14	23	37	13.4197530864198	3	6	10	15.5	23.8	2.25273887300547	1.40926933861125	1.68885281385281	2.08387096774194	2.68328267477204	3.28872534589344	0.0626064909324017	0.0261327231121281	0.0365853658536585
20180312	ben	1	NA	8	Albendazole	DMSO	ECA883	B	10	281	256.241992882562	114	186	245	315	408	661.491103202847	223	335	493	902	1361	20.4483985765125	5	8	13	28	47	46.3665480427046	11	17	32	65	108	29.0284697508897	7	11	18	39	69	2.45325443099972	1.41397849462366	1.75229357798165	2.20547945205479	2.98607242339833	3.89423076923077	0.0773257858907915	0.0275229357798165	0.0390625
20180312	ben	1	NA	8	Albendazole	DMSO	ECA920	B	11	393	218.114503816794	103.2	136	211	265	336.4	516.93893129771	148.2	223	396	552	1060	15.9491094147583	3	5	9	15	34	35.9618320610687	6	10	22	35	77	22.6488549618321	4	7	13	20	47.8	2.1311289264627	1.23879505110274	1.47183098591549	1.82089552238806	2.5	3.4482745825603	0.0615548292151438	0.020551882724921	0.0300429184549356
20180312	ben	1	NA	8	Albendazole	DMSO	ECA921	B	12	428	224.976635514019	102.1	146	213	279	362.2	521.864485981308	151.7	233.75	399.5	644	1148.6	15.4696261682243	3	5	9	18	37.3	34.5584112149533	7	11	23	39.25	87.3	21.696261682243	4	7	13.5	25	53	2.11398793503067	1.28683505381067	1.45459785704598	1.85026963262555	2.43717255365895	3.33509211053264	0.0613243440571299	0.022087260318492	0.0303030303030303
20180312	ben	1	NA	8	Albendazole	DMSO	PTM	B	2	281	148.056939501779	80	101	140	181	222	336.046263345196	118	186	273	405	526	10.2455516014235	3	4	7	11	17	20.8007117437722	4	8	13	24	36	13.7153024911032	3	5	9	16	24	2.13024648562858	1.33333333333333	1.54929577464789	1.95238095238095	2.5037037037037	3.28048780487805	0.0596608838139639	0.025	0.0342465753424658
20180312	ben	1	NA	8	Albendazole	DMSO	ECA884	B	3	323	206.507739938081	99	133.5	195	261	328.8	463.829721362229	139.2	195	368	574	882.6	13.343653250774	2	4	8	15	27	28.8823529411765	5	8	18	32	56	18.5448916408669	3	5	11	21	38	2.01587149785593	1.19483230317155	1.45227272727273	1.80382775119617	2.2725443991034	3.12563357780844	0.0544455989085955	0.0168729765758903	0.0265429054530083
20180312	ben	1	NA	8	Albendazole	DMSO	ECA917	B	4	224	241.026785714286	115.2	157.5	228.5	292	363.9	673.165178571429	178.1	312	483	789.25	1349.8	22.9330357142857	4	7	12	23.25	49	48.3348214285714	8	15.75	26	50.25	107.7	32.3392857142857	5	10	17	32	73.4	2.48935162836698	1.27688711258578	1.63023909985935	2.15763213318624	3.17392348553345	4.31167676767677	0.0830206048767492	0.0254022706852896	0.0352112676056338
20180312	ben	1	NA	8	Albendazole	DMSO	ECA918	B	5	169	193.568047337278	99.8	124	183	245	301.8	396.242603550296	125.8	196	298	464	752.400000000001	10.5917159763314	2	3	6	11	20.2	22.3727810650888	4	7	14	25	43	14.5266272189349	2.8	4	8	16	29.6000000000001	1.87206480535622	1.12935469805973	1.32314410480349	1.61214953271028	2.09174311926605	2.90185185185185	0.0445656744494157	0.0176476641284215	0.024390243902439
20180312	ben	1	NA	8	Albendazole	DMSO	ECA919	B	6	336	223.452380952381	111	144	209.5	266.25	353.5	550.452380952381	147.5	217.75	403	633.75	1154.5	17.2857142857143	3	5	10	19	38	37.3065476190476	6	10	21	37.25	83	24.4613095238095	4	6	13	25	55	2.17494784394774	1.23991061755146	1.45420958351993	1.86453323174119	2.51516424751719	3.77729171041273	0.0656038845188493	0.0194176790950985	0.0279511325328058
20180312	ben	1	NA	8	Albendazole	DMSO	ECA880	B	7	220	174.445454545455	86.9	112.25	157.5	225	264.3	421.595454545455	127.8	210.75	318	542.25	750	13.7590909090909	3	5	8	17	26.1	29.6727272727273	5	9	19	36.25	55	19.2863636363636	3	6	12	23.25	36.1	2.21618304260493	1.28873563218391	1.56882591093117	2.07948414265035	2.74711538461538	3.2708904618126	0.0651172096734585	0.0262929061784897	0.0365809067943093
20180312	ben	1	NA	8	Albendazole	DMSO	ECA881	B	8	315	142.368253968254	81.4	99	132	165.5	209.2	294.238095238095	119	176.5	236	328	468.4	8.64444444444444	3	4	6	9	15	17.8095238095238	4	7	12	20	30	11.7555555555556	3	5	8	12.5	21	1.97048427276737	1.25443609022556	1.4515244857471	1.77205882352941	2.41001595204718	2.98575052854123	0.0542789700579676	0.0229007633587786	0.0314144736842105
20180312	ben	1	NA	8	Albendazole	DMSO	ECA882	B	9	319	237.739811912226	112	154.5	228	295	358.6	622.01880877743	185.4	282.5	482	702.5	1249.2	19.9843260188088	4	6	12	21	40	45.0062695924765	8	14	28	48.5	93.2	28.6771159874608	5	9	16	29	59.8	2.38170832963593	1.32261425526877	1.66887958532695	2.10666666666667	2.95074917898194	3.73557950214107	0.0727645389063861	0.0228660652324774	0.0336417395240925
20180312	ben	1	NA	8	Albendazole	DMSO	N2	C	1	195	156.025641025641	85.4	107.5	146	189.5	228.8	375.138461538462	151.4	237	328	454	603.6	11.6871794871795	3	6	8	13	20	22.8666666666667	6	11	17	26.5	38	15.7589743589744	4	7.5	11	17	26	2.34697171847289	1.48522236973117	1.83555555555556	2.18579234972678	2.7096018735363	3.47714285714286	0.0675379144337523	0.0308838987099857	0.0434782608695652
20180312	ben	1	NA	8	Albendazole	DMSO	ECA883	C	10	129	258.767441860465	121	180	254	312	440.2	656.232558139535	215.6	385	520	794	1361	19.922480620155	5	9	14	25	44.2	42.953488372093	10	20	32	54	98.8	27.7131782945736	7	12	19	33	67.2	2.4302241706584	1.5409225998191	1.81196581196581	2.19941348973607	2.92017738359202	3.83270767849124	0.0720573336812955	0.0331518546081235	0.0431034482758621
20180312	ben	1	NA	8	Albendazole	DMSO	ECA920	C	11	572	240.898601398601	114.2	156	229.5	291.25	386.7	598.29020979021	166.1	264.75	442.5	709.75	1301	18.7097902097902	3	6	10	23	46.9	41.8409090909091	7	14	25	47.25	97	26.8199300699301	4	9	15	30.25	68	2.24905906109943	1.3	1.55159793814433	1.94043022614451	2.67505502734348	3.77119279848582	0.070178229127633	0.0241935483870968	0.0321092060549892
20180312	ben	1	NA	8	Albendazole	DMSO	ECA921	C	12	392	222.994897959184	95.1	143.75	213	279	350.5	513.397959183673	149.1	220.75	417.5	622.25	1011.9	15.4336734693878	3	4	10	17.25	34.8000000000001	35.2474489795918	6	10	24	39.25	79.9	22.0051020408163	4	6	14	24	52.8000000000001	2.09228065076304	1.23827356853673	1.46920122887865	1.87881856540084	2.42058658696058	3.36629976580796	0.0588211744991608	0.0218619121694388	0.02994555353902
20180312	ben	1	NA	8	Albendazole	DMSO	PTM	C	2	213	149.098591549296	82	95	130	170	234	353.06103286385	105.4	156	257	376	565.6	13.3051643192488	2	3	6	10	18	24.4647887323944	3.2	6	11	21	35	17.6431924882629	2	4	8	14	23.8	2.05190172885872	1.19217239370996	1.45238095238095	1.86776859504132	2.35148514851485	3.05846433675458	0.0591919469226218	0.0220767996048895	0.0314465408805031
20180312	ben	1	NA	8	Albendazole	DMSO	ECA884	C	3	240	203.8125	109.8	137	193.5	250.5	296	442.258333333333	153.9	215.25	378	520.5	746.9	12.25	2	4	9	14	24.1	26.8666666666667	6	9	18	30.25	52.7	16.7583333333333	3	5	11	19.25	35	2.0281084192124	1.24489264801561	1.41386693017128	1.79397437608435	2.34705882352941	3.07160896130346	0.0528243303965132	0.0192064264849075	0.0278597549239751
20180312	ben	1	NA	8	Albendazole	DMSO	ECA917	C	4	273	235.091575091575	110.2	157	224	282	373.6	642.542124542124	172	290	452	723	1347.4	21.3369963369963	4	6	12	23	45.8	45.5384615384615	8	13	24	44	104	30.3553113553114	5	9	16	31	67.8	2.45257106811425	1.37759651106445	1.6431718061674	2.02867383512545	3.11585365853659	4.2944552694002	0.079149283990806	0.0267957797369562	0.0359281437125748
20180312	ben	1	NA	8	Albendazole	DMSO	ECA918	C	5	205	213.048780487805	85.4	138	210	260	331	579.526829268293	147.8	227	447	744	1203.2	18.9268292682927	3	6	11	26	42	40.2048780487805	7	12	24	49	89	26.6048780487805	5	8	16	33	58.2	2.48877148252016	1.28035872173803	1.64734299516908	2.07560137457045	3.12681912681913	4.0535526831179	0.0819053646831545	0.0247491638795987	0.0357142857142857
20180312	ben	1	NA	8	Albendazole	DMSO	ECA919	C	6	286	206.538461538462	85.5	132	192.5	268.75	332	497.727272727273	129	196	379	596.75	1054	14.9615384615385	2	4	9	17.75	34.5	32.5454545454545	6	8	19	36	76	20.9755244755245	3	5	13	23	48.5	2.15417966315697	1.2636923938927	1.4531094836147	1.87901658090337	2.50323314108252	3.52099641412985	0.0622764151482697	0.0202040816326531	0.0287769784172662
20180312	ben	1	NA	8	Albendazole	DMSO	ECA880	C	7	269	169.085501858736	92.8	122	154	200	249	360.907063197026	138.2	196	297	414	675.8	11.092936802974	2	4	8	12	24	23.0631970260223	5	8	15	24	48.2	15.1040892193309	3	5	10	15	32.2	1.98891098270684	1.2509219858156	1.45161290322581	1.81045751633987	2.31932773109244	3.0456228956229	0.0560259725534804	0.0222222222222222	0.0324675324675325
20180312	ben	1	NA	8	Albendazole	DMSO	ECA881	C	8	248	156.552419354839	84	107	150.5	185.25	228.6	344.036290322581	132.5	196.75	273.5	351	495.3	10.8548387096774	3	4	7	10	16.3	21.7943548387097	5	9	14	20	32.3	15.1209677419355	3	6	10	13.25	22.3	2.0234506472345	1.2909435261708	1.51002673796791	1.83164812942366	2.32147177419355	3.06554747894312	0.0572132532640892	0.0246010237880157	0.0319787234042553
20180312	ben	1	NA	8	Albendazole	DMSO	ECA882	C	9	169	228.721893491124	110.8	157	225	284	338.4	586.260355029586	158.2	293	457	717	1094.4	18.1005917159763	4	6	11	21	34.6000000000001	41.2899408284024	8	15	25	47	81.6000000000001	26.508875739645	4.8	9	15	30	53.2	2.36297456787678	1.33205467372134	1.66447368421053	2.08724832214765	2.88053097345133	3.66201223617576	0.0686135923529237	0.0255568283059692	0.0357142857142857
20180312	ben	1	NA	8	Albendazole	DMSO	N2	D	1	219	153.305936073059	84	109.5	143	189	221.2	359.817351598174	147.8	208.5	295	405.5	623.6	11.8675799086758	3	5	8	13	19	22.1735159817352	6	9	15	22.5	39	15.6438356164384	4	6.5	10	15.5	25.2	2.22168158401758	1.42592984311652	1.70029711221421	2.04166666666667	2.70394300214718	3.31549729267598	0.0651040750428291	0.0279331779331779	0.0391200382592061
20180312	ben	1	NA	8	Albendazole	DMSO	ECA883	D	10	221	234.298642533937	97	158	222	292	394	572.83257918552	176	293	443	759	1186	17.158371040724	4	6	12	24	37	38.1538461538462	8	16	28	47	85	24.2352941176471	5	9	16	34	54	2.32065105887244	1.33064516129032	1.67567567567568	2.06020066889632	2.84412470023981	3.68527131782946	0.0696266869537745	0.0266666666666667	0.036734693877551
20180312	ben	1	NA	8	Albendazole	DMSO	ECA920	D	11	456	237.243421052632	111.5	147	228	293	384	589.438596491228	167.5	234.75	428.5	723.5	1297	18.8925438596491	3	5.75	10.5	23	46.5	42.1140350877193	8	12	25	46	101	27.0811403508772	4	7	14	30.25	66	2.22002999352136	1.29930555555556	1.51140690651261	1.89925583819548	2.71930267447564	3.62511180124224	0.0703249888817807	0.0232558139534884	0.0319343861792165
20180312	ben	1	NA	8	Albendazole	DMSO	PTM	D	2	266	144.127819548872	83	106.25	142	173	206	294.37969924812	136.5	181.5	268.5	342.75	439.5	8.39473684210526	2	4	7	9	13	16.7593984962406	5	7.25	13	19	27	11.0338345864662	3	5	8	12	18	1.97965249579562	1.26854154162737	1.56856668511345	1.85441547518923	2.2469590268886	2.86264460828388	0.0532155611126884	0.0235294117647059	0.0342026694766421
20180312	ben	1	NA	8	Albendazole	DMSO	ECA884	D	3	24	171.291666666667	65.2	88.5	150	177.25	264.9	444.375	128.3	174.75	257	385.75	512.4	21.3333333333333	3.3	5	7	14.25	34.7	40.9583333333333	5.6	8.75	13	28.25	53.1	28.5416666666667	3	5.75	9.5	17.25	43.1	2.09983606663291	1.19681095890411	1.38789826525676	1.74192897497982	2.56066687517376	3.15975809087937	0.101091074714851	0.0217006348145673	0.029865111504021
20180312	ben	1	NA	8	Albendazole	DMSO	ECA917	D	4	207	186.859903381643	92.6	119	164	226	283.2	426.869565217391	126.6	181	307	429.5	835.6	12.3961352657005	2	3	7	11	24.4	27.1207729468599	4	7	15	23	55.4	17.024154589372	2	4	9	15	37.4	2.00282528113689	1.17846068660022	1.3616105481094	1.72294372294372	2.26823251823252	3.25649554916003	0.0502993971732286	0.016892180601054	0.0274294670846395
20180312	ben	1	NA	8	Albendazole	DMSO	ECA918	D	5	316	216.607594936709	105	145.75	213	263.25	324.5	478.025316455696	154.5	209	387.5	536.75	884.5	14.0917721518987	2	4	9	15	28	30.2310126582278	6	9	19	31	57	19.6550632911392	3	5	12	20	38	1.99244579496602	1.18849715752797	1.40182884748102	1.74870837776988	2.13630720493172	3.07346058212666	0.0539284410200867	0.0184910821129409	0.0271617018192361
20180312	ben	1	NA	8	Albendazole	DMSO	ECA919	D	6	228	208.228070175439	88.4	125.5	192.5	275.75	342.5	502.872807017544	125.1	177.75	351.5	633.75	1028.2	15.2543859649123	2	3	8	18	31.3	34.7017543859649	5	7	19	38.25	70.9	21.859649122807	3	4	11	24	44.9	2.1071231767914	1.18190148911798	1.39777227722772	1.79852364349531	2.36995534553685	3.5848349357118	0.0592403760115624	0.0186805555555556	0.0249381188118812
20180312	ben	1	NA	8	Albendazole	DMSO	ECA880	D	7	216	153.953703703704	88	106.75	140.5	189	240	317.546296296296	127.5	173.5	263.5	408.5	585	9.08796296296296	2	3	6.5	13	18	18.5601851851852	4	7	13	25	39.5	12.0833333333333	3	4	8.5	17	25.5	1.98860689921251	1.2015625	1.48185350918512	1.77994416691155	2.43587866108787	2.98305084745763	0.0542198466128131	0.0209800469483568	0.0285207700101317
20180312	ben	1	NA	8	Albendazole	DMSO	ECA881	D	8	137	156.766423357664	84.6	100	145	190	241	369.481751824818	135	216	308	400	536.2	11.8102189781022	3	6	8	12	15.8	24.1751824817518	5	10	16	24	34.4	16.1970802919708	3	7	10	16	22.4	2.23416261716924	1.41345275414241	1.63565891472868	2.04017857142857	2.67816091954023	3.4197226870667	0.0632689713105399	0.0289468196037539	0.0411764705882353
20180312	ben	1	NA	8	Albendazole	DMSO	ECA882	D	9	276	225.894927536232	96.5	141.75	220	284.25	339.5	565.115942028986	131.5	257.5	427.5	631	1158	17.9275362318841	3	6	11	18	40.5	40.7246376811594	8	14	25	40	88	25.8224637681159	4	8	15	24	58	2.25748026030261	1.26283068783069	1.58184885099656	1.91504651717557	2.66262902327062	3.96951592643885	0.0701859451958371	0.0252313046430694	0.0352941176470588
20180312	ben	1	NA	8	Albendazole	DMSO	N2	E	1	184	155.086956521739	85	107	148	188	217.7	384.048913043478	148.6	226.75	319	432	570.2	12.7445652173913	3	5	9	13	18.7	25.5869565217391	5.3	10	16.5	27	40.1000000000001	17.3315217391304	3	7	11	18.25	25.7	2.34211180544691	1.43263255813953	1.68046594982079	2.26346885944876	2.83943365476029	3.3008018327606	0.0682490237150638	0.0259981851179673	0.0382211538461538
20180312	ben	1	NA	8	Albendazole	DMSO	ECA920	E	11	422	225.123222748815	112.2	152	209	271.5	340.2	527.25355450237	171	242	417	600.25	982.900000000001	16.6255924170616	3	5	10	17	32.9	37.4810426540284	7	12	25	39	71	23.4123222748815	4	7	14	23	44.9	2.14307806284061	1.27601367855398	1.48599240265907	1.88869980984926	2.50691756965944	3.34265606060606	0.0624405949231456	0.0229362684182496	0.0309392391205182
20180312	ben	1	NA	8	Albendazole	DMSO	ECA921	E	12	393	250.043256997455	102	166	238	306	416	679.872773536896	150.2	280	497	872	1412	22.1628498727735	3	7	12	28	50	49.9923664122137	7	16	30	60	108	32.1603053435115	4	10	17	41	71.8	2.41907790048812	1.27905155075685	1.57843137254902	2.08362369337979	3.08536585365854	4.07469250326393	0.0774917915855853	0.024390243902439	0.0341880341880342
20180312	ben	1	NA	8	Albendazole	DMSO	PTM	E	2	190	148.873684210526	78.9	98.5	130	170.75	206.7	368.105263157895	122.7	168	256	370.75	543.1	13.5894736842105	2	3	6	10.75	18.1	26.6315789473684	4	6	12	20	34	18.3684210526316	3	4	8	14	23.1	2.11724009963717	1.2609479305741	1.52811488673139	1.86596605068886	2.4358035249498	3.36302050306489	0.0617487546899242	0.0226284584980237	0.0335711465794371
20180312	ben	1	NA	8	Albendazole	DMSO	ECA917	E	4	410	216.078048780488	112	142.25	205.5	275.25	342.4	524.59512195122	164.6	230.25	420.5	646.75	1062.3	14.9073170731707	3	5	9	17	34	32.8121951219512	6	9	22	38.5	74.2	21.2268292682927	3	6	13	24	49.1	2.23650570697354	1.27946605141727	1.54193302891933	1.98352958492788	2.68399829769124	3.56447701227192	0.05974582118795	0.0222058823529412	0.0315334396491578
20180312	ben	1	NA	8	Albendazole	DMSO	ECA919	E	6	283	218.971731448763	107	149	212	266.5	337	520.16961130742	155.4	246	414	613.5	1016.4	16.0106007067138	3	5	10	18	30.8	34.5335689045936	6	12	22	36	68.4	22.7985865724382	4	7	14	24	44.6	2.17736514222636	1.30684455613867	1.56728228520569	1.90774907749077	2.49143409781708	3.43148235888689	0.0632229697967498	0.0227972027972028	0.032
20180312	ben	1	NA	8	Albendazole	DMSO	ECA880	E	7	210	161.738095238095	86.9	104	145	191.75	248.1	377.033333333333	121.9	183.25	279.5	390.5	642.9	12.3190476190476	2	4	7	12	21.1	25.5952380952381	5	8	15	23.75	49.1	17.0238095238095	3	5	9.5	16	31.1	2.09804478348736	1.24545707915273	1.45767872903795	1.83376511226252	2.59191176470588	3.16976081212627	0.0603241796741854	0.022943143812709	0.033003420420639
20180312	ben	1	NA	8	Albendazole	DMSO	ECA881	E	8	190	138.731578947368	86	103.25	133	167	196.2	268.857894736842	123.9	174	251	316.75	424.9	7.17894736842105	2	4	6	9	13	13.8368421052632	4	7	13	17	25	9.44736842105263	3	5	8	12	16.1	1.92654514019267	1.24929906542056	1.39003582202112	1.74877720714111	2.21171139023694	3.09522326064382	0.0504660336046358	0.0201235657546337	0.0329128108733372
20180312	ben	1	NA	8	Albendazole	DMSO	ECA882	E	9	329	231.231003039514	95.8	141	222	294	373.4	599.127659574468	146.8	228	429	755	1354.2	19.2553191489362	3	5	11	22	45	43.6109422492401	8	11	25	49	102.4	27.90273556231	4	7	15	31	68.4	2.30184827503194	1.25852845742348	1.52868852459016	1.996138996139	2.72	3.98530612244898	0.0742130634719054	0.0241452578713541	0.032
20180312	ben	1	NA	8	Albendazole	DMSO	N2	F	1	258	143.5	78	99	129.5	167	230.6	313.573643410853	121	182	239	358.25	588.4	8.81782945736434	2	3	6	10	17.3	17.437984496124	4	7	11	19.75	36.3	11.7248062015504	3	4	7	14	24	2.0647051885178	1.31139705882353	1.50345662814755	1.86638792102207	2.54712643678161	3.06839436698193	0.053957630420354	0.0227974516443781	0.0310683139534884
20180312	ben	1	NA	8	Albendazole	DMSO	ECA883	F	10	390	245.435897435897	110.9	156.5	233	299.25	393.1	642.687179487179	183.9	326.75	477	756.25	1263.8	20.0923076923077	4	7	12	23	41.1	45.2717948717949	8	16	27	47	99.1	29.0897435897436	5	10	16	31	61	2.38323101194258	1.38045714285714	1.65653935185185	2.05213227774321	2.94283656033568	3.86011217948718	0.0739479243741974	0.025969215969216	0.0365634392443109
20180312	ben	1	NA	8	Albendazole	DMSO	ECA920	F	11	307	211.921824104235	98.6	130	207	261.5	321.6	496.400651465798	137.4	236.5	410	602	956	15	2	6	10	17	29.4	33.7817589576547	6	13.5	24	38	70.4	20.7785016286645	3	8	14	23.5	44	2.17196039686965	1.23537414965986	1.56110004977601	1.90114068441065	2.62994876571961	3.35301961203115	0.0626527156012781	0.0209662117784427	0.034580317297632
20180312	ben	1	NA	8	Albendazole	DMSO	ECA921	F	12	347	216.662824207493	98.6	134	204	270.5	351	501.023054755043	144.2	215.5	391	559	1053.4	15.4438040345821	3	4	10	16	37	35.2478386167147	7	11	22	35	85.4	22.0951008645533	4	6	13	22	53.2000000000001	2.08217732794707	1.26022913256956	1.48807082945014	1.82310469314079	2.39215218202163	3.32712550607288	0.0621521157329687	0.0206896551724138	0.0290558604193049
20180312	ben	1	NA	8	Albendazole	DMSO	PTM	F	2	198	140	76.7	93	120.5	168	204.5	285.843434343434	97.4	141.5	227.5	325.75	480.5	8.11616161616162	2	3	5	9	15.6	15.3232323232323	3	5	10	16	32.9	10.6818181818182	2	3	7	12	20.5000000000001	1.90362248824998	1.15230414746544	1.39301722930382	1.73873714976819	2.16992206064062	2.88051282051282	0.0500148481843545	0.0196603773584906	0.027027027027027
20180312	ben	1	NA	8	Albendazole	DMSO	ECA917	F	4	196	193.09693877551	95.5	137	179.5	237.5	279.5	431.158163265306	146	220	356.5	480.75	833	13.1581632653061	3	5	8.5	13	26	27.6887755102041	6	9	17	25.25	58.5	17.8520408163265	3	6	11	17	37	2.09741424853124	1.20212115921788	1.49517167381974	1.797955573698	2.38825757575758	3.3810647307925	0.0641742056576262	0.020445837687217	0.0293758967001435
20180312	ben	1	NA	8	Albendazole	DMSO	ECA918	F	5	255	228.105882352941	103.2	144	229	285.5	354	551.752941176471	156.8	235.5	467	728	1132.6	15.0352941176471	3	5	11	20	31.6	34.1411764705882	6	10	25	46.5	78.2	21.3411764705882	4	6.5	15	28	48	2.28659463200495	1.27948442534909	1.57138694638695	2.04390243902439	2.72835629801244	3.83832835820896	0.0604805684811747	0.0207203755148961	0.0324484884945105
20180312	ben	1	NA	8	Albendazole	DMSO	ECA919	F	6	453	229.033112582781	110	157	223	283	347.4	575.165562913907	173.2	293	461	657	1134.6	17.6644591611479	4	7	11	20	40	38.5651214128035	8.2	16	26	41	88	25.0110375275938	5	10	16	26	56.8	2.33246899980451	1.3613721103654	1.74089068825911	2.03284671532847	2.82070707070707	3.69089157185976	0.0724596129573909	0.0265580869892676	0.0360824742268041
20180312	ben	1	NA	8	Albendazole	DMSO	ECA881	F	8	221	160.68778280543	88	114	147	190	248	349.257918552036	131	208	292	389	591	11.0723981900452	3	4	7	12	19	21.841628959276	6	9	15	23	38	14.7013574660633	4	6	10	16	25	2.06493531435385	1.35971223021583	1.54929577464789	1.87946428571429	2.4601226993865	3.07094594594595	0.0596459439948572	0.0263157894736842	0.0354609929078014
20180312	ben	1	NA	8	Albendazole	DMSO	ECA882	F	9	393	243.363867684478	102	163	241	300	394	642.424936386768	164.4	317	506	802	1252.2	20.6132315521629	4	8	13	25	45	47.1781170483461	8	18	31	56	103.8	29.7430025445293	5	11	18	36	65.8	2.41966722107132	1.3289154549112	1.73972602739726	2.11513157894737	3	4.01514481176519	0.0779321278161629	0.0264620344090543	0.0382978723404255
20180312	ben	1	NA	8	Albendazole	DMSO	N2	G	1	248	157.758064516129	85.4	100.75	135.5	189.5	239.5	410.995967741935	136.7	188.75	290.5	450.75	756.8	14.0322580645161	3	4	7.5	13	21	28.8629032258065	5	7	14	26.25	54	18.9153225806452	3	5	9.5	17	33	2.3307994001317	1.35562739947464	1.59344194961665	2.1053032400997	2.88036510590858	3.46121139625924	0.0672521243981859	0.0243312352478364	0.0335011185682327
20180312	ben	1	NA	8	Albendazole	DMSO	ECA883	G	10	364	236.980769230769	91	154	231.5	293.75	383.1	596.607142857143	158.9	297.5	476	722.25	1226.1	18.7005494505494	3	7	13	22.25	39	42.8571428571429	9	17	28.5	47.25	91.8	26.7197802197802	5	10	17	31	56	2.3379547624649	1.32682392691778	1.67268788730365	2.03866041366041	2.86951378691467	3.71501564129301	0.0717050869940813	0.024783950617284	0.0380000255849356
20180312	ben	1	NA	8	Albendazole	DMSO	ECA920	G	11	452	219.975663716814	85.1	141	207.5	272.25	356.7	548.882743362832	152	228.75	400.5	651	1117.6	17.679203539823	3	5.75	10	20	38	41.4004424778761	7	15	25	46	84.9	25.6703539823009	4	8	14	27	54.9	2.26536620173088	1.27942757748261	1.57454318936877	1.93318965517241	2.71804391142524	3.71268208561574	0.0700534406273359	0.0228791208791209	0.0335832897752402
20180312	ben	1	NA	8	Albendazole	DMSO	ECA921	G	12	461	218.841648590022	98	136	206	273	378	530.592190889371	141	200	377	618	1234	16.7462039045553	3	4	9	18	41	37.5509761388286	6	10	21	39	90	23.7700650759219	4	6	12	24	58	2.12470769221649	1.21428571428571	1.42196531791908	1.82426778242678	2.51044776119403	3.37470167064439	0.0622067220579365	0.0206896551724138	0.0277777777777778
20180312	ben	1	NA	8	Albendazole	DMSO	PTM	G	2	219	153.776255707763	81	102.5	142	193.5	238.4	366.324200913242	131	184	291	434.5	674	11.7123287671233	2.8	4	8	13	22.2	25.0639269406393	5	7	15	25.5	48	15.9086757990868	3	4	10	17	29	2.20577399569316	1.31234823043141	1.58276533592989	1.98936170212766	2.56732348111658	3.32473601306808	0.0632108099260119	0.0251680672268908	0.0348331648129424
20180312	ben	1	NA	8	Albendazole	DMSO	ECA884	G	3	16	89.375	63	69.25	78	87.5	100.5	273.875	119	184	260.5	331.5	390	10.9375	5	5.75	7	10.5	13.5	39.25	12.5	18.5	37	50.5	69	14.9375	7	7.75	10	15	21	3.07852465938143	1.93769841269841	2.39543399638336	2.86414159719705	3.37310344827586	4.74961038961039	0.107311489724477	0.0681216931216931	0.075779229617531
20180312	ben	1	NA	8	Albendazole	DMSO	ECA917	G	4	64	184.96875	78.3	112.25	164	232.25	329.6	434.40625	115.8	194.25	255	539.75	924.5	14.65625	3	5	9	16	29	28.640625	6	9	17	33.25	65.4	19.734375	3	6	12	20.5	40.4	2.12561762415846	1.15746660305344	1.34636363636364	1.86729016475071	2.48621403661726	3.37274829799016	0.0759890283451572	0.020311638168781	0.0399622054246332
20180312	ben	1	NA	8	Albendazole	DMSO	ECA918	G	5	358	205.195530726257	94.7	137.25	199.5	264	319.3	440.656424581006	156	216.5	376	568.75	803.3	11.6033519553073	3	4	8	15	25	26.9022346368715	6	9	20	33	57.3	16.3659217877095	3	6	12	20	34	2.04831246499709	1.25185773261353	1.47604044094878	1.83888642413487	2.39742190124286	3.11826388091057	0.0517881876708305	0.0200939597315436	0.0288960261729971
20180312	ben	1	NA	8	Albendazole	DMSO	ECA919	G	6	489	224.605316973415	98	148	218	284	348.2	581.466257668712	154.4	240	455	693	1202.4	17.9284253578732	3	5	11	20	40.2	41.1799591002045	7	12	26	44	93.2	26.0572597137014	4	8	15	27	58.6	2.35526634506649	1.29644736842105	1.56164383561644	2.03921568627451	2.84897959183673	3.89906171534294	0.0708630804989143	0.0222222222222222	0.033112582781457
20180312	ben	1	NA	8	Albendazole	DMSO	ECA880	G	7	80	182.6125	88.8	129.5	169.5	230.5	279.2	447.675	189.9	267.25	347	603.75	833.8	14.325	4.9	7	10	20.25	31.1	31.2125	10	13	19.5	41	69.4	20.05	6	9	13	26	45.1	2.38559397121075	1.50697905381004	1.74633712660028	2.2511461609476	2.90784753363229	3.423125	0.0735575762256161	0.0332467532467532	0.04479300128123
20180312	ben	1	NA	8	Albendazole	DMSO	ECA882	G	9	452	241.030973451327	93	140.75	225	309.25	402.7	668.851769911504	156.1	258.75	487	861	1385.2	23.0022123893805	4	7	13	29	51.6000000000001	52.9646017699115	8	17.75	31	63.25	115.9	33.5176991150442	5	10.75	18.5	41	70.6000000000001	2.49082302010114	1.31054987212276	1.69742244525547	2.1354428349992	3.13205399251911	4.1219583275965	0.085326749993703	0.0263508771929825	0.0387729858992331
20180312	ben	1	NA	8	NA	NA	NA	H	1	16	123.0625	70	81.5	122	163.5	178.5	251.8125	131	166.25	216	354.25	409	6.125	2	3.75	6	8.25	9.5	14.0625	5	6.5	15	20.25	23	8.5625	3	5.5	9.5	10.75	14	2.05642618805536	1.36612576064909	1.48865927419355	2.0341070163005	2.4537213740458	2.77615584415584	0.0532483906006426	0.0251225490196078	0.0371611445783133
20180312	ben	1	NA	8	NA	NA	NA	H	10	19	274.789473684211	121.8	191.5	243	294.5	359.6	847.526315789474	166.2	367	575	727.5	1009	37.1578947368421	3.8	10	14	23.5	39.6	76.5789473684211	11	21.5	37	44.5	72.8	51.3684210526316	5.8	12	23	30.5	48	2.47743619204237	1.35461942197062	1.59917288025099	2.06834532374101	2.92651056228642	3.75201854882706	0.0975380761332636	0.0277696769385308	0.0444724606167156
20180312	ben	1	NA	8	NA	NA	NA	H	11	33	193.575757575758	75	102	196	238	300.6	430.090909090909	112.4	193	391	470	617.4	12.6060606060606	2	5	9	13	30.2	35.6060606060606	6	14	22	41	83.6	18.0606060606061	3.2	9	14	19	27.2	2.15780254785336	1.23924204827431	1.52884615384615	1.85425101214575	2.4991423670669	3.27549961861175	0.0661351460561838	0.0172043010752688	0.0289855072463768
20180312	ben	1	NA	8	NA	NA	NA	H	12	35	199.8	97.4	125.5	202	246	300.8	398.685714285714	139.6	189.5	349	476	686.6	13.1428571428571	2	4	8	15.5	32	26.2571428571429	4.8	9.5	21	32.5	49.8	16.6	3	5	11	19.5	40	1.8668837282324	1.23500948766603	1.36831683168317	1.76470588235294	2.06124459940878	2.94349512794828	0.0650203151574904	0.0216851096874393	0.0277411557899363
20180312	ben	1	NA	8	NA	NA	NA	H	2	19	166.210526315789	88.8	102	179	216.5	247.2	380.368421052632	162.6	201	332	425.5	651.2	10.5789473684211	2	4.5	8	13.5	18.4	21.7894736842105	6.8	8	15	21	43.8	13.9473684210526	4	4.5	12	16	23.8	2.25027322296	1.38413667757179	1.58863266964649	1.95652173913043	2.71951754385965	3.44249215598386	0.0589735444733408	0.0249137336093858	0.0297599291957075
20180312	ben	1	NA	8	NA	NA	NA	H	3	2	97.5	81.1	87.25	97.5	107.75	113.9	263.5	236.7	246.75	263.5	280.25	290.3	8	5.6	6.5	8	9.5	10.4	48.5	40.1	43.25	48.5	53.75	56.9	12.5	9.7	10.75	12.5	14.25	15.3	2.90314769975787	2.13995157384988	2.42615012106538	2.90314769975787	3.38014527845036	3.66634382566586	0.0926150121065375	0.0524213075060533	0.0674939467312349
20180312	ben	1	NA	8	NA	NA	NA	H	4	6	135.333333333333	76	85.25	102.5	133.25	227.5	307.666666666667	124.5	145.5	209.5	220.25	589	8.16666666666667	2	3.25	5	8.25	17.5	22.5	6.5	10	19.5	26.75	41.5	12.6666666666667	4.5	7	7	12.25	26.5	2.08320905115655	1.32591812557589	1.50552077899496	1.8277273872512	2.81639988263676	3.09598164064258	0.0569036554164441	0.0199790196452413	0.0335225639551595
20180312	ben	1	NA	8	NA	NA	NA	H	5	18	229.277777777778	104.8	143.25	193	250.75	316.9	648.166666666667	190.8	208.75	342	539.5	904.5	23.4444444444444	2.7	4	6.5	12.75	26.3	54.3888888888889	7.7	9.75	20	33.25	56.7	34.2777777777778	4	5.25	10	18	38.4	2.26111862608297	1.31795037477384	1.45450228783562	1.85015236755743	2.58691222570533	3.74422300811317	0.0598353920137061	0.017374213836478	0.0280353052149306
20180312	ben	1	NA	8	NA	NA	NA	H	6	41	192.414634146341	75	100	162	251	314	507.365853658537	123	182	308	630	1092	16.9756097560976	2	4	9	17	33	37.4390243902439	6	8	18	35	92	23.1951219512195	4	5	11	21	49	2.28582154532884	1.33613445378151	1.4344262295082	1.89243027888446	2.62650602409639	3.96	0.0771908634755643	0.0210526315789474	0.0268817204301075
20180312	ben	1	NA	8	NA	NA	NA	H	7	8	129.125	73.6	84.25	98.5	140	234.5	313.75	103.5	125.25	301	342.75	512.7	9.625	2.4	3	8	10	17.2	27.375	3.4	10.75	15.5	45.75	59.4	13.125	2.7	4.5	10	13.75	26.5	2.35301560331858	1.29368249912902	1.56178667773397	2.29979777553084	3.17782392026578	3.40517970401691	0.066928946761706	0.0230635234003019	0.0382760827821634
20180312	ben	1	NA	8	NA	NA	NA	H	8	4	139.5	85	103	118.5	155	210.8	237.75	168.8	216.5	249.5	270.75	297.3	16.25	6.8	9.5	14	20.75	27.5	14.25	11.3	11.75	12	14.5	19	10.25	4.5	6.75	9	12.5	17	1.84300944102706	1.45212660185594	1.72507456915599	1.91819487406098	2.03612974593206	2.17374393377105	0.117620562023158	0.0669354838709677	0.106854838709677
20180312	ben	1	NA	8	NA	NA	NA	H	9	39	184.410256410256	77.2	91	152	272.5	313.6	477.589743589744	107	165.5	320	618	934.200000000001	14.5128205128205	1.8	4	8	18.5	39.4	35.1025641025641	5.8	11	22	40	90	21.4358974358974	3.6	6	12	22.5	58.6	2.34515872537817	1.22571127502634	1.48149827680029	2.03934426229508	2.82222382880278	3.70393996247655	0.073603132195848	0.0174691358024691	0.0293044224989266
20180312	ben	1	NA	9	DMSO	None	N2	A	1	220	206.463636363636	98	121	180.5	272.5	357.4	521.527272727273	141	191	352	673	1132.3	13.2818181818182	2	3	8	17.25	31	31.9772727272727	5	7	17	39.25	75.2	18.9681818181818	3	4	11	23	46.1	2.22341281193599	1.26470806302132	1.4891134085213	1.97336101020585	2.80476526253398	3.54876281371509	0.055371186479278	0.0165289256198347	0.0247933884297521
20180312	ben	1	NA	9	DMSO	None	ECA920	A	11	172	210.627906976744	84.4	130	212.5	276.5	328.8	485.220930232558	147	217.75	370	578.5	1071.4	12.6220930232558	3	5	8	13.25	28.9	32.546511627907	7	11	21.5	35	74.9	18.2906976744186	4	6	11	19	44	2.12818751386677	1.30098513942227	1.50057208237986	1.8237698769877	2.44230140568813	3.4786632176235	0.0528027169586563	0.0224769713533758	0.0280712050078247
20180312	ben	1	NA	9	DMSO	None	ECA921	A	12	175	221.777142857143	79.4	126	204	289.5	372.8	558.954285714286	156.4	203	415	702	1276	16.4571428571429	3	6	10	18	38.6	41.3142857142857	7	12	26	49	100	23.9542857142857	4	7.5	13	26	57	2.34387100737465	1.26925979680697	1.56078085875916	1.95981087470449	3.12760808270677	3.72286585365854	0.0718282558758624	0.0216463952053587	0.0308147947187557
20180312	ben	1	NA	9	DMSO	None	PTM	A	2	319	218.943573667712	94	130.5	198	278.5	387.2	577.056426332288	146.6	221	454	719.5	1228.2	14.8213166144201	2	5	9	18	32.4	34.5329153605016	6	10	22	39	79	20.6614420062696	3	6	12	24	46.4	2.38878629237169	1.30558241758242	1.66023571197933	2.11888111888112	3.01111111111111	3.73508219541297	0.0608698118492395	0.0206935123042506	0.0282545475280835
20180312	ben	1	NA	9	DMSO	None	ECA884	A	3	215	211.697674418605	95	138	185	243	372.8	550.855813953488	145	230	420	654.5	1187	13.7581395348837	3	4	8	15	30	33.353488372093	6	9	20	34	66.6	19.446511627907	3	5	11	20.5	43.2	2.31960010290463	1.25926613363792	1.55367965367965	2.02491103202847	2.94386769009885	3.86597929807537	0.0560416067458234	0.0200536912751678	0.0289073690911985
20180312	ben	1	NA	9	DMSO	None	ECA917	A	4	174	228.816091954023	103.6	153.25	208.5	283	375.4	633.172413793103	152.1	251.5	517.5	855	1263.8	17.3390804597701	2	5	12	21.75	34.7	39.735632183908	6	10	28	52	83.7	23.5689655172414	3	6	17	31.75	50	2.51860840523697	1.24864341085271	1.52438630490956	2.32841873455795	3.17757493802119	4.09665675024791	0.0658678945858753	0.0177138894815447	0.0279395783525321
20180312	ben	1	NA	9	DMSO	None	ECA918	A	5	108	219.935185185185	92.1	142	207	281	334.4	527.768518518518	149.7	215.75	399.5	674	996.5	13.8796296296296	2	4	8.5	16	29	32.6944444444444	6	8.75	17.5	35	76.3	20.1111111111111	3	5.75	11.5	22	44.9	2.17633285036894	1.23317940429462	1.46806526806527	1.9192159034668	2.7884495641345	3.55160300811399	0.0563139798737666	0.0186129525752167	0.0252373417721519
20180312	ben	1	NA	9	DMSO	None	ECA919	A	6	288	220.243055555556	95.7	131	205.5	284.5	357.3	540.3125	126	208.75	407.5	701.5	1040.8	14.2291666666667	2	4	8	18	28	33.2118055555556	5	8.75	20	39.25	68	20.3993055555556	3	5	11	23	42.3	2.18554106041191	1.1889338731444	1.4645225464191	1.94085371992349	2.64164217804667	3.61011627906977	0.054865786445167	0.0173021181716834	0.0269816796662434
20180312	ben	1	NA	9	DMSO	None	ECA880	A	7	218	193.481651376147	93	135.25	187.5	237	293.3	421.715596330275	123.4	217	352	472.25	721.5	9.94495412844037	2	4	6	10.75	16.6	24.5229357798165	5	9	16	27	41.3	14.2385321100917	3	5	9	14.75	23.6	2.02230693325087	1.22544877105772	1.42538507109005	1.77607686431216	2.37953378269941	3.05211111111111	0.0442367164463411	0.0160139746506337	0.0227925809822362
20180312	ben	1	NA	9	DMSO	None	ECA881	A	8	140	223.814285714286	105.9	149.25	216	270.25	343.1	551.242857142857	166.9	249.75	398.5	661.75	997.7	14.8071428571429	3	5	8	16	28	37.5	7	12	21	39.25	72.1	21.7714285714286	4	7	12	22	45	2.21544422401249	1.23587131157177	1.52435133576783	1.86261343012704	2.7600677830941	3.47174451081246	0.0569220963165168	0.0216270730614074	0.0282545275441388
20180312	ben	1	NA	9	DMSO	None	N2	B	1	221	199.411764705882	88	115	175	245	355	480.339366515837	124	197	379	574	1019	11.447963800905	2	4	7	13	24	28.1945701357466	5	8	17	30	64	16.3257918552036	3	5	10	18	36	2.17513428963573	1.2396694214876	1.55696202531646	2.02242152466368	2.57096774193548	3.30492424242424	0.0489368066082369	0.0194174757281553	0.0267857142857143
20180312	ben	1	NA	9	DMSO	None	ECA883	B	10	188	225.127659574468	100.7	141.75	219.5	290.25	362.9	504.739361702128	145.7	226.75	429	659.5	1050.9	12.3670212765957	3	4	8.5	17	31	31.4042553191489	6	10.75	24	39.5	77.6	17.4574468085106	3	6	12.5	23.25	44.2	2.11389778775876	1.2099489203622	1.46958678987714	1.91952515946137	2.60635897323001	3.35968932293374	0.0503504501832931	0.0198252427184466	0.0276626801017045
20180312	ben	1	NA	9	DMSO	None	ECA920	B	11	343	212.897959183673	93	131	197	281	336	503.344023323615	127.6	195	403	616	1096.4	14.1049562682216	2	4	9	16	32.8	35.8833819241983	6	9	24	39.5	85.8	20.7492711370262	3	5	13	22.5	50.4	2.15317500250325	1.19872592852342	1.40091787439614	1.85507246376812	2.53449245477552	3.68812732640226	0.0595555005987309	0.0169491525423729	0.024948132780083
20180312	ben	1	NA	9	DMSO	None	ECA921	B	12	238	226.726890756303	87	139	225.5	287.75	379.9	572.516806722689	147.4	213.75	435	717.75	1257.3	15.9033613445378	3	6	10.5	20	35.6	40.0966386554622	8	14	24	47.75	88.6	23.4789915966387	4	8	15	25	54.3	2.31816532703376	1.32433155080214	1.57571684587814	2.01819945824868	2.78864734299517	3.95883869217203	0.0684885862360076	0.0235128417564209	0.0315065369413196
20180312	ben	1	NA	9	DMSO	None	PTM	B	2	254	198.251968503937	101.2	132	179	245.5	310.5	483.673228346457	146.9	206	374	583.75	1009.1	12.244094488189	2	4	7	13	25	28.5236220472441	5	8	18.5	30	60.7	17.0905511811024	3	4	10	18	36	2.2172285629123	1.24636066244122	1.40007932064203	1.92988782051282	2.71730873575692	3.72923076923077	0.0550895732279657	0.0164754098360656	0.0232558139534884
20180312	ben	1	NA	9	DMSO	None	ECA884	B	3	266	204.796992481203	91	130.25	183.5	257.5	333	545.447368421053	134.5	198.25	407.5	668.25	1215	14.6691729323308	2	3	8	18	34	34.4812030075188	5	8	20	37	80.5	20.906015037594	3	4	11.5	25	48.5	2.34776615656458	1.22222222222222	1.48591911964005	1.99450549450549	3.02088801399825	4.00571838071838	0.0648757326124783	0.0162612374405077	0.0233012354651163
20180312	ben	1	NA	9	DMSO	None	ECA917	B	4	266	200.864661654135	101.5	143.25	190.5	248.5	310.5	464.492481203008	173	226.25	398	584	881.5	10.6390977443609	3	4	8	13	22.5	26.0338345864662	6	9	19	31	53	14.9962406015038	3	5	11	18	31.5	2.20761571882758	1.28203230977926	1.5465848806366	1.91137733574442	2.69078828963945	3.54419191919192	0.0509296419349758	0.0186050536517826	0.0266964285714286
20180312	ben	1	NA	9	DMSO	None	ECA918	B	5	341	205	110	139	202	257	311	435.096774193548	146	219	379	551	829	9.44574780058651	2	4	7	12	21	22.9296187683284	5	8	18	29	51	13.4838709677419	3	5	10	17	30	2.00775241847044	1.18253968253968	1.41714285714286	1.73461538461538	2.43037974683544	3.28632478632479	0.0438964237847458	0.0168067226890756	0.0227272727272727
20180312	ben	1	NA	9	DMSO	None	ECA919	B	6	144	212.541666666667	97.5	148	208	267.25	322.4	476.659722222222	145.3	213.75	395	567.5	1037.5	10.9166666666667	2.3	4	8	13	26.7	27.1111111111111	6	8.75	19	30.25	66.7	15.8263888888889	3	5	10.5	18	41.7	2.06360525980713	1.22734375	1.47512742099898	1.83759702725021	2.42769886363636	3.11418838862559	0.0466359503161481	0.0192412850307587	0.025974025974026
20180312	ben	1	NA	9	DMSO	None	ECA880	B	7	123	204.80487804878	83.4	122	187	258	319.8	483.252032520325	102.4	166.5	364	552.5	903.8	13.3414634146341	2	3	7	13	25.8	32.7723577235772	3	7	18	32.5	60.8	19.3333333333333	2	4	9	18	39.2	2.00872947689003	1.08950103950104	1.29617639040349	1.65775401069519	2.31275392807836	3.68551908312006	0.0492295307344632	0.0154137404580153	0.0215647523831667
20180312	ben	1	NA	9	DMSO	None	ECA881	B	8	161	208.32298136646	89	129	203	256	326	503.27950310559	138	209	386	633	964	13.2732919254658	2	4	8	15	28	31.9316770186335	6	10	20	35	61	19.167701863354	3	6	11	22	41	2.20493312463446	1.21787709497207	1.45814977973568	1.92735042735043	2.6969696969697	3.62835249042146	0.055882217549669	0.0181818181818182	0.0267857142857143
20180312	ben	1	NA	9	DMSO	None	ECA882	B	9	153	208.666666666667	90.2	137	202	279	321.4	447.980392156863	156.4	201	344	608	907.8	10.5228758169935	2	4	7	15	25	26.6666666666667	6.2	8	20	36	56	15.1699346405229	4	5	10	20	37	2.00363603630309	1.23955919109293	1.42857142857143	1.76981132075472	2.23913043478261	3.16780641353531	0.0472386365422017	0.0157563199336925	0.0258064516129032
20180312	ben	1	NA	9	DMSO	None	ECA883	C	10	224	207.035714285714	82.3	118	194.5	283	347.3	486.165178571429	112.6	171.75	404.5	631.5	1033.9	12.9464285714286	2	3	9	16	30	31.2142857142857	5	8	22.5	39	78.7	18.5133928571429	3	4	13	22.25	47	2.12135419749498	1.16271186440678	1.38592767295597	1.8757437684267	2.57330827067669	3.42489159453807	0.0586727823665351	0.0169926119078661	0.0256993236588089
20180312	ben	1	NA	9	DMSO	None	ECA920	C	11	191	225.13612565445	107	159	221	279	321	508.261780104712	170	247	407	621	919	13.717277486911	2	5	9	16	24	33.0890052356021	7	10.5	23	36.5	60	19.7486910994764	4	6	12	21.5	37	2.06440147616836	1.22435897435897	1.44251308900524	1.81034482758621	2.41173641173641	3.34532374100719	0.0534030045707459	0.0170940170940171	0.0261324834964717
20180312	ben	1	NA	9	DMSO	None	ECA921	C	12	216	243.782407407407	98.5	147.75	228.5	305.5	390.5	612.12037037037	157	230.75	476	796.75	1225.5	16.5324074074074	3	6	11	20.25	34.5	42.5231481481481	7	16	29	52.25	89	24.1851851851852	4	8.75	15.5	28	53.5	2.31714155941061	1.26439144736842	1.60701066034942	2.0855152027027	2.88882567306262	3.7310792734441	0.0620247981329031	0.0212421986615535	0.0314307498159638
20180312	ben	1	NA	9	DMSO	None	PTM	C	2	332	225.668674698795	92.2	139	210	286.25	383.6	626.081325301205	133	242.5	466	799.5	1343.7	17.6506024096386	3	5	9	22.25	41	42.2289156626506	6	14	23	50	97.9	24.6325301204819	3	8	13	29	54.9	2.49729739061061	1.29104665825977	1.67126436781609	2.21952861952862	3.14400077160494	4.21765947467167	0.0745817536381674	0.0199374747882211	0.0289057533375715
20180312	ben	1	NA	9	DMSO	None	ECA884	C	3	131	220.236641221374	93	150.5	213	291	347	596.083969465649	156	275.5	507	718	1193	14.9007633587786	2	5	11	19.5	32	36.4885496183206	7	12	24	41.5	79	21.1145038167939	3	6	15	24	46	2.52414171701973	1.37086092715232	1.72553535353535	2.14869888475836	3.0464112416562	4.23140495867769	0.0632016666344043	0.021505376344086	0.0300768882858435
20180312	ben	1	NA	9	DMSO	None	ECA917	C	4	338	220.334319526627	101.1	141.25	209.5	281.75	345.5	567.627218934911	156.6	231.75	425.5	695.75	1095.2	15.292899408284	3	5	9	18	31	36.1153846153846	6	12	21	39	76.3	21.8165680473373	3	6	12.5	24.75	44.3	2.31891808814976	1.26334394904459	1.57661456190868	1.97780988931271	2.6992847423482	3.77148750888596	0.0641633564071482	0.0203667953667954	0.0272586166570985
20180312	ben	1	NA	9	DMSO	None	ECA918	C	5	274	201.160583941606	99.3	137.5	184	253	306.1	440.507299270073	114.3	198	350.5	521	734.2	10.2335766423358	2	3	6	11	19	25.5474452554745	3.3	7	16	27	47.1000000000001	14.8357664233577	2	4	9	16	29	1.96570547404816	1.11910256410256	1.30646655922643	1.77455841868577	2.24196944933367	2.999322102837	0.0404275401148977	0.0136333985649054	0.0201258819349272
20180312	ben	1	NA	9	DMSO	None	ECA919	C	6	294	227	110	150.5	217.5	280	351.5	630.227891156463	147.2	266.25	468.5	836.25	1273.4	17.7721088435374	2	5	11	22.75	38.7	42.7551020408163	6	12.25	26	52.75	89.7	25.9557823129252	3	7	15	32	57	2.51260933327884	1.21545454545455	1.53039577393929	2.12545033980185	3.26079527803666	4.29298574643661	0.0701312916625747	0.0169950014701558	0.0276020975687272
20180312	ben	1	NA	9	DMSO	None	ECA880	C	7	284	227.102112676056	97	149.75	221	279	362	576.605633802817	163	262.5	455	680	1089.6	15.1091549295775	3	5	10	18	29	38.3450704225352	7	12	25.5	41.25	75	22.419014084507	4	7	14	25	44	2.35996242623031	1.36933110367893	1.62244588744589	1.99656824656825	2.9036430599929	3.82463131677263	0.0617711024715422	0.0223737373737374	0.0300662609486975
20180312	ben	1	NA	9	DMSO	None	ECA881	C	8	186	223.005376344086	93.5	138.25	218	287.5	364	590.693548387097	137	236.25	445	785.75	1254.5	16.9462365591398	3	5.25	10.5	20	35.5	40.0322580645161	6.5	11.25	23	47	89	24.9301075268817	4	8	14	27.75	54.5	2.40235394520848	1.23733583489681	1.56362020261056	2.10877111779681	2.99045788825663	4.12603305785124	0.070403826523483	0.0205383182824414	0.0308202859087815
20180312	ben	1	NA	9	DMSO	None	ECA882	C	9	202	238.356435643564	98.7	174	238	296.5	364.5	628.608910891089	187.2	318.75	501.5	807.75	1146.2	18.3514851485149	3.1	7	12.5	22	33	43.9158415841584	8	17	29.5	54	84	26.8118811881188	5	10	17	34	50	2.45688970120843	1.36058702267596	1.67129584471323	2.0852747104767	3.01267493638677	4.05848048327138	0.0710475465544073	0.023292349726776	0.0328001715265866
20180312	ben	1	NA	9	DMSO	None	N2	D	1	333	220.213213213213	100.2	133	188	288	377.8	611.348348348348	158	248	440	753	1270	16.6486486486486	3	5	9	19	34	41.4264264264264	6	11	23	47	85.6	24.1771771771772	4	7	13	27	50	2.47410690728364	1.30213695968917	1.73170731707317	2.28436018957346	3.1	3.7767867494824	0.0636405295047281	0.0212765957446809	0.0301507537688442
20180312	ben	1	NA	9	DMSO	None	ECA883	D	10	281	266.096085409253	99	182	265	341	432	670.003558718861	152	367	571	909	1348	18.2775800711744	4	8	14	24	39	45.3665480427046	9	21	35	61	95	26.5729537366548	5	12	20	35	60	2.38405477692675	1.34101382488479	1.76190476190476	2.15277777777778	2.89891696750903	3.6864406779661	0.0658359911559979	0.0254545454545455	0.0367647058823529
20180312	ben	1	NA	9	DMSO	None	ECA920	D	11	121	220.677685950413	90	143	216	279	361	548.157024793388	140	225	409	680	1201	16.099173553719	3	6	10	19	31	37.9338842975207	8	13	23	45	80	23.0330578512397	4	8	14	26	48	2.30169591057061	1.28571428571429	1.55980861244019	1.95303867403315	2.83974358974359	3.97058823529412	0.0677585760739958	0.0256410256410256	0.0333333333333333
20180312	ben	1	NA	9	DMSO	None	ECA921	D	12	242	223.231404958678	96.6	151	213	291.25	352.9	507.661157024793	146	224.25	394	640	1140.1	13.595041322314	3	5	8	17	34	32.5371900826446	7	11	21.5	39.75	81	19.6363636363636	4	6	12	24	49.9	2.0954196050035	1.2346052400211	1.39350854516731	1.76116976034422	2.54936831322559	3.47338884832577	0.0569753603400647	0.01924317617866	0.026186790505676
20180312	ben	1	NA	9	DMSO	None	PTM	D	2	368	196.013586956522	92	134	186	239.25	296.3	447.95652173913	141	225.25	375	524.25	744.8	10.116847826087	2	4	7	11	19	25.6630434782609	4.7	9	18	27	51.6	14.1521739130435	3	5	10	15	26	2.13779896879874	1.24356120826709	1.54543482975493	1.9488369611609	2.53421907040328	3.36444911690496	0.0468287009796427	0.0181620209059233	0.0253761127050688
20180312	ben	1	NA	9	DMSO	None	ECA884	D	3	144	207.875	91	128.5	190.5	274.25	334.7	556.069444444444	123.3	202.25	423	669	1014.4	14.3888888888889	3	4	8	14	24.7	36.2638888888889	5	11	19	35	68.7	20.7986111111111	3	6	11.5	21	36	2.4020709931173	1.23836183121897	1.54436813186813	2.15385247585782	3.099053182917	4.04101661779081	0.0572666862462202	0.019023569023569	0.029058725778213
20180312	ben	1	NA	9	DMSO	None	ECA880	D	7	145	218.972413793103	98	128	216	271	345	500.937931034483	145.6	214	403	619	938.2	12.5241379310345	3	4	9	15	25.2	31.8344827586207	5.4	10	22	36	67.2	18.2	3.4	6	12	20	40.6	2.12076264147661	1.27858041329739	1.54310344827586	1.88148148148148	2.5	3.2121483329054	0.0539052779693976	0.0194285714285714	0.0275862068965517
20180312	ben	1	NA	9	DMSO	None	ECA881	D	8	234	241.495726495727	91.6	162	229.5	296	387	675.478632478632	179.6	314	491	877.25	1270.9	20.3247863247863	4	7	12	24	39.7	49.1324786324786	10	18	28	56	93.7	30.0128205128205	5	10	16	35	57.7	2.55295780581379	1.41158536585366	1.73498598199793	2.21905943287415	3.13269333435021	4.11198799435028	0.0772380665344616	0.0255976623139439	0.0345243566176471
20180312	ben	1	NA	9	DMSO	None	ECA882	D	9	201	220.199004975124	111	145	209	285	348	515.522388059701	146	214	391	602	1098	13.726368159204	2	4	8	14	29	33.4029850746269	6	9	19	35	75	20.1691542288557	3	5	11	21	45	2.10411368150376	1.22093023255814	1.41129032258065	1.81385281385281	2.47647058823529	3.56716417910448	0.0517609634381118	0.01875	0.0241935483870968
20180312	ben	1	NA	9	DMSO	None	N2	E	1	271	227.39852398524	105	136	192	284.5	408	603.667896678967	158	221.5	429	795.5	1235	17.2878228782288	3	4	10	22	41	39.2878228782288	6	10	21	47.5	89	24.3284132841328	3	6	13	29.5	56	2.33382656192321	1.31410256410256	1.63656466650729	2.09313725490196	2.84977876106195	3.67785234899329	0.0701168367561578	0.0201342281879195	0.0274600980268946
20180312	ben	1	NA	9	DMSO	None	ECA921	E	12	204	203.441176470588	87.2	124.75	186.5	268	337.1	439.470588235294	122.4	180.5	362	557	902.1	11.3382352941176	2	4	8	14	27	27.5588235294118	5	9	20	34.25	70	16.0735294117647	3	4.75	11	20	39	2.00322941245131	1.14772204325817	1.3436439993539	1.72983312560587	2.39352110382056	3.35358391608392	0.0517579767682902	0.0166869557074632	0.0257650951199338
20180312	ben	1	NA	9	DMSO	None	PTM	E	2	216	239.560185185185	91.5	139.25	215.5	300.75	441.5	734.861111111111	149	263.75	513	948.5	1684	20.9583333333333	3	6	11	24	51.5	52.4305555555556	7	14	28	58.5	131.5	30.8425925925926	4	8	16	34.25	82.5	2.69719968430089	1.39554307520611	1.79960857726344	2.33864850536275	3.50810559006211	4.51427363361225	0.0778365260739786	0.0235646641018053	0.0317365778950055
20180312	ben	1	NA	9	DMSO	None	ECA884	E	3	334	224.775449101796	99.3	143	210	279	369.3	603.592814371258	151	241.25	480.5	812	1189.3	17.2305389221557	2	5	10	21	32	39.0149700598802	5	11.25	25	47	79.7	23.3233532934132	3	6	14	28.75	44.7	2.42898151672612	1.24306863042818	1.61663105413105	2.19789521848547	2.99213847818247	3.78197064989518	0.0687720839718459	0.0179794520547945	0.0280014928891333
20180312	ben	1	NA	9	DMSO	None	ECA917	E	4	103	206.601941747573	107.4	144.5	194	250.5	283.8	433.78640776699	138.6	216	362	476.5	687.8	10.378640776699	2	3	6	10	16.8	24.252427184466	5	8	16	25.5	36.8	14.2427184466019	3	4	9	14	21.8	1.89281756880371	1.17442679183968	1.33090831608426	1.67415730337079	2.17957226325653	2.92793869731801	0.040315527506151	0.0171428571428571	0.0222222222222222
20180312	ben	1	NA	9	DMSO	None	ECA918	E	5	141	235.056737588652	111	159	223	276	381	589.787234042553	184	309	459	761	1072	14.2978723404255	4	6	9	18	30	35.2978723404255	8	15	22	45	73	20.758865248227	5	8	13	29	44	2.39356802649657	1.42953020134228	1.6510067114094	2.04149377593361	3.17518248175182	3.60813704496788	0.0564380833397829	0.0239520958083832	0.0309278350515464
20180312	ben	1	NA	9	DMSO	None	ECA919	E	6	300	211.78	106.9	144	201.5	257.5	307	484.286666666667	168.8	228	414	558.75	838.8	11.8833333333333	3	4	8	13	20	29.4733333333333	6	10	21	31	51.1	17.0466666666667	3	5	12	18	30	2.1376532352441	1.28561967833491	1.51502976190476	1.85839000693963	2.48466160657812	3.42675083918218	0.0488437172456671	0.0198609927217887	0.0257650951199338
20180312	ben	1	NA	9	DMSO	None	ECA880	E	7	129	230.527131782946	112.8	167	218	298	339.4	557.333333333333	187	320	441	643	961	14.7209302325581	4	6	10	16	26.2	35.046511627907	10	14	21	38	65.6	21.0077519379845	5	9	13	22	39.2	2.27201831425411	1.37752972327501	1.65238095238095	1.97239263803681	2.63716814159292	3.56510348035036	0.0584143641276404	0.0256083619140944	0.0333333333333333
20180312	ben	1	NA	9	DMSO	None	ECA881	E	8	265	220.577358490566	99.4	139	211	272	348.6	569.011320754717	146.2	230	427	734	1207	15.5811320754717	3	5	9	19	36.8	37.8037735849057	6	10	23	46	85.2	22.9056603773585	4	7	13	29	52.2	2.33162505789927	1.20740911182697	1.49275362318841	2.01095890410959	2.86363636363636	3.87182821662642	0.0638282593751266	0.019442693229101	0.0291666666666667
20180312	ben	1	NA	9	DMSO	None	ECA920	F	11	243	206.127572016461	89.4	127	177	274.5	341.6	482.086419753086	114	176.5	361	653.5	1109.8	12.1316872427984	2	3	7	16	29.8	31.8765432098765	5	8	20	39.5	81	18.0905349794239	2.2	4	11	22	46.8	2.0976702099025	1.11917372881356	1.32318322981366	1.78787878787879	2.4878742084053	3.65481059887434	0.0501088116263676	0.015625	0.022140522875817
20180312	ben	1	NA	9	DMSO	None	ECA921	F	12	206	213.296116504854	92.5	143	214.5	270	307.5	475.402912621359	155	225.75	396	568.75	890	16.2087378640777	3	5	9	14.75	26.5	32.626213592233	8	12.25	23	35.75	64.5	20.1941747572816	4	6	12	20	39	2.11552285630263	1.22759676970203	1.46336644301712	1.8499795751634	2.55409943012837	3.47960025380711	0.0802256604399764	0.0213525835866261	0.0294427897741375
20180312	ben	1	NA	9	DMSO	None	PTM	F	2	334	229.685628742515	102	145	207	293.75	399	614.416167664671	151.3	255.25	459	745.25	1220.7	15.9760479041916	3	5	9	19	34.7	38.5898203592814	6	13	24	44	79	23.0269461077844	4	7	13	26	48.4	2.41775881320613	1.2842167721519	1.64476075105996	2.17406453567641	3.04192864712116	3.79836403508772	0.0615447885700376	0.0209468724728385	0.0290118577075099
20180312	ben	1	NA	9	DMSO	None	ECA884	F	3	247	198.874493927126	94.6	127.5	190	250.5	311	481.797570850202	133	195	398	642	987.4	11.5101214574899	2	3	8	15	25	27.0931174089069	5	8	19	34.5	62.6	16.1214574898785	3	4	10	19.5	36.4	2.22834060026143	1.18571428571429	1.47365956927085	1.95394736842105	2.84950856055802	3.71714520098441	0.0539905278132782	0.0175962132125952	0.0233238134094927
20180312	ben	1	NA	9	DMSO	None	ECA917	F	4	261	220.068965517241	105	147	203	272	357	554.92337164751	175	256	415	649	1193	14.2413793103448	3	5	8	15	30	34.2681992337165	7	11	21	38	78	20.3524904214559	4	6	12	22	42	2.32254432111704	1.32283464566929	1.6078431372549	2.08873720136519	2.88741721854305	3.58115183246073	0.057833885848733	0.0193236714975845	0.0283400809716599
20180312	ben	1	NA	9	DMSO	None	ECA918	F	5	229	196.890829694323	96.8	129	185	257	300	401.497816593886	128.8	190	314	500	680	9.03056768558952	2	3	6	10	17	21.9475982532751	4	7	14	26	40	12.7685589519651	2	4	8	15	24.2	1.88300868549541	1.12925472747497	1.32947976878613	1.64333333333333	2.23469387755102	2.85339143615006	0.0386777419564061	0.0140453834115806	0.0216216216216216
20180312	ben	1	NA	9	DMSO	None	ECA919	F	6	242	216.834710743802	93.1	128.25	205	281	363.9	525.636363636364	130.6	199.25	414.5	606.75	1110.3	14.9504132231405	2	5	10	16	31	34.9338842975207	6	10	21	35.75	74.9	21.3842975206612	3	6	13	22	45.9	2.13836367010918	1.26570881226054	1.48328767123288	1.88698854337152	2.50599507353474	3.32027132387338	0.0632373298845401	0.0184417136030039	0.0278755868544601
20180312	ben	1	NA	9	DMSO	None	ECA881	F	8	315	226.634920634921	106.8	150.5	219	277	351.8	546.949206349206	145	223.5	460	694	1056.2	13.9428571428571	2	4	9	17.5	29	35.4634920634921	6	9.5	25	44	75.2	20.5301587301587	3	5	13	25.5	43.6	2.19446703258504	1.20712871287129	1.43098685463898	1.96491228070175	2.68298368298368	3.56071301247772	0.0529992442346085	0.0173461321287408	0.0256960493011995
20180312	ben	1	NA	9	DMSO	None	N2	G	1	182	230.983516483516	88.2	128.75	209	321.75	390.3	639.010989010989	141.2	240.5	456	922.25	1325.1	19.2582417582418	2.1	5.25	11.5	28	43	42.4065934065934	6	14	24	55.5	94.6	26.6318681318681	3	8	15	37.75	55.9	2.47081945159765	1.37527777777778	1.82066326530612	2.29037267080745	2.95870208650803	3.66496163682864	0.0789473673875597	0.0222222222222222	0.0371235721703011
20180312	ben	1	NA	9	DMSO	None	ECA883	G	10	312	253.746794871795	106.2	172.75	250	318	396.7	657.419871794872	177	342.25	531	824.5	1276.2	17.8910256410256	4	8	12	22	38	45.6762820512821	9	20	32	54.25	95.8000000000001	26.4391025641026	5	11	17.5	31.25	57.9	2.45028216537796	1.3595325549871	1.73429138795987	2.19278206778207	2.98170731707317	3.84020146520147	0.0676657232931276	0.0243634105225801	0.0347829232123265
20180312	ben	1	NA	9	DMSO	None	ECA920	G	11	285	237.957894736842	110.4	153	226	306	369.8	578.856140350877	170.4	226	433	726	1158.4	16.0491228070175	3	5	9	21	34	39.2140350877193	7	10	25	46	86.6	23.5543859649123	4	6	14	27	53.6	2.20114295077362	1.23597415844951	1.47041420118343	1.97345132743363	2.66666666666667	3.46077996195308	0.0607861847767455	0.0217866476597767	0.0287081339712919
20180312	ben	1	NA	9	DMSO	None	ECA921	G	12	274	204.923357664234	88	122	181.5	250.75	345.4	454.821167883212	112.6	174	347.5	558.25	902.2	12.5547445255474	2	3	7	14.75	27	30.3540145985401	4	8	19	33	62.4	18.1167883211679	2	4	11	19.75	38	1.96516463077821	1.08543653705062	1.31571387185554	1.71123368080154	2.29408482142857	3.16674975074776	0.0532717106705402	0.0163001466080235	0.0232898136814905
20180312	ben	1	NA	9	DMSO	None	PTM	G	2	120	197.616666666667	104.9	127	168	251	303.4	465.058333333333	147.2	195.5	358.5	559	963.3	10.7916666666667	2	3	6	11	25.1	26.8833333333333	5	6.75	15.5	25.25	63.1	15.2	2	4	8	15.25	34.2	2.13413688312879	1.19227507804128	1.40700483091787	1.8631611795912	2.32196176008381	3.55677015453361	0.0452666122599805	0.0140459193517268	0.0205314850933408
20180312	ben	1	NA	9	DMSO	None	ECA884	G	3	231	217.103896103896	103	138.5	203	267	357	569.298701298701	136	204	446	801	1162	14.3939393939394	2	4	9	20	31	34.3636363636364	5	8	23	45	77	20.6796536796537	3	4.5	12	28	44	2.38441028345555	1.2	1.4371268001405	2.01098901098901	3.02435167615433	4.10550458715596	0.0625143847792755	0.0165289256198347	0.0233010587277169
20180312	ben	1	NA	9	DMSO	None	ECA917	G	4	136	225.985294117647	101.5	142.25	206.5	294.25	382.5	574.625	151	224.75	451.5	749.25	1197.5	15.4558823529412	2.5	5	9	17	30.5	37.5441176470588	7	10.75	23	45	77	22.5735294117647	4	6	13	24	44.5	2.33062627115118	1.28591470258137	1.50821682418183	2.05516609826955	2.86093258277559	3.53253285064872	0.0601652549606647	0.0194193061840121	0.0294338353257776
20180312	ben	1	NA	9	DMSO	None	ECA918	G	5	374	202.754010695187	102.3	138	192.5	257.75	296.7	430.705882352941	135.9	199	355	516.75	824.1	10.3582887700535	2	4	7	12	20	23.9732620320856	4.3	7	16	27	51.7	14.5347593582888	3	4	9.5	16	29.7	1.96021627810883	1.15810081008101	1.35232426303855	1.70240535738691	2.18797442786817	3.34998006644518	0.0450459841998052	0.0172712776559697	0.0245930267873413
20180312	ben	1	NA	9	DMSO	None	ECA919	G	6	283	225.636042402827	112.2	148.5	216	284.5	369.6	534.540636042403	151	241.5	446	655.5	1093.6	12.8833922261484	3	5	9	16	28.6	32.7173144876325	6	10	24	38.5	74.8	18.9964664310954	4	6	14	22	43	2.22570747127619	1.26754478398314	1.54821346770499	1.92941176470588	2.66625791704367	3.7660236107112	0.0538718640146783	0.0192493496841323	0.0281429853740958
20180312	ben	1	NA	9	DMSO	None	ECA880	G	7	112	220.607142857143	86.3	128.75	208.5	280.5	349.5	583.857142857143	108.4	173	427	794.25	1200.1	15.9285714285714	2	3	10	19	34.9	40.4196428571429	4	8.75	22.5	49.25	93.8	23.6339285714286	2	5	13	30.25	52.8	2.310671488739	1.16201522290685	1.3812769010043	1.96515988945914	2.90212048584312	3.9482944011865	0.0623610562892104	0.0145701958181215	0.0258620689655172
20180312	ben	1	NA	9	DMSO	None	ECA881	G	8	275	222.058181818182	96.4	138	210	287.5	334.8	549.101818181818	140.6	211.5	440	656.5	1067.8	14.5636363636364	2	4	9	16	30	36.1709090909091	6	9	24	39.5	73.6	21.3090909090909	3	6	13	22	44.6	2.22731348138061	1.22541095890411	1.46660248815166	1.95759717314488	2.65820683111954	3.64287163876205	0.0546328711368804	0.0184625904609949	0.0269363323054598
20180312	ben	1	NA	9	DMSO	None	ECA882	G	9	141	199.354609929078	93	138	202	251	301	427.234042553192	139	210	361	525	912	10.3475177304965	3	4	7	13	22	24.6879432624113	6	9	17	30	59	14.6099290780142	3	5	10	18	33	2.03709388125548	1.19491525423729	1.44303797468354	1.70754716981132	2.35036496350365	3.01015228426396	0.0493738343337988	0.0205128205128205	0.0263157894736842
20180312	ben	1	NA	9	NA	NA	NA	H	1	10	271.2	95.1	109.25	181	385.75	555.7	870.8	171.3	243.75	390	1330.25	2108.7	27.5	3.8	6.5	24	35.75	65.8	65.5	14	17.75	32.5	78.5	155.7	38.8	7.5	9.75	25.5	47.75	94.8	2.68352901880444	1.77396844660194	2.11527764902197	2.44706357758621	3.44814951887491	3.79159303810943	0.108240536192954	0.0302083333333333	0.0379005593152251
20180312	ben	1	NA	9	NA	NA	NA	H	10	18	230.777777777778	96.5	169.75	248	271.25	327.5	633.777777777778	172.7	301.25	530.5	996.75	1151	17.2777777777778	3.7	6.5	12	25.5	38.6	44.0555555555556	8.4	17.25	31.5	72.75	87	25.3333333333333	5.4	8	14.5	38	57	2.55925487369247	1.24371191926885	1.68028188286809	2.38313008130081	2.89750986469497	4.07275853889943	0.0692625049022356	0.0301878354203936	0.042208631582349
20180312	ben	1	NA	9	NA	NA	NA	H	11	27	228.222222222222	81.4	117.5	215	295.5	359.6	559.444444444444	125.2	204.5	309	592.5	1488	14.2592592592593	2	3	6	10.5	48.2	39.8888888888889	5.6	7.5	15	34	121.4	22.1481481481481	1.6	4	8	18	77.6000000000001	2.02455904725796	1.14014766201805	1.30180880755055	1.70833333333333	2.12639314572304	3.59882872257978	0.0466142297110194	0.0159083909622869	0.0193941216267007
20180312	ben	1	NA	9	NA	NA	NA	H	12	18	171.888888888889	91.8	103	146	230.25	299.2	296.388888888889	92.1	114.75	181	362.75	832.6	6.83333333333333	1	2	3	7	20.4	15.8888888888889	2.7	4.25	8	17	52	9.77777777777778	1	2	4	8.5	30.2	1.46848752713858	0.996654135338346	1.07784327323162	1.24024235592504	1.57276974080772	2.59333482692954	0.0302193960709358	0.0110909749909387	0.0133928571428571
20180312	ben	1	NA	9	NA	NA	NA	H	2	10	233.9	99.8	205.5	249	262	325.3	607.4	247.2	371.25	423.5	881	1283.8	14.9	5.8	7.25	9	19	32.8	30.1	10.7	14.25	17.5	48.25	69.1	19.5	7.8	9.5	12	27.25	45.2	2.4739837973796	1.30511679644049	1.66446306296276	1.80666153253754	3.75980505595616	4.0764821166095	0.0718607044433217	0.0233143168675403	0.0327057583596819
20180312	ben	1	NA	9	NA	NA	NA	H	3	8	171.125	116.9	125.75	136.5	175	294.1	503.125	147.7	172	189.5	478.5	1412.4	12.5	1.7	2	3	10.75	39.4	31.75	5.7	6	7	23.75	94.4	17.625	2.7	3	3	14.25	56.4	2.2580961361099	1.29054814814815	1.33148148148148	1.41071428571429	2.37678571428571	4.78711009174312	0.0493210686570422	0.0125132275132275	0.0157037037037037
20180312	ben	1	NA	9	NA	NA	NA	H	4	18	219.444444444444	91.7	150.5	230.5	256	288.1	475.722222222222	140.3	293	384.5	487.25	903.1	9.72222222222222	2	4.25	7.5	10.75	20.9	24.3888888888889	5.7	11.25	14	25.5	51.4	14.1111111111111	2.7	5.25	10	14.75	29.7	2.02060938839871	1.3373732718894	1.42141786249732	1.72141176470588	2.14579192138919	3.12347835762768	0.0450522990680362	0.0193230573653266	0.022977022977023
20180312	ben	1	NA	9	NA	NA	NA	H	5	17	168	66.6	105	147	222	295.2	277.352941176471	126.8	160	218	322	496.4	5.64705882352941	2	2	4	6	10.8	14.5294117647059	4.6	6	10	22	27.6	7.47058823529412	2.6	3	6	8	14.4	1.69912566220869	1.11103448275862	1.17341040462428	1.45045045045045	1.94262295081967	2.46548888212001	0.0378193608437733	0.0110601275251773	0.0140845070422535
20180312	ben	1	NA	9	NA	NA	NA	H	6	10	224.8	126.1	148	211	289	342.3	430.1	159.7	221.75	427.5	573.5	723.8	8.1	2.9	3.25	6.5	12.25	16.1	21.8	4.9	8.5	22	31.5	37.9	11.3	2.9	4	10	16.25	22.3	1.79859037327414	1.26582810623248	1.48478036556604	1.78696369636964	2.13350528927779	2.28767926988266	0.0324189480044556	0.018555935225078	0.023530505952381
20180312	ben	1	NA	9	NA	NA	NA	H	7	5	146.6	76.6	97	102	126	257.4	288.2	124.4	167	174	215	559.4	12.6	2.6	5	6	17	27.2	19.8	7.8	15	15	25	34.6	13.6	3.6	6	7	23	27.2	1.86793449069453	1.27616737416616	1.70588235294118	1.70634920634921	2.28695652173913	2.50525879917184	0.0947367227183717	0.0257934101475642	0.0490196078431373
20180312	ben	1	NA	9	NA	NA	NA	H	8	20	171	106.4	116	142	212.25	259.4	364	132.1	163	221.5	534.75	818.6	7.8	2	2	4	12.25	18.2	21.65	4	5.75	9.5	38.25	50.5	11.6	2	3.75	5	20	28.4	1.94797367809771	1.18111802330676	1.22374131944444	1.8224043715847	2.22841183574879	2.70998217468806	0.0421265509999366	0.0142460317460317	0.0170818764568765
20180312	ben	1	NA	9	NA	NA	NA	H	9	5	279.8	113.2	121	206	225	533.4	1077.4	150.2	185	308	363	2787.6	45.4	1.4	2	5	6	130.2	119.4	4.2	6	13	16	341.8	74.8	2.8	4	8	9	214.2	2.35454702219477	1.30361380798274	1.49514563106796	1.52892561983471	1.61333333333333	4.22097609382048	0.0729908060882816	0.0121671258034894	0.0165289256198347
20180312	ben	1	NA	10	Albendazole	DMSO	N2	A	1	141	122.872340425532	70	85	107	138	196	266.90780141844	102	140	192	323	464	8.67375886524823	2	3	4	8	16	16.0141843971631	3	5	8	18	30	10.8085106382979	2	3	5	11	22	2.00981461207829	1.21904761904762	1.4468085106383	1.82716049382716	2.45454545454545	3.0752688172043	0.0679815592343234	0.0210526315789474	0.0277777777777778
20180312	ben	1	NA	10	Albendazole	DMSO	ECA883	A	10	92	248.913043478261	118.7	172.75	251.5	294.5	382	591.891304347826	235.8	367.25	475.5	627.75	1250.6	17.9891304347826	5	9	12.5	21	38.9	41.2065217391304	12	18.75	27	43	93.9	24.9891304347826	8	12	16	26.25	64.0000000000001	2.26779433178841	1.51090307877921	1.72041730182927	1.95478560998274	2.55750405468026	3.4966291778869	0.0692516871482662	0.0327207792207792	0.0420994328252393
20180312	ben	1	NA	10	Albendazole	DMSO	ECA921	A	12	159	213.534591194969	91.8	143	211	261.5	338.8	474.22641509434	141.2	226	408	550	882.6	14.2327044025157	3	5	10	16	28.2	31.7735849056604	6	11	23	36	64.2	19.6981132075472	3	7.5	13	23	36.4	2.07718961752994	1.22880308880309	1.52092696629213	1.79452054794521	2.37764158918005	3.34509803921569	0.0610940426634319	0.0223215394165115	0.0332676280388699
20180312	ben	1	NA	10	Albendazole	DMSO	PTM	A	2	160	147.6625	76.9	99	129.5	169.5	210	333.8375	107.7	179.75	260.5	347.25	467.3	10.19375	2	3	6	9	14	20.7375	5	7	12	17.25	27.1	13.775	3	5	8	11.25	18	2.03465842461913	1.28741707209199	1.5626968503937	1.8628526645768	2.34644030668127	3.0305585106383	0.0524145028781925	0.0207858807858808	0.0301530153015302
20180312	ben	1	NA	10	Albendazole	DMSO	ECA884	A	3	311	208.1961414791	93	128	197	261.5	320	476.167202572347	135	197	388	576	902	12.8842443729904	2	4	8	15.5	28	28.4019292604502	5	8	21	33	60	17.4662379421222	3	5	11	19.5	37	2.0791323883922	1.16666666666667	1.42005591602047	1.8498023715415	2.41208471760797	3.36238532110092	0.0548721233290596	0.0198019801980198	0.0249555160142349
20180312	ben	1	NA	10	Albendazole	DMSO	ECA917	A	4	269	210.200743494424	101.6	137	208	255	327.2	494.46468401487	124.4	231	411	611	1095.6	13.8104089219331	2	5	9	16	32	30.4944237918216	5	11	22	33	71.2	19.4200743494424	3	7	13	21	46.2	2.18402446167986	1.19515107084882	1.53551912568306	1.86259541984733	2.62311557788945	3.62495539334955	0.0586882165229796	0.0180614349289048	0.0304568527918782
20180312	ben	1	NA	10	Albendazole	DMSO	ECA918	A	5	129	188.643410852713	94.6	121	173	237	314.4	403.418604651163	137.4	174	289	464	727.4	11.3720930232558	2	4	7	12	23.6	24.1007751937984	5	8	15	26	47.4	15.3875968992248	3	5	10	18	30.4	1.9598365447574	1.18948058869348	1.38129496402878	1.67052023121387	2.1423487544484	3.01847626058152	0.0568092104357698	0.0185426154847105	0.0257731958762887
20180312	ben	1	NA	10	Albendazole	DMSO	ECA919	A	6	215	202.846511627907	98	127.5	187	259	310.8	438.488372093023	135.4	198.5	364	545.5	746.6	12.2744186046512	2	4	8	14	24	27.9627906976744	6	9	18	32	59.6	16.7209302325581	3	5	11	19	30.2	2.02960681888192	1.16841379310345	1.41506760787433	1.81497797356828	2.39579256360078	3.19520168439716	0.0519682145779705	0.0173653603034134	0.0278423772609819
20180312	ben	1	NA	10	Albendazole	DMSO	ECA881	A	8	177	160.497175141243	83	106	144	194	242	362.418079096045	125.8	173	293	363	519.4	11.954802259887	2	4	8	10	19.4	28.3728813559322	5	8	15	23	37	16.6101694915254	3	6	11	15	24	2.02275585806496	1.26016469377252	1.57668711656442	1.86559139784946	2.27215189873418	2.93584772430731	0.0584408051031456	0.0244533690316823	0.0344827586206897
20180312	ben	1	NA	10	Albendazole	DMSO	ECA882	A	9	222	205.869369369369	90.1	134.25	188.5	251.25	329.8	488.418918918919	110	188.25	345	624.75	1143.4	14.7792792792793	2	4	8	18	35.9	33.9954954954955	4	9	20.5	38.75	85	21.045045045045	2.1	5	12	24	49.9	2.12880343497342	1.121528973035	1.32694924123496	1.75050200803213	2.69156086631815	3.65083222158694	0.0620294595333482	0.0192589118198874	0.0271554692110958
20180312	ben	1	NA	10	Albendazole	DMSO	ECA883	B	10	114	221.657894736842	86.4	131.25	227.5	287.25	354	513.078947368421	170.5	340.25	442	603	890.8	16.7280701754386	6	8	12	20	33.7	42.4649122807018	15	19.25	31	47	78.4	23.4210526315789	8.3	12	17	27	47.7	2.29878829852482	1.51587495752633	1.69463137060861	2.01678270586213	2.72019622362088	3.63327304964539	0.0785079076481875	0.0369924812030075	0.0461848862802641
20180312	ben	1	NA	10	Albendazole	DMSO	ECA920	B	11	166	257.590361445783	119.5	185.25	253.5	322.75	375.5	594.957831325301	172	329.5	472.5	747.5	1060.5	18.2349397590361	3.5	8	13	23	35.5	40.2469879518072	9	17	28	46	79.5	25.8253012048193	5	11	16.5	30	52	2.14091190130808	1.24380693085947	1.64522841289146	1.9092584349684	2.48298204527713	3.45967219130328	0.0637782049447133	0.02407282209774	0.0370752984389348
20180312	ben	1	NA	10	Albendazole	DMSO	ECA921	B	12	234	215.055555555556	94.3	139	204.5	275	331.5	489.264957264957	132	215.5	383	613.75	1029	14.517094017094	2	4	9	18	30.7	32.974358974359	6	10	22	38.75	76.2000000000001	20.8290598290598	3	6	13	24	46.4	2.0585946752678	1.16968105065666	1.40671341953393	1.86569616827128	2.45097753007785	3.17034083992696	0.0571228399338102	0.0209325396825397	0.0289046653144016
20180312	ben	1	NA	10	Albendazole	DMSO	PTM	B	2	178	141.713483146067	80.7	96	126	166.5	214.9	335.123595505618	137.8	173	263.5	391.75	522.6	11.1292134831461	2	4	7	12	17	20.9775280898876	5	7	13	23	34	14.6573033707865	3	5	8	15	22.3	2.20584423901456	1.36409756097561	1.60362959767015	2.02924722336487	2.58634230005416	3.22738347457627	0.0632339567572073	0.0243020863943579	0.0363968148639681
20180312	ben	1	NA	10	Albendazole	DMSO	ECA884	B	3	120	170.141666666667	94.6	114	166	217	254.5	340.733333333333	125.7	167.75	287.5	431.5	540.6	8.25	2	3	7	11	14.1	18.9333333333333	4	7	16	25	33	11.175	2	3.75	9	14	20	1.90548673860453	1.13798468636497	1.32780612244898	1.70341743662639	2.29151412133891	2.64406748307374	0.0452009159349959	0.0165153773201463	0.0233722496632241
20180312	ben	1	NA	10	Albendazole	DMSO	ECA917	B	4	404	213.908415841584	110.6	151	206.5	259	319.4	502.608910891089	156	245.25	412.5	602.75	937.7	14.5247524752475	3	5.75	9	17	28	31.7227722772277	6	11	22.5	36	62	20.1262376237624	4	7	12.5	23	41.7	2.18867015965936	1.19900709219858	1.51287509400092	1.91999370886566	2.6477527605245	3.49936835827369	0.0617969934369487	0.0209663120567376	0.0300751879699248
20180312	ben	1	NA	10	Albendazole	DMSO	ECA919	B	6	154	212.571428571429	94.8	138.5	203	270.5	340.9	519.87012987013	149.7	244.25	399.5	596.75	1112.2	16.2142857142857	3	6	10.5	17	32	35.9675324675325	7	13	23.5	39	79.8000000000001	22.5844155844156	4	8	14	23	49.7	2.28156966371581	1.2546448635634	1.5499824684432	1.94953747628083	2.79197085226044	3.72001957494407	0.0705164117838774	0.0249670619235837	0.037037037037037
20180312	ben	1	NA	10	Albendazole	DMSO	ECA880	B	7	164	169.725609756098	87	115.5	149.5	208	259.7	373.164634146341	150.2	188.75	305	450.5	694.8	11.8841463414634	3	4	8	13	22.7	24.109756097561	6	8	16	26	44.4	16.0609756097561	4	5	11	17	30.7	2.07151834255159	1.37096153846154	1.5134121274409	1.87495365220615	2.5586038961039	3.02165319525133	0.0591982142313001	0.0248913043478261	0.0344827586206897
20180312	ben	1	NA	10	Albendazole	DMSO	ECA881	B	8	95	150.242105263158	89.2	109.5	146	179	229.6	290.178947368421	130.6	177	261	364.5	512.2	8.10526315789474	3	4	7	10.5	16.6	17.8526315789474	6	8	13	21.5	36	10.9368421052632	3	5	9	15	21	1.88567376755323	1.25579985905567	1.4056411062225	1.75	2.15459728287239	2.72156334231806	0.0521021317644449	0.0240774193548387	0.0323891948596905
20180312	ben	1	NA	10	Albendazole	DMSO	ECA882	B	9	273	232.652014652015	95.2	149	224	287	356	587.380952380952	143.2	239	442	684	1180	19.4175824175824	3	6	11	21	40.8	45.0842490842491	7.2	15	27	46	95.2	28.2271062271062	4	9	15	28	57	2.25314625353643	1.22799276672694	1.57219251336898	1.95283018867925	2.68652849740933	3.7744876412868	0.0702082447290209	0.0222975517890772	0.032520325203252
20180312	ben	1	NA	10	Albendazole	DMSO	N2	C	1	224	134.120535714286	73.3	91	118	158	215.7	312.4375	125	179	250	329.5	624.1	9.50446428571429	2	4	6	10	19	21.4642857142857	5	8	13	18.25	47.4	12.7098214285714	3	5	8.5	12	26	2.22697221495101	1.33686881832379	1.68937804263891	1.9937106918239	2.66259483091166	3.48246753246753	0.0632800740323818	0.0255476059438635	0.0359112506363482
20180312	ben	1	NA	10	Albendazole	DMSO	ECA883	C	10	205	262.985365853659	136.4	195	250	308	420.2	602.40487804878	216.4	336	491	716	1183.2	18.009756097561	5	8	13	22	39.8	39.9121951219512	10	17	29	46	91	25.1707317073171	7	10	18	30	56.6	2.18380354919824	1.39925157989194	1.66808510638298	1.97966101694915	2.47540983606557	3.31172940534643	0.0640521261019844	0.0280117916803144	0.0406779661016949
20180312	ben	1	NA	10	Albendazole	DMSO	ECA920	C	11	159	207.421383647799	78.8	126.5	200	267.5	349.4	436.792452830189	120.6	177.5	343	527.5	942.600000000001	12.9685534591195	2.8	4	9	14	30.2	28.9622641509434	6	10	20	33.5	72	17.7610062893082	3	6	12	20	43.4	1.93518912675818	1.16418812401471	1.35343880874825	1.72762645914397	2.19576236820762	2.99270482603816	0.0568029379217437	0.0206526369600409	0.0299700598802395
20180312	ben	1	NA	10	Albendazole	DMSO	ECA921	C	12	386	216.09067357513	101	136.25	207.5	264.5	333.5	487.953367875648	147.5	222	385	567.75	969.5	15.0362694300518	3	4	9	17	32	34.3963730569948	6	10	23	37	73	21.3678756476684	4	6	13	22.75	45.5	2.05317474991902	1.18844696969697	1.42537911927676	1.78752336448598	2.34053964023984	3.35442281420765	0.0567033951951234	0.0213160684537332	0.0291439302671675
20180312	ben	1	NA	10	Albendazole	DMSO	PTM	C	2	168	144.107142857143	80.4	100.75	132.5	169.25	206.6	347.422619047619	135.6	201.25	269.5	356.75	496	11.452380952381	3	4	6	10	15.6	23.6904761904762	5	8.75	12	20	30	15.5119047619048	3.7	6	8	13	20.6	2.2071382041688	1.46921230307577	1.6910603936231	2.03044581770029	2.56138995191836	3.30566959921799	0.060771522348666	0.02870294599018	0.0369802317655078
20180312	ben	1	NA	10	Albendazole	DMSO	ECA884	C	3	259	202.416988416988	111.8	140.5	189	247	297.8	476.984555984556	170.8	266	389	558	827.4	13.0694980694981	3	5	9	14	22.2	30.0694980694981	6	10.5	20	31	56	18.3050193050193	3.8	7	12	19	33.2	2.23318571407146	1.29475779694758	1.56909266494008	1.92424242424242	2.78233562831765	3.50927006746002	0.0556703696280554	0.0217720530835285	0.0286535303776683
20180312	ben	1	NA	10	Albendazole	DMSO	ECA917	C	4	391	203.731457800512	109	141	193	249	310	472.782608695652	152	209	374	545	902	13.0664961636829	2	4	8	14	27	30.0511508951407	5	8	19	31.5	59	18.5754475703325	3	5	11	19	40	2.11758620506507	1.18571428571429	1.38614493475756	1.79347826086957	2.47822822822823	3.64285714285714	0.0537726114286957	0.0174418604651163	0.0263157894736842
20180312	ben	1	NA	10	Albendazole	DMSO	ECA918	C	5	367	221.487738419619	117.2	158	217	259	335.4	541.324250681199	182.4	277	429	605.5	1079	15.3160762942779	3	5	10	17	34	34.4904632152589	7	12	22	35.5	76.4	21.7574931880109	4	7	14	23	49.4	2.27458314399798	1.28836952521163	1.6006880819715	1.92783505154639	2.79064219290131	3.65779354470875	0.06211424870267	0.0212765957446809	0.0298507462686567
20180312	ben	1	NA	10	Albendazole	DMSO	ECA919	C	6	356	206.710674157303	99.5	145.25	200.5	254.25	317.5	472.648876404494	156	226	372.5	581.25	944	13.7612359550562	3	5	9	15.25	32	29.5337078651685	6	10	20	33.25	70.5	19.061797752809	4	6	12	21	47	2.1263525875065	1.22758261528264	1.50298367360622	1.81325156325156	2.60865384615385	3.4109219858156	0.0600839631948033	0.0223470661672909	0.0308645096056623
20180312	ben	1	NA	10	Albendazole	DMSO	ECA880	C	7	287	156.442508710801	83.6	107.5	143	185.5	225	327.209059233449	140	188	273	357	458	10.1498257839721	3	4	7	10	14.4	21.2299651567944	5	8	14	20	33.6000000000001	13.9128919860627	3	6	9	13	22	1.96106687847729	1.29028571428571	1.51550355661751	1.74786324786325	2.27876394052045	2.9140044327612	0.0539901155491249	0.0246913580246914	0.0350438596491228
20180312	ben	1	NA	10	Albendazole	DMSO	ECA882	C	9	133	216.654135338346	108	136	211	280	317.8	518.706766917293	141.2	214	389	607	1031.6	16.1052631578947	2	5	10	18	28	36.2406015037594	6	10	22	40	70.8	22.9774436090226	3.2	6	13	25	44	2.1577393540236	1.1551912568306	1.50359712230216	1.82545454545455	2.54545454545455	3.46935047991799	0.0628313872489828	0.020429094714809	0.029585798816568
20180312	ben	1	NA	10	Albendazole	DMSO	N2	D	1	249	137.112449799197	74	95	124	158	190	321.192771084337	124.8	179	259	332	432.2	10.4176706827309	2.8	4	6	9	13	21.1164658634538	5	7	12	17	25.2	13.8915662650602	3	5	9	11	17	2.1488851338641	1.28481617392508	1.60344827586207	1.98684210526316	2.50649350649351	3.22480102695764	0.0590828308332779	0.0241741158181112	0.0352112676056338
20180312	ben	1	NA	10	Albendazole	DMSO	ECA883	D	10	191	271.497382198953	106	178.5	270	338	453	733.570680628272	190	364	597	1041	1474	24.5026178010471	6	10	17	33.5	49	53.8062827225131	11	20	39	76.5	119	34.7643979057592	8	13	24	48.5	79	2.52542376279086	1.52091254752852	1.762859375	2.26289926289926	3.17542867910307	3.72837370242215	0.0858206849204136	0.0358744394618834	0.0481545893719807
20180312	ben	1	NA	10	Albendazole	DMSO	ECA920	D	11	413	217.966101694915	99.8	137	204	267	362.6	519.595641646489	146.2	209	366	580	1108.2	17.0823244552058	3	5	8	16	38.6	38.6779661016949	6	11	20	38	92.6	24.4019370460048	4	6	12	23	56.6	2.11493375778166	1.19093516924842	1.375	1.74390243902439	2.58273381294964	3.69733401691874	0.0632681473329068	0.021038535932153	0.0291970802919708
20180312	ben	1	NA	10	Albendazole	DMSO	PTM	D	2	282	147.471631205674	79.2	99	129.5	166.75	213.9	343.946808510638	140	195.75	260	370.5	513.8	10.9432624113475	3	4	7	10.75	16	20.9645390070922	5	8.25	12	20	34.9	14.4858156028369	3	6	9	14	22	2.16671278103348	1.36372132540357	1.58227401129943	1.94187727564789	2.5688591983556	3.25297134238311	0.0613430796303226	0.0273040752351097	0.0367647058823529
20180312	ben	1	NA	10	Albendazole	DMSO	ECA884	D	3	292	196.178082191781	98	126.75	175	245.25	317	437.623287671233	118.1	172.5	332	523.5	873.2	12.4315068493151	2	3	7.5	14	26.9	26.8082191780822	4	7	16	29	57.9	17.0479452054795	2.1	4	10	18	37.7000000000001	1.99323317962355	1.13654841093865	1.31985792817877	1.72009444369182	2.40599602010892	3.26419923901764	0.0531663428249173	0.0174065598779558	0.0238949646844384
20180312	ben	1	NA	10	Albendazole	DMSO	ECA917	D	4	331	214.410876132931	110	142	199	262	335	517.92749244713	163	247.5	411	618.5	994	15.5740181268882	3	5	9	17	31	33.1117824773414	6	11	21	35	74	21.7220543806647	4	7	13	22	44	2.23279074025374	1.26229508196721	1.51046957244436	1.99579831932773	2.76765650969529	3.50505050505051	0.0619806884760997	0.0218978102189781	0.0303030303030303
20180312	ben	1	NA	10	Albendazole	DMSO	ECA919	D	6	398	218.379396984925	103.7	149	210	263.75	323.9	511.899497487437	157	250.25	410.5	592.25	1018.7	15.1809045226131	3	5	9	16	30.3	34.7562814070352	6	12	23	36	71.3	21.7010050251256	4	7	13	22.75	44	2.15116283214322	1.25628717948718	1.54115185332802	1.88931342780027	2.41729549949874	3.39941459502807	0.0601355714142416	0.0202020202020202	0.0300757575757576
20180312	ben	1	NA	10	Albendazole	DMSO	ECA880	D	7	196	158.510204081633	90.5	113.5	146	187.25	235.5	329.377551020408	143.5	194	277	377.5	530	9.88775510204082	3	5	7	11	17	21	7	9.75	15	22	32	13.4642857142857	4	5	9	15	22	1.95931691723529	1.33973214285714	1.53526504941599	1.80685208866155	2.23684428950863	2.87941176470588	0.0549871525377545	0.0268565248738284	0.0357142857142857
20180312	ben	1	NA	10	Albendazole	DMSO	ECA881	D	8	186	156.510752688172	81.5	104.25	147.5	183	232	332.983870967742	114	169.25	274.5	355.25	502.5	10.9569892473118	2	3	7	10	16	21.8333333333333	4	7	14	20	31	14.6129032258065	3	4	9	13	21.5	1.91960041433904	1.22743714957497	1.47016308376575	1.80242229438664	2.12837230215827	2.76805096743747	0.0559317991334131	0.0239047619047619	0.0316706851516978
20180312	ben	1	NA	10	Albendazole	DMSO	ECA882	D	9	225	210.911111111111	102.4	144	198	264	322.4	457.928888888889	143	248	405	566	825.8	12.6666666666667	3	5	10	15	25.6	29.0177777777778	7	12	22	33	60	17.8355555555556	4	7	14	21	36.2	2.07664255113842	1.24104395604396	1.50537634408602	1.88429752066116	2.5	3.03334172329893	0.0564148321328974	0.0219784651369117	0.0334728033472803
20180312	ben	1	NA	10	Albendazole	DMSO	N2	E	1	208	137.75	80	98.75	129	163.5	206	279.903846153846	133.7	171.5	247.5	337.25	435.2	7.53846153846154	2	4	6	9	14	15.0144230769231	5.7	8	12	18	23.3	9.82692307692308	3	5	8	11.25	17	1.9837458155039	1.36851708074534	1.57196392276423	1.85566309390498	2.28605077675489	2.84357445680975	0.0525956747155921	0.0241643995336183	0.0358516483516483
20180312	ben	1	NA	10	Albendazole	DMSO	ECA883	E	10	214	240.841121495327	94	163	232.5	289.75	364.3	590.733644859813	174.2	315.25	453.5	667	1150.3	18.6822429906542	4	7	12	19	38	42.0841121495327	9	18	27	43	89	26.3831775700935	4.3	10	15.5	26	61	2.26875845976603	1.31117273589725	1.64337344532386	1.93578042959427	2.80833719433719	3.38533799628042	0.0676056286643582	0.0271606771606772	0.037719298245614
20180312	ben	1	NA	10	Albendazole	DMSO	ECA920	E	11	326	233.527607361963	103	147.25	218	303.75	383	545.659509202454	145	231.5	427.5	690.5	1086	17.1042944785276	3	5	11	21	37	38.659509202454	7	12	26	45	84	24.4325153374233	4	7.25	16	27.75	53.5	2.12445796623503	1.22349259070005	1.48869482243611	1.88035334898804	2.56410550458716	3.32609906011411	0.0663453860619319	0.0231886006183627	0.0323457223001403
20180312	ben	1	NA	10	Albendazole	DMSO	ECA921	E	12	375	240.578666666667	127.4	161	227	288.5	360.6	584.413333333333	173.8	291	453	695	1100.2	18.4266666666667	3	6	11	21	37.6	41.632	7	14	28	47	82	26.2533333333333	4	8	15	29	56	2.23849782956914	1.25944449935752	1.56863677536232	1.93916349809886	2.65266579318686	3.75425101214575	0.0644275708067123	0.022455392211873	0.0317540322580645
20180312	ben	1	NA	10	Albendazole	DMSO	PTM	E	2	125	125.688	74.4	92	123	155	182.6	246.28	112.6	154	227	305	395.4	6.416	2	3	5	9	11.6	14.632	4	6	11	17	23.6	8.352	2	4	7	11	15	1.9483453007558	1.26705446853517	1.43373493975904	1.84117647058824	2.31372549019608	2.70295532646048	0.0494696277072587	0.0256206554121152	0.032967032967033
20180312	ben	1	NA	10	Albendazole	DMSO	ECA884	E	3	173	214.375722543353	84	125	195	285	399	540.335260115607	120	174	367	619	1328.4	16.3757225433526	2	4	8	19	46.4	37.0982658959538	4.2	9	18	37	90.6	23.0346820809249	3	4	11	21	61.4	2.15992256172457	1.17903529411765	1.3502538071066	1.8125	2.75	3.69133160067268	0.0638234961533541	0.0180729509997803	0.0265486725663717
20180312	ben	1	NA	10	Albendazole	DMSO	ECA917	E	4	194	220.969072164948	101	147	215.5	283	330.1	534.685567010309	162.6	258.25	427	654.5	1054.3	14.8092783505155	3	5.25	10	17	31.7	33.479381443299	6	11.25	22.5	37.75	75.7	20.9690721649485	4	7.25	13	23.75	47	2.26276870740751	1.33487179487179	1.58876879896108	1.97378277153558	2.67886178861789	3.6275629046003	0.058837508634238	0.0218840579710145	0.0315901747341343
20180312	ben	1	NA	10	Albendazole	DMSO	ECA919	E	6	251	221.689243027888	99	145	219	284.5	331	559.187250996016	134	228	462	681.5	1077	17.6334661354582	3	6	12	20	34	38.7330677290837	6	12	27	42	83	24.9282868525896	3	8	16	27	50	2.28222809705807	1.19354838709677	1.53838252344243	1.98237885462555	2.78284813712991	3.86363636363636	0.0705930942192163	0.0204081632653061	0.0344827586206897
20180312	ben	1	NA	10	Albendazole	DMSO	ECA880	E	7	20	138.4	76.5	86.75	127	176.5	199.2	305.55	110.5	145.5	261.5	358.75	502.3	8.8	2.9	4.75	6.5	8	14.5	27	6.6	12	15	18.5	70.3	11.95	3.8	6.25	9	12.25	23.7	2.14942953734811	1.29341026419678	1.48528311965812	1.68212519025875	2.54098956091261	3.10982571356403	0.0600222195688785	0.0297065807327001	0.0345886752136752
20180312	ben	1	NA	10	Albendazole	DMSO	ECA881	E	8	169	160.207100591716	82.6	109	149	188	239	354.757396449704	150.4	190	287	423	536.4	11.6863905325444	3	4	8	12	17	23.3609467455621	6	9	16	24	36.4	15.6863905325444	4	6	11	16	23.2	2.07844756883284	1.31671087533156	1.60958904109589	1.97777777777778	2.45724907063197	2.84922651034034	0.0609748472718302	0.0258385093167702	0.037037037037037
20180312	ben	1	NA	10	Albendazole	DMSO	ECA882	E	9	291	234.360824742268	115	165.5	224	281	357	583.127147766323	169	283	447	670	1211	18.1718213058419	4	7	11	21	39	41.53264604811	9	15.5	27	43	95	26.3230240549828	5	9	16	28	60	2.2859400701328	1.31188118811881	1.57905937271174	1.96503496503496	2.79954342479697	3.82135076252723	0.0716770885538727	0.0251572327044025	0.0362241043381447
20180312	ben	1	NA	10	Albendazole	DMSO	N2	F	1	269	149.684014869888	83.8	101	133	173	216.6	346.052044609665	147.8	203	271	367	555.2	10.4832713754647	3	5	7	10	18	20.6096654275093	5	9	13	20	33.2	13.8550185873606	3	6	9	13	23.2	2.17075607903545	1.40476252439818	1.69127516778523	2.02739726027397	2.54705882352941	3.08133122585177	0.0586234492628921	0.0269907491384001	0.0388349514563107
20180312	ben	1	NA	10	Albendazole	DMSO	ECA883	F	10	275	256.974545454545	113.8	175.5	248	319.5	399.4	640.763636363636	168	310	530	800	1329.6	19.68	4	7	14	25	45.2	44.2072727272727	8	17	32	57	100.6	27.7527272727273	5	10	19	34	67	2.3369468449998	1.30597653095159	1.64407214407214	2.01661129568106	2.80956950320583	3.97876231566746	0.0702889813582219	0.0265421618562535	0.0365641711229946
20180312	ben	1	NA	10	Albendazole	DMSO	ECA920	F	11	181	197.773480662983	95	129	173	243	323	426.745856353591	135	181	269	471	856	13.524861878453	2	3	6	13	30	29.5027624309392	5	8	12	28	63	19	3	4	7	18	42	1.87964545335842	1.15841584158416	1.29813664596273	1.59447004608295	2.11864406779661	3.02476780185758	0.0502151391098091	0.0198019801980198	0.0257510729613734
20180312	ben	1	NA	10	Albendazole	DMSO	PTM	F	2	335	148.050746268657	82	102.5	135	176	219.6	352.665671641791	132.4	190	291	401.5	577	11.3701492537313	2	4	8	12	18.6	22.2029850746269	5	8	15	22	35	15.1462686567164	3	5	10	15.5	24.6	2.21916209843472	1.31308968860712	1.62147262704001	2.05357142857143	2.67663511187608	3.28222962140831	0.0631520955089875	0.0233652530779754	0.0377358490566038
20180312	ben	1	NA	10	Albendazole	DMSO	ECA884	F	3	233	192.377682403433	100	128	175	239	284	435.210300429185	143	213	348	506	676	11.8798283261803	3	4	8	13	21	26.1244635193133	5	8	17	29	49.6	16.4206008583691	3	5	10	19	30	2.08124153135808	1.18802801724138	1.42142857142857	1.86784140969163	2.48973607038123	3.19244189056272	0.0515474495475007	0.0198675496688742	0.028436018957346
20180312	ben	1	NA	10	Albendazole	DMSO	ECA917	F	4	280	220.346428571429	108	148.25	204.5	271	343.6	551.010714285714	171.9	257.5	412.5	642.25	1164.2	16.5107142857143	3	5.75	10	20	38.1	35.6857142857143	6	13	22.5	41	84	23.3214285714286	4	7	13.5	26	53	2.30505598177141	1.32113284804368	1.60677026733319	1.97695225945075	2.81084656084656	3.88424922600619	0.0669177396545981	0.0252482811306341	0.0339371703737675
20180312	ben	1	NA	10	Albendazole	DMSO	ECA918	F	5	352	195.446022727273	94.1	122	174	260	302.8	423.3125	115	178.75	321	551.25	805.1	11.8636363636364	2	3	7	14	24	25.71875	4	7	16	31	53	16.53125	2	4	10	20	35	1.93988664169308	1.10734099465029	1.32441681125892	1.70025082276257	2.25542909471481	3.08789032749429	0.0490168077170173	0.01686345458008	0.0242644895557517
20180312	ben	1	NA	10	Albendazole	DMSO	ECA919	F	6	268	232.548507462687	111	162.5	235	288.25	339.1	549.85447761194	152.4	287	486.5	682	930.2	15.7126865671642	3	6	12	19	29.6	34.9291044776119	7	13	26.5	41	64.3	22.1753731343284	4	7	17	26	41.6	2.22740236720769	1.23580562659847	1.57511820631451	1.9580636138416	2.65383077948035	3.51328011170471	0.0613719861028964	0.0227233081935252	0.0318547222489651
20180312	ben	1	NA	10	Albendazole	DMSO	ECA880	F	7	298	162.815436241611	86.4	107.25	146	192	248.8	365.11744966443	115.7	176	295.5	446	656.5	11.8590604026846	2	4	8	14	21	24.2953020134228	5	8	16	28	46.6	16.4093959731544	3	5	11	19.75	30	2.08530082363554	1.21684415145368	1.47844355133358	1.90829520904816	2.5454954954955	3.15517203107658	0.0620487982001653	0.0224561403508772	0.0324807306514624
20180312	ben	1	NA	10	Albendazole	DMSO	ECA881	F	8	345	167.573913043478	91	117	155	201	251	345.417391304348	142.4	189	281	395	572.2	10.4608695652174	3	4	7	11	19.6	21.0724637681159	6	8	15	23	37.6	14.2057971014493	4	5	10	15	26	1.93991890003307	1.26302977613562	1.44094488188976	1.75625	2.30666666666667	2.83958678491375	0.0546544204094318	0.0229712272460364	0.03125
20180312	ben	1	NA	10	Albendazole	DMSO	N2	G	1	211	159.928909952607	81	106	147	195	242	384.507109004739	122	200	310	447	620	12.7582938388626	3	5	9	14	21	24.5592417061611	5	9	15	26	41	16.654028436019	3	6	10	17.5	27	2.20282898550238	1.34782608695652	1.63622834692541	2.10185185185185	2.5515350877193	3.22321428571429	0.0677650298165186	0.0280373831775701	0.0414518900343643
20180312	ben	1	NA	10	Albendazole	DMSO	ECA883	G	10	337	266.071216617211	147.6	203	255	311	387.2	636.632047477745	226.6	362	505	771	1281.8	19.7893175074184	5	8	13	23	45.4	44.9970326409496	10.6	20	30	51	99.4	27.8219584569733	6	11	18	33	65	2.26071376713009	1.4070652173913	1.66190476190476	1.95260663507109	2.56666666666667	3.62808077657791	0.0669525803231057	0.0269689043882592	0.037344398340249
20180312	ben	1	NA	10	Albendazole	DMSO	ECA920	G	11	374	234.66577540107	118.3	150.25	228	291.75	360.4	558.157754010695	157.3	268.5	451.5	635.25	1176	17.0695187165775	3	6	11	19	41.4	38.4679144385027	8	14	28	42	91	24.5026737967914	4	8	16	26	61.4	2.18961692144459	1.2264613874747	1.56925308194344	1.9158010523451	2.60956677381648	3.53119003534758	0.0656145325748801	0.0220994475138122	0.0342979767014102
20180312	ben	1	NA	10	Albendazole	DMSO	ECA921	G	12	283	223.56890459364	94.2	139.5	206	287.5	384.2	558.236749116608	140.8	222.5	393	673.5	1220.8	18.9399293286219	3	5	10	21	38.8	45.6325088339223	8	12	23	45.5	92.6	27.416961130742	4	7	14	29	58.8	2.22614972484663	1.24536825663823	1.46329933348949	1.80924855491329	2.79755455229496	3.80101914204142	0.0721741324275259	0.0236968160045083	0.0319148936170213
20180312	ben	1	NA	10	Albendazole	DMSO	PTM	G	2	275	144.410909090909	82	99.5	130	169	215	317.756363636364	141.8	189.5	269	353.5	489.8	9.35636363636364	2	4	7	10	15	18.2036363636364	5	8	13	20	30.6	12.3890909090909	3	5	9	14	21	2.09297416364576	1.3071846044191	1.59643602284776	2.00787401574803	2.46037455749686	2.96885142255005	0.0577108487756507	0.0239242685025818	0.0357142857142857
20180312	ben	1	NA	10	Albendazole	DMSO	ECA884	G	3	294	202.78231292517	95.6	136.25	188.5	244.5	322.1	481.738095238095	151.3	219.25	361.5	556.25	930	14.0680272108844	3	4	8.5	16	28.7	32.8673469387755	6	9	19.5	35	74.4999999999999	19.8537414965986	3	6	12	22	42.4	2.17564791926262	1.2663359720366	1.48590733590734	1.80208060145118	2.60325727513228	3.56131186174391	0.0597848292037724	0.02	0.0287385129490393
20180312	ben	1	NA	10	Albendazole	DMSO	ECA917	G	4	14	185.571428571429	81.5	101	172.5	230	331.5	536.857142857143	118.9	190.25	368.5	670.5	1296.2	16.8571428571429	3.6	6.25	7	22.5	35.7	39.1428571428571	10.9	14.25	19	51	93.5	24.5714285714286	5.9	9	11	33	56.2	2.50968610235355	1.51552115583075	1.77190398254228	2.04236188357434	3.26370116846878	3.70052853037767	0.0791451442035206	0.0312370670265407	0.0407357940747936
20180312	ben	1	NA	10	Albendazole	DMSO	ECA918	G	5	371	206.398921832884	95	128	183	260	343	489.727762803234	131	186.5	327	596.5	1086	14.0808625336927	2	3	7	17	33	31.9056603773585	4	7	17	36	76	20.2264150943396	3	4	10	23	48	2.10264760275197	1.17391304347826	1.35297369424323	1.76063829787234	2.51209504780933	3.45789473684211	0.0540153369887995	0.0170940170940171	0.0229446345529525
20180312	ben	1	NA	10	Albendazole	DMSO	ECA919	G	6	457	219.698030634573	107	144	208	268	334.6	534.833698030635	170.6	244	406	612	1070	15.7921225382932	3	5	9	17	32	35.9584245076586	7	11	22	36	75.4	22.7658643326039	4	7	13	23	48	2.22455178295713	1.27243636363636	1.5360824742268	1.92831541218638	2.63333333333333	3.65854287556415	0.0603675260746721	0.0215541165587419	0.0294117647058824
20180312	ben	1	NA	10	Albendazole	DMSO	ECA880	G	7	315	161.434920634921	85.4	114	149	197.5	246	342.352380952381	127.8	181.5	286	404.5	562.8	10.4857142857143	2	4	7	12	19	21.1746031746032	5	8	15	25	37	14.2952380952381	3	5	11	17	25	1.99318824091176	1.20582298136646	1.46363636363636	1.84615384615385	2.32698678266689	2.99500658761528	0.0570675051520519	0.0234772978959025	0.032967032967033
20180312	ben	1	NA	10	Albendazole	DMSO	ECA881	G	8	227	161.343612334802	81.2	106	146	183.5	239.8	357.550660792952	123.6	172	259	369	490.6	12.8017621145374	2	4	7	11	17.4	25.5462555066079	5	8	14	21.5	35.8	17.2819383259912	3	5	10	15	24	1.95167964155104	1.21017234131988	1.41501062367204	1.69753086419753	2.30116372391653	2.99646486964207	0.0604782172789657	0.023017723880597	0.033039807874245
20180312	ben	1	NA	10	Albendazole	DMSO	ECA882	G	9	143	217.706293706294	116.2	153.5	211	265	326.8	489.27972027972	145.6	227	387	540	1016.6	15.1398601398601	3	6	10	14	35.2	33.6643356643357	7	12	21	32.5	74.4000000000001	21.4055944055944	4	8	13	20.5	48.0000000000001	2.01788707838496	1.25178689923215	1.50623399897593	1.73267326732673	2.2605559926567	3.05894494396953	0.0630597730744341	0.022597947761194	0.0323627984918307
20180312	ben	1	NA	10	NA	NA	NA	H	1	13	121.769230769231	63.6	92	103	141	196.2	303.153846153846	127.6	137	193	484	618.4	8.69230769230769	3	4	4	9	22	17.6923076923077	5	6	10	25	40	11.3846153846154	4	4	6	15	27.2	2.2989691678403	1.32034782608696	1.7319587628866	1.93203883495146	3.11290322580645	3.20322237422101	0.0638819968647678	0.0293009708737864	0.0300751879699248
20180312	ben	1	NA	10	NA	NA	NA	H	10	16	264.1875	160	220	254	288.25	402	618.375	265.5	406.25	480	717.5	1305	17.6875	4	8	10	21.75	44	39.6875	11.5	21.5	25.5	45.75	92	25.6875	7	11.75	15.5	32.25	65	2.17713840649749	1.4831895598319	1.69616693958459	1.89535682592391	2.60059424661234	2.98137228979376	0.0592456851646958	0.0294371546961326	0.0346318480852653
20180312	ben	1	NA	10	NA	NA	NA	H	11	22	207.727272727273	90.7	113	225	279	331.6	429.090909090909	100.2	152	366	575.75	885.1	13.1363636363636	2	3.25	10	18	31.8	28.2727272727273	4.1	11	21.5	39.5	56.3	17.7272727272727	3	6.25	14	22.5	39.9	1.88383117459078	1.17885880077369	1.346662647184	1.70116336594162	2.05350899100899	2.31122211122211	0.0689548775491643	0.0164127764127764	0.0276560596119599
20180312	ben	1	NA	10	NA	NA	NA	H	12	13	207.461538461538	87.2	128	206	303	321.2	509.615384615385	108	165	444	815	973.8	15.0769230769231	2	3	12	22	28.2	32.7692307692308	4.4	8	27	50	68	20.9230769230769	2.2	4	15	30	44.8	2.2336863185119	1.12051282051282	1.5703125	2.03300330033003	2.27576601671309	3.89304854368932	0.0615833673162956	0.016474358974359	0.03125
20180312	ben	1	NA	10	NA	NA	NA	H	2	21	147.761904761905	88	99	130	145	235	309.952380952381	123	158	256	351	488	8.04761904761905	1	3	6	9	13	17.3333333333333	4	6	11	17	32	10.8095238095238	2	3	8	12	18	2.02295841320514	1.264	1.41911764705882	1.62307692307692	2.54098360655738	3.41258741258741	0.0479418331612796	0.0113636363636364	0.0234375
20180312	ben	1	NA	10	NA	NA	NA	H	3	20	146.4	81.1	97.5	142	180.5	218.9	302	139	169	279.5	379.75	544.2	6.85	2	2	5.5	10.5	13.3	19.9	5.9	6.75	13	29.5	45.1	10	3	3	8.5	14.5	21.2	2.13927241333419	1.30530303030303	1.35614864864865	1.69064273942501	3.06302083333333	3.83589941972921	0.0519945269181099	0.0140746577366296	0.0188167938931298
20180312	ben	1	NA	10	NA	NA	NA	H	4	3	81.3333333333333	70.4	74	80	88	92.8	221.666666666667	139	182.5	255	277.5	291	8.33333333333333	4.4	6.5	10	11	11.6	30	15.6	24	38	40	41.2	12.6666666666667	6.6	9	13	16.5	18.6	2.64338235294118	1.91911764705882	2.37132352941176	3.125	3.15625	3.175	0.0980392156862745	0.0602941176470588	0.0845588235294118
20180312	ben	1	NA	10	NA	NA	NA	H	5	17	131.764705882353	67	79	96	162	224.6	200.294117647059	74.2	83	123	268	377	4.41176470588235	1	2	3	5	9.8	9.58823529411765	2	3	8	12	19.8	5.29411764705882	1	1	4	7	10.8	1.40914722343251	0.986046511627907	1.07462686567164	1.3015873015873	1.63507109004739	1.864866959442	0.0307433830247518	0.012533208313799	0.0172413793103448
20180312	ben	1	NA	10	NA	NA	NA	H	6	25	192.64	73	122	190	256	302	459.32	91.4	186	402	528	855.8	13.4	1.8	4	8	15	35.6	28.96	4.2	8	20	31	58.8	18.48	2.2	5	13	18	48.6	2.09200988584928	1.09878048780488	1.4218009478673	1.85067873303167	2.73333333333333	3.45684210526316	0.0602180640190545	0.0154776752307309	0.0241935483870968
20180312	ben	1	NA	10	NA	NA	NA	H	7	27	168.444444444444	90.4	124.5	154	196.5	256	355.148148148148	136.4	178.5	238	383	682.8	11.5185185185185	2	3.5	5	11	28	22.7777777777778	5.6	8	11	22	44.6	15.1111111111111	2.6	4.5	7	13.5	33.4	1.89122232059858	1.19471774193548	1.32648121853621	1.63522012578616	2.1421054829415	2.79495871360278	0.0552018899951913	0.0187986270022883	0.025
20180312	ben	1	NA	10	NA	NA	NA	H	8	19	147.315789473684	92.2	105.5	122	169	245	303.631578947368	121.8	167	251	323.5	545.8	7.73684210526316	3	3	7	8	14.6	16.8947368421053	5.8	7	11	16	33.6	10.2631578947368	3	3.5	8	10.5	19.4	1.95609032085952	1.17006684103458	1.35149934810952	1.74193548387097	2.25140449438202	3.14356060606061	0.0491541407834007	0.0222115384615385	0.029642545771578
20180312	ben	1	NA	10	NA	NA	NA	H	9	12	223.666666666667	87.8	140.75	194	307	348.1	586.583333333333	132.4	175.75	249	902.5	1496.8	21	3	3.75	9	26.25	57.3	48.0833333333333	8.1	9.75	17	65.75	132.8	31.5	4.1	5	10.5	37.75	94.9	2.16561975446516	1.20057315233786	1.26480186480186	1.66005471956224	2.57954178352741	4.22635738245494	0.0802436300971575	0.0195837495837496	0.0245582569416766
20180312	ben	1	NA	11	DMSO	None	N2	A	1	280	222.289285714286	96.9	130.75	199	280.25	388.1	549.460714285714	145.9	215.75	378.5	697.25	1107.6	16.8821428571429	2.9	4	10	22	38	38.0107142857143	6	10.75	23.5	43.25	77.3	23.8214285714286	3.9	6	14	30	46.1	2.20528825718388	1.25157342657343	1.51981716576566	1.95092147435897	2.74569637015111	3.56401046207498	0.0675927122761525	0.0201342281879195	0.0297029702970297
20180312	ben	1	NA	11	DMSO	None	ECA883	A	10	396	248.429292929293	107.5	164.75	238.5	306	394	579.520202020202	151	269	447	739.25	1211.5	18.5277777777778	3	7	12	23	42.5	42.7550505050505	8	15	28	50.25	105.5	26.6060606060606	4	10	16.5	32.25	63.5	2.15132268007319	1.15160027238679	1.46762781186094	1.79778021175612	2.64647475369458	3.57055256267493	0.0695095949411395	0.0222222222222222	0.0341236879861059
20180312	ben	1	NA	11	DMSO	None	ECA920	A	11	554	235.727436823105	94.3	139	223	293	396.7	563.945848375451	131	199.75	403.5	720.5	1220.1	18.7003610108303	2	5	10	24	45	43.2996389891697	6	11.25	24	50	101.7	27.1028880866426	3	7	14	32	66.8	2.10324931081727	1.1280193236715	1.39212441636913	1.7683568677792	2.54768089053803	3.58991726193535	0.0697133347589871	0.0208991228070175	0.0290758990318119
20180312	ben	1	NA	11	DMSO	None	ECA921	A	12	269	219.576208178439	95.8	132	212	281	348.2	505.096654275093	126.8	193	363	606	1166.8	16.4609665427509	2	4	9	20	40	36.8810408921933	5.8	10	22	42	85.2	23.5204460966543	3	6	13	27	55.4	2.04473436863902	1.09703296703297	1.32019704433498	1.67610062893082	2.41162790697674	3.75171636322642	0.0665475418222755	0.0178360101437025	0.0277777777777778
20180312	ben	1	NA	11	DMSO	None	PTM	A	2	416	228.036057692308	107	135	214	279.5	376.5	572.002403846154	147.5	222.75	423	691.75	1243	16.8870192307692	3	4.75	9	21	37.5	39.3269230769231	6	10	23	43	94.5	24.8149038461538	3	6	13	27	55.5	2.2568311106914	1.18337120597306	1.48430107526882	1.90437723526668	2.77182154382157	3.76653860569715	0.0647899471342422	0.0190860541327831	0.0273838827054795
20180312	ben	1	NA	11	DMSO	None	ECA918	A	5	428	218.808411214953	104.7	148.25	207.5	265.75	347.3	494.004672897196	150.7	227	395	589.5	1002.3	13.6728971962617	3	4	8	16	31.3	32.285046728972	6	10	21.5	37	69.6	19.8668224299065	4	6	12	23	44	2.08881425660989	1.16649511065363	1.38930105427567	1.81805797733217	2.5445628894081	3.41804714877349	0.055366068543181	0.0204814233385662	0.0277394106813996
20180312	ben	1	NA	11	DMSO	None	ECA882	A	9	248	209.354838709677	92.7	136.75	208.5	265	324.6	422.370967741935	109	194.75	349	535.75	886.8	11.6290322580645	2	4	8	15	27	26.8709677419355	5	8	19	35	65.6	16.6653225806452	2	5	11.5	22	42.6	1.87157233604476	1.10338012917198	1.28118198560188	1.6402157164869	2.05375743507907	3.05886612293614	0.0487880385184094	0.017598449296062	0.0263536392925242
20180312	ben	1	NA	11	DMSO	None	N2	B	1	303	215.910891089109	90.2	125	200	271	363.8	542.092409240924	123.2	228	391	655	1182.6	16.4620462046205	3	5	10	18	33	37.6369636963696	6	11	21	39	85	23.5379537953795	3	7	13	24.5	48.8	2.24596862990023	1.16495184402161	1.48821044546851	1.91542288557214	2.78100440866398	3.77714795008913	0.0669905495008351	0.0228329809725159	0.0325834175935288
20180312	ben	1	NA	11	DMSO	None	ECA883	B	10	299	255.769230769231	118.6	176	240	305.5	399	596.461538461538	167.8	310	449	724	1176	19.1070234113712	3	7	12	23.5	40	44.3511705685619	9	16	28	51	98	27.61872909699	4.8	10	17	30	57.2	2.13938749500529	1.25172119487909	1.46760653794874	1.82622950819672	2.57921617117359	3.45740608865943	0.0656456398018052	0.0238095238095238	0.0355042016806723
20180312	ben	1	NA	11	DMSO	None	ECA920	B	11	319	229.031347962382	104	146.5	219	279	372.2	539.05329153605	145.8	216	386	692.5	1174	17.1912225705329	3	5	10	21	40.2	40.3573667711599	7	11	24	48.5	95	25.3699059561129	4	7	14	31	59.2	2.11791980326132	1.13010231148162	1.3884594803496	1.77102803738318	2.70649566559791	3.58523589269195	0.0675932941485646	0.0232200357781753	0.0309677934947654
20180312	ben	1	NA	11	DMSO	None	ECA921	B	12	350	236.331428571429	105.8	159.25	220	288.5	380	546.125714285714	137.9	237	405.5	668.25	1201.9	17.62	3	6	11	21	40	41.4457142857143	7	13.25	25	47	93	25.6171428571429	4	8	15	30.75	61	2.08777400038991	1.14869911233548	1.38825757575758	1.74205105239588	2.61460216998192	3.45176805143422	0.0673839388312604	0.0218819422405586	0.031285033632287
20180312	ben	1	NA	11	DMSO	None	PTM	B	2	163	223.21472392638	104	137	206	285	385	573.460122699386	151.2	223	433	766.5	1192	17.3251533742331	3	5.5	11	23	36.8	38.1840490797546	7	13	22	43	84	24.6134969325153	4	8	15	30.5	51.8	2.35484420643198	1.22571918460659	1.49305515752469	1.94094488188976	2.97590930562116	4.10501567398119	0.0722764598154892	0.0213875598086124	0.0325380265505458
20180312	ben	1	NA	11	DMSO	None	ECA917	B	4	5	78.4	63.6	69	83	85	91	150.2	100.2	114	154	183	198.6	12.4	5.6	11	13	16	18.4	14.4	9.8	11	14	18	19.2	12.6	7.2	12	13	15	17.4	1.88708491254019	1.51601023017903	1.81176470588235	1.9	2.2	2.20289156626506	0.15567201907644	0.0721281464530892	0.136842105263158
20180312	ben	1	NA	11	DMSO	None	ECA918	B	5	198	229.646464646465	109.8	154	226.5	281	357.8	517.388888888889	147	245.5	402	581.5	1030.5	15.5050505050505	3	5.25	10	16	31	35.0505050505051	6	12	21.5	36	72.3	22.2626262626263	4	7	14	24	48	2.07537781226022	1.15024756189047	1.46726921726922	1.76881817130671	2.43957912719366	3.50285714285714	0.0590883222163208	0.0208773024441852	0.0300940794196547
20180312	ben	1	NA	11	DMSO	None	ECA919	B	6	194	227.70618556701	102.8	131	206.5	300.25	415.4	638.69587628866	141	212	405	909.25	1519	23.1237113402062	3	5.25	13.5	30.75	54.7	50.9432989690722	6.3	11	24	62.5	133.4	33.5721649484536	4	8	18	40.75	85.7	2.45069683800684	1.15405405405405	1.47638210213663	2.13750954927426	3.30300727032386	4.2021978021978	0.0893558833415325	0.0219218737466913	0.0313203828828829
20180312	ben	1	NA	11	DMSO	None	ECA883	C	10	258	247.391472868217	105.7	162.5	235	298.5	385.9	615.953488372093	153.7	295.75	448	730.5	1381.3	20.2325581395349	3	7	12	23	48	48.7519379844961	7.7	18	29.5	55.75	117.6	30.1472868217054	4	11	16	32.75	71.9	2.2635168754947	1.27313725490196	1.52597821738972	1.91944444444444	2.77882522294783	3.69974747474748	0.072513942794558	0.0261293212872396	0.0344827586206897
20180312	ben	1	NA	11	DMSO	None	ECA920	C	11	349	214.968481375358	104.8	143	208	261	331	472.461318051576	133.2	197	342	588	946.6	14.1146131805158	3	4	9	17	29.2	34.3553008595989	6	10	19	38	74	20.7936962750716	4	5	12	22	44.2	1.9797379413835	1.07799331103679	1.29107981220657	1.60077519379845	2.24409448818898	3.67308802308802	0.0565863166724862	0.0205488994148788	0.0272108843537415
20180312	ben	1	NA	11	DMSO	None	ECA921	C	12	341	224.944281524927	96	140	217	289	361	524.375366568915	123	196	370	642	1117	15.9970674486804	2	4	9	21	35	38.2375366568915	6	10	23	45	87	23.574780058651	3	6	13	27	53	2.08525353262024	1.1010101010101	1.36150234741784	1.73061224489796	2.54427083333333	3.61006289308176	0.0618261624018663	0.018348623853211	0.028169014084507
20180312	ben	1	NA	11	DMSO	None	PTM	C	2	293	233.955631399317	111	141	207	286	404.6	586.511945392491	153	245	422	720	1289	17.7201365187713	3	5	11	22	41	40.4641638225256	7	12	23	44	95.6	25.4846416382253	4	7	16	29	58.4	2.27468923019097	1.24054944497947	1.49246231155779	1.96496815286624	2.93255813953488	3.6607863597613	0.0674300048039555	0.021227227408683	0.0302013422818792
20180312	ben	1	NA	11	DMSO	None	ECA918	C	5	317	217.261829652997	104.2	141	206	270	345	496.044164037855	132	197	374	628	1042.2	14.1703470031546	2	4	8	18	31.4	33.1545741324921	6	9	21	40	73.4	20.6498422712934	3	5	12	25	45.4	2.06879823436448	1.11711278195489	1.3013698630137	1.77333333333333	2.52546296296296	3.41824706694272	0.0560284827069078	0.0186915887850467	0.027027027027027
20180312	ben	1	NA	11	DMSO	None	ECA881	C	8	249	232.164658634538	86	144	227	283	387.2	602.172690763052	147.4	230	455	798	1248.4	20.3172690763052	3	7	12	25	49.2	46.9196787148594	7	16	31	51	103.2	29.6626506024096	4	10	18	34	70.2	2.34902581764893	1.18313534566699	1.53584905660377	2.02880658436214	2.98461538461538	3.90935024619996	0.0822372043856999	0.0224650609574784	0.0353356890459364
20180312	ben	1	NA	11	DMSO	None	ECA882	C	9	147	204.918367346939	106.2	153	200	247	299.6	416.244897959184	129	198	350	542.5	778	11.7142857142857	2	4	8	15	25.4	26.6462585034014	5.6	9	18	36	63	16.7074829931973	3	5	11	22	39.4	1.88337884442195	1.08704138683958	1.27806414662085	1.61428571428571	2.15948760044932	3.25030860412835	0.0495295474424633	0.0160860655737705	0.0261609006604387
20180312	ben	1	NA	11	DMSO	None	N2	D	1	334	224.035928143713	113	153	211	276	364.7	560.934131736527	165.3	287.25	448	706.75	1146.5	17.1706586826347	3	6	11	19.75	36.7	36.9041916167665	7	14	25	41.75	83.7	23.625748502994	4	8	15	28	52.7	2.35841506883611	1.2590712592386	1.60211527122642	2.09573208722741	2.9501726519337	3.79256908140403	0.0737409829630243	0.0232884155618344	0.0316921640451052
20180312	ben	1	NA	11	DMSO	None	ECA883	D	10	291	254.024054982818	118	167.5	233	306.5	398	582.030927835052	156	274.5	429	712	1218	18.2749140893471	3	6	11	21.5	40	42.3264604810997	7	14.5	27	52	95	26.2302405498282	4	8	16	29	58	2.08729372654605	1.21052631578947	1.43783753893794	1.78714859437751	2.51783912604808	3.28712871287129	0.0616904939977101	0.0248447204968944	0.0340115678578806
20180312	ben	1	NA	11	DMSO	None	ECA921	D	12	267	219.071161048689	98.4	135	213	286.5	339.8	507.711610486891	120	184.5	390	654.5	1085.8	16.4082397003745	2	4	10	22.5	38.8	36.7827715355805	6	9	24	44.5	92	23.3932584269663	3	6	14	30	55.2	2.09577915565039	1.11565865782933	1.31697894533514	1.72297297297297	2.63041933191187	3.71960340678186	0.0669905585698971	0.0192695330559408	0.0276503567787971
20180312	ben	1	NA	11	DMSO	None	PTM	D	2	120	232.575	98.4	149.75	227.5	287.25	378.5	590.308333333333	159	279.75	449.5	744	1068.5	17.975	3.9	7	12	22	33.1	40.2666666666667	8	14	25	45	68.1	25.1583333333333	5	9	15	30	42.1	2.33990059753295	1.29535322025086	1.60495319571012	2.17710843373494	2.71512025532885	3.95500168976005	0.0708655178742444	0.0263267763950221	0.0348280563550977
20180312	ben	1	NA	11	DMSO	None	ECA919	D	6	344	233.177325581395	113.3	158.75	221.5	284	356.7	580.293604651163	164.9	273	432.5	723	1118	17.9244186046512	3	6	11	22	38.7	41.9273255813954	7	14.75	26	47.25	89	26.5087209302326	4	8	15	31	57.7	2.27021318297975	1.21989461358314	1.53207324501294	1.9081954887218	2.80314024146478	3.76021739130435	0.067830845303574	0.022927086075283	0.0311894379844961
20180312	ben	1	NA	11	DMSO	None	N2	E	1	446	224.273542600897	103	140	217	280.75	363	525.260089686099	133	226.5	413	647.5	1066.5	15.2264573991031	2	4	9	17	31	35.0560538116592	5	10	22	39	76.5	21.5470852017937	3	6	12.5	23	44.5	2.11878592329012	1.1460264085951	1.42405161691542	1.89890510948905	2.65021645021645	3.26477388211382	0.0567884997935486	0.0194174757281553	0.0282696177062374
20180312	ben	1	NA	11	DMSO	None	ECA920	E	11	342	232.543859649123	106.1	147.25	223.5	286.75	380.5	540.111111111111	139.4	224.25	411	627.5	1166	17.3479532163743	3	5	10	19	38.9	40.6608187134503	7	11	25	43.75	93.9	25.2748538011696	4	6.25	15	26.75	56	2.10058303205242	1.10787440407694	1.36958342436822	1.73259292571808	2.67923076923077	3.34972211405713	0.0645517793788751	0.0187211640837572	0.0297029702970297
20180312	ben	1	NA	11	DMSO	None	ECA921	E	12	221	232.361990950226	106	161	222	285	347	539.067873303167	151	226	403	643	1070	17.158371040724	3	5	10	18	35	40.0090497737557	6	10	23	41	86	25.0769230769231	4	6	14	26	51	2.07870945901902	1.152	1.38947368421053	1.68214285714286	2.46372239747634	3.62068965517241	0.0604406876270282	0.0212765957446809	0.0295566502463054
20180312	ben	1	NA	11	DMSO	None	PTM	E	2	233	200.137339055794	96.2	130	201	256	307.6	446.609442060086	133.4	228	370	530	898.600000000001	12.1630901287554	2	5	9	14	23.8	27.6523605150215	5.2	12	20	31	61.8	17.0085836909871	3	7	12	19	36.8	2.11386439697114	1.21411039235838	1.44705882352941	1.82720588235294	2.53787878787879	3.47298770439853	0.0554085872936526	0.0183732057416268	0.0295566502463054
20180312	ben	1	NA	11	DMSO	None	ECA884	E	3	354	215.61581920904	94.3	141	209.5	268.75	345.4	516.129943502825	138.3	228.75	403.5	654.75	1048.3	15.9378531073446	3	5	9	20	38	35.2090395480226	6	11	22	38	75.4	22.4491525423729	4	7	13.5	25	48.7	2.18654058653947	1.15185234276625	1.46262813954945	1.86468646864686	2.84316739337286	3.63686401480111	0.0684613722166618	0.0199323867478026	0.0304472759991873
20180312	ben	1	NA	11	DMSO	None	ECA917	E	4	424	226.356132075472	107.3	147	216	279	363.1	560.063679245283	160	246.75	415.5	699.25	1135.2	16.7735849056604	3	5	9	19	38.7	40.372641509434	6.3	12	25	47	87.4	24.8655660377358	4	7.75	13	28	54.7	2.26473760601296	1.20038111630194	1.50892276233851	1.88194444444444	2.83028455284553	3.91253155469094	0.063995806455805	0.0198537095088819	0.0287477954144621
20180312	ben	1	NA	11	DMSO	None	ECA918	E	5	270	219.022222222222	116	154	213.5	271	311.4	485.285185185185	155.8	283.25	417.5	550	912.8	13.2925925925926	3	6	10	14	26.1	30.9481481481481	7	14	23	33	64.3	19.0185185185185	4	8	13	19	40.1	2.10696126771235	1.22828672452588	1.49690785405071	1.77998787143723	2.5307881773399	3.55051668286362	0.0552300133028862	0.0209045764503192	0.0314373377389662
20180312	ben	1	NA	11	DMSO	None	ECA880	E	7	261	230.2030651341	118	157	220	281	344	557.835249042146	164	272	435	700	1090	16.6436781609195	3	5	11	20	34	40.6973180076628	8	14	26	49	86	25.0153256704981	5	8	16	30	53	2.26267496822094	1.17391304347826	1.51538461538462	1.93775933609959	2.66101694915254	3.91005291005291	0.0641447475100057	0.0224215246636771	0.0301507537688442
20180312	ben	1	NA	11	DMSO	None	ECA881	E	8	343	223.384839650146	114	148.5	213	265	349.8	521.839650145773	146	216.5	372	628.5	1070.8	16.6559766763848	3	5	9	18	34.8	39.1399416909621	6	11	23	41	79	24.3906705539359	4	6	13	25.5	47	2.08044093487213	1.14605029210058	1.41644173832988	1.74861878453039	2.52819213973799	3.37183192160771	0.063314685626884	0.0212322922000341	0.02881156613171
20180312	ben	1	NA	11	DMSO	None	ECA882	E	9	373	212.42091152815	97.4	138	205	258	326.8	453.302949061662	119.4	193	372	543	893.6	12.9463806970509	2	4	9	15	27	30.5093833780161	5	9	22	35	65	18.4477211796247	3	5	13	21	39	1.96131335877011	1.10195942028986	1.32786885245902	1.66666666666667	2.35945945945946	3.23346487393369	0.0527870441073106	0.018965307364577	0.0273224043715847
20180312	ben	1	NA	11	DMSO	None	N2	F	1	18	179.722222222222	79.8	111.5	162.5	203	315.5	369.5	127.2	140.5	236.5	397	858.8	9.27777777777778	2	3	5	8	25.6	21.7222222222222	4.7	5	11	22	59.3	12.8888888888889	3	3	6	12.5	37.9	1.8287880573556	1.13721040509416	1.30619768832204	1.75384615384615	1.90119159191324	2.65891094724901	0.0517884311606283	0.017384713188909	0.0205706179066835
20180312	ben	1	NA	11	DMSO	None	ECA883	F	10	96	252.8125	129	195.75	250.5	307.5	358	567.635416666667	253	330	450	714.25	1045.5	17.1666666666667	6	9	12	24.25	34.5	39.1458333333333	13	19	30	55	79.5	24.2604166666667	7.5	11	16	36.25	52	2.17964993635221	1.35387023335231	1.52163985823337	1.87279092838686	2.66115203664727	3.47408275816519	0.0681814634041506	0.0322240105221259	0.0383101002690144
20180312	ben	1	NA	11	DMSO	None	ECA920	F	11	295	219.742372881356	95.6	134.5	205	281	360	484.247457627119	119.2	186.5	347	564.5	1069.8	14.8	2	4	9	17.5	34	34.9084745762712	6	10	22	39	83.8000000000001	21.6508474576271	3	5	13	24	49	1.97025696711201	1.14030346820809	1.29323308270677	1.62573099415205	2.30385944700461	3.49799051704674	0.0600152786026894	0.0196091037675196	0.0275545713381841
20180312	ben	1	NA	11	DMSO	None	ECA921	F	12	124	210.048387096774	80.3	117.25	201	270.25	378.8	474.427419354839	91	155.5	354.5	641.75	1087.4	14	2	3	9	16.25	29.7	33.8548387096774	3.3	8	19.5	42.75	83.1	20.6854838709677	2	4.75	13	24	47	1.9833560637131	1.01625	1.31283100625903	1.72037556658752	2.57980072463768	3.41467170078461	0.0561392329089966	0.0163323393873679	0.0269907003777972
20180312	ben	1	NA	11	DMSO	None	PTM	F	2	169	249.272189349112	112	163	223	308	426	673.544378698225	134.6	267	477	897	1396.2	21.7633136094675	3	7	14	25	45.4000000000001	50.0059171597633	7	14	27	55	105	31.3313609467456	4	9	18	35	71.2	2.39764547651912	1.22924482924483	1.5	2.19626168224299	3.02645502645503	3.91409933475425	0.0742374027580559	0.0243891122796165	0.036144578313253
20180312	ben	1	NA	11	DMSO	None	ECA919	F	6	389	213.215938303342	112	150	201	258	327	473.47557840617	152.8	222	376	555	979.4	13.4293059125964	3	5	8	15	30	32.2210796915167	6	11	22	35	71	19.6066838046272	4	6	12	21	46.2	2.06025482125061	1.15054728718797	1.36945812807882	1.73046875	2.53561253561254	3.50792614396575	0.0546282241686913	0.0184049079754601	0.0273224043715847
20180312	ben	1	NA	11	DMSO	None	ECA881	F	8	124	216.532258064516	95.1	134.5	204	280.5	333	523.685483870968	131	205	367.5	667.75	1047.5	16.9274193548387	2.3	5	10	21	32.1	38.6048387096774	6	11.75	23	43	80.7	24.6612903225806	3	6.75	14	28.25	48.7	2.16529296528511	1.17492537313433	1.42096839409664	1.85658174731022	2.69700854700855	3.65082055421038	0.0662384052072715	0.021505376344086	0.0309138766853507
20180312	ben	1	NA	11	DMSO	None	N2	G	1	334	226.565868263473	94.3	131.25	210.5	294.75	381.8	601.652694610778	126	201.25	436.5	792.75	1287.8	18.4071856287425	2	5	10	24	41.7	41.8682634730539	6	10.25	24	52	96	26.2185628742515	3	6.25	14.5	32	60.7	2.34296444494179	1.16993769470405	1.47526041666667	2.04830333126423	2.96001936431624	3.8833137829912	0.072200809878649	0.0196465428276574	0.03125
20180312	ben	1	NA	11	DMSO	None	ECA883	G	10	219	244.237442922374	110	167	241	302.5	377.8	595.319634703196	158.2	285	463	733	1226	18.3196347031963	3	7	12	22.5	41.2	43.7442922374429	7.8	17	29	52.5	102.2	26.8036529680365	4.8	10	17	34.5	60	2.26785525014973	1.2794347826087	1.55615062761506	1.87654320987654	2.85507805798593	3.90725201845444	0.071342247840811	0.0246311352002409	0.0337149352494621
20180312	ben	1	NA	11	DMSO	None	ECA920	G	11	397	237.234256926952	109.6	145	219	288	403.8	555.773299748111	150	217	390	639	1234	17.3123425692695	3	5	9	19	43	42.2166246851385	7	12	24	43	102	25.5239294710327	4	6	13	26	63	2.06986951465587	1.16510177883734	1.44871794871795	1.74166666666667	2.53066037735849	3.41102758951188	0.0625753916960212	0.0202702702702703	0.0275229357798165
20180312	ben	1	NA	11	DMSO	None	ECA921	G	12	325	235.707692307692	103	146	223	279	388.6	557.547692307692	134.4	213	395	606	1263	17.8369230769231	2.4	4	9	21	41	41.0553846153846	6	10	23	38	93.6	25.3938461538462	4	7	13	25	57.6	2.06843928125198	1.10444444444444	1.36057692307692	1.71844660194175	2.5679012345679	3.52456781914894	0.0650761922338824	0.0193054518297237	0.027027027027027
20180312	ben	1	NA	11	DMSO	None	PTM	G	2	374	228.842245989305	99	153.25	220	286.75	376.7	576.911764705882	138.9	237.5	430	782.25	1233.4	17.620320855615	3	5	10.5	24	41	39.903743315508	6	12	23.5	49.75	88.7	25.1016042780749	3	7	14	35	59	2.28034306458718	1.16159420289855	1.45572560075178	1.83720558115719	2.91355090032073	3.86388643393725	0.0691673526288621	0.0197254901960784	0.0291976013706453
20180312	ben	1	NA	11	DMSO	None	ECA884	G	3	225	199.555555555556	109.2	141	196	242	292	416.937777777778	147.4	202	338	523	796	11.0177777777778	2	4	8	15	23.6	25.4577777777778	5	8	19	32	56	15.5733333333333	3	4	11	20	35.2	1.9774298138314	1.12855696037113	1.33064516129032	1.67039106145251	2.37377049180328	3.38624884792627	0.0494801127980822	0.017487684729064	0.0232558139534884
20180312	ben	1	NA	11	DMSO	None	ECA918	G	5	396	220.209595959596	100.5	148.75	206	269.25	339.5	487.886363636364	142.5	207.75	385.5	566	1080.5	14.0353535353535	2	4	8	16.25	35	32.2777777777778	6	9	21	36	80	19.9646464646465	3	5	11	22	51	2.0004326690519	1.14785670545009	1.31013957307061	1.71294223018361	2.29707792207792	3.3583346139492	0.0563915414889014	0.0184659090909091	0.024390243902439
20180312	ben	1	NA	11	DMSO	None	ECA919	G	6	27	171.407407407407	72	89	181	241	275.4	338.62962962963	83.2	164	276	471	682.2	11.2592592592593	1.6	3	6	12.5	18.2	22.5925925925926	4.6	8	16	30	44.2	14.6296296296296	2	4	9	16.5	26.6	1.86185482704593	1.12505854800937	1.34419381787803	1.58878504672897	2.04540763673891	2.92071204045374	0.0656516990009941	0.0177042290517468	0.0283028901119353
20180312	ben	1	NA	11	DMSO	None	ECA880	G	7	172	220.093023255814	118.2	153.5	212.5	268	344.5	528.976744186047	154.1	220	411.5	667.25	1126.6	16.5581395348837	3	5	9	21	37.9	38.3779069767442	7	11	23	42.25	91.5	23.953488372093	4	6	13	27.25	54.9	2.18938933361699	1.1791517905442	1.41623593639723	1.7876976284585	2.65573479575014	3.88947368421053	0.0662042113293328	0.0215827338129496	0.0275209531326343
20180312	ben	1	NA	11	DMSO	None	ECA881	G	8	207	201.053140096618	99.8	131.5	179	259	323.2	401.545893719807	120	173.5	312	516.5	762.4	11.5990338164251	2	3	8	14	22.4	26.8405797101449	5.6	9	18	30.5	51.8	16.5700483091787	3	5	11	19	31.4	1.83105935485838	1.06639091958446	1.25073099415205	1.61728395061728	2.09910876919074	2.93646513587529	0.0519542847879642	0.0151059466848941	0.023629112662014
20180312	ben	1	NA	11	NA	NA	NA	H	1	13	220.384615384615	103.2	117	191	301	387	478.769230769231	130.6	186	365	620	1025.4	15.3076923076923	2.2	4	9	24	32.8	31.3846153846154	7.4	12	24	34	73.2	20.2307692307692	5	7	15	29	39.6	1.9583534926589	1.16597183098592	1.49425287356322	2.05980066445183	2.42735042735043	2.60029471336565	0.0808786270009831	0.0179724137931035	0.0341880341880342
20180312	ben	1	NA	11	NA	NA	NA	H	10	17	258.117647058824	103.4	119	255	275	351.8	736.705882352941	123.8	333	445	571	1279.8	29.0588235294118	5.4	9	12	20	46.6	68.7647058823529	9.8	19	27	39	106.2	42.1176470588235	7.2	13	16	26	71	2.31335875981921	1.27327860936746	1.62439024390244	1.74509803921569	3.00869565217391	4.05378234668557	0.0934735846297952	0.0289075630252101	0.0341463414634146
20180312	ben	1	NA	11	NA	NA	NA	H	11	19	207.736842105263	108	125	158	276	347.6	427.684210526316	127.8	181	289	536.5	864	12.9473684210526	2.8	3	7	18	38	30.1578947368421	6.8	8	15	46.5	60.8	18.4736842105263	4.8	5	12	21.5	49.4	1.86750632290009	1.13960622710623	1.26314819689392	1.89189189189189	2.22263565891473	2.92718525522985	0.0581468552785143	0.0187613019891501	0.0261897976631519
20180312	ben	1	NA	11	NA	NA	NA	H	12	24	195.458333333333	112.9	128	180.5	226.5	315.7	393.833333333333	130.6	148.5	300	515.5	748.4	13.9166666666667	2.3	4	9.5	14	37.4	27.25	8.3	10.75	21.5	26.25	58.9	18.1666666666667	4	5	12	18.25	45	1.89753436976379	1.0919770893432	1.22131987123207	1.46888888888889	2.24348196881092	3.0726085214037	0.0781028443890356	0.0180562659846547	0.0223037776472891
20180312	ben	1	NA	11	NA	NA	NA	H	2	26	229.807692307692	114	140.25	192	257.5	325	588.115384615385	158	183.75	416.5	542	1026	18.7307692307692	2	3.25	7	12.25	29	46.0384615384615	6	7.25	21.5	30.25	72.5	26.5384615384615	3.5	4	12	20	38	2.10950600923187	1.1529834955565	1.37321149116924	1.79425508521165	2.39345958884821	3.27121913580247	0.0598306379273176	0.015114770740511	0.0246138996138996
20180312	ben	1	NA	11	NA	NA	NA	H	3	14	204.214285714286	86.6	119.75	195.5	256	330.1	420.642857142857	126	172.75	329.5	606	813.5	12.5714285714286	2	2.5	8.5	13.5	34.7	24.5714285714286	3.3	5.5	19	32	60.1	16.7142857142857	2	2.75	11.5	18	44.6	1.89235936725457	1.18944194419442	1.53401597378661	1.57652430408365	2.53000633617959	2.66981093923769	0.0521334558211751	0.0186678667866787	0.0217241917851007
20180312	ben	1	NA	11	NA	NA	NA	H	5	42	221.690476190476	114.1	149.75	205.5	277.25	306.9	456.047619047619	167.7	246.5	397.5	543.75	700.5	10.9761904761905	2.1	4.25	7.5	10.75	24	28	6.2	10.25	23.5	31.75	38.8	15.8809523809524	3.1	7.25	12	16	25.6	1.96085391573554	1.3108137829912	1.42111909015943	1.71282798833819	2.44474093264249	2.91817679218625	0.0462661118263691	0.0160365823837238	0.0245789848197343
20180312	ben	1	NA	11	NA	NA	NA	H	6	4	181.5	131.3	149.75	185.5	217.25	228.5	360.75	141.4	167.5	294.5	487.75	633.1	6.75	2.3	2.75	4.5	8.5	13	18.5	4.9	6.25	13	25.25	36.5	10.5	3.6	4.5	7	13	20.2	1.80041177457809	1.07066176470588	1.11362920168067	1.53320497630332	2.21998754920074	2.74392722307013	0.0329473379539783	0.0173897058823529	0.0182641806722689
20180312	ben	1	NA	11	NA	NA	NA	H	7	12	238.25	112	129.25	229	290.25	405.9	677.333333333333	120.7	151.75	394.5	986	1675.1	21.0833333333333	2	2.75	8.5	39.25	47.8	48.75	5.1	6	20.5	71.25	120.3	31.0833333333333	3	3.75	12.5	53.75	67.7	2.35878833478459	1.0725462962963	1.20145502645503	1.53356768679349	3.66574373100304	4.30725365748709	0.07041042998333	0.015047619047619	0.0176785714285714
20180312	ben	1	NA	11	NA	NA	NA	H	8	23	164.173913043478	65.4	98	165	212	263.4	310.217391304348	85.8	130.5	207	389	536.6	9.26086956521739	1	1.5	5	10.5	20.4	19.1739130434783	2.2	4	10	23.5	34	12.4782608695652	1.2	2	6	12.5	23.2	1.71235824844335	1.05477858559154	1.1667029933159	1.41284403669725	1.93885967009323	2.65771561771562	0.0533008671408601	0.0113417052214144	0.0163120567375887
20180312	ben	1	NA	11	NA	NA	NA	H	9	6	162.333333333333	96	110.25	162.5	207.25	228.5	388.333333333333	118.5	149	317	638.75	729.5	13.1666666666667	0.5	1.25	2.5	24.75	36.5	24.3333333333333	3.5	5	11	41	58.5	15.1666666666667	0	0.25	1	30.25	44.5	2.15933994258284	1.23300492610837	1.33849206349206	1.67802519118309	3.10457652635648	3.56698971045705	0.0665188130016811	0.00396825396825397	0.00898881819934452
20180312	ben	1	NA	12	Albendazole	DMSO	N2	A	1	241	141.336099585062	82	99	129	169	204	310.195020746888	122	173	244	320	433	11.3195020746888	3	4	7	10	14	22.4066390041494	5	8	13	18	28	15.2655601659751	3	6	9	12	19	1.99486227463137	1.22058823529412	1.44370860927152	1.84180790960452	2.39047619047619	2.94845360824742	0.0613595207324694	0.0272727272727273	0.037037037037037
20180312	ben	1	NA	12	Albendazole	DMSO	ECA883	A	10	103	279.873786407767	115.4	199.5	262	334	498.6	677.106796116505	252.6	358	474	874.5	1427	24.2815533980583	7	10	14	27.5	55.8	51.5339805825243	11.4	19.5	32	65.5	129.2	33.8155339805825	10	12	21	38	85	2.22749869992816	1.39593908629442	1.57779900088157	1.8969465648855	2.68968991642584	3.53582505729565	0.0803989786812016	0.035725666012079	0.044140221402214
20180312	ben	1	NA	12	Albendazole	DMSO	ECA920	A	11	8	121.5	76.5	78.75	97.5	140.5	187.9	245	159.6	198	215	237.25	347.8	9.5	3	4.5	7	14.25	17.1	23.75	9	9	25	33	40.2	12.5	5	5.75	10	17	22.4	2.15101917006321	1.32990506329114	1.49622142452295	2.09619698750134	2.58012820512821	3.06340007024939	0.0946741896780533	0.0285914179104478	0.0362935126582278
20180312	ben	1	NA	12	Albendazole	DMSO	PTM	A	2	174	146.965517241379	79.9	106.25	139	178.5	226	306.954022988506	114.8	173.25	265.5	347.5	615.9	9.79310344827586	2	4	7	11	22.7	19.1091954022989	5	9	14	21	43.7	13.1149425287356	3	6	9	15	30.7	1.98802456743017	1.162	1.41864692653673	1.80140845070423	2.49431818181818	2.96624374202415	0.0624422184935893	0.0263157894736842	0.034783490518203
20180312	ben	1	NA	12	Albendazole	DMSO	ECA917	A	4	506	228.199604743083	101	141.25	217	284.75	368.5	553.152173913043	130.5	198.75	407.5	667	1193	18.4565217391304	3	5	11	20	42.5	41.5335968379447	6	10.25	24	42	96.5	26.7233201581028	3	6	14.5	27	62.5	2.14011115561716	1.14194139194139	1.39985827664399	1.76416519599979	2.60192307692308	3.78116942909761	0.068826528942114	0.0208333333333333	0.028419452887538
20180312	ben	1	NA	12	Albendazole	DMSO	ECA918	A	5	152	206.539473684211	98.2	142.75	198.5	246.25	304.6	425.118421052632	135.2	212.75	359.5	498.5	689.1	12.7434210526316	3	4	9	14	22.9	27.5065789473684	6	10	19	31.25	47.8	17.7631578947368	3	6	12	20	28.9	1.92992745679765	1.15607811877242	1.3639644254051	1.66072874493927	2.27873801220575	3.21885714285714	0.0551878513570199	0.0226117103235747	0.0285423925667828
20180312	ben	1	NA	12	Albendazole	DMSO	ECA919	A	6	498	217.740963855422	101	143.5	204.5	265.75	348	496.967871485944	132.7	202.25	377	620.5	989.4	15.6325301204819	2.7	5	9	18	34.3	36.1686746987952	6	10	22	40.75	75	22.8835341365462	3	6	13	25	49	2.02787750968697	1.12766688697951	1.3192037470726	1.73460828319486	2.42443074003795	3.48684210526316	0.0611234539703953	0.0208665824155985	0.0294117647058824
20180312	ben	1	NA	12	Albendazole	DMSO	ECA880	A	7	189	163.825396825397	86	113	152	206	247.8	334.079365079365	124.4	192	275	453	640.2	10.8095238095238	2	5	8	14	24	21.6560846560847	5	9	16	28	47.2	14.7671957671958	3	6	11	19	31.4	1.95031749421939	1.18139204545455	1.45394736842105	1.85	2.35714285714286	2.76840806252571	0.0601734966571531	0.0240390131956397	0.0365853658536585
20180312	ben	1	NA	12	Albendazole	DMSO	ECA882	A	9	306	211.395424836601	101.5	133.25	190	261.25	329.5	467.31045751634	141	185.25	331	524.75	1066.5	15.5882352941176	3	4	9	17	35	34.8464052287582	6	10	20	35.75	90	22.6209150326797	4	6	13	23	53	1.95916183715679	1.12221511565931	1.33632513110125	1.72123154463528	2.37115118763353	3.24215993607474	0.0644485328841479	0.0231663685152057	0.0294117647058824
20180312	ben	1	NA	12	Albendazole	DMSO	ECA883	B	10	374	233.005347593583	109.6	140	222	290.25	388.8	507.933155080214	133	212	386	627	1094.1	16.9411764705882	3	6	11	19	38	37.9572192513369	7	10.25	24	41.75	85.4	24.0508021390374	4	7	15	26	55	1.95502129860054	1.11023329798515	1.36324837089329	1.69485294117647	2.31946624803768	3.22785978953609	0.0641921605900547	0.0232558139534884	0.0323236296879098
20180312	ben	1	NA	12	Albendazole	DMSO	ECA920	B	11	445	213.770786516854	96.8	137	199	269	345.8	465.287640449438	120.8	199	363	539	975.6	15.3101123595506	2	4	10	17	33.6	34.8629213483146	6	11	22	38	78.6	22.161797752809	3	6	14	24	51	1.96156515661282	1.09657947686117	1.35632183908046	1.7007874015748	2.40848806366048	3.21803278688525	0.0608599024217917	0.0212698412698413	0.0303030303030303
20180312	ben	1	NA	12	Albendazole	DMSO	ECA921	B	12	475	223.317894736842	108.2	140	208	280	363.6	498.404210526316	148.4	215.5	382	561	1088.4	16.7010526315789	3	5	10	18	38.6	39.2231578947368	7	11	25	43	91.2	24.1768421052632	4	7	14	25	57.8000000000001	2.03990949758532	1.13585434173669	1.3599831358452	1.72789115646258	2.42629932048362	3.47798791187366	0.0651253621624664	0.0218026023484608	0.0309906016327091
20180312	ben	1	NA	12	Albendazole	DMSO	PTM	B	2	294	146.054421768707	78.3	102.5	134	175.75	230.4	287.377551020408	118.3	166	238	344.5	491.1	8.98299319727891	2	4	6	10	16	17.5442176870748	5	7	12	20	32	12.1258503401361	3	5	8	14	22.7	1.88394826915431	1.20581196581197	1.42107438016529	1.73413533834586	2.1629992210735	2.79612121212121	0.0545517314282952	0.0234928641732283	0.0347373188405797
20180312	ben	1	NA	12	Albendazole	DMSO	ECA884	B	3	470	230.459574468085	110.9	153	218	291	350	566.165957446809	164.5	265	422.5	677.5	1089.4	18.6425531914894	3	6	10	22	37.1	42.1936170212766	8	15	25	45	85.1	26.9723404255319	5	9	16	29	56	2.25730006291499	1.24213400068252	1.53301114023591	1.89578328328328	2.73890838890839	3.75453555159438	0.074183065548507	0.0238095238095238	0.032457729468599
20180312	ben	1	NA	12	Albendazole	DMSO	ECA917	B	4	568	217.961267605634	103	138.75	203	270	353.6	498.137323943662	137	194	377.5	593.5	1003.9	16.0070422535211	3	4	10	19	35	35.6866197183099	5	9	23	38	76	22.9823943661972	3.7	5	13	25	49	2.05071849895803	1.12378439079169	1.38592657342657	1.74885404618087	2.49954805557137	3.44041139240506	0.0621241424702101	0.0212094064949608	0.0293758967001435
20180312	ben	1	NA	12	Albendazole	DMSO	ECA918	B	5	287	218.06968641115	102	139.5	205	271.5	337.2	512.665505226481	124	232.5	382	586.5	1095.4	17.5435540069686	3	5	10	19	39.4	37.7839721254355	6	13	22	39	88.2000000000001	25.0243902439024	3	8	14	25	59.8000000000001	2.09548417669625	1.16198549916341	1.41640788210717	1.71575342465753	2.62561322431568	3.71393205444218	0.0670721248788314	0.0234926470588235	0.0318665377176015
20180312	ben	1	NA	12	Albendazole	DMSO	ECA919	B	6	525	211.573333333333	99.4	140	206	262	328.6	459.744761904762	134	211	363	530	915.2	14.472380952381	3	5	9	16	32.6	32.7733333333333	6	10	22	35	73.2	21.04	4	6	13	22	47.8000000000001	1.9925864271862	1.12867907801418	1.3716814159292	1.70486111111111	2.34920634920635	3.27769843929878	0.0604586760916298	0.0210971874129769	0.0294117647058824
20180312	ben	1	NA	12	Albendazole	DMSO	ECA880	B	7	212	157.132075471698	93.1	110	150.5	188.5	224.9	295.070754716981	133.1	175	262.5	348.5	477.7	9.14150943396226	3	4.75	7	10	17	18.872641509434	6	9	15	22	35	12.4103773584906	3	6	10	15	23	1.80937007020051	1.23141267123288	1.41561569016882	1.66896313364055	2.04063829787234	2.63943954104148	0.055036888209301	0.0266845637583893	0.0360708646791121
20180312	ben	1	NA	12	Albendazole	DMSO	ECA881	B	8	281	174.893238434164	93	117	166	216	265	375.879003558719	144	230	313	468	628	12.6227758007117	4	6	9	15	22	25.5231316725979	7	13	18	30	47	17.5266903914591	5	8	12	20	30	2.07030665781418	1.28125	1.62790697674419	1.98148148148148	2.456	3.01840490797546	0.0657648662675542	0.0324074074074074	0.0422535211267606
20180312	ben	1	NA	12	Albendazole	DMSO	ECA882	B	9	492	244.869918699187	114.2	157.5	226	302	398.9	608.636178861789	150.1	242	437.5	753.5	1308.6	21.6747967479675	3	6	12	25	49	49.869918699187	8	15	28.5	56	106.9	31.9979674796748	4	9	17	38	73	2.21234245639684	1.17080321285141	1.46975944259476	1.90032695198747	2.7396978021978	3.71669755739761	0.0764525216284711	0.0240539702233251	0.033175355450237
20180312	ben	1	NA	12	Albendazole	DMSO	N2	C	1	216	148.949074074074	84	101.75	131.5	169.25	242.5	314.018518518519	123.5	162	229	327.5	603	10.912037037037	2	3.75	6	10	20	20.375	5	7	11	19	42	14.2777777777778	3	5	8	12.25	28.5	1.93455313535711	1.22445471787577	1.39451058201058	1.67682175143822	2.29837637846187	2.96862813573133	0.0570724665575269	0.0224747474747475	0.0317460317460317
20180312	ben	1	NA	12	Albendazole	DMSO	ECA883	C	10	276	256.31884057971	117	179.75	249.5	310	407.5	602.43115942029	176	306.75	431.5	687.75	1296.5	21.9094202898551	4	9	14	23	46	46.4275362318841	9	19	28	47.25	104	30.6557971014493	6	11	18	31	69	2.14699393683925	1.26834819769602	1.49942396313364	1.75639527472061	2.53771563547699	3.37297462266943	0.0787747208110124	0.0300968361118899	0.0415711009174312
20180312	ben	1	NA	12	Albendazole	DMSO	ECA920	C	11	396	227.926767676768	104	145.25	209	284	378.5	519.421717171717	129.5	203	388.5	656.25	1150.5	18.25	3	5	12	22	43	40.0328282828283	7	11	26	46.25	97.5	26.2828282828283	4	7	16	30	60.5	2.04763732112335	1.10492142266336	1.34275491949911	1.69467381027419	2.50717387932372	3.48179230636536	0.0710125045490089	0.0208355941399891	0.0326546800634585
20180312	ben	1	NA	12	Albendazole	DMSO	ECA921	C	12	170	216.458823529412	110.3	142.5	207	267.25	339.3	432.135294117647	144.5	195.25	344	473.5	974.7	13.7823529411765	3	4.25	10	16	32.1	31.0823529411765	7	10	19.5	33	79.3	19.6235294117647	4	6	12	21	50.1	1.81889135196704	1.12240096038415	1.33000652079409	1.539312659454	2.05015025802325	2.92632441748049	0.056238232625272	0.0199607843137255	0.0309055310817425
20180312	ben	1	NA	12	Albendazole	DMSO	PTM	C	2	261	145.639846743295	74	93	126	177	240	301.662835249042	101	152	228	348	645	9.5095785440613	2	3	6	11	21	19.3486590038314	4	7	12	22	44	12.9233716475096	3	4	8	14	31	1.9337465307853	1.12222222222222	1.37301587301587	1.71428571428571	2.40322580645161	3.08163265306122	0.0574919888934499	0.0217391304347826	0.0318471337579618
20180312	ben	1	NA	12	Albendazole	DMSO	ECA884	C	3	169	250.331360946746	109.2	164	237	312	390	694.85798816568	163	287	537	924	1340.4	24.8934911242604	4	8	16	30	47.2	56.4378698224852	9	17	34	69	109.4	35.9408284023669	5	11	22	45	71.4	2.51210368246862	1.35713182403271	1.6943231441048	2.35040431266846	3.15441176470588	3.99714415418266	0.085692516614726	0.0282433206603823	0.0443037974683544
20180312	ben	1	NA	12	Albendazole	DMSO	ECA917	C	4	343	208.927113702624	89.6	131	190	267.5	336.4	467.851311953353	124.8	182.5	338	584.5	995.8	14.6822157434402	2	4	9	18	32.8	32.1865889212828	5	8	19	38	75	20.7492711370262	3	5	11	25	49	1.99844824574774	1.14685932169376	1.33245614035088	1.712	2.36742722265932	3.41502098805295	0.0592963141110759	0.0182151793160967	0.0271189556903843
20180312	ben	1	NA	12	Albendazole	DMSO	ECA918	C	5	179	190.558659217877	94.8	125.5	183	230	290.8	410.860335195531	134	174	299	476.5	822.4	12.9441340782123	2	4	8	15	30.6000000000001	28.5195530726257	5	8.5	16	30	77.6000000000001	18.0949720670391	3	5	10	20	47	1.97262966726173	1.10148103063502	1.3167859407555	1.61538461538462	2.22793883402357	3.51522869574446	0.0612793725144124	0.0224895572263993	0.0276503567787971
20180312	ben	1	NA	12	Albendazole	DMSO	ECA919	C	6	220	232.754545454545	91	134.75	225	293.25	409.2	584.831818181818	121.8	200	392	771	1315.4	20.2727272727273	2	5.75	10	25	44.5	46.8318181818182	6	11	23.5	50.75	105.8	29.9727272727273	3	7	14.5	35.25	70.3	2.1758266237254	1.14427954668106	1.46762820512821	1.7696123673281	2.81159323271665	3.71200643022204	0.0755972155945588	0.0182994757536042	0.0321616758771366
20180312	ben	1	NA	12	Albendazole	DMSO	ECA880	C	7	337	140.608308605341	78.6	102	132	164	207	257.640949554896	100.6	157	216	300	416.2	7.70623145400593	2	3	6	9	14	15.6379821958457	4	7	12	18	28	10.406528189911	3	5	8	12	19	1.75381016506718	1.09419291338583	1.27333333333333	1.56	2.10695187165775	2.73263108614232	0.0509566083303023	0.0230769230769231	0.0314465408805031
20180312	ben	1	NA	12	Albendazole	DMSO	ECA881	C	8	308	161.155844155844	87.7	113.75	157	191.75	230.3	316.646103896104	129.7	191.5	289	363.25	495.8	10.3149350649351	3	5	8	12	17	21.5844155844156	6	9	16	23	36.6	14.1428571428571	4	6	11	15	23	1.87513146456003	1.18311688311688	1.4019157316782	1.73979960281639	2.11874630396215	2.79643462739848	0.0580572466320299	0.0255920300506288	0.037037037037037
20180312	ben	1	NA	12	Albendazole	DMSO	ECA882	C	9	268	208.902985074627	93	129	192.5	268.25	365	435.451492537313	115.7	178.75	331.5	548.5	965.4	13.6529850746269	2	4	9	17	31.3	30.794776119403	6	9	20	38	71.2	19.544776119403	3	5.75	13	23	44.3	1.88774480464309	1.10956585724798	1.31054173642669	1.61796652421652	2.2097362223269	3.11027864275744	0.0607135750991296	0.021885844202465	0.0297368752360569
20180312	ben	1	NA	12	Albendazole	DMSO	N2	D	1	217	158.880184331797	87	111	143	190	238.4	355.271889400922	136	207	299	409	590	12.221198156682	3	6	9	13	19	24.0645161290323	6	11	16	25	40	16.5806451612903	4	7	11	17	26	2.11136713771029	1.27046104928458	1.61928934010152	1.96067415730337	2.51982378854626	3.06992955135336	0.0666836261954786	0.0288198757763975	0.0446428571428571
20180312	ben	1	NA	12	Albendazole	DMSO	ECA883	D	10	197	297.883248730964	185.6	230	283	348	440.4	695.654822335025	310	404	583	859	1188.8	24.3857868020305	9	12	19	29	42.4	54.5888324873096	18	27	41	72	98	34.8781725888325	11.6	16	26	44	63	2.24703735131648	1.39061790095411	1.70779220779221	1.97429305912596	2.53618421052632	3.36997338065661	0.0764513108780222	0.038951958499361	0.0501792114695341
20180312	ben	1	NA	12	Albendazole	DMSO	ECA920	D	11	338	252.408284023669	108.4	173.25	238	311.75	414.3	614.64201183432	150.4	252	449.5	767.25	1281.4	21.5473372781065	3	7	13	26	47	49.2485207100592	7	15.25	31	59	109.3	31.5887573964497	4	10	19	37	68.6	2.2006153161927	1.20778095919828	1.46323054941003	1.86210993188658	2.74563050700563	3.77556412089034	0.0747109101646652	0.0252100840336134	0.0349786400370058
20180312	ben	1	NA	12	Albendazole	DMSO	PTM	D	2	188	141.914893617021	77	93.75	127.5	172.25	214.1	291.909574468085	100.7	157	239.5	332	457.3	9.6436170212766	3	4	7	11	14	18.1702127659574	4	7	13	20	27.3	12.8829787234043	3	5	9	15	19.3	1.90293635376923	1.1626455026455	1.4218801179168	1.77070077765995	2.23394648829431	2.84061085972851	0.0584676839773389	0.0279194288628251	0.0377840909090909
20180312	ben	1	NA	12	Albendazole	DMSO	ECA884	D	3	441	212.310657596372	110	144	204	263	323	485.353741496599	147	217	373	563	931	15.3809523809524	3	5	9	17	32	35.0204081632653	6	11	22	37	70	22.047619047619	4	6	14	23	45	2.07694966048175	1.144	1.41450777202073	1.77700348432056	2.43636363636364	3.32258064516129	0.06207628261534	0.0218978102189781	0.029585798816568
20180312	ben	1	NA	12	Albendazole	DMSO	ECA917	D	4	325	237.815384615385	109.2	170	228	287	359.2	570.92	156	307	439	694	1085.4	19.2707692307692	4	8	13	23	39	42.1230769230769	8.4	17	27	47	86.2	27.6215384615385	5	11	18	31	56	2.21745531509144	1.28357089272318	1.52320675105485	1.88848920863309	2.70588235294118	3.62453709380748	0.0748354571277664	0.0287356717496816	0.0388349514563107
20180312	ben	1	NA	12	Albendazole	DMSO	ECA918	D	5	267	214.576779026217	108.6	140	204	277	339.4	462.779026217228	147.4	219	386	567.5	939.6	14.5355805243446	3	5	10	18	30.4	31.3295880149813	7	11	22	36	70	20.5131086142322	4	7	14	23	44	2.02726433379155	1.14161290322581	1.41162844036697	1.6890243902439	2.48206728160608	3.27308058375635	0.0610040320219642	0.0215210688591984	0.0313318062827225
20180312	ben	1	NA	12	Albendazole	DMSO	ECA919	D	6	305	249.531147540984	115.2	174	237	296	390.6	632.737704918033	170.8	299	475	756	1340	22.8327868852459	4	9	15	26	48.2	50.0754098360656	10	18	30	57	103.6	33.3180327868852	5.4	12	21	36	73.4000000000001	2.29983351579337	1.22400186422246	1.53554502369668	1.94773519163763	2.78966789667897	3.71516095902539	0.0843300541612231	0.0285819702373632	0.041025641025641
[truncated: 784 more rows]
[truncated: 35 more columns]
