# Supplementary material for: Extreme allelic heterogeneity at a Caenorhabditis elegans beta-tubulin locus explains natural resistance to benzimidazoles
Source: PLoS Pathog. 2018 Oct 29;14(10):e1007226. doi: 10.1371/journal.ppat.1007226 (PMC6224181; doi:10.1371/journal.ppat.1007226)
Supplement: S13 Data — (TSV) [file ppat.1007226.s013.tsv]

assay	plate	condition	control	strain	row	col	trait	phenotype	.fitted	.se.fit	.hat	.sigma	.cooksd	.std.resid	mph	sph	flag_h	flag_l	cut_h	cut_l	genotype	group
NA	2	Albendazole	DMSO	ECA883	A	10	q90.TOF	64.3695950813503	380.630404918674	2.53161633058166	0.00213387106064695	54.7854755767574	0.00295636166242102	1.17579290383011	15.1695950813269	28.4025099720585	71.974615025444	-41.6354248627901	NO	NO	del	del
NA	2	Albendazole	DMSO	ECA920	A	11	q90.TOF	32.661431119884	357.238568880117	2.37603455531557	0.00187965394893058	54.8357058203244	0.000670123582368375	0.596526792304297	20.5614311198842	29.8768262461691	80.3150836122223	-39.192221372454	NO	NO	F200Y	F200Y
NA	2	Albendazole	DMSO	ECA921	A	12	q90.TOF	25.9967331095266	364.003266890474	2.42102733501254	0.00195151450001104	54.8420820692638	0.000440837418342105	0.474820164260468	16.9967331095266	31.0551982499849	79.1071296094964	-45.1136633904431	NO	NO	F200Y	F200Y
NA	2	Albendazole	DMSO	ECA884	A	3	q90.TOF	-1.49046379480449	327.190463794805	2.17618117378326	0.00157674874639157	54.8530691191154	1.16989902840979e-06	-0.0272176287580105	14.8095362051955	29.0591732833639	72.9278827719233	-43.3088103615322	NO	NO	del	del
NA	2	Albendazole	DMSO	ECA917	A	4	q90.TOF	12.1242712133997	340.075728786601	2.26188254407729	0.00170338372920434	54.8507084798847	8.36521251389407e-05	0.221417550277332	12.1242712133997	33.8575197897584	79.8393107929166	-55.5907683661172	NO	NO	F200Y	F200Y
NA	2	Albendazole	DMSO	ECA882	A	9	q90.TOF	-6.83809823271082	346.838098232712	2.30685983622729	0.00177180046846174	54.8523428625796	2.76820475830878e-05	-0.124883947057172	17.7119017672892	28.394499060292	74.5008998878731	-39.0770963532947	NO	NO	del	del
NA	2	Albendazole	DMSO	ECA883	B	10	q90.TOF	12.7695950813269	380.630404918674	2.53161633058167	0.00213387106064695	54.8504453871403	0.000116345679331458	0.233252970792078	15.1695950813269	28.4025099720585	71.974615025444	-41.6354248627901	NO	NO	del	del
NA	2	Albendazole	DMSO	ECA920	B	11	q90.TOF	26.461431119884	357.238568880117	2.37603455531557	0.00187965394893058	54.8416852407915	0.000439856625560621	0.483290293306093	20.5614311198842	29.8768262461691	80.3150836122223	-39.192221372454	NO	NO	F200Y	F200Y
NA	2	Albendazole	DMSO	ECA921	B	12	q90.TOF	-11.0032668904734	364.003266890474	2.42102733501254	0.00195151450001104	54.851130730844	7.89740105603568e-05	-0.200970366942828	16.9967331095266	31.0551982499849	79.1071296094964	-45.1136633904431	NO	NO	F200Y	F200Y
NA	2	Albendazole	DMSO	ECA884	B	3	q90.TOF	27.8095362051955	327.190463794805	2.17618117378326	0.00157674874639157	54.8404956726883	0.000407279930868078	0.507834967212168	14.8095362051955	29.0591732833639	72.9278827719233	-43.3088103615322	NO	NO	del	del
NA	2	Albendazole	DMSO	ECA917	B	4	q90.TOF	37.9242712133998	340.075728786601	2.26188254407729	0.00170338372920434	54.8296496297437	0.00081846512828108	0.692585894881969	12.1242712133997	33.8575197897584	79.8393107929166	-55.5907683661172	NO	NO	F200Y	F200Y
NA	2	Albendazole	DMSO	ECA918	B	5	q90.TOF	44.5449238440049	321.255076155996	2.13670423216071	0.00152006170184699	54.8207485058635	0.00100728268488952	0.813419814538516	13.7949238440049	28.4817242747846	70.758372393574	-43.1685247055642	NO	NO	F200Y	F200Y
NA	2	Albendazole	DMSO	ECA919	B	6	q90.TOF	71.4676718106688	339.732328189332	2.2595985474529	0.00169994539115458	54.7697623629206	0.00290071089426443	1.30516459810273	12.7676718106687	31.2442513873392	75.256174585347	-49.7208309640096	NO	NO	F200Y	F200Y
NA	2	Albendazole	DMSO	ECA882	B	9	q90.TOF	-36.2380982327107	346.838098232712	2.30685983622729	0.00177180046846174	54.8316879473919	0.000777424702184285	-0.661815111034517	17.7119017672892	28.394499060292	74.5008998878731	-39.0770963532947	NO	NO	del	del
NA	2	Albendazole	DMSO	ECA883	C	10	q90.TOF	31.669595081327	380.630404918674	2.53161633058167	0.00213387106064695	54.83674251109	0.000715617625615938	0.578485620683762	15.1695950813269	28.4025099720585	71.974615025444	-41.6354248627901	NO	NO	del	del
NA	2	Albendazole	DMSO	ECA920	C	11	q90.TOF	-20.2385688801161	357.238568880117	2.37603455531557	0.00187965394893058	54.8464252215277	0.000257302543572372	-0.3696362394707	20.5614311198842	29.8768262461691	80.3150836122223	-39.192221372454	NO	NO	F200Y	F200Y
NA	2	Albendazole	DMSO	ECA921	C	12	q90.TOF	-9.00326689047336	364.003266890474	2.42102733501254	0.00195151450001104	54.8517833262564	5.28738759864081e-05	-0.164441149039947	16.9967331095266	31.0551982499849	79.1071296094964	-45.1136633904431	NO	NO	F200Y	F200Y
NA	2	Albendazole	DMSO	ECA884	C	3	q90.TOF	-33.5904637948045	327.190463794805	2.17618117378326	0.00157674874639157	54.8347073232605	0.00059420666533102	-0.613401530827728	14.8095362051955	29.0591732833639	72.9278827719233	-43.3088103615322	NO	NO	del	del
NA	2	Albendazole	DMSO	ECA917	C	4	q90.TOF	-45.9757287866002	340.075728786601	2.26188254407729	0.00170338372920434	54.8186294919849	0.00120288175426256	-0.839624342030004	12.1242712133997	33.8575197897584	79.8393107929166	-55.5907683661172	NO	NO	F200Y	F200Y
NA	2	Albendazole	DMSO	ECA918	C	5	q90.TOF	69.7449238440049	321.255076155996	2.13670423216071	0.00152006170184699	54.7737491317941	0.0024693357031644	1.27358850622053	13.7949238440049	28.4817242747846	70.758372393574	-43.1685247055642	NO	NO	F200Y	F200Y
NA	2	Albendazole	DMSO	ECA919	C	6	q90.TOF	64.2676718106687	339.732328189332	2.2595985474529	0.00169994539115458	54.7857190309463	0.00234568835453435	1.17367598418461	12.7676718106687	31.2442513873392	75.256174585347	-49.7208309640096	NO	NO	F200Y	F200Y
NA	2	Albendazole	DMSO	ECA882	C	9	q90.TOF	4.16190176728918	346.838098232712	2.30685983622729	0.00177180046846174	54.8528228896602	1.02544221166624e-05	0.0760086653153048	17.7119017672892	28.394499060292	74.5008998878731	-39.0770963532947	NO	NO	del	del
NA	2	Albendazole	DMSO	N2	D	1	q90.TOF	-157.534125594498	347.734125594499	2.31281941662979	0.00178096689164344	54.4469285266371	0.0147681414475968	-2.87705339398789	-129.734125594498	17.0595588778591	-95.6150078387798	-163.853243350216	NO	NO	del	N2
NA	2	Albendazole	DMSO	ECA883	D	10	q90.TOF	38.8695950813269	380.630404918674	2.53161633058167	0.00213387106064695	54.828454814697	0.00107799324710278	0.710002820642497	15.1695950813269	28.4025099720585	71.974615025444	-41.6354248627901	NO	NO	del	del
NA	2	Albendazole	DMSO	ECA920	D	11	q90.TOF	26.2614311198839	357.238568880117	2.37603455531557	0.00187965394893058	54.8418572360882	0.000433232730307836	0.479637503015827	20.5614311198842	29.8768262461691	80.3150836122223	-39.192221372454	NO	NO	F200Y	F200Y
NA	2	Albendazole	DMSO	ECA921	D	12	q90.TOF	17.5967331095267	364.003266890474	2.42102733501254	0.00195151450001104	54.8480550820133	0.000201978430636189	0.321397449068369	16.9967331095266	31.0551982499849	79.1071296094964	-45.1136633904431	NO	NO	F200Y	F200Y
NA	2	Albendazole	DMSO	ECA884	D	3	q90.TOF	19.4095362051955	327.190463794805	2.17618117378326	0.00157674874639157	54.846963181795	0.00019839733507953	0.354441048913551	14.8095362051955	29.0591732833639	72.9278827719233	-43.3088103615322	NO	NO	del	del
NA	2	Albendazole	DMSO	ECA917	D	4	q90.TOF	-3.07572878660024	340.075728786601	2.26188254407729	0.00170338372920434	54.8529510884349	5.3834634356761e-06	-0.0561700015827619	12.1242712133997	33.8575197897584	79.8393107929166	-55.5907683661172	NO	NO	F200Y	F200Y
NA	2	Albendazole	DMSO	ECA918	D	5	q90.TOF	59.7449238440049	321.255076155996	2.13670423216071	0.00152006170184699	54.7948850977853	0.00181199481541687	1.09098188253719	13.7949238440049	28.4817242747846	70.758372393574	-43.1685247055642	NO	NO	F200Y	F200Y
NA	2	Albendazole	DMSO	ECA919	D	6	q90.TOF	40.6676718106687	339.732328189332	2.2595985474529	0.00169994539115458	54.8261325953319	0.000939255609569613	0.742685527453008	12.7676718106687	31.2442513873392	75.256174585347	-49.7208309640096	NO	NO	F200Y	F200Y
NA	2	Albendazole	DMSO	ECA882	D	9	q90.TOF	-6.83809823271082	346.838098232712	2.30685983622729	0.00177180046846174	54.8523428625796	2.76820475830878e-05	-0.124883947057172	17.7119017672892	28.394499060292	74.5008998878731	-39.0770963532947	NO	NO	del	del
NA	2	Albendazole	DMSO	N2	E	1	q90.TOF	-162.734125594498	347.734125594499	2.31281941662979	0.00178096689164344	54.4195626646121	0.0157591873766092	-2.97202124677711	-129.734125594498	17.0595588778591	-95.6150078387798	-163.853243350216	NO	NO	del	N2
NA	2	Albendazole	DMSO	ECA920	E	11	q90.TOF	10.3614311198839	357.238568880117	2.37603455531557	0.00187965394893058	54.8513545046627	6.74409950775158e-05	0.18924067493979	20.5614311198842	29.8768262461691	80.3150836122223	-39.192221372454	NO	NO	F200Y	F200Y
NA	2	Albendazole	DMSO	ECA921	E	12	q90.TOF	42.3967331095267	364.003266890474	2.42102733501254	0.00195151450001104	54.8237822276909	0.00117248065415182	0.774359751064093	16.9967331095266	31.0551982499849	79.1071296094964	-45.1136633904431	NO	NO	F200Y	F200Y
NA	2	Albendazole	DMSO	ECA884	E	3	q90.TOF	38.0095362051955	327.190463794805	2.17618117378326	0.00157674874639157	54.8295470067872	0.00076083530876067	0.694099010860489	14.8095362051955	29.0591732833639	72.9278827719233	-43.3088103615322	NO	NO	del	del
NA	2	Albendazole	DMSO	ECA917	E	4	q90.TOF	67.2242712133998	340.075728786601	2.26188254407729	0.00170338372920434	54.7793717504637	0.0025716857497346	1.22767242577018	12.1242712133997	33.8575197897584	79.8393107929166	-55.5907683661172	NO	NO	F200Y	F200Y
NA	2	Albendazole	DMSO	ECA882	E	9	q90.TOF	35.3619017672892	346.838098232712	2.30685983622729	0.00177180046846174	54.8327113134153	0.000740284688509597	0.645813165862694	17.7119017672892	28.394499060292	74.5008998878731	-39.0770963532947	NO	NO	del	del
NA	2	Albendazole	DMSO	N2	F	1	q90.TOF	-101.734125594498	347.734125594499	2.31281941662979	0.00178096689164344	54.6840776396112	0.00615899516635911	-1.85797528136509	-129.734125594498	17.0595588778591	-95.6150078387798	-163.853243350216	NO	NO	del	N2
NA	2	Albendazole	DMSO	ECA883	F	10	q90.TOF	13.969595081327	380.630404918674	2.53161633058167	0.00213387106064695	54.8499219541328	0.000139239880958723	0.255172504118535	15.1695950813269	28.4025099720585	71.974615025444	-41.6354248627901	NO	NO	del	del
NA	2	Albendazole	DMSO	ECA920	F	11	q90.TOF	7.26143111988392	357.238568880117	2.37603455531557	0.00187965394893058	54.8522454402884	3.31229436126109e-05	0.132622425440687	20.5614311198842	29.8768262461691	80.3150836122223	-39.192221372454	NO	NO	F200Y	F200Y
NA	2	Albendazole	DMSO	ECA921	F	12	q90.TOF	16.9967331095266	364.003266890474	2.42102733501254	0.00195151450001104	54.8483936244341	0.000188439441820097	0.310438683697504	16.9967331095266	31.0551982499849	79.1071296094964	-45.1136633904431	NO	NO	F200Y	F200Y
NA	2	Albendazole	DMSO	ECA884	F	3	q90.TOF	28.8095362051955	327.190463794805	2.17618117378326	0.00157674874639157	54.8395723950323	0.000437097227678413	0.526096147962003	14.8095362051955	29.0591732833639	72.9278827719233	-43.3088103615322	NO	NO	del	del
NA	2	Albendazole	DMSO	ECA917	F	4	q90.TOF	-15.0757287866002	340.075728786601	2.26188254407729	0.00170338372920434	54.8493994463639	0.000129336863465894	-0.275318068840732	12.1242712133997	33.8575197897584	79.8393107929166	-55.5907683661172	NO	NO	F200Y	F200Y
NA	2	Albendazole	DMSO	ECA919	F	6	q90.TOF	52.2676718106687	339.732328189332	2.2595985474529	0.00169994539115458	54.8085435674125	0.00155149895798006	0.954528294321084	12.7676718106687	31.2442513873392	75.256174585347	-49.7208309640096	NO	NO	F200Y	F200Y
NA	2	Albendazole	DMSO	ECA882	F	9	q90.TOF	28.5619017672892	346.838098232712	2.30685983622729	0.00177180046846174	54.8398014706337	0.000482949568538453	0.521625005486981	17.7119017672892	28.394499060292	74.5008998878731	-39.0770963532947	NO	NO	del	del
NA	2	Albendazole	DMSO	N2	G	1	q90.TOF	-111.934125594498	347.734125594499	2.31281941662979	0.00178096689164344	54.6484179932104	0.00745592570642608	-2.04425837722087	-129.734125594498	17.0595588778591	-95.6150078387798	-163.853243350216	NO	NO	del	N2
NA	2	Albendazole	DMSO	ECA920	G	11	q90.TOF	34.1614311198839	357.238568880117	2.37603455531557	0.00187965394893058	54.8340706671601	0.000733088815262166	0.623922719481281	20.5614311198842	29.8768262461691	80.3150836122223	-39.192221372454	NO	NO	F200Y	F200Y
NA	2	Albendazole	DMSO	ECA921	G	12	q90.TOF	45.9967331095266	364.003266890474	2.42102733501254	0.00195151450001104	54.8185893920456	0.00138005016620542	0.840112343289277	16.9967331095266	31.0551982499849	79.1071296094964	-45.1136633904431	NO	NO	F200Y	F200Y
NA	2	Albendazole	DMSO	ECA884	G	3	q90.TOF	45.4095362051955	327.190463794805	2.17618117378326	0.00157674874639157	54.8194779314857	0.0010859245482168	0.829231748409272	14.8095362051955	29.0591732833639	72.9278827719233	-43.3088103615322	NO	NO	del	del
NA	2	Albendazole	DMSO	ECA882	G	9	q90.TOF	56.3619017672892	346.838098232712	2.30685983622729	0.00177180046846174	54.8012817566361	0.0018806103306264	1.02933542584651	17.7119017672892	28.394499060292	74.5008998878731	-39.0770963532947	NO	NO	del	del
NA	4	Albendazole	DMSO	N2	A	1	q90.TOF	-105.334125594498	347.734125594499	2.31281941662979	0.00178096689164344	54.671883260799	0.00660259621724748	-1.92372225637301	-129.734125594498	17.0595588778591	-95.6150078387798	-163.853243350216	NO	NO	del	N2
NA	4	Albendazole	DMSO	ECA883	A	10	q90.TOF	-5.5304049186731	380.630404918674	2.53161633058167	0.00213387106064695	54.8526064234157	2.1822769607769e-05	-0.101019912436376	15.1695950813269	28.4025099720585	71.974615025444	-41.6354248627901	NO	NO	del	del
NA	4	Albendazole	DMSO	ECA920	A	11	q90.TOF	59.0614311198839	357.238568880117	2.37603455531557	0.00187965394893058	54.7961897575534	0.00219125244346473	1.07869511061923	20.5614311198842	29.8768262461691	80.3150836122223	-39.192221372454	NO	NO	F200Y	F200Y
NA	4	Albendazole	DMSO	ECA921	A	12	q90.TOF	44.9967331095266	364.003266890474	2.42102733501254	0.00195151450001104	54.8200743248729	0.00132069601371527	0.821847734337836	16.9967331095266	31.0551982499849	79.1071296094964	-45.1136633904431	NO	NO	F200Y	F200Y
NA	4	Albendazole	DMSO	ECA884	A	3	q90.TOF	39.8095362051955	327.190463794805	2.17618117378326	0.00157674874639157	54.8272623538456	0.000834602640251808	0.726969136210193	14.8095362051955	29.0591732833639	72.9278827719233	-43.3088103615322	NO	NO	del	del
NA	4	Albendazole	DMSO	ECA917	A	4	q90.TOF	-9.47572878660021	340.075728786601	2.26188254407729	0.00170338372920434	54.8516412983389	5.10964745701722e-05	-0.173048970787012	12.1242712133997	33.8575197897584	79.8393107929166	-55.5907683661172	NO	NO	F200Y	F200Y
NA	4	Albendazole	DMSO	ECA918	A	5	q90.TOF	47.5449238440049	321.255076155996	2.13670423216071	0.00152006170184699	54.8162419108318	0.00114752786235923	0.868201801643516	13.7949238440049	28.4817242747846	70.758372393574	-43.1685247055642	NO	NO	F200Y	F200Y
NA	4	Albendazole	DMSO	ECA919	A	6	q90.TOF	64.6676718106687	339.732328189332	2.2595985474529	0.00169994539115458	54.7848770760496	0.00237497820473861	1.18098090718006	12.7676718106687	31.2442513873392	75.256174585347	-49.7208309640096	NO	NO	F200Y	F200Y
NA	4	Albendazole	DMSO	ECA882	A	9	q90.TOF	36.0619017672892	346.838098232712	2.30685983622729	0.00177180046846174	54.8318957520096	0.000769883110253085	0.658597241195488	17.7119017672892	28.394499060292	74.5008998878731	-39.0770963532947	NO	NO	del	del
NA	4	Albendazole	DMSO	N2	B	1	q90.TOF	-110.434125594498	347.734125594499	2.31281941662979	0.00178096689164344	54.6538770911404	0.00725743481162604	-2.01686380430091	-129.734125594498	17.0595588778591	-95.6150078387798	-163.853243350216	NO	NO	del	N2
NA	4	Albendazole	DMSO	ECA883	B	10	q90.TOF	47.9695950813271	380.630404918674	2.53161633058167	0.00213387106064695	54.8155571248149	0.00164182971838366	0.876225948368124	15.1695950813269	28.4025099720585	71.974615025444	-41.6354248627901	NO	NO	del	del
NA	4	Albendazole	DMSO	ECA920	B	11	q90.TOF	39.7614311198839	357.238568880117	2.37603455531557	0.00187965394893058	54.8273169615113	0.000993135476480692	0.726200847608691	20.5614311198842	29.8768262461691	80.3150836122223	-39.192221372454	NO	NO	F200Y	F200Y
NA	4	Albendazole	DMSO	ECA921	B	12	q90.TOF	-14.7032668904733	364.003266890474	2.42102733501254	0.00195151450001104	54.8495794296054	0.000141016061279816	-0.268549420063157	16.9967331095266	31.0551982499849	79.1071296094964	-45.1136633904431	NO	NO	F200Y	F200Y
NA	4	Albendazole	DMSO	ECA884	B	3	q90.TOF	13.4095362051955	327.190463794805	2.17618117378326	0.00157674874639157	54.8501737325982	9.46963048675714e-05	0.244873964414538	14.8095362051955	29.0591732833639	72.9278827719233	-43.3088103615322	NO	NO	del	del
NA	4	Albendazole	DMSO	ECA917	B	4	q90.TOF	10.9242712133999	340.075728786601	2.26188254407729	0.00170338372920434	54.8511594658881	6.79126442293734e-05	0.199502743551538	12.1242712133997	33.8575197897584	79.8393107929166	-55.5907683661172	NO	NO	F200Y	F200Y
NA	4	Albendazole	DMSO	ECA918	B	5	q90.TOF	-26.055076155995	321.255076155996	2.13670423216071	0.00152006170184699	54.8420373160629	0.000344619319687113	-0.475782948665849	13.7949238440049	28.4817242747846	70.758372393574	-43.1685247055642	NO	NO	F200Y	F200Y
NA	4	Albendazole	DMSO	ECA919	B	6	q90.TOF	-24.9323281893311	339.732328189332	2.2595985474529	0.00169994539115458	54.8429688956323	0.000353029377719873	-0.455321843800932	12.7676718106687	31.2442513873392	75.256174585347	-49.7208309640096	NO	NO	F200Y	F200Y
NA	4	Albendazole	DMSO	ECA882	B	9	q90.TOF	-4.33809823271082	346.838098232712	2.30685983622729	0.00177180046846174	54.8527984683267	1.11410546396951e-05	-0.0792265351543365	17.7119017672892	28.394499060292	74.5008998878731	-39.0770963532947	NO	NO	del	del
NA	4	Albendazole	DMSO	N2	C	1	q90.TOF	-136.234125594498	347.734125594499	2.31281941662979	0.00178096689164344	54.5496255415296	0.0110445586844368	-2.48805045852435	-129.734125594498	17.0595588778591	-95.6150078387798	-163.853243350216	NO	NO	del	N2
NA	4	Albendazole	DMSO	ECA883	C	10	q90.TOF	47.8695950813269	380.630404918674	2.53161633058167	0.00213387106064695	54.8157135650209	0.00163499156020324	0.874399320590917	15.1695950813269	28.4025099720585	71.974615025444	-41.6354248627901	NO	NO	del	del
NA	4	Albendazole	DMSO	ECA920	C	11	q90.TOF	36.7614311198839	357.238568880117	2.37603455531557	0.00187965394893058	54.831062374412	0.000848924956873252	0.671408993254721	20.5614311198842	29.8768262461691	80.3150836122223	-39.192221372454	NO	NO	F200Y	F200Y
NA	4	Albendazole	DMSO	ECA921	C	12	q90.TOF	32.9967331095266	364.003266890474	2.42102733501254	0.00195151450001104	54.8353454030125	0.000710203465682387	0.602672426920551	16.9967331095266	31.0551982499849	79.1071296094964	-45.1136633904431	NO	NO	F200Y	F200Y
NA	4	Albendazole	DMSO	ECA884	C	3	q90.TOF	35.8095362051955	327.190463794805	2.17618117378326	0.00157674874639157	54.8321957106682	0.000675309580115483	0.653924413210851	14.8095362051955	29.0591732833639	72.9278827719233	-43.3088103615322	NO	NO	del	del
NA	4	Albendazole	DMSO	ECA917	C	4	q90.TOF	-2.07572878660024	340.075728786601	2.26188254407729	0.00170338372920434	54.8530350831914	2.45192346276331e-06	-0.0379076626445978	12.1242712133997	33.8575197897584	79.8393107929166	-55.5907683661172	NO	NO	F200Y	F200Y
NA	4	Albendazole	DMSO	ECA918	C	5	q90.TOF	-18.455076155995	321.255076155996	2.13670423216071	0.00152006170184699	54.8475527525636	0.000172896662635056	-0.337001914666512	13.7949238440049	28.4817242747846	70.758372393574	-43.1685247055642	NO	NO	F200Y	F200Y
NA	4	Albendazole	DMSO	ECA919	C	6	q90.TOF	0.467671810668673	339.732328189332	2.2595985474529	0.00169994539115458	54.853101769662	1.24213146625736e-07	0.00854076641019435	12.7676718106687	31.2442513873392	75.256174585347	-49.7208309640096	NO	NO	F200Y	F200Y
NA	4	Albendazole	DMSO	ECA882	C	9	q90.TOF	28.0619017672891	346.838098232712	2.30685983622729	0.00177180046846174	54.8402632382614	0.000466188697564297	0.512493523106412	17.7119017672892	28.394499060292	74.5008998878731	-39.0770963532947	NO	NO	del	del
NA	4	Albendazole	DMSO	N2	D	1	q90.TOF	-151.734125594498	347.734125594499	2.31281941662979	0.00178096689164344	54.4763882457312	0.0137007102737537	-2.77112771203068	-129.734125594498	17.0595588778591	-95.6150078387798	-163.853243350216	NO	NO	del	N2
NA	4	Albendazole	DMSO	ECA883	D	10	q90.TOF	58.169595081327	380.630404918674	2.53161633058167	0.00213387106064695	54.7978824339209	0.00241428251315917	1.062541981643	15.1695950813269	28.4025099720585	71.974615025444	-41.6354248627901	NO	NO	del	del
NA	4	Albendazole	DMSO	ECA920	D	11	q90.TOF	67.961431119884	357.238568880117	2.37603455531557	0.00187965394893058	54.7777313699041	0.00290141273030471	1.24124427853601	20.5614311198842	29.8768262461691	80.3150836122223	-39.192221372454	NO	NO	F200Y	F200Y
NA	4	Albendazole	DMSO	ECA921	D	12	q90.TOF	-6.50326689047336	364.003266890474	2.42102733501254	0.00195151450001104	54.8524155805989	2.75869732869241e-05	-0.118779626661346	16.9967331095266	31.0551982499849	79.1071296094964	-45.1136633904431	NO	NO	F200Y	F200Y
NA	4	Albendazole	DMSO	ECA884	D	3	q90.TOF	41.8095362051955	327.190463794805	2.17618117378326	0.00157674874639157	54.8245997722497	0.000920568729198125	0.763491497709864	14.8095362051955	29.0591732833639	72.9278827719233	-43.3088103615322	NO	NO	del	del
NA	4	Albendazole	DMSO	ECA917	D	4	q90.TOF	7.72427121339972	340.075728786601	2.26188254407729	0.00170338372920434	54.8521324989233	3.39532007692507e-05	0.14106325894941	12.1242712133997	33.8575197897584	79.8393107929166	-55.5907683661172	NO	NO	F200Y	F200Y
NA	4	Albendazole	DMSO	ECA918	D	5	q90.TOF	-10.7550761559951	321.255076155996	2.13670423216071	0.00152006170184699	54.8512196216815	5.87194402348484e-05	-0.196394814430343	13.7949238440049	28.4817242747846	70.758372393574	-43.1685247055642	NO	NO	F200Y	F200Y
NA	4	Albendazole	DMSO	ECA919	D	6	q90.TOF	5.26767181066868	339.732328189332	2.2595985474529	0.00169994539115458	54.8526528980408	1.575878013074e-05	0.0961998423556052	12.7676718106687	31.2442513873392	75.256174585347	-49.7208309640096	NO	NO	F200Y	F200Y
NA	4	Albendazole	DMSO	ECA882	D	9	q90.TOF	21.3619017672892	346.838098232712	2.30685983622729	0.00177180046846174	54.8456638405439	0.000270151490100959	0.390131659206814	17.7119017672892	28.394499060292	74.5008998878731	-39.0770963532947	NO	NO	del	del
NA	4	Albendazole	DMSO	N2	E	1	q90.TOF	-144.534125594498	347.734125594499	2.31281941662979	0.00178096689164344	54.5114009692141	0.0124313229406628	-2.63963376201484	-129.734125594498	17.0595588778591	-95.6150078387798	-163.853243350216	NO	NO	del	N2
NA	4	Albendazole	DMSO	ECA883	E	10	q90.TOF	38.769595081327	380.630404918674	2.53161633058167	0.00213387106064695	54.8285815169053	0.00107245366499206	0.708176192865293	15.1695950813269	28.4025099720585	71.974615025444	-41.6354248627901	NO	NO	del	del
NA	4	Albendazole	DMSO	ECA920	E	11	q90.TOF	35.2614311198839	357.238568880117	2.37603455531557	0.00187965394893058	54.8328248660448	0.000781059915739086	0.644013066077736	20.5614311198842	29.8768262461691	80.3150836122223	-39.192221372454	NO	NO	F200Y	F200Y
NA	4	Albendazole	DMSO	ECA921	E	12	q90.TOF	35.5967331095268	364.003266890474	2.42102733501254	0.00195151450001104	54.8324357756401	0.000826534876933185	0.650160410194299	16.9967331095266	31.0551982499849	79.1071296094964	-45.1136633904431	NO	NO	F200Y	F200Y
NA	4	Albendazole	DMSO	ECA884	E	3	q90.TOF	-10.6904637948045	327.190463794805	2.17618117378326	0.00157674874639157	54.8512421055141	6.01864339997735e-05	-0.195220491656496	14.8095362051955	29.0591732833639	72.9278827719233	-43.3088103615322	NO	NO	del	del
NA	4	Albendazole	DMSO	ECA917	E	4	q90.TOF	-4.17572878660026	340.075728786601	2.26188254407729	0.00170338372920434	54.852821029291	9.92270911114092e-06	-0.0762585744147429	12.1242712133997	33.8575197897584	79.8393107929166	-55.5907683661172	NO	NO	F200Y	F200Y
NA	4	Albendazole	DMSO	ECA918	E	5	q90.TOF	-0.455076155995052	321.255076155996	2.13670423216071	0.00152006170184699	54.8531019597766	1.0512913447491e-07	-0.00830999203650485	13.7949238440049	28.4817242747846	70.758372393574	-43.1685247055642	NO	NO	F200Y	F200Y
NA	4	Albendazole	DMSO	ECA919	E	6	q90.TOF	6.5676718106687	339.732328189332	2.2595985474529	0.00169994539115458	54.8524020281951	2.449672702845e-05	0.119940842090821	12.7676718106687	31.2442513873392	75.256174585347	-49.7208309640096	NO	NO	F200Y	F200Y
NA	4	Albendazole	DMSO	ECA882	E	9	q90.TOF	17.8619017672892	346.838098232712	2.30685983622729	0.00177180046846174	54.8479026582394	0.000188878677540786	0.326211282542844	17.7119017672892	28.394499060292	74.5008998878731	-39.0770963532947	NO	NO	del	del
NA	4	Albendazole	DMSO	N2	F	1	q90.TOF	-150.734125594498	347.734125594499	2.31281941662979	0.00178096689164344	54.4813542584266	0.0135207169713343	-2.75286466341737	-129.734125594498	17.0595588778591	-95.6150078387798	-163.853243350216	NO	NO	del	N2
NA	4	Albendazole	DMSO	ECA883	F	10	q90.TOF	10.3695950813269	380.630404918674	2.53161633058167	0.00213387106064695	54.8513512977544	7.67219448912646e-05	0.189413904139167	15.1695950813269	28.4025099720585	71.974615025444	-41.6354248627901	NO	NO	del	del
NA	4	Albendazole	DMSO	ECA920	F	11	q90.TOF	39.1614311198841	357.238568880117	2.37603455531557	0.00187965394893058	54.8280895586452	0.000963388792576376	0.715242476737901	20.5614311198842	29.8768262461691	80.3150836122223	-39.192221372454	NO	NO	F200Y	F200Y
NA	4	Albendazole	DMSO	ECA921	F	12	q90.TOF	12.9967331095266	364.003266890474	2.42102733501254	0.00195151450001104	54.850350419422	0.000110181657315516	0.237380247891743	16.9967331095266	31.0551982499849	79.1071296094964	-45.1136633904431	NO	NO	F200Y	F200Y
NA	4	Albendazole	DMSO	ECA884	F	3	q90.TOF	26.4095362051955	327.190463794805	2.17618117378326	0.00157674874639157	54.8417334460658	0.000367305191819494	0.482269314162399	14.8095362051955	29.0591732833639	72.9278827719233	-43.3088103615322	NO	NO	del	del
NA	4	Albendazole	DMSO	ECA917	F	4	q90.TOF	29.3242712133999	340.075728786601	2.26188254407729	0.00170338372920434	54.8390826524014	0.000489350625830174	0.535529780013759	12.1242712133997	33.8575197897584	79.8393107929166	-55.5907683661172	NO	NO	F200Y	F200Y
NA	4	Albendazole	DMSO	ECA918	F	5	q90.TOF	-13.7550761559951	321.255076155996	2.13670423216071	0.00152006170184699	54.850020872411	9.60463633116506e-05	-0.251176801535344	13.7949238440049	28.4817242747846	70.758372393574	-43.1685247055642	NO	NO	F200Y	F200Y
NA	4	Albendazole	DMSO	ECA919	F	6	q90.TOF	42.467671810669	339.732328189332	2.2595985474529	0.00169994539115458	54.8236914078152	0.00102424082478146	0.775557680932542	12.7676718106687	31.2442513873392	75.256174585347	-49.7208309640096	NO	NO	F200Y	F200Y
NA	4	Albendazole	DMSO	ECA882	F	9	q90.TOF	20.7619017672892	346.838098232712	2.30685983622729	0.00177180046846174	54.8460760206651	0.000255188914111819	0.379173880350134	17.7119017672892	28.394499060292	74.5008998878731	-39.0770963532947	NO	NO	del	del
NA	4	Albendazole	DMSO	N2	G	1	q90.TOF	-127.634125594498	347.734125594499	2.31281941662979	0.00178096689164344	54.5868220266702	0.00969415958424477	-2.33098824044987	-129.734125594498	17.0595588778591	-95.6150078387798	-163.853243350216	NO	NO	del	N2
NA	4	Albendazole	DMSO	ECA883	G	10	q90.TOF	43.3695950813269	380.630404918674	2.53161633058167	0.00213387106064695	54.8224150648842	0.00134204396111941	0.792201070616707	15.1695950813269	28.4025099720585	71.974615025444	-41.6354248627901	NO	NO	del	del
NA	4	Albendazole	DMSO	ECA920	G	11	q90.TOF	-10.2385688801161	357.238568880117	2.37603455531557	0.00187965394893058	54.8513957806241	6.58510939049757e-05	-0.186996724957469	20.5614311198842	29.8768262461691	80.3150836122223	-39.192221372454	NO	NO	F200Y	F200Y
NA	4	Albendazole	DMSO	ECA921	G	12	q90.TOF	38.3967331095267	364.003266890474	2.42102733501254	0.00195151450001104	54.8290554573964	0.000961677487136314	0.70130131525833	16.9967331095266	31.0551982499849	79.1071296094964	-45.1136633904431	NO	NO	F200Y	F200Y
NA	4	Albendazole	DMSO	ECA884	G	3	q90.TOF	14.8095362051955	327.190463794805	2.17618117378326	0.00157674874639157	54.8495296187994	0.000115501715319084	0.270439617464307	14.8095362051955	29.0591732833639	72.9278827719233	-43.3088103615322	NO	NO	del	del
NA	4	Albendazole	DMSO	ECA917	G	4	q90.TOF	-45.8757287866002	340.075728786601	2.26188254407729	0.00170338372920434	54.8187793498922	0.00119765476334553	-0.837798108136188	12.1242712133997	33.8575197897584	79.8393107929166	-55.5907683661172	NO	NO	F200Y	F200Y
NA	4	Albendazole	DMSO	ECA918	G	5	q90.TOF	45.844923844005	321.255076155996	2.13670423216071	0.00152006170184699	54.8188317435039	0.0010669337130732	0.83715867561735	13.7949238440049	28.4817242747846	70.758372393574	-43.1685247055642	NO	NO	F200Y	F200Y
NA	4	Albendazole	DMSO	ECA919	G	6	q90.TOF	43.6676718106688	339.732328189332	2.2595985474529	0.00169994539115458	54.822005157966	0.00108294213757365	0.797472449918892	12.7676718106687	31.2442513873392	75.256174585347	-49.7208309640096	NO	NO	F200Y	F200Y
NA	4	Albendazole	DMSO	ECA882	G	9	q90.TOF	21.0619017672894	346.838098232712	2.30685983622729	0.00177180046846174	54.8458713987371	0.00026261692139074	0.384652769778478	17.7119017672892	28.394499060292	74.5008998878731	-39.0770963532947	NO	NO	del	del
NA	6	Albendazole	DMSO	ECA883	A	10	q90.TOF	22.769595081327	380.630404918674	2.53161633058167	0.00213387106064695	54.844647630018	0.000369918986371342	0.415915748512546	15.1695950813269	28.4025099720585	71.974615025444	-41.6354248627901	NO	NO	del	del
NA	6	Albendazole	DMSO	ECA920	A	11	q90.TOF	-15.7385688801161	357.238568880117	2.37603455531557	0.00187965394893058	54.8490656804248	0.000155601922767014	-0.287448457939746	20.5614311198842	29.8768262461691	80.3150836122223	-39.192221372454	NO	NO	F200Y	F200Y
NA	6	Albendazole	DMSO	ECA884	A	3	q90.TOF	29.1095362051955	327.190463794805	2.17618117378326	0.00157674874639157	54.8392890489542	0.000446247802385054	0.531574502186954	14.8095362051955	29.0591732833639	72.9278827719233	-43.3088103615322	NO	NO	del	del
NA	6	Albendazole	DMSO	ECA917	A	4	q90.TOF	41.2242712133998	340.075728786601	2.26188254407729	0.00170338372920434	54.8253889328134	0.000967100630304	0.752851613377911	12.1242712133997	33.8575197897584	79.8393107929166	-55.5907683661172	NO	NO	F200Y	F200Y
NA	6	Albendazole	DMSO	ECA918	A	5	q90.TOF	13.4449238440048	321.255076155996	2.13670423216071	0.00152006170184699	54.8501584061403	9.17638486952941e-05	0.245513214883332	13.7949238440049	28.4817242747846	70.758372393574	-43.1685247055642	NO	NO	F200Y	F200Y
NA	6	Albendazole	DMSO	ECA919	A	6	q90.TOF	19.2676718106687	339.732328189332	2.2595985474529	0.00169994539115458	54.8470518976929	0.000210835460983581	0.351872147196386	12.7676718106687	31.2442513873392	75.256174585347	-49.7208309640096	NO	NO	F200Y	F200Y
NA	6	Albendazole	DMSO	ECA882	A	9	q90.TOF	0.761901767289204	346.838098232712	2.30685983622729	0.00177180046846174	54.8530958702153	3.4365724329504e-07	0.0139145851274487	17.7119017672892	28.394499060292	74.5008998878731	-39.0770963532947	NO	NO	del	del
NA	6	Albendazole	DMSO	N2	B	1	q90.TOF	-133.534125594498	347.734125594499	2.31281941662979	0.00178096689164344	54.5615673863498	0.0106111165257405	-2.43874022726841	-129.734125594498	17.0595588778591	-95.6150078387798	-163.853243350216	NO	NO	del	N2
NA	6	Albendazole	DMSO	ECA883	B	10	q90.TOF	10.3695950813269	380.630404918674	2.53161633058167	0.00213387106064695	54.8513512977544	7.67219448912646e-05	0.189413904139167	15.1695950813269	28.4025099720585	71.974615025444	-41.6354248627901	NO	NO	del	del
NA	6	Albendazole	DMSO	ECA920	B	11	q90.TOF	19.7614311198839	357.238568880117	2.37603455531557	0.00187965394893058	54.8467365030122	0.000245313397267866	0.360921818582227	20.5614311198842	29.8768262461691	80.3150836122223	-39.192221372454	NO	NO	F200Y	F200Y
NA	6	Albendazole	DMSO	ECA921	B	12	q90.TOF	-20.0032668904734	364.003266890474	2.42102733501254	0.00195151450001104	54.8465791894115	0.000261001352701103	-0.365351847505792	16.9967331095266	31.0551982499849	79.1071296094964	-45.1136633904431	NO	NO	F200Y	F200Y
NA	6	Albendazole	DMSO	ECA884	B	3	q90.TOF	13.3095362051955	327.190463794805	2.17618117378326	0.00157674874639157	54.8502172948668	9.32891986070113e-05	0.243047846339554	14.8095362051955	29.0591732833639	72.9278827719233	-43.3088103615322	NO	NO	del	del
NA	6	Albendazole	DMSO	ECA917	B	4	q90.TOF	-20.6757287866002	340.075728786601	2.26188254407729	0.00170338372920434	54.8461347318792	0.000243269322904448	-0.377587166894451	12.1242712133997	33.8575197897584	79.8393107929166	-55.5907683661172	NO	NO	F200Y	F200Y
NA	6	Albendazole	DMSO	ECA918	B	5	q90.TOF	-11.1550761559951	321.255076155996	2.13670423216071	0.00152006170184699	54.8510767446893	6.31684188161343e-05	-0.203699079377677	13.7949238440049	28.4817242747846	70.758372393574	-43.1685247055642	NO	NO	F200Y	F200Y
NA	6	Albendazole	DMSO	ECA919	B	6	q90.TOF	17.3676718106688	339.732328189332	2.2595985474529	0.00169994539115458	54.8481869528607	0.000171304347486028	0.317173762967996	12.7676718106687	31.2442513873392	75.256174585347	-49.7208309640096	NO	NO	F200Y	F200Y
NA	6	Albendazole	DMSO	ECA882	B	9	q90.TOF	6.96190176728925	346.838098232712	2.30685983622729	0.00177180046846174	54.8523150033437	2.86934865245801e-05	0.127144966646482	17.7119017672892	28.394499060292	74.5008998878731	-39.0770963532947	NO	NO	del	del
NA	6	Albendazole	DMSO	N2	C	1	q90.TOF	-137.134125594498	347.734125594499	2.31281941662979	0.00178096689164344	54.5455912154187	0.0111909674685099	-2.50448720227633	-129.734125594498	17.0595588778591	-95.6150078387798	-163.853243350216	NO	NO	del	N2
NA	6	Albendazole	DMSO	ECA883	C	10	q90.TOF	2.169595081327	380.630404918674	2.53161633058167	0.00213387106064695	54.8530285526413	3.35856209815748e-06	0.0396304264083852	15.1695950813269	28.4025099720585	71.974615025444	-41.6354248627901	NO	NO	del	del
NA	6	Albendazole	DMSO	ECA920	C	11	q90.TOF	20.5614311198842	357.238568880117	2.37603455531557	0.00187965394893058	54.8462103746674	0.000265577427286112	0.37553297974329	20.5614311198842	29.8768262461691	80.3150836122223	-39.192221372454	NO	NO	F200Y	F200Y
NA	6	Albendazole	DMSO	ECA921	C	12	q90.TOF	-11.0032668904734	364.003266890474	2.42102733501254	0.00195151450001104	54.851130730844	7.89740105603568e-05	-0.200970366942828	16.9967331095266	31.0551982499849	79.1071296094964	-45.1136633904431	NO	NO	F200Y	F200Y
NA	6	Albendazole	DMSO	ECA884	C	3	q90.TOF	66.6095362051956	327.190463794805	2.17618117378326	0.00157674874639157	54.7807241786824	0.00233656753319725	1.21636878030578	14.8095362051955	29.0591732833639	72.9278827719233	-43.3088103615322	NO	NO	del	del
NA	6	Albendazole	DMSO	ECA917	C	4	q90.TOF	24.9242712133998	340.075728786601	2.26188254407729	0.00170338372920434	54.8429754115438	0.000353517265915783	0.455175488685835	12.1242712133997	33.8575197897584	79.8393107929166	-55.5907683661172	NO	NO	F200Y	F200Y
NA	6	Albendazole	DMSO	ECA918	C	5	q90.TOF	-24.0550761559951	321.255076155996	2.13670423216071	0.00152006170184699	54.8436714148301	0.000293743590671987	-0.439261623929184	13.7949238440049	28.4817242747846	70.758372393574	-43.1685247055642	NO	NO	F200Y	F200Y
NA	6	Albendazole	DMSO	ECA919	C	6	q90.TOF	-3.23232818933132	339.732328189332	2.2595985474529	0.00169994539115458	54.8529349822629	5.93357008893003e-06	-0.0590297712977261	12.7676718106687	31.2442513873392	75.256174585347	-49.7208309640096	NO	NO	F200Y	F200Y
NA	6	Albendazole	DMSO	ECA882	C	9	q90.TOF	5.96190176728919	346.838098232712	2.30685983622729	0.00177180046846174	54.8525257432073	2.10424920658243e-05	0.108882001885347	17.7119017672892	28.394499060292	74.5008998878731	-39.0770963532947	NO	NO	del	del
NA	6	Albendazole	DMSO	N2	D	1	q90.TOF	-118.034125594498	347.734125594499	2.31281941662979	0.00178096689164344	54.6254529368057	0.00829070999669302	-2.15566297376207	-129.734125594498	17.0595588778591	-95.6150078387798	-163.853243350216	NO	NO	del	N2
NA	6	Albendazole	DMSO	ECA883	D	10	q90.TOF	24.169595081327	380.630404918674	2.53161633058167	0.00213387106064695	54.8435755102136	0.000416806762583408	0.441488537393412	15.1695950813269	28.4025099720585	71.974615025444	-41.6354248627901	NO	NO	del	del
NA	6	Albendazole	DMSO	ECA920	D	11	q90.TOF	57.6614311198843	357.238568880117	2.37603455531557	0.00187965394893058	54.7988573661057	0.00208860019998536	1.05312557858738	20.5614311198842	29.8768262461691	80.3150836122223	-39.192221372454	NO	NO	F200Y	F200Y
NA	6	Albendazole	DMSO	ECA921	D	12	q90.TOF	26.1967331095267	364.003266890474	2.42102733501254	0.00195151450001104	54.841911789432	0.00044764647635842	0.478473086050757	16.9967331095266	31.0551982499849	79.1071296094964	-45.1136633904431	NO	NO	F200Y	F200Y
NA	6	Albendazole	DMSO	ECA884	D	3	q90.TOF	-16.3904637948045	327.190463794805	2.17618117378326	0.00157674874639157	54.8487254186674	0.000141477704279135	-0.299309221930559	14.8095362051955	29.0591732833639	72.9278827719233	-43.3088103615322	NO	NO	del	del
NA	6	Albendazole	DMSO	ECA917	D	4	q90.TOF	18.1242712133997	340.075728786601	2.26188254407729	0.00170338372920434	54.8477490534033	0.000186933353785169	0.330991583906317	12.1242712133997	33.8575197897584	79.8393107929166	-55.5907683661172	NO	NO	F200Y	F200Y
NA	6	Albendazole	DMSO	ECA918	D	5	q90.TOF	26.944923844005	321.255076155996	2.13670423216071	0.00152006170184699	54.8412683208347	0.000368560550463838	0.492032156855842	13.7949238440049	28.4817242747846	70.758372393574	-43.1685247055642	NO	NO	F200Y	F200Y
NA	6	Albendazole	DMSO	ECA919	D	6	q90.TOF	59.7676718106687	339.732328189332	2.2595985474529	0.00169994539115458	54.7948302266067	0.00202870011847358	1.09149560048579	12.7676718106687	31.2442513873392	75.256174585347	-49.7208309640096	NO	NO	F200Y	F200Y
NA	6	Albendazole	DMSO	ECA882	D	9	q90.TOF	10.1619017672892	346.838098232712	2.30685983622729	0.00177180046846174	54.8514214696501	6.1133255663524e-05	0.18558645388211	17.7119017672892	28.394499060292	74.5008998878731	-39.0770963532947	NO	NO	del	del
NA	6	Albendazole	DMSO	N2	E	1	q90.TOF	-135.134125594498	347.734125594499	2.31281941662979	0.00178096689164344	54.5545199092529	0.010866923794618	-2.46796110504971	-129.734125594498	17.0595588778591	-95.6150078387798	-163.853243350216	NO	NO	del	N2
NA	6	Albendazole	DMSO	ECA883	E	10	q90.TOF	4.56959508132698	380.630404918674	2.53161633058167	0.00213387106064695	54.8527647196616	1.48988052730438e-05	0.0834694930612968	15.1695950813269	28.4025099720585	71.974615025444	-41.6354248627901	NO	NO	del	del
NA	6	Albendazole	DMSO	ECA920	E	11	q90.TOF	-35.838568880116	357.238568880117	2.37603455531557	0.00187965394893058	54.8321554283084	0.000806836986960607	-0.654553882111342	20.5614311198842	29.8768262461691	80.3150836122223	-39.192221372454	NO	NO	F200Y	F200Y
NA	6	Albendazole	DMSO	ECA921	E	12	q90.TOF	-18.2032668904733	364.003266890474	2.42102733501254	0.00195151450001104	54.8477009146583	0.000216142202396273	-0.332475551393199	16.9967331095266	31.0551982499849	79.1071296094964	-45.1136633904431	NO	NO	F200Y	F200Y
NA	6	Albendazole	DMSO	ECA884	E	3	q90.TOF	-32.1904637948045	327.190463794805	2.17618117378326	0.00157674874639157	54.8362091984493	0.000545707580085428	-0.587835877777958	14.8095362051955	29.0591732833639	72.9278827719233	-43.3088103615322	NO	NO	del	del
NA	6	Albendazole	DMSO	ECA917	E	4	q90.TOF	-23.0757287866002	340.075728786601	2.26188254407729	0.00170338372920434	54.8444224041117	0.000303023663850412	-0.421416780346045	12.1242712133997	33.8575197897584	79.8393107929166	-55.5907683661172	NO	NO	F200Y	F200Y
NA	6	Albendazole	DMSO	ECA918	E	5	q90.TOF	17.3449238440051	321.255076155996	2.13670423216071	0.00152006170184699	54.8482007128795	0.00015272133847495	0.316729798119839	13.7949238440049	28.4817242747846	70.758372393574	-43.1685247055642	NO	NO	F200Y	F200Y
NA	6	Albendazole	DMSO	ECA919	E	6	q90.TOF	7.96767181066873	339.732328189332	2.2595985474529	0.00169994539115458	54.852070225519	3.60535514710478e-05	0.145508072574899	12.7676718106687	31.2442513873392	75.256174585347	-49.7208309640096	NO	NO	F200Y	F200Y
NA	6	Albendazole	DMSO	ECA882	E	9	q90.TOF	27.5619017672892	346.838098232712	2.30685983622729	0.00177180046846174	54.8407168470944	0.000449723830566002	0.503362040725847	17.7119017672892	28.394499060292	74.5008998878731	-39.0770963532947	NO	NO	del	del
NA	6	Albendazole	DMSO	N2	F	1	q90.TOF	-132.734125594498	347.734125594499	2.31281941662979	0.00178096689164344	54.5650593102377	0.0104843554480471	-2.42412978837776	-129.734125594498	17.0595588778591	-95.6150078387798	-163.853243350216	NO	NO	del	N2
NA	6	Albendazole	DMSO	ECA883	F	10	q90.TOF	4.46959508132695	380.630404918674	2.53161633058167	0.00213387106064695	54.8527794645211	1.42538560403751e-05	0.0816428652840917	15.1695950813269	28.4025099720585	71.974615025444	-41.6354248627901	NO	NO	del	del
NA	6	Albendazole	DMSO	ECA920	F	11	q90.TOF	-29.938568880116	357.238568880117	2.37603455531557	0.00187965394893058	54.8384863313583	0.000563049469833446	-0.546796568548534	20.5614311198842	29.8768262461691	80.3150836122223	-39.192221372454	NO	NO	F200Y	F200Y
NA	6	Albendazole	DMSO	ECA921	F	12	q90.TOF	-7.00326689047336	364.003266890474	2.42102733501254	0.00195151450001104	54.8523054396207	3.19920635585585e-05	-0.127911931137066	16.9967331095266	31.0551982499849	79.1071296094964	-45.1136633904431	NO	NO	F200Y	F200Y
NA	6	Albendazole	DMSO	ECA884	F	3	q90.TOF	26.1095362051955	327.190463794805	2.17618117378326	0.00157674874639157	54.8419903633969	0.000359007757561404	0.476790959937448	14.8095362051955	29.0591732833639	72.9278827719233	-43.3088103615322	NO	NO	del	del
NA	6	Albendazole	DMSO	ECA917	F	4	q90.TOF	6.72427121339983	340.075728786601	2.26188254407729	0.00170338372920434	54.8523680862732	2.57309686975286e-05	0.122800920011248	12.1242712133997	33.8575197897584	79.8393107929166	-55.5907683661172	NO	NO	F200Y	F200Y
NA	6	Albendazole	DMSO	ECA918	F	5	q90.TOF	-35.8550761559951	321.255076155996	2.13670423216071	0.00152006170184699	54.8321436743714	0.000652613758662842	-0.654737439875521	13.7949238440049	28.4817242747846	70.758372393574	-43.1685247055642	NO	NO	F200Y	F200Y
NA	6	Albendazole	DMSO	ECA919	F	6	q90.TOF	17.5676718106687	339.732328189332	2.2595985474529	0.00169994539115458	54.8480730186699	0.000175272425410838	0.32082622446572	12.7676718106687	31.2442513873392	75.256174585347	-49.7208309640096	NO	NO	F200Y	F200Y
NA	6	Albendazole	DMSO	ECA882	F	9	q90.TOF	23.1619017672892	346.838098232712	2.30685983622729	0.00177180046846174	54.8443568279174	0.000317596692419751	0.423004995776856	17.7119017672892	28.394499060292	74.5008998878731	-39.0770963532947	NO	NO	del	del
NA	6	Albendazole	DMSO	N2	G	1	q90.TOF	-120.734125594498	347.734125594499	2.31281941662979	0.00178096689164344	54.6148958670494	0.00867434382227239	-2.20497320501802	-129.734125594498	17.0595588778591	-95.6150078387798	-163.853243350216	NO	NO	del	N2
NA	6	Albendazole	DMSO	ECA883	G	10	q90.TOF	-8.43040491867302	380.630404918674	2.53161633058167	0.00213387106064695	54.8519459981933	5.07099143043841e-05	-0.15399211797531	15.1695950813269	28.4025099720585	71.974615025444	-41.6354248627901	NO	NO	del	del
NA	6	Albendazole	DMSO	ECA920	G	11	q90.TOF	19.0614311198839	357.238568880117	2.37603455531557	0.00187965394893058	54.8471797360389	0.000228241960572726	0.348137052566301	20.5614311198842	29.8768262461691	80.3150836122223	-39.192221372454	NO	NO	F200Y	F200Y
NA	6	Albendazole	DMSO	ECA921	G	12	q90.TOF	25.9967331095266	364.003266890474	2.42102733501254	0.00195151450001104	54.8420820692638	0.000440837418342105	0.474820164260468	16.9967331095266	31.0551982499849	79.1071296094964	-45.1136633904431	NO	NO	F200Y	F200Y
NA	6	Albendazole	DMSO	ECA884	G	3	q90.TOF	10.1095362051955	327.190463794805	2.17618117378326	0.00157674874639157	54.8514391051313	5.38230100818764e-05	0.18461206794008	14.8095362051955	29.0591732833639	72.9278827719233	-43.3088103615322	NO	NO	del	del
NA	6	Albendazole	DMSO	ECA917	G	4	q90.TOF	-24.5757287866002	340.075728786601	2.26188254407729	0.00170338372920434	54.843256770734	0.00034369918645496	-0.44881028875329	12.1242712133997	33.8575197897584	79.8393107929166	-55.5907683661172	NO	NO	F200Y	F200Y
NA	6	Albendazole	DMSO	ECA918	G	5	q90.TOF	-2.455076155995	321.255076155996	2.13670423216071	0.00152006170184699	54.8530070769677	3.05974239319623e-06	-0.0448313167731714	13.7949238440049	28.4817242747846	70.758372393574	-43.1685247055642	NO	NO	F200Y	F200Y
NA	6	Albendazole	DMSO	ECA919	G	6	q90.TOF	3.06767181066875	339.732328189332	2.2595985474529	0.00169994539115458	54.8529518960186	5.34444938424736e-06	0.0560227658806265	12.7676718106687	31.2442513873392	75.256174585347	-49.7208309640096	NO	NO	F200Y	F200Y
NA	6	Albendazole	DMSO	ECA882	G	9	q90.TOF	14.1619017672892	346.838098232712	2.30685983622729	0.00177180046846174	54.8498348895035	0.000118732796096335	0.258638312926647	17.7119017672892	28.394499060292	74.5008998878731	-39.0770963532947	NO	NO	del	del
NA	8	Albendazole	DMSO	N2	A	1	q90.TOF	-124.934125594498	347.734125594499	2.31281941662979	0.00178096689164344	54.5979949391687	0.00928835301682628	-2.28167800919393	-129.734125594498	17.0595588778591	-95.6150078387798	-163.853243350216	NO	NO	del	N2
NA	8	Albendazole	DMSO	ECA883	A	10	q90.TOF	5.56959508132692	380.630404918674	2.53161633058167	0.00213387106064695	54.8525993274338	2.21331512682207e-05	0.101735770833342	15.1695950813269	28.4025099720585	71.974615025444	-41.6354248627901	NO	NO	del	del
NA	8	Albendazole	DMSO	ECA920	A	11	q90.TOF	61.5614311198839	357.238568880117	2.37603455531557	0.00187965394893058	54.7912666666399	0.00238068478140697	1.12435498924754	20.5614311198842	29.8768262461691	80.3150836122223	-39.192221372454	NO	NO	F200Y	F200Y
NA	8	Albendazole	DMSO	ECA921	A	12	q90.TOF	15.7967331095265	364.003266890474	2.42102733501254	0.00195151450001104	54.8490354728194	0.000162770411167358	0.288521152955773	16.9967331095266	31.0551982499849	79.1071296094964	-45.1136633904431	NO	NO	F200Y	F200Y
NA	8	Albendazole	DMSO	ECA884	A	3	q90.TOF	-14.5904637948045	327.190463794805	2.17618117378326	0.00157674874639157	54.8496346283947	0.000112109834878772	-0.266439096580854	14.8095362051955	29.0591732833639	72.9278827719233	-43.3088103615322	NO	NO	del	del
NA	8	Albendazole	DMSO	ECA918	A	5	q90.TOF	3.04492384400489	321.255076155996	2.13670423216071	0.00152006170184699	54.8529541904499	4.70660549008964e-06	0.0556023262526624	13.7949238440049	28.4817242747846	70.758372393574	-43.1685247055642	NO	NO	F200Y	F200Y
NA	8	Albendazole	DMSO	ECA919	A	6	q90.TOF	-31.4323281893313	339.732328189332	2.2595985474529	0.00169994539115458	54.8369938145323	0.000561097428002971	-0.574026842477013	12.7676718106687	31.2442513873392	75.256174585347	-49.7208309640096	NO	NO	F200Y	F200Y
NA	8	Albendazole	DMSO	ECA882	A	9	q90.TOF	21.3619017672892	346.838098232712	2.30685983622729	0.00177180046846174	54.8456638405439	0.00027015149010096	0.390131659206815	17.7119017672892	28.394499060292	74.5008998878731	-39.0770963532947	NO	NO	del	del
NA	8	Albendazole	DMSO	N2	B	1	q90.TOF	-131.734125594498	347.734125594499	2.31281941662979	0.00178096689164344	54.5693943969741	0.0103269752478791	-2.40586673976445	-129.734125594498	17.0595588778591	-95.6150078387798	-163.853243350216	NO	NO	del	N2
NA	8	Albendazole	DMSO	ECA883	B	10	q90.TOF	27.3695950813269	380.630404918674	2.53161633058167	0.00213387106064695	54.8408847056364	0.000534481591587787	0.49994062626396	15.1695950813269	28.4025099720585	71.974615025444	-41.6354248627901	NO	NO	del	del
NA	8	Albendazole	DMSO	ECA920	B	11	q90.TOF	-20.838568880116	357.238568880117	2.37603455531557	0.00187965394893058	54.8460232421636	0.000272784858809948	-0.380594610341493	20.5614311198842	29.8768262461691	80.3150836122223	-39.192221372454	NO	NO	F200Y	F200Y
NA	8	Albendazole	DMSO	ECA921	B	12	q90.TOF	-1.80326689047331	364.003266890474	2.42102733501254	0.00195151450001104	54.8530523024475	2.12109888989348e-06	-0.032935964589575	16.9967331095266	31.0551982499849	79.1071296094964	-45.1136633904431	NO	NO	F200Y	F200Y
NA	8	Albendazole	DMSO	ECA884	B	3	q90.TOF	1.60953620519553	327.190463794805	2.17618117378326	0.00157674874639157	54.853063101295	1.36429101470255e-06	0.0293920315664798	14.8095362051955	29.0591732833639	72.9278827719233	-43.3088103615322	NO	NO	del	del
NA	8	Albendazole	DMSO	ECA917	B	4	q90.TOF	23.8242712133999	340.075728786601	2.26188254407729	0.00170338372920434	54.8438498962675	0.000323001799450966	0.435086915853856	12.1242712133997	33.8575197897584	79.8393107929166	-55.5907683661172	NO	NO	F200Y	F200Y
NA	8	Albendazole	DMSO	ECA918	B	5	q90.TOF	-19.455076155995	321.255076155996	2.13670423216071	0.00152006170184699	54.8469346744635	0.00019214133209783	-0.355262577034846	13.7949238440049	28.4817242747846	70.758372393574	-43.1685247055642	NO	NO	F200Y	F200Y
NA	8	Albendazole	DMSO	ECA919	B	6	q90.TOF	13.7676718106687	339.732328189332	2.2595985474529	0.00169994539115458	54.8500146638967	0.000107648054913137	0.251429456008936	12.7676718106687	31.2442513873392	75.256174585347	-49.7208309640096	NO	NO	F200Y	F200Y
NA	8	Albendazole	DMSO	ECA882	B	9	q90.TOF	11.7619017672891	346.838098232712	2.30685983622729	0.00177180046846174	54.8508494612521	8.18997613020972e-05	0.214807197499925	17.7119017672892	28.394499060292	74.5008998878731	-39.0770963532947	NO	NO	del	del
NA	8	Albendazole	DMSO	N2	C	1	q90.TOF	-118.934125594498	347.734125594499	2.31281941662979	0.00178096689164344	54.6219606682338	0.00841762390629894	-2.17209971751406	-129.734125594498	17.0595588778591	-95.6150078387798	-163.853243350216	NO	NO	del	N2
NA	8	Albendazole	DMSO	ECA883	C	10	q90.TOF	59.5695950813269	380.630404918674	2.53161633058167	0.00213387106064695	54.795190864004	0.0025318927399357	1.08811477052386	15.1695950813269	28.4025099720585	71.974615025444	-41.6354248627901	NO	NO	del	del
NA	8	Albendazole	DMSO	ECA920	C	11	q90.TOF	29.4614311198839	357.238568880117	2.37603455531557	0.00187965394893058	54.8389486506456	0.000545245587571255	0.538082147660061	20.5614311198842	29.8768262461691	80.3150836122223	-39.192221372454	NO	NO	F200Y	F200Y
NA	8	Albendazole	DMSO	ECA921	C	12	q90.TOF	-13.5032668904732	364.003266890474	2.42102733501254	0.00195151450001104	54.8501314890145	0.000118937444295742	-0.246631889321426	16.9967331095266	31.0551982499849	79.1071296094964	-45.1136633904431	NO	NO	F200Y	F200Y
NA	8	Albendazole	DMSO	ECA884	C	3	q90.TOF	-31.1904637948045	327.190463794805	2.17618117378326	0.00157674874639157	54.8372428028848	0.000512329288114207	-0.569574697028123	14.8095362051955	29.0591732833639	72.9278827719233	-43.3088103615322	NO	NO	del	del
NA	8	Albendazole	DMSO	ECA917	C	4	q90.TOF	33.5242712133998	340.075728786601	2.26188254407729	0.00170338372920434	54.8347774483021	0.000639564550594345	0.612231603554047	12.1242712133997	33.8575197897584	79.8393107929166	-55.5907683661172	NO	NO	F200Y	F200Y
NA	8	Albendazole	DMSO	ECA918	C	5	q90.TOF	9.74492384400494	321.255076155996	2.13670423216071	0.00152006170184699	54.8515572164687	4.8207190971852e-05	0.1779487641205	13.7949238440049	28.4817242747846	70.758372393574	-43.1685247055642	NO	NO	F200Y	F200Y
NA	8	Albendazole	DMSO	ECA919	C	6	q90.TOF	-7.73232818933132	339.732328189332	2.2595985474529	0.00169994539115458	54.8521304717254	3.39551563804584e-05	-0.141210154996549	12.7676718106687	31.2442513873392	75.256174585347	-49.7208309640096	NO	NO	F200Y	F200Y
NA	8	Albendazole	DMSO	ECA882	C	9	q90.TOF	-8.43809823271078	346.838098232712	2.30685983622729	0.00177180046846174	54.851944302537	4.21518552300496e-05	-0.154104690674986	17.7119017672892	28.394499060292	74.5008998878731	-39.0770963532947	NO	NO	del	del
NA	8	Albendazole	DMSO	N2	D	1	q90.TOF	-126.534125594498	347.734125594499	2.31281941662979	0.00178096689164344	54.5914030666593	0.00952778363902068	-2.31089888697523	-129.734125594498	17.0595588778591	-95.6150078387798	-163.853243350216	NO	NO	del	N2
NA	8	Albendazole	DMSO	ECA883	D	10	q90.TOF	13.3695950813269	380.630404918674	2.53161633058167	0.00213387106064695	54.8501895439106	0.000127535918944493	0.244212737455307	15.1695950813269	28.4025099720585	71.974615025444	-41.6354248627901	NO	NO	del	del
NA	8	Albendazole	DMSO	ECA920	D	11	q90.TOF	26.7614311198839	357.238568880117	2.37603455531557	0.00187965394893058	54.8414248001302	0.000449886695521337	0.488769478741489	20.5614311198842	29.8768262461691	80.3150836122223	-39.192221372454	NO	NO	F200Y	F200Y
NA	8	Albendazole	DMSO	ECA918	D	5	q90.TOF	3.24492384400494	321.255076155996	2.13670423216071	0.00152006170184699	54.8529336829452	5.34519981031709e-06	0.05925445872633	13.7949238440049	28.4817242747846	70.758372393574	-43.1685247055642	NO	NO	F200Y	F200Y
NA	8	Albendazole	DMSO	ECA919	D	6	q90.TOF	2.76767181066874	339.732328189332	2.2595985474529	0.00169994539115458	54.8529804395995	4.35025142564868e-06	0.0505440736340382	12.7676718106687	31.2442513873392	75.256174585347	-49.7208309640096	NO	NO	F200Y	F200Y
NA	8	Albendazole	DMSO	ECA882	D	9	q90.TOF	-7.33809823271082	346.838098232712	2.30685983622729	0.00177180046846174	54.8522272813937	3.18782580993253e-05	-0.134015429437739	17.7119017672892	28.394499060292	74.5008998878731	-39.0770963532947	NO	NO	del	del
NA	8	Albendazole	DMSO	N2	E	1	q90.TOF	-130.034125594498	347.734125594499	2.31281941662979	0.00178096689164344	54.5766880293133	0.0100621603323127	-2.37481955712182	-129.734125594498	17.0595588778591	-95.6150078387798	-163.853243350216	NO	NO	del	N2
NA	8	Albendazole	DMSO	ECA920	E	11	q90.TOF	-17.0385688801158	357.238568880117	2.37603455531557	0.00187965394893058	54.848370740977	0.000182368871049246	-0.311191594826461	20.5614311198842	29.8768262461691	80.3150836122223	-39.192221372454	NO	NO	F200Y	F200Y
NA	8	Albendazole	DMSO	ECA921	E	12	q90.TOF	51.9967331095266	364.003266890474	2.42102733501254	0.00195151450001104	54.8089934224165	0.00176357127241335	0.94969999699792	16.9967331095266	31.0551982499849	79.1071296094964	-45.1136633904431	NO	NO	F200Y	F200Y
NA	8	Albendazole	DMSO	ECA917	E	4	q90.TOF	2.32427121339985	340.075728786601	2.26188254407729	0.00170338372920434	54.8530172522203	3.07425083605676e-06	0.0424466286833262	12.1242712133997	33.8575197897584	79.8393107929166	-55.5907683661172	NO	NO	F200Y	F200Y
NA	8	Albendazole	DMSO	ECA919	E	6	q90.TOF	-2.73232818933126	339.732328189332	2.2595985474529	0.00169994539115458	54.8529836091259	4.23985400860486e-06	-0.0498986175534115	12.7676718106687	31.2442513873392	75.256174585347	-49.7208309640096	NO	NO	F200Y	F200Y
NA	8	Albendazole	DMSO	ECA882	E	9	q90.TOF	26.5619017672892	346.838098232712	2.30685983622729	0.00177180046846174	54.8415995891823	0.000417682108496961	0.485099075964712	17.7119017672892	28.394499060292	74.5008998878731	-39.0770963532947	NO	NO	del	del
NA	8	Albendazole	DMSO	N2	F	1	q90.TOF	-117.134125594498	347.734125594499	2.31281941662979	0.00178096689164344	54.6289184575518	0.00816476011934099	-2.13922623001009	-129.734125594498	17.0595588778591	-95.6150078387798	-163.853243350216	NO	NO	del	N2
NA	8	Albendazole	DMSO	ECA883	F	10	q90.TOF	12.469595081327	380.630404918674	2.53161633058167	0.00213387106064695	54.8505689038514	0.000110943205425389	0.227773087460465	15.1695950813269	28.4025099720585	71.974615025444	-41.6354248627901	NO	NO	del	del
NA	8	Albendazole	DMSO	ECA920	F	11	q90.TOF	-35.6385688801159	357.238568880117	2.37603455531557	0.00187965394893058	54.8323886451857	0.000797856877509426	-0.650901091821075	20.5614311198842	29.8768262461691	80.3150836122223	-39.192221372454	NO	NO	F200Y	F200Y
NA	8	Albendazole	DMSO	ECA921	F	12	q90.TOF	-13.0032668904734	364.003266890474	2.42102733501254	0.00195151450001104	54.8503476487262	0.000110292467280405	-0.237499584845709	16.9967331095266	31.0551982499849	79.1071296094964	-45.1136633904431	NO	NO	F200Y	F200Y
NA	8	Albendazole	DMSO	ECA918	F	5	q90.TOF	32.7449238440049	321.255076155996	2.13670423216071	0.00152006170184699	54.8356230346721	0.000544305717657996	0.597943998592177	13.7949238440049	28.4817242747846	70.758372393574	-43.1685247055642	NO	NO	F200Y	F200Y
NA	8	Albendazole	DMSO	ECA919	F	6	q90.TOF	7.66767181066872	339.732328189332	2.2595985474529	0.00169994539115458	54.8521467069916	3.33896763474849e-05	0.140029380328311	12.7676718106687	31.2442513873392	75.256174585347	-49.7208309640096	NO	NO	F200Y	F200Y
NA	8	Albendazole	DMSO	ECA882	F	9	q90.TOF	47.1619017672892	346.838098232712	2.30685983622729	0.00177180046846174	54.8168245076837	0.00131677071369994	0.861316150044079	17.7119017672892	28.394499060292	74.5008998878731	-39.0770963532947	NO	NO	del	del
NA	8	Albendazole	DMSO	N2	G	1	q90.TOF	-108.234125594498	347.734125594499	2.31281941662979	0.00178096689164344	54.6617495842709	0.00697115879712085	-1.97668509735162	-129.734125594498	17.0595588778591	-95.6150078387798	-163.853243350216	NO	NO	del	N2
NA	8	Albendazole	DMSO	ECA883	G	10	q90.TOF	2.4695950813269	380.630404918674	2.53161633058167	0.00213387106064695	54.8530058501978	4.35158539397261e-06	0.0451103097399973	15.1695950813269	28.4025099720585	71.974615025444	-41.6354248627901	NO	NO	del	del
NA	8	Albendazole	DMSO	ECA920	G	11	q90.TOF	-0.538568880115979	357.238568880117	2.37603455531557	0.00187965394893058	54.8531006056227	1.8220781130378e-07	-0.00983639587963174	20.5614311198842	29.8768262461691	80.3150836122223	-39.192221372454	NO	NO	F200Y	F200Y
NA	8	Albendazole	DMSO	ECA921	G	12	q90.TOF	13.9967331095266	364.003266890474	2.42102733501254	0.00195151450001104	54.8499101572929	0.000127789232636874	0.255644856843183	16.9967331095266	31.0551982499849	79.1071296094964	-45.1136633904431	NO	NO	F200Y	F200Y
NA	8	Albendazole	DMSO	ECA917	G	4	q90.TOF	-10.4757287866002	340.075728786601	2.26188254407729	0.00170338372920434	54.8513159799088	6.24502505767889e-05	-0.191311309725175	12.1242712133997	33.8575197897584	79.8393107929166	-55.5907683661172	NO	NO	F200Y	F200Y
NA	8	Albendazole	DMSO	ECA918	G	5	q90.TOF	-1.95507615599505	321.255076155996	2.13670423216071	0.00152006170184699	54.8530430242154	1.94035987494286e-06	-0.0357009855890055	13.7949238440049	28.4817242747846	70.758372393574	-43.1685247055642	NO	NO	F200Y	F200Y
NA	8	Albendazole	DMSO	ECA919	G	6	q90.TOF	8.46767181066867	339.732328189332	2.2595985474529	0.00169994539115458	54.8519362340396	4.07205103048716e-05	0.154639226319212	12.7676718106687	31.2442513873392	75.256174585347	-49.7208309640096	NO	NO	F200Y	F200Y
NA	8	Albendazole	DMSO	ECA882	G	9	q90.TOF	55.8619017672893	346.838098232712	2.30685983622729	0.00177180046846174	54.8021975822504	0.00184739163859483	1.02020394346595	17.7119017672892	28.394499060292	74.5008998878731	-39.0770963532947	NO	NO	del	del
NA	10	Albendazole	DMSO	N2	A	1	q90.TOF	-151.734125594498	347.734125594499	2.31281941662979	0.00178096689164344	54.4763882457312	0.0137007102737537	-2.77112771203068	-129.734125594498	17.0595588778591	-95.6150078387798	-163.853243350216	NO	NO	del	N2
NA	10	Albendazole	DMSO	ECA883	A	10	q90.TOF	1.36959508132716	380.630404918674	2.53161633058167	0.00213387106064695	54.8530747378369	1.3383829107766e-06	0.0250174041907507	15.1695950813269	28.4025099720585	71.974615025444	-41.6354248627901	NO	NO	del	del
NA	10	Albendazole	DMSO	ECA921	A	12	q90.TOF	-25.2032668904733	364.003266890474	2.42102733501254	0.00195151450001104	54.8427447619568	0.000414337819346471	-0.460327814053281	16.9967331095266	31.0551982499849	79.1071296094964	-45.1136633904431	NO	NO	F200Y	F200Y
NA	10	Albendazole	DMSO	ECA884	A	3	q90.TOF	-7.19046379480448	327.190463794805	2.17618117378326	0.00157674874639157	54.8522624219298	2.72282247126907e-05	-0.131306359032072	14.8095362051955	29.0591732833639	72.9278827719233	-43.3088103615322	NO	NO	del	del
NA	10	Albendazole	DMSO	ECA917	A	4	q90.TOF	-12.8757287866002	340.075728786601	2.26188254407729	0.00170338372920434	54.8504021524995	9.43429242112538e-05	-0.23514092317677	12.1242712133997	33.8575197897584	79.8393107929166	-55.5907683661172	NO	NO	F200Y	F200Y
NA	10	Albendazole	DMSO	ECA918	A	5	q90.TOF	-6.85507615599509	321.255076155996	2.13670423216071	0.00152006170184699	54.8523392648438	2.38550040592103e-05	-0.125178231193842	13.7949238440049	28.4817242747846	70.758372393574	-43.1685247055642	NO	NO	F200Y	F200Y
NA	10	Albendazole	DMSO	ECA919	A	6	q90.TOF	-28.9323281893314	339.732328189332	2.2595985474529	0.00169994539115458	54.8394550900916	0.000475392080786678	-0.528371073755446	12.7676718106687	31.2442513873392	75.256174585347	-49.7208309640096	NO	NO	F200Y	F200Y
NA	10	Albendazole	DMSO	ECA882	A	9	q90.TOF	-17.0380982327108	346.838098232712	2.30685983622729	0.00177180046846174	54.8483715140898	0.000171858008856112	-0.31116618762074	17.7119017672892	28.394499060292	74.5008998878731	-39.0770963532947	NO	NO	del	del
NA	10	Albendazole	DMSO	ECA883	B	10	q90.TOF	-26.6304049186731	380.630404918674	2.53161633058167	0.00213387106064695	54.8415359629348	0.000506001200690437	-0.48643837342656	15.1695950813269	28.4025099720585	71.974615025444	-41.6354248627901	NO	NO	del	del
NA	10	Albendazole	DMSO	ECA920	B	11	q90.TOF	18.2614311198839	357.238568880117	2.37603455531557	0.00187965394893058	54.8476667122751	0.000209485563859216	0.333525891405242	20.5614311198842	29.8768262461691	80.3150836122223	-39.192221372454	NO	NO	F200Y	F200Y
NA	10	Albendazole	DMSO	ECA921	B	12	q90.TOF	-32.5032668904732	364.003266890474	2.42102733501254	0.00195151450001104	54.8358727134814	0.000689120115269875	-0.593659459398795	16.9967331095266	31.0551982499849	79.1071296094964	-45.1136633904431	NO	NO	F200Y	F200Y
NA	10	Albendazole	DMSO	ECA917	B	4	q90.TOF	-20.6757287866003	340.075728786601	2.26188254407729	0.00170338372920434	54.8461347318792	0.00024326932290445	-0.377587166894452	12.1242712133997	33.8575197897584	79.8393107929166	-55.5907683661172	NO	NO	F200Y	F200Y
NA	10	Albendazole	DMSO	ECA919	B	6	q90.TOF	1.16767181066878	339.732328189332	2.2595985474529	0.00169994539115458	54.8530831047122	7.74331218391777e-07	0.0213243816522353	12.7676718106687	31.2442513873392	75.256174585347	-49.7208309640096	NO	NO	F200Y	F200Y
NA	10	Albendazole	DMSO	ECA882	B	9	q90.TOF	9.16190176728924	346.838098232712	2.30685983622729	0.00177180046846174	54.8517365748878	4.96934103138515e-05	0.167323489120977	17.7119017672892	28.394499060292	74.5008998878731	-39.0770963532947	NO	NO	del	del
NA	10	Albendazole	DMSO	N2	C	1	q90.TOF	-132.034125594498	347.734125594499	2.31281941662979	0.00178096689164344	54.5680973493188	0.0103740643407854	-2.41134565434844	-129.734125594498	17.0595588778591	-95.6150078387798	-163.853243350216	NO	NO	del	N2
NA	10	Albendazole	DMSO	ECA883	C	10	q90.TOF	39.5695950813269	380.630404918674	2.53161633058167	0.00213387106064695	54.8275587520388	0.00111716988374539	0.722789215082928	15.1695950813269	28.4025099720585	71.974615025444	-41.6354248627901	NO	NO	del	del
NA	10	Albendazole	DMSO	ECA920	C	11	q90.TOF	-7.83856888011599	357.238568880117	2.37603455531557	0.00187965394893058	54.8521033181748	3.85973989634537e-05	-0.143163241474291	20.5614311198842	29.8768262461691	80.3150836122223	-39.192221372454	NO	NO	F200Y	F200Y
NA	10	Albendazole	DMSO	ECA921	C	12	q90.TOF	-30.5032668904734	364.003266890474	2.42102733501254	0.00195151450001104	54.8379284763659	0.000606923017625365	-0.557130241495916	16.9967331095266	31.0551982499849	79.1071296094964	-45.1136633904431	NO	NO	F200Y	F200Y
NA	10	Albendazole	DMSO	ECA884	C	3	q90.TOF	-29.3904637948044	327.190463794805	2.17618117378326	0.00157674874639157	54.83902105389	0.000454902577294834	-0.536704571678418	14.8095362051955	29.0591732833639	72.9278827719233	-43.3088103615322	NO	NO	del	del
NA	10	Albendazole	DMSO	ECA917	C	4	q90.TOF	-30.0757287866002	340.075728786601	2.26188254407729	0.00170338372920434	54.838354661435	0.000514751964425986	-0.549253152913194	12.1242712133997	33.8575197897584	79.8393107929166	-55.5907683661172	NO	NO	F200Y	F200Y
NA	10	Albendazole	DMSO	ECA918	C	5	q90.TOF	14.144923844005	321.255076155996	2.13670423216071	0.00152006170184699	54.8498435491518	0.000101567825383126	0.258295678541169	13.7949238440049	28.4817242747846	70.758372393574	-43.1685247055642	NO	NO	F200Y	F200Y
NA	10	Albendazole	DMSO	ECA919	C	6	q90.TOF	-22.2323281893313	339.732328189332	2.2595985474529	0.00169994539115458	54.8450455878806	0.00028070817897095	-0.406013613581643	12.7676718106687	31.2442513873392	75.256174585347	-49.7208309640096	NO	NO	F200Y	F200Y
NA	10	Albendazole	DMSO	ECA882	C	9	q90.TOF	-29.0380982327108	346.838098232712	2.30685983622729	0.00177180046846174	54.8393541008048	0.000499187705158833	-0.530321764754353	17.7119017672892	28.394499060292	74.5008998878731	-39.0770963532947	NO	NO	del	del
NA	10	Albendazole	DMSO	N2	D	1	q90.TOF	-157.734125594498	347.734125594499	2.31281941662979	0.00178096689164344	54.4458926760647	0.0148056635170745	-2.88070600371055	-129.734125594498	17.0595588778591	-95.6150078387798	-163.853243350216	NO	NO	del	N2
NA	10	Albendazole	DMSO	ECA920	D	11	q90.TOF	5.36143111988394	357.238568880117	2.37603455531557	0.00187965394893058	54.8526365643673	1.8057014330936e-05	0.0979209176831736	20.5614311198842	29.8768262461691	80.3150836122223	-39.192221372454	NO	NO	F200Y	F200Y
NA	10	Albendazole	DMSO	ECA884	D	3	q90.TOF	-10.1904637948045	327.190463794805	2.17618117378326	0.00157674874639157	54.8514123213423	5.46881735275637e-05	-0.186089901281579	14.8095362051955	29.0591732833639	72.9278827719233	-43.3088103615322	NO	NO	del	del
NA	10	Albendazole	DMSO	ECA917	D	4	q90.TOF	-5.07572878660024	340.075728786601	2.26188254407729	0.00170338372920434	54.8526852677938	1.46609633951657e-05	-0.0926946794590903	12.1242712133997	33.8575197897584	79.8393107929166	-55.5907683661172	NO	NO	F200Y	F200Y
NA	10	Albendazole	DMSO	ECA919	D	6	q90.TOF	-15.8323281893313	339.732328189332	2.2595985474529	0.00169994539115458	54.8490181403318	0.000142355661860394	-0.289134845654428	12.7676718106687	31.2442513873392	75.256174585347	-49.7208309640096	NO	NO	F200Y	F200Y
NA	10	Albendazole	DMSO	ECA882	D	9	q90.TOF	-24.4380982327108	346.838098232712	2.30685983622729	0.00177180046846174	54.8433661132151	0.000353559370900056	-0.446312126853136	17.7119017672892	28.394499060292	74.5008998878731	-39.0770963532947	NO	NO	del	del
NA	10	Albendazole	DMSO	N2	E	1	q90.TOF	-141.734125594498	347.734125594499	2.31281941662979	0.00178096689164344	54.5245516313693	0.0119543345969969	-2.58849722589756	-129.734125594498	17.0595588778591	-95.6150078387798	-163.853243350216	NO	NO	del	N2
NA	10	Albendazole	DMSO	ECA883	E	10	q90.TOF	-16.3304049186729	380.630404918674	2.53161633058167	0.00213387106064695	54.8487550318406	0.00019027858543328	-0.298295712374477	15.1695950813269	28.4025099720585	71.974615025444	-41.6354248627901	NO	NO	del	del
NA	10	Albendazole	DMSO	ECA920	E	11	q90.TOF	25.7614311198839	357.238568880117	2.37603455531557	0.00187965394893058	54.8422815130813	0.000416892855366158	0.470505527290166	20.5614311198842	29.8768262461691	80.3150836122223	-39.192221372454	NO	NO	F200Y	F200Y
NA	10	Albendazole	DMSO	ECA921	E	12	q90.TOF	-3.40326689047333	364.003266890474	2.42102733501254	0.00195151450001104	54.8529164402141	7.554972996599e-06	-0.0621593389118801	16.9967331095266	31.0551982499849	79.1071296094964	-45.1136633904431	NO	NO	F200Y	F200Y
NA	10	Albendazole	DMSO	ECA884	E	3	q90.TOF	71.8095362051957	327.190463794805	2.17618117378326	0.00157674874639157	54.7689728930133	0.00271562477364535	1.31132692020493	14.8095362051955	29.0591732833639	72.9278827719233	-43.3088103615322	NO	NO	del	del
NA	10	Albendazole	DMSO	ECA917	E	4	q90.TOF	-9.97572878660021	340.075728786601	2.26188254407729	0.00170338372920434	54.8514827157391	5.66310950729116e-05	-0.182180140256094	12.1242712133997	33.8575197897584	79.8393107929166	-55.5907683661172	NO	NO	F200Y	F200Y
NA	10	Albendazole	DMSO	ECA919	E	6	q90.TOF	-8.73232818933132	339.732328189332	2.2595985474529	0.00169994539115458	54.8518620107794	4.33057212731233e-05	-0.159472462485176	12.7676718106687	31.2442513873392	75.256174585347	-49.7208309640096	NO	NO	F200Y	F200Y
NA	10	Albendazole	DMSO	ECA882	E	9	q90.TOF	10.1619017672892	346.838098232712	2.30685983622729	0.00177180046846174	54.8514214696501	6.1133255663524e-05	0.18558645388211	17.7119017672892	28.394499060292	74.5008998878731	-39.0770963532947	NO	NO	del	del
NA	10	Albendazole	DMSO	N2	F	1	q90.TOF	-131.134125594498	347.734125594499	2.31281941662979	0.00178096689164344	54.5719795490497	0.0102331184061509	-2.39490891059646	-129.734125594498	17.0595588778591	-95.6150078387798	-163.853243350216	NO	NO	del	N2
NA	10	Albendazole	DMSO	ECA883	F	10	q90.TOF	18.7695950813269	380.630404918674	2.53161633058167	0.00213387106064695	54.8473583379693	0.000251365583515566	0.342850637424358	15.1695950813269	28.4025099720585	71.974615025444	-41.6354248627901	NO	NO	del	del
NA	10	Albendazole	DMSO	ECA920	F	11	q90.TOF	-34.2385688801161	357.238568880117	2.37603455531557	0.00187965394893058	54.8339845931477	0.000736403235768949	-0.625331559789225	20.5614311198842	29.8768262461691	80.3150836122223	-39.192221372454	NO	NO	F200Y	F200Y
NA	10	Albendazole	DMSO	ECA884	F	3	q90.TOF	-43.1904637948045	327.190463794805	2.17618117378326	0.00157674874639157	54.8226851229518	0.000982383939428566	-0.788708866026148	14.8095362051955	29.0591732833639	72.9278827719233	-43.3088103615322	NO	NO	del	del
NA	10	Albendazole	DMSO	ECA917	F	4	q90.TOF	3.52427121339967	340.075728786601	2.26188254407729	0.00170338372920434	54.8529028192421	7.06812689862162e-06	0.0643614354091199	12.1242712133997	33.8575197897584	79.8393107929166	-55.5907683661172	NO	NO	F200Y	F200Y
NA	10	Albendazole	DMSO	ECA918	F	5	q90.TOF	-18.455076155995	321.255076155996	2.13670423216071	0.00152006170184699	54.8475527525636	0.000172896662635056	-0.337001914666512	13.7949238440049	28.4817242747846	70.758372393574	-43.1685247055642	NO	NO	F200Y	F200Y
NA	10	Albendazole	DMSO	ECA919	F	6	q90.TOF	-0.632328189331236	339.732328189332	2.2595985474529	0.00169994539115458	54.853098816475	2.27075491887781e-07	-0.0115477718272939	12.7676718106687	31.2442513873392	75.256174585347	-49.7208309640096	NO	NO	F200Y	F200Y
NA	10	Albendazole	DMSO	N2	G	1	q90.TOF	-105.734125594498	347.734125594499	2.31281941662979	0.00178096689164344	54.6705019847343	0.00665283735352286	-1.93102747581834	-129.734125594498	17.0595588778591	-95.6150078387798	-163.853243350216	NO	NO	del	N2
NA	10	Albendazole	DMSO	ECA883	G	10	q90.TOF	6.56959508132703	380.630404918674	2.53161633058167	0.00213387106064695	54.8524013102033	3.07945039333841e-05	0.120002048605391	15.1695950813269	28.4025099720585	71.974615025444	-41.6354248627901	NO	NO	del	del
NA	10	Albendazole	DMSO	ECA920	G	11	q90.TOF	3.1614311198839	357.238568880117	2.37603455531557	0.00187965394893058	54.8529423439619	6.27844261365983e-06	0.0577402244902618	20.5614311198842	29.8768262461691	80.3150836122223	-39.192221372454	NO	NO	F200Y	F200Y
NA	10	Albendazole	DMSO	ECA921	G	12	q90.TOF	20.1967331095267	364.003266890474	2.42102733501254	0.00195151450001104	54.8464523329798	0.000266074437204529	0.368885432342115	16.9967331095266	31.0551982499849	79.1071296094964	-45.1136633904431	NO	NO	F200Y	F200Y
NA	10	Albendazole	DMSO	ECA884	G	3	q90.TOF	-5.09046379480452	327.190463794805	2.17618117378326	0.00157674874639157	54.8526828788908	1.36464668410336e-05	-0.0929578794574185	14.8095362051955	29.0591732833639	72.9278827719233	-43.3088103615322	NO	NO	del	del
NA	10	Albendazole	DMSO	ECA917	G	4	q90.TOF	-8.57572878660018	340.075728786601	2.26188254407729	0.00170338372920434	54.851906201101	4.18511858681106e-05	-0.156612865742664	12.1242712133997	33.8575197897584	79.8393107929166	-55.5907683661172	NO	NO	F200Y	F200Y
NA	10	Albendazole	DMSO	ECA918	G	5	q90.TOF	21.7449238440049	321.255076155996	2.13670423216071	0.00152006170184699	54.845396519203	0.000240032865066184	0.397076712540505	13.7949238440049	28.4817242747846	70.758372393574	-43.1685247055642	NO	NO	F200Y	F200Y
NA	10	Albendazole	DMSO	ECA919	G	6	q90.TOF	-5.13232818933118	339.732328189332	2.2595985474529	0.00169994539115458	54.8526758486537	1.49593945520678e-05	-0.0937281555261153	12.7676718106687	31.2442513873392	75.256174585347	-49.7208309640096	NO	NO	F200Y	F200Y
NA	10	Albendazole	DMSO	ECA882	G	9	q90.TOF	-20.0380982327105	346.838098232712	2.30685983622729	0.00177180046846174	54.846557619622	0.000237706218235727	-0.365955081904139	17.7119017672892	28.394499060292	74.5008998878731	-39.0770963532947	NO	NO	del	del
NA	12	Albendazole	DMSO	N2	A	1	q90.TOF	-143.734125594498	347.734125594499	2.31281941662979	0.00178096689164344	54.5151848767436	0.0122940884261372	-2.62502332312419	-129.734125594498	17.0595588778591	-95.6150078387798	-163.853243350216	NO	NO	del	N2
NA	12	Albendazole	DMSO	ECA917	A	4	q90.TOF	28.4242712133998	340.075728786601	2.26188254407729	0.00170338372920434	54.8399302942249	0.000459773958976872	0.519093674969409	12.1242712133997	33.8575197897584	79.8393107929166	-55.5907683661172	NO	NO	F200Y	F200Y
NA	12	Albendazole	DMSO	ECA918	A	5	q90.TOF	-16.655076155995	321.255076155996	2.13670423216071	0.00152006170184699	54.8485831066997	0.000140814757850074	-0.304132722403512	13.7949238440049	28.4817242747846	70.758372393574	-43.1685247055642	NO	NO	F200Y	F200Y
NA	12	Albendazole	DMSO	ECA919	A	6	q90.TOF	8.26767181066868	339.732328189332	2.2595985474529	0.00169994539115458	54.8519908089879	3.8819651727159e-05	0.150986764821487	12.7676718106687	31.2442513873392	75.256174585347	-49.7208309640096	NO	NO	F200Y	F200Y
NA	12	Albendazole	DMSO	ECA882	A	9	q90.TOF	-17.3380982327108	346.838098232712	2.30685983622729	0.00177180046846174	54.8482033364906	0.000177963303353194	-0.316645077049082	17.7119017672892	28.394499060292	74.5008998878731	-39.0770963532947	NO	NO	del	del
NA	12	Albendazole	DMSO	ECA883	B	10	q90.TOF	8.16959508132689	380.630404918674	2.53161633058167	0.00213387106064695	54.8520166217252	4.76208420712115e-05	0.149228093040663	15.1695950813269	28.4025099720585	71.974615025444	-41.6354248627901	NO	NO	del	del
NA	12	Albendazole	DMSO	ECA920	B	11	q90.TOF	-11.438568880116	357.238568880117	2.37603455531557	0.00187965394893058	54.8509715556336	8.21916813242496e-05	-0.208913466699055	20.5614311198842	29.8768262461691	80.3150836122223	-39.192221372454	NO	NO	F200Y	F200Y
NA	12	Albendazole	DMSO	ECA921	B	12	q90.TOF	-0.403266890473332	364.003266890474	2.42102733501254	0.00195151450001104	54.8531026835834	1.06078173228313e-07	-0.00736551205755877	16.9967331095266	31.0551982499849	79.1071296094964	-45.1136633904431	NO	NO	F200Y	F200Y
NA	12	Albendazole	DMSO	ECA884	B	3	q90.TOF	22.8095362051955	327.190463794805	2.17618117378326	0.00157674874639157	54.8446226660032	0.000273992344011793	0.416529063462991	14.8095362051955	29.0591732833639	72.9278827719233	-43.3088103615322	NO	NO	del	del
NA	12	Albendazole	DMSO	ECA917	B	4	q90.TOF	13.5242712133998	340.075728786601	2.26188254407729	0.00170338372920434	54.8501229714172	0.000104086267675063	0.246984824790764	12.1242712133997	33.8575197897584	79.8393107929166	-55.5907683661172	NO	NO	F200Y	F200Y
NA	12	Albendazole	DMSO	ECA918	B	5	q90.TOF	15.944923844005	321.255076155996	2.13670423216071	0.00152006170184699	54.8489605440129	0.000129062426373271	0.291164870804171	13.7949238440049	28.4817242747846	70.758372393574	-43.1685247055642	NO	NO	F200Y	F200Y
NA	12	Albendazole	DMSO	ECA919	B	6	q90.TOF	-11.1323281893313	339.732328189332	2.2595985474529	0.00169994539115458	54.8510846459572	7.03812830243991e-05	-0.203302000457881	12.7676718106687	31.2442513873392	75.256174585347	-49.7208309640096	NO	NO	F200Y	F200Y
NA	12	Albendazole	DMSO	ECA882	B	9	q90.TOF	52.0619017672892	346.838098232712	2.30685983622729	0.00177180046846174	54.8088907003512	0.00160460298908572	0.950804677373637	17.7119017672892	28.394499060292	74.5008998878731	-39.0770963532947	NO	NO	del	del
NA	12	Albendazole	DMSO	N2	C	1	q90.TOF	-105.234125594498	347.734125594499	2.31281941662979	0.00178096689164344	54.672227756351	0.00659006568726055	-1.92189595151168	-129.734125594498	17.0595588778591	-95.6150078387798	-163.853243350216	NO	NO	del	N2
NA	12	Albendazole	DMSO	ECA883	C	10	q90.TOF	26.8695950813269	380.630404918674	2.53161633058167	0.00213387106064695	54.8413271785524	0.000515131670053613	0.490807487377937	15.1695950813269	28.4025099720585	71.974615025444	-41.6354248627901	NO	NO	del	del
NA	12	Albendazole	DMSO	ECA920	C	11	q90.TOF	21.2614311198839	357.238568880117	2.37603455531557	0.00187965394893058	54.845732882639	0.000283968043122885	0.388317745759212	20.5614311198842	29.8768262461691	80.3150836122223	-39.192221372454	NO	NO	F200Y	F200Y
NA	12	Albendazole	DMSO	ECA921	C	12	q90.TOF	-24.7032668904734	364.003266890474	2.42102733501254	0.00195151450001104	54.8431518018308	0.000398061046192465	-0.451195509577563	16.9967331095266	31.0551982499849	79.1071296094964	-45.1136633904431	NO	NO	F200Y	F200Y
NA	12	Albendazole	DMSO	ECA884	C	3	q90.TOF	62.8095362051955	327.190463794805	2.17618117378326	0.00157674874639157	54.788751849976	0.00207757490798022	1.14697629345641	14.8095362051955	29.0591732833639	72.9278827719233	-43.3088103615322	NO	NO	del	del
NA	12	Albendazole	DMSO	ECA917	C	4	q90.TOF	-3.6757287866002	340.075728786601	2.26188254407729	0.00170338372920434	54.8528850386458	7.68869462160987e-06	-0.0671274049456598	12.1242712133997	33.8575197897584	79.8393107929166	-55.5907683661172	NO	NO	F200Y	F200Y
NA	12	Albendazole	DMSO	ECA918	C	5	q90.TOF	-30.455076155995	321.255076155996	2.13670423216071	0.00152006170184699	54.8379829378259	0.00047084103601722	-0.556129863086517	13.7949238440049	28.4817242747846	70.758372393574	-43.1685247055642	NO	NO	F200Y	F200Y
NA	12	Albendazole	DMSO	ECA919	C	6	q90.TOF	69.4676718106686	339.732328189332	2.2595985474529	0.00169994539115458	54.7743650525696	0.00274063162556991	1.26863998312547	12.7676718106687	31.2442513873392	75.256174585347	-49.7208309640096	NO	NO	F200Y	F200Y
NA	12	Albendazole	DMSO	ECA882	C	9	q90.TOF	18.1619017672893	346.838098232712	2.30685983622729	0.00177180046846174	54.8477264185837	0.000195276590983737	0.331690171971187	17.7119017672892	28.394499060292	74.5008998878731	-39.0770963532947	NO	NO	del	del
NA	12	Albendazole	DMSO	N2	D	1	q90.TOF	-109.334125594498	347.734125594499	2.31281941662979	0.00178096689164344	54.6578332805355	0.00711357675559123	-1.99677445082626	-129.734125594498	17.0595588778591	-95.6150078387798	-163.853243350216	NO	NO	del	N2
NA	12	Albendazole	DMSO	ECA883	D	10	q90.TOF	59.7695950813269	380.630404918674	2.53161633058167	0.00213387106064695	54.7948011178139	0.00254892252197097	1.09176802607827	15.1695950813269	28.4025099720585	71.974615025444	-41.6354248627901	NO	NO	del	del
NA	12	Albendazole	DMSO	ECA920	D	11	q90.TOF	57.0614311198839	357.238568880117	2.37603455531557	0.00187965394893058	54.7999809987228	0.00204536019800367	1.04216720771658	20.5614311198842	29.8768262461691	80.3150836122223	-39.192221372454	NO	NO	F200Y	F200Y
NA	12	Albendazole	DMSO	ECA884	D	3	q90.TOF	-4.19046379480448	327.190463794805	2.17618117378326	0.00157674874639157	54.8528190555801	9.24761421505099e-06	-0.076522816782566	14.8095362051955	29.0591732833639	72.9278827719233	-43.3088103615322	NO	NO	del	del
NA	12	Albendazole	DMSO	ECA917	D	4	q90.TOF	19.1242712133998	340.075728786601	2.26188254407729	0.00170338372920434	54.8471416527465	0.000208130381908818	0.349253922844483	12.1242712133997	33.8575197897584	79.8393107929166	-55.5907683661172	NO	NO	F200Y	F200Y
NA	12	Albendazole	DMSO	ECA918	D	5	q90.TOF	18.1449238440049	321.255076155996	2.13670423216071	0.00152006170184699	54.8477378245793	0.000167134161349814	0.331338328014503	13.7949238440049	28.4817242747846	70.758372393574	-43.1685247055642	NO	NO	F200Y	F200Y
NA	12	Albendazole	DMSO	ECA919	D	6	q90.TOF	50.8676718106687	339.732328189332	2.2595985474529	0.00169994539115458	54.8108996952021	0.00146949765886326	0.928961063837006	12.7676718106687	31.2442513873392	75.256174585347	-49.7208309640096	NO	NO	F200Y	F200Y
NA	12	Albendazole	DMSO	ECA882	D	9	q90.TOF	14.7619017672892	346.838098232712	2.30685983622729	0.00177180046846174	54.8495518907047	0.000129006669107965	0.269596091783328	17.7119017672892	28.394499060292	74.5008998878731	-39.0770963532947	NO	NO	del	del
NA	12	Albendazole	DMSO	N2	E	1	q90.TOF	-106.634125594498	347.734125594499	2.31281941662979	0.00178096689164344	54.6673748428207	0.00676657615565913	-1.94746421957032	-129.734125594498	17.0595588778591	-95.6150078387798	-163.853243350216	NO	NO	del	N2
NA	12	Albendazole	DMSO	ECA920	E	11	q90.TOF	13.7614311198839	357.238568880117	2.37603455531557	0.00187965394893058	54.8500169092787	0.000118962938311478	0.251338109874288	20.5614311198842	29.8768262461691	80.3150836122223	-39.192221372454	NO	NO	F200Y	F200Y
NA	12	Albendazole	DMSO	ECA921	E	12	q90.TOF	50.9967331095266	364.003266890474	2.42102733501254	0.00195151450001104	54.8106744758789	0.00169638963670404	0.931435388046478	16.9967331095266	31.0551982499849	79.1071296094964	-45.1136633904431	NO	NO	F200Y	F200Y
NA	12	Albendazole	DMSO	ECA884	E	3	q90.TOF	24.8095362051956	327.190463794805	2.17618117378326	0.00157674874639157	54.8430697416032	0.000324147599315232	0.453051424962664	14.8095362051955	29.0591732833639	72.9278827719233	-43.3088103615322	NO	NO	del	del
NA	12	Albendazole	DMSO	ECA917	E	4	q90.TOF	24.1242712133999	340.075728786601	2.26188254407729	0.00170338372920434	54.8436153156971	0.000331187622595371	0.440565617535305	12.1242712133997	33.8575197897584	79.8393107929166	-55.5907683661172	NO	NO	F200Y	F200Y
NA	12	Albendazole	DMSO	ECA918	E	5	q90.TOF	-37.7550761559951	321.255076155996	2.13670423216071	0.00152006170184699	54.8298627664198	0.000723611779813268	-0.689432698375355	13.7949238440049	28.4817242747846	70.758372393574	-43.1685247055642	NO	NO	F200Y	F200Y
NA	12	Albendazole	DMSO	ECA919	E	6	q90.TOF	27.0676718106686	339.732328189332	2.2595985474529	0.00169994539115458	54.8411580634217	0.000416089715530336	0.494318145607678	12.7676718106687	31.2442513873392	75.256174585347	-49.7208309640096	NO	NO	F200Y	F200Y
NA	12	Albendazole	DMSO	ECA882	E	9	q90.TOF	13.6619017672893	346.838098232712	2.30685983622729	0.00177180046846174	54.8500617518515	0.00011049683962675	0.249506830546082	17.7119017672892	28.394499060292	74.5008998878731	-39.0770963532947	NO	NO	del	del
NA	12	Albendazole	DMSO	N2	F	1	q90.TOF	-118.134125594498	347.734125594499	2.31281941662979	0.00178096689164344	54.6250662279381	0.00830476393567374	-2.15748927862341	-129.734125594498	17.0595588778591	-95.6150078387798	-163.853243350216	NO	NO	del	N2
NA	12	Albendazole	DMSO	ECA883	F	10	q90.TOF	16.3695950813269	380.630404918674	2.53161633058167	0.00213387106064695	54.8487341259909	0.000191192953027587	0.299011570771447	15.1695950813269	28.4025099720585	71.974615025444	-41.6354248627901	NO	NO	del	del
NA	12	Albendazole	DMSO	ECA920	F	11	q90.TOF	0.161431119883896	357.238568880117	2.37603455531557	0.00187965394893058	54.8531049108484	1.63703890296189e-08	0.00294837013629221	20.5614311198842	29.8768262461691	80.3150836122223	-39.192221372454	NO	NO	F200Y	F200Y
NA	12	Albendazole	DMSO	ECA921	F	12	q90.TOF	72.3967331095267	364.003266890474	2.42102733501254	0.00195151450001104	54.7675581268325	0.0034188404803957	1.3222980196073	16.9967331095266	31.0551982499849	79.1071296094964	-45.1136633904431	NO	NO	F200Y	F200Y
NA	12	Albendazole	DMSO	ECA884	F	3	q90.TOF	-1.79046379480451	327.190463794805	2.17618117378326	0.00157674874639157	54.8530530724675	1.68824940534728e-06	-0.0326959829829613	14.8095362051955	29.0591732833639	72.9278827719233	-43.3088103615322	NO	NO	del	del
NA	12	Albendazole	DMSO	ECA918	F	5	q90.TOF	27.5449238440048	321.255076155996	2.13670423216071	0.00152006170184699	54.8407352264611	0.000385157251514297	0.502988554276839	13.7949238440049	28.4817242747846	70.758372393574	-43.1685247055642	NO	NO	F200Y	F200Y
NA	12	Albendazole	DMSO	ECA919	F	6	q90.TOF	10.7676718106687	339.732328189332	2.2595985474529	0.00169994539115458	54.8512148615752	6.58459090160992e-05	0.196642533543055	12.7676718106687	31.2442513873392	75.256174585347	-49.7208309640096	NO	NO	F200Y	F200Y
NA	12	Albendazole	DMSO	ECA882	F	9	q90.TOF	-10.7380982327108	346.838098232712	2.30685983622729	0.00177180046846174	54.8512250965892	6.82625150493597e-05	-0.196109509625595	17.7119017672892	28.394499060292	74.5008998878731	-39.0770963532947	NO	NO	del	del
NA	12	Albendazole	DMSO	N2	G	1	q90.TOF	-124.434125594498	347.734125594499	2.31281941662979	0.00178096689164344	54.6000375351694	0.00921415578311063	-2.27254648488727	-129.734125594498	17.0595588778591	-95.6150078387798	-163.853243350216	NO	NO	del	N2
NA	12	Albendazole	DMSO	ECA883	G	10	q90.TOF	-10.9304049186731	380.630404918674	2.53161633058167	0.00213387106064695	54.8511564396996	8.52449202721429e-05	-0.199657812405428	15.1695950813269	28.4025099720585	71.974615025444	-41.6354248627901	NO	NO	del	del
NA	12	Albendazole	DMSO	ECA920	G	11	q90.TOF	52.7614311198839	357.238568880117	2.37603455531557	0.00187965394893058	54.8076891340734	0.00174870928118954	0.963632216475892	20.5614311198842	29.8768262461691	80.3150836122223	-39.192221372454	NO	NO	F200Y	F200Y
NA	12	Albendazole	DMSO	ECA884	G	3	q90.TOF	11.6095362051958	327.190463794805	2.17618117378326	0.00157674874639157	54.8509079591503	7.09798796914285e-05	0.212003839064838	14.8095362051955	29.0591732833639	72.9278827719233	-43.3088103615322	NO	NO	del	del
NA	12	Albendazole	DMSO	ECA917	G	4	q90.TOF	18.4242712133998	340.075728786601	2.26188254407729	0.00170338372920434	54.847570258311	0.000193172957521788	0.336470285587769	12.1242712133997	33.8575197897584	79.8393107929166	-55.5907683661172	NO	NO	F200Y	F200Y
NA	12	Albendazole	DMSO	ECA918	G	5	q90.TOF	29.544923844005	321.255076155996	2.13670423216071	0.00152006170184699	54.8388734153512	0.000443119310827284	0.53950987901351	13.7949238440049	28.4817242747846	70.758372393574	-43.1685247055642	NO	NO	F200Y	F200Y
NA	12	Albendazole	DMSO	ECA919	G	6	q90.TOF	52.0676718106687	339.732328189332	2.2595985474529	0.00169994539115458	54.808884079645	0.00153964818650093	0.950875832823359	12.7676718106687	31.2442513873392	75.256174585347	-49.7208309640096	NO	NO	F200Y	F200Y
NA	14	Albendazole	DMSO	N2	A	1	q90.TOF	-132.534125594498	347.734125594499	2.31281941662979	0.00178096689164344	54.5659289778736	0.0104527841949514	-2.4204771786551	-129.734125594498	17.0595588778591	-95.6150078387798	-163.853243350216	NO	NO	del	N2
NA	14	Albendazole	DMSO	ECA883	A	10	q90.TOF	-15.330404918673	380.630404918674	2.53161633058167	0.00213387106064695	54.8492715230046	0.00016768849202577	-0.280029434602432	15.1695950813269	28.4025099720585	71.974615025444	-41.6354248627901	NO	NO	del	del
NA	14	Albendazole	DMSO	ECA920	A	11	q90.TOF	2.56143111988387	357.238568880117	2.37603455531557	0.00187965394893058	54.8529983407943	4.12144818589562e-06	0.0467818536194674	20.5614311198842	29.8768262461691	80.3150836122223	-39.192221372454	NO	NO	F200Y	F200Y
NA	14	Albendazole	DMSO	ECA921	A	12	q90.TOF	8.49673310952664	364.003266890474	2.42102733501254	0.00195151450001104	54.8519278986848	4.70917525088984e-05	0.155189507610261	16.9967331095266	31.0551982499849	79.1071296094964	-45.1136633904431	NO	NO	F200Y	F200Y
NA	14	Albendazole	DMSO	ECA884	A	3	q90.TOF	-8.39046379480453	327.190463794805	2.17618117378326	0.00157674874639157	54.8519575983859	3.70746836405723e-05	-0.153219775931876	14.8095362051955	29.0591732833639	72.9278827719233	-43.3088103615322	NO	NO	del	del
NA	14	Albendazole	DMSO	ECA917	A	4	q90.TOF	-29.4757287866002	340.075728786601	2.26188254407729	0.00170338372920434	54.8389374074344	0.000494418595567906	-0.538295749550295	12.1242712133997	33.8575197897584	79.8393107929166	-55.5907683661172	NO	NO	F200Y	F200Y
NA	14	Albendazole	DMSO	ECA918	A	5	q90.TOF	30.344923844005	321.255076155996	2.13670423216071	0.00152006170184699	54.838092146699	0.000467441245773814	0.554118408908176	13.7949238440049	28.4817242747846	70.758372393574	-43.1685247055642	NO	NO	F200Y	F200Y
NA	14	Albendazole	DMSO	ECA919	A	6	q90.TOF	-29.1323281893313	339.732328189332	2.2595985474529	0.00169994539115458	54.8392656942856	0.000481987266558579	-0.532023535253171	12.7676718106687	31.2442513873392	75.256174585347	-49.7208309640096	NO	NO	F200Y	F200Y
NA	14	Albendazole	DMSO	ECA882	A	9	q90.TOF	11.6619017672892	346.838098232712	2.30685983622729	0.00177180046846174	54.8508876579703	8.05130535069309e-05	0.212980901023812	17.7119017672892	28.394499060292	74.5008998878731	-39.0770963532947	NO	NO	del	del
NA	14	Albendazole	DMSO	N2	B	1	q90.TOF	-135.734125594498	347.734125594499	2.31281941662979	0.00178096689164344	54.5518552274662	0.0109636370282095	-2.47891893421769	-129.734125594498	17.0595588778591	-95.6150078387798	-163.853243350216	NO	NO	del	N2
NA	14	Albendazole	DMSO	ECA883	B	10	q90.TOF	-4.43040491867308	380.630404918674	2.53161633058167	0.00213387106064695	54.8527851540736	1.40049914657784e-05	-0.0809270068871244	15.1695950813269	28.4025099720585	71.974615025444	-41.6354248627901	NO	NO	del	del
NA	14	Albendazole	DMSO	ECA920	B	11	q90.TOF	-29.638568880116	357.238568880117	2.37603455531557	0.00187965394893058	54.8387778815593	0.000551821910197468	-0.541317383113137	20.5614311198842	29.8768262461691	80.3150836122223	-39.192221372454	NO	NO	F200Y	F200Y
NA	14	Albendazole	DMSO	ECA921	B	12	q90.TOF	57.9967331095266	364.003266890474	2.42102733501254	0.00195151450001104	54.7982203560947	0.00219405727793617	1.05928765070656	16.9967331095266	31.0551982499849	79.1071296094964	-45.1136633904431	NO	NO	F200Y	F200Y
NA	14	Albendazole	DMSO	ECA884	B	3	q90.TOF	-8.39046379480441	327.190463794805	2.17618117378326	0.00157674874639157	54.8519575983859	3.70746836405713e-05	-0.153219775931874	14.8095362051955	29.0591732833639	72.9278827719233	-43.3088103615322	NO	NO	del	del
NA	14	Albendazole	DMSO	ECA917	B	4	q90.TOF	31.7242712133998	340.075728786601	2.26188254407729	0.00170338372920434	54.8366930359456	0.000572728771857003	0.579359393465351	12.1242712133997	33.8575197897584	79.8393107929166	-55.5907683661172	NO	NO	F200Y	F200Y
NA	14	Albendazole	DMSO	ECA918	B	5	q90.TOF	11.7449238440049	321.255076155996	2.13670423216071	0.00152006170184699	54.8508565363751	7.002535789229e-05	0.214470088857167	13.7949238440049	28.4817242747846	70.758372393574	-43.1685247055642	NO	NO	F200Y	F200Y
NA	14	Albendazole	DMSO	ECA919	B	6	q90.TOF	11.7676718106687	339.732328189332	2.2595985474529	0.00169994539115458	54.8508474098668	7.86441228423469e-05	0.214904841031682	12.7676718106687	31.2442513873392	75.256174585347	-49.7208309640096	NO	NO	F200Y	F200Y
NA	14	Albendazole	DMSO	N2	C	1	q90.TOF	-160.934125594498	347.734125594499	2.31281941662979	0.00178096689164344	54.4291375919191	0.0154124911169407	-2.93914775927315	-129.734125594498	17.0595588778591	-95.6150078387798	-163.853243350216	NO	NO	del	N2
NA	14	Albendazole	DMSO	ECA883	C	10	q90.TOF	-16.4304049186731	380.630404918674	2.53161633058167	0.00213387106064695	54.8487015879874	0.000192616080140883	-0.300122340151685	15.1695950813269	28.4025099720585	71.974615025444	-41.6354248627901	NO	NO	del	del
NA	14	Albendazole	DMSO	ECA920	C	11	q90.TOF	13.161431119884	357.238568880117	2.37603455531557	0.00187965394893058	54.8502803565711	0.000108815487368645	0.240379739003495	20.5614311198842	29.8768262461691	80.3150836122223	-39.192221372454	NO	NO	F200Y	F200Y
NA	14	Albendazole	DMSO	ECA884	C	3	q90.TOF	7.80953620519552	327.190463794805	2.17618117378326	0.00157674874639157	54.8521110288395	3.21185553968254e-05	0.142611352215459	14.8095362051955	29.0591732833639	72.9278827719233	-43.3088103615322	NO	NO	del	del
NA	14	Albendazole	DMSO	ECA917	C	4	q90.TOF	-15.0757287866002	340.075728786601	2.26188254407729	0.00170338372920434	54.8493994463639	0.000129336863465894	-0.275318068840732	12.1242712133997	33.8575197897584	79.8393107929166	-55.5907683661172	NO	NO	F200Y	F200Y
NA	14	Albendazole	DMSO	ECA918	C	5	q90.TOF	7.74492384400494	321.255076155996	2.13670423216071	0.00152006170184699	54.8521274692839	3.04501355561943e-05	0.141427439383832	13.7949238440049	28.4817242747846	70.758372393574	-43.1685247055642	NO	NO	F200Y	F200Y
NA	14	Albendazole	DMSO	ECA919	C	6	q90.TOF	-28.4323281893313	339.732328189332	2.2595985474529	0.00169994539115458	54.8399228686382	0.000459102887447991	-0.519239920011132	12.7676718106687	31.2442513873392	75.256174585347	-49.7208309640096	NO	NO	F200Y	F200Y
NA	14	Albendazole	DMSO	ECA882	C	9	q90.TOF	-4.13809823271083	346.838098232712	2.30685983622729	0.00177180046846174	54.8528261112682	1.0137459498145e-05	-0.0755739422021099	17.7119017672892	28.394499060292	74.5008998878731	-39.0770963532947	NO	NO	del	del
NA	14	Albendazole	DMSO	N2	D	1	q90.TOF	-136.634125594498	347.734125594499	2.31281941662979	0.00178096689164344	54.5478358240465	0.0111095102388083	-2.49535567796967	-129.734125594498	17.0595588778591	-95.6150078387798	-163.853243350216	NO	NO	del	N2
NA	14	Albendazole	DMSO	ECA883	D	10	q90.TOF	7.36959508132693	380.630404918674	2.53161633058167	0.00213387106064695	54.8522194061815	3.87510308679024e-05	0.134615070823027	15.1695950813269	28.4025099720585	71.974615025444	-41.6354248627901	NO	NO	del	del
NA	14	Albendazole	DMSO	ECA920	D	11	q90.TOF	-3.03856888011581	357.238568880117	2.37603455531557	0.00187965394893058	54.8529547664677	5.79992866852557e-06	-0.0554962745079366	20.5614311198842	29.8768262461691	80.3150836122223	-39.192221372454	NO	NO	F200Y	F200Y
NA	14	Albendazole	DMSO	ECA884	D	3	q90.TOF	-7.19046379480448	327.190463794805	2.17618117378326	0.00157674874639157	54.8522624219298	2.72282247126907e-05	-0.131306359032072	14.8095362051955	29.0591732833639	72.9278827719233	-43.3088103615322	NO	NO	del	del
NA	14	Albendazole	DMSO	ECA917	D	4	q90.TOF	24.7242712133998	340.075728786601	2.26188254407729	0.00170338372920434	54.8431373452394	0.000347866566685408	0.451523020898203	12.1242712133997	33.8575197897584	79.8393107929166	-55.5907683661172	NO	NO	F200Y	F200Y
NA	14	Albendazole	DMSO	ECA918	D	5	q90.TOF	23.7449238440049	321.255076155996	2.13670423216071	0.00152006170184699	54.8439131378861	0.000286217701015303	0.433598037277173	13.7949238440049	28.4817242747846	70.758372393574	-43.1685247055642	NO	NO	F200Y	F200Y
NA	14	Albendazole	DMSO	ECA919	D	6	q90.TOF	-23.5323281893313	339.732328189332	2.2595985474529	0.00169994539115458	54.8440753887523	0.000314495887213553	-0.429754613316859	12.7676718106687	31.2442513873392	75.256174585347	-49.7208309640096	NO	NO	F200Y	F200Y
NA	14	Albendazole	DMSO	N2	E	1	q90.TOF	-157.934125594498	347.734125594499	2.31281941662979	0.00178096689164344	54.4448554915005	0.0148432331930832	-2.88435861343322	-129.734125594498	17.0595588778591	-95.6150078387798	-163.853243350216	NO	NO	del	N2
NA	14	Albendazole	DMSO	ECA883	E	10	q90.TOF	-41.6304049186731	380.630404918674	2.53161633058167	0.00213387106064695	54.8248277907048	0.00123656593271403	-0.760432540007261	15.1695950813269	28.4025099720585	71.974615025444	-41.6354248627901	NO	NO	del	del
NA	14	Albendazole	DMSO	ECA921	E	12	q90.TOF	-20.6032668904734	364.003266890474	2.42102733501254	0.00195151450001104	54.8461817878816	0.000276893700789011	-0.376310612876656	16.9967331095266	31.0551982499849	79.1071296094964	-45.1136633904431	NO	NO	F200Y	F200Y
NA	14	Albendazole	DMSO	ECA884	E	3	q90.TOF	58.6095362051956	327.190463794805	2.17618117378326	0.00157674874639157	54.7970748347406	0.00180901466602025	1.0702793343071	14.8095362051955	29.0591732833639	72.9278827719233	-43.3088103615322	NO	NO	del	del
NA	14	Albendazole	DMSO	ECA917	E	4	q90.TOF	20.0242712133998	340.075728786601	2.26188254407729	0.00170338372920434	54.8465671015146	0.000228180816923993	0.365690027888831	12.1242712133997	33.8575197897584	79.8393107929166	-55.5907683661172	NO	NO	F200Y	F200Y
NA	14	Albendazole	DMSO	ECA918	E	5	q90.TOF	-24.2550761559951	321.255076155996	2.13670423216071	0.00152006170184699	54.8435138768982	0.000298648413555783	-0.442913756402849	13.7949238440049	28.4817242747846	70.758372393574	-43.1685247055642	NO	NO	F200Y	F200Y
NA	14	Albendazole	DMSO	ECA919	E	6	q90.TOF	0.767671810668684	339.732328189332	2.2595985474529	0.00169994539115458	54.8530957269938	3.34685089016678e-07	0.0140194586567827	12.7676718106687	31.2442513873392	75.256174585347	-49.7208309640096	NO	NO	F200Y	F200Y
NA	14	Albendazole	DMSO	ECA882	E	9	q90.TOF	-20.8380982327108	346.838098232712	2.30685983622729	0.00177180046846174	54.8460243272835	0.000257065444910152	-0.380565453713052	17.7119017672892	28.394499060292	74.5008998878731	-39.0770963532947	NO	NO	del	del
NA	14	Albendazole	DMSO	N2	F	1	q90.TOF	-156.434125594498	347.734125594499	2.31281941662979	0.00178096689164344	54.4526018630771	0.0145626210322123	-2.85696404051325	-129.734125594498	17.0595588778591	-95.6150078387798	-163.853243350216	NO	NO	del	N2
NA	14	Albendazole	DMSO	ECA883	F	10	q90.TOF	-9.830404918673	380.630404918674	2.53161633058167	0.00213387106064695	54.8515289681179	6.89507225104396e-05	-0.179564906856175	15.1695950813269	28.4025099720585	71.974615025444	-41.6354248627901	NO	NO	del	del
NA	14	Albendazole	DMSO	ECA884	F	3	q90.TOF	-2.69046379480448	327.190463794805	2.17618117378326	0.00157674874639157	54.8529873252797	3.81206083519365e-06	-0.0491310456578128	14.8095362051955	29.0591732833639	72.9278827719233	-43.3088103615322	NO	NO	del	del
NA	14	Albendazole	DMSO	ECA917	F	4	q90.TOF	-39.6757287866002	340.075728786601	2.26188254407729	0.00170338372920434	54.8274325718654	0.000895809200778259	-0.72457160671957	12.1242712133997	33.8575197897584	79.8393107929166	-55.5907683661172	NO	NO	F200Y	F200Y
NA	14	Albendazole	DMSO	ECA918	F	5	q90.TOF	3.94492384400492	321.255076155996	2.13670423216071	0.00152006170184699	54.8528516362998	7.90009246211406e-06	0.0720369223841634	13.7949238440049	28.4817242747846	70.758372393574	-43.1685247055642	NO	NO	F200Y	F200Y
NA	14	Albendazole	DMSO	ECA919	F	6	q90.TOF	34.3676718106687	339.732328189332	2.2595985474529	0.00169994539115458	54.833843567865	0.000670788181405781	0.627632990274656	12.7676718106687	31.2442513873392	75.256174585347	-49.7208309640096	NO	NO	F200Y	F200Y
NA	14	Albendazole	DMSO	ECA882	F	9	q90.TOF	24.2619017672892	346.838098232712	2.30685983622729	0.00177180046846174	54.8435060570078	0.000348479488091621	0.443094257014104	17.7119017672892	28.394499060292	74.5008998878731	-39.0770963532947	NO	NO	del	del
NA	14	Albendazole	DMSO	N2	G	1	q90.TOF	-125.534125594498	347.734125594499	2.31281941662979	0.00178096689164344	54.5955329101751	0.00937778245116625	-2.29263583836191	-129.734125594498	17.0595588778591	-95.6150078387798	-163.853243350216	NO	NO	del	N2
NA	14	Albendazole	DMSO	ECA920	G	11	q90.TOF	-9.73856888011608	357.238568880117	2.37603455531557	0.00187965394893058	54.8515586779704	5.95764692757031e-05	-0.177864749231807	20.5614311198842	29.8768262461691	80.3150836122223	-39.192221372454	NO	NO	F200Y	F200Y
NA	14	Albendazole	DMSO	ECA884	G	3	q90.TOF	28.8095362051956	327.190463794805	2.17618117378326	0.00157674874639157	54.8395723950323	0.000437097227678415	0.526096147962004	14.8095362051955	29.0591732833639	72.9278827719233	-43.3088103615322	NO	NO	del	del
NA	14	Albendazole	DMSO	ECA917	G	4	q90.TOF	-7.27572878660023	340.075728786601	2.26188254407729	0.00170338372920434	54.8522422031133	3.01244201716467e-05	-0.132871825123051	12.1242712133997	33.8575197897584	79.8393107929166	-55.5907683661172	NO	NO	F200Y	F200Y
NA	14	Albendazole	DMSO	ECA919	G	6	q90.TOF	-1.83232818933128	339.732328189332	2.2595985474529	0.00169994539115458	54.8530505931079	1.90674099186177e-06	-0.0334625408136474	12.7676718106687	31.2442513873392	75.256174585347	-49.7208309640096	NO	NO	F200Y	F200Y
NA	14	Albendazole	DMSO	ECA882	G	9	q90.TOF	0.961901767289193	346.838098232712	2.30685983622729	0.00177180046846174	54.8530902485008	5.47758323224861e-07	0.0175671780796753	17.7119017672892	28.394499060292	74.5008998878731	-39.0770963532947	NO	NO	del	del
NA	16	Albendazole	DMSO	N2	A	1	q90.TOF	-140.834125594498	347.734125594499	2.31281941662979	0.00178096689164344	54.5287233334646	0.0118029985369595	-2.57206048214558	-129.734125594498	17.0595588778591	-95.6150078387798	-163.853243350216	NO	NO	del	N2
NA	16	Albendazole	DMSO	ECA920	A	11	q90.TOF	62.461431119884	357.238568880117	2.37603455531557	0.00187965394893058	54.7894442855088	0.00245080265552971	1.14079254555373	20.5614311198842	29.8768262461691	80.3150836122223	-39.192221372454	NO	NO	F200Y	F200Y
NA	16	Albendazole	DMSO	ECA921	A	12	q90.TOF	25.9967331095266	364.003266890474	2.42102733501254	0.00195151450001104	54.8420820692638	0.000440837418342103	0.474820164260467	16.9967331095266	31.0551982499849	79.1071296094964	-45.1136633904431	NO	NO	F200Y	F200Y
NA	16	Albendazole	DMSO	ECA884	A	3	q90.TOF	44.8095362051955	327.190463794805	2.17618117378326	0.00157674874639157	54.8203609676819	0.0010574173112153	0.81827503995937	14.8095362051955	29.0591732833639	72.9278827719233	-43.3088103615322	NO	NO	del	del
NA	16	Albendazole	DMSO	ECA917	A	4	q90.TOF	-5.1757287866002	340.075728786601	2.26188254407729	0.00170338372920434	54.8526685526479	1.52443430936182e-05	-0.0945209133529061	12.1242712133997	33.8575197897584	79.8393107929166	-55.5907683661172	NO	NO	F200Y	F200Y
NA	16	Albendazole	DMSO	ECA918	A	5	q90.TOF	55.9449238440049	321.255076155996	2.13670423216071	0.00152006170184699	54.8020589599962	0.00158882586398665	1.02159136553752	13.7949238440049	28.4817242747846	70.758372393574	-43.1685247055642	NO	NO	F200Y	F200Y
NA	16	Albendazole	DMSO	ECA919	A	6	q90.TOF	4.26767181066868	339.732328189332	2.2595985474529	0.00169994539115458	54.8528083724727	1.03434925441299e-05	0.077937534866978	12.7676718106687	31.2442513873392	75.256174585347	-49.7208309640096	NO	NO	F200Y	F200Y
NA	16	Albendazole	DMSO	ECA882	A	9	q90.TOF	61.4619017672892	346.838098232712	2.30685983622729	0.00177180046846174	54.7914732360365	0.0022363487364492	1.1224765461283	17.7119017672892	28.394499060292	74.5008998878731	-39.0770963532947	NO	NO	del	del
NA	16	Albendazole	DMSO	N2	B	1	q90.TOF	-106.734125594498	347.734125594499	2.31281941662979	0.00178096689164344	54.6670257353874	0.00677927330850477	-1.94929052443165	-129.734125594498	17.0595588778591	-95.6150078387798	-163.853243350216	NO	NO	del	N2
NA	16	Albendazole	DMSO	ECA883	B	10	q90.TOF	13.6695950813269	380.630404918674	2.53161633058167	0.00213387106064695	54.8500572173508	0.000133323684651459	0.249692620786921	15.1695950813269	28.4025099720585	71.974615025444	-41.6354248627901	NO	NO	del	del
NA	16	Albendazole	DMSO	ECA920	B	11	q90.TOF	10.661431119884	357.238568880117	2.37603455531557	0.00187965394893058	54.8512516497077	7.14028409866944e-05	0.194719860375187	20.5614311198842	29.8768262461691	80.3150836122223	-39.192221372454	NO	NO	F200Y	F200Y
NA	16	Albendazole	DMSO	ECA921	B	12	q90.TOF	7.99673310952664	364.003266890474	2.42102733501254	0.00195151450001104	54.8520623979303	4.17124887565969e-05	0.14605720313454	16.9967331095266	31.0551982499849	79.1071296094964	-45.1136633904431	NO	NO	F200Y	F200Y
NA	16	Albendazole	DMSO	ECA884	B	3	q90.TOF	34.8095362051957	327.190463794805	2.17618117378326	0.00157674874639157	54.8333474364838	0.000638119464613975	0.63566323246102	14.8095362051955	29.0591732833639	72.9278827719233	-43.3088103615322	NO	NO	del	del
NA	16	Albendazole	DMSO	ECA917	B	4	q90.TOF	56.4242712133998	340.075728786601	2.26188254407729	0.00170338372920434	54.8011705052209	0.0018117472454742	1.03043916523801	12.1242712133997	33.8575197897584	79.8393107929166	-55.5907683661172	NO	NO	F200Y	F200Y
NA	16	Albendazole	DMSO	ECA918	B	5	q90.TOF	24.3449238440051	321.255076155996	2.13670423216071	0.00152006170184699	54.8434426800417	0.000300865068543474	0.444554434698175	13.7949238440049	28.4817242747846	70.758372393574	-43.1685247055642	NO	NO	F200Y	F200Y
NA	16	Albendazole	DMSO	ECA919	B	6	q90.TOF	54.2676718106687	339.732328189332	2.2595985474529	0.00169994539115458	54.8050665240772	0.00167250550934479	0.991052909298339	12.7676718106687	31.2442513873392	75.256174585347	-49.7208309640096	NO	NO	F200Y	F200Y
NA	16	Albendazole	DMSO	ECA882	B	9	q90.TOF	28.9619017672892	346.838098232712	2.30685983622729	0.00177180046846174	54.8394261820608	0.00049657138818039	0.528930191391436	17.7119017672892	28.394499060292	74.5008998878731	-39.0770963532947	NO	NO	del	del
NA	16	Albendazole	DMSO	N2	C	1	q90.TOF	-129.734125594498	347.734125594499	2.31281941662979	0.00178096689164344	54.577965206633	0.0100157853373722	-2.36934064253782	-129.734125594498	17.0595588778591	-95.6150078387798	-163.853243350216	NO	NO	del	N2
NA	16	Albendazole	DMSO	ECA883	C	10	q90.TOF	38.3695950813269	380.630404918674	2.53161633058167	0.00213387106064695	54.8290850589718	0.00105043803721619	0.700869681756474	15.1695950813269	28.4025099720585	71.974615025444	-41.6354248627901	NO	NO	del	del
NA	16	Albendazole	DMSO	ECA920	C	11	q90.TOF	24.2614311198839	357.238568880117	2.37603455531557	0.00187965394893058	54.8435053921464	0.000369757772172032	0.443109600113181	20.5614311198842	29.8768262461691	80.3150836122223	-39.192221372454	NO	NO	F200Y	F200Y
NA	16	Albendazole	DMSO	ECA884	C	3	q90.TOF	0.109536205195528	327.190463794805	2.17618117378326	0.00157674874639157	54.8531051402265	6.31860054266532e-09	0.00200026044172661	14.8095362051955	29.0591732833639	72.9278827719233	-43.3088103615322	NO	NO	del	del
NA	16	Albendazole	DMSO	ECA917	C	4	q90.TOF	24.0242712133998	340.075728786601	2.26188254407729	0.00170338372920434	54.8436938354883	0.000328447633480522	0.438739383641487	12.1242712133997	33.8575197897584	79.8393107929166	-55.5907683661172	NO	NO	F200Y	F200Y
NA	16	Albendazole	DMSO	ECA918	C	5	q90.TOF	17.9449238440049	321.255076155996	2.13670423216071	0.00152006170184699	54.8478555034502	0.000163470038958526	0.327686195540836	13.7949238440049	28.4817242747846	70.758372393574	-43.1685247055642	NO	NO	F200Y	F200Y
NA	16	Albendazole	DMSO	ECA882	C	9	q90.TOF	15.2619017672892	346.838098232712	2.30685983622729	0.00177180046846174	54.8493070882647	0.000137893834324428	0.278727574163896	17.7119017672892	28.394499060292	74.5008998878731	-39.0770963532947	NO	NO	del	del
NA	16	Albendazole	DMSO	N2	D	1	q90.TOF	-113.734125594498	347.734125594499	2.31281941662979	0.00178096689164344	54.6417691219246	0.00769764956511704	-2.07713186472483	-129.734125594498	17.0595588778591	-95.6150078387798	-163.853243350216	NO	NO	del	N2
NA	16	Albendazole	DMSO	ECA883	D	10	q90.TOF	55.5695950813269	380.630404918674	2.53161633058167	0.00213387106064695	54.8027109120208	0.00220328395525811	1.01504965943568	15.1695950813269	28.4025099720585	71.974615025444	-41.6354248627901	NO	NO	del	del
NA	16	Albendazole	DMSO	ECA920	D	11	q90.TOF	-5.83856888011616	357.238568880117	2.37603455531557	0.00187965394893058	54.8525494151047	2.14139752961982e-05	-0.106635338571648	20.5614311198842	29.8768262461691	80.3150836122223	-39.192221372454	NO	NO	F200Y	F200Y
NA	16	Albendazole	DMSO	ECA921	D	12	q90.TOF	25.0967331095266	364.003266890474	2.42102733501254	0.00195151450001104	54.8428321729661	0.000410842424634268	0.45838201620417	16.9967331095266	31.0551982499849	79.1071296094964	-45.1136633904431	NO	NO	F200Y	F200Y
NA	16	Albendazole	DMSO	ECA884	D	3	q90.TOF	41.4095362051955	327.190463794805	2.17618117378326	0.00157674874639157	54.8251427381211	0.000903038468268695	0.75618702540993	14.8095362051955	29.0591732833639	72.9278827719233	-43.3088103615322	NO	NO	del	del
NA	16	Albendazole	DMSO	N2	E	1	q90.TOF	-126.334125594498	347.734125594499	2.31281941662979	0.00178096689164344	54.5922316818282	0.00949768818838768	-2.30724627725256	-129.734125594498	17.0595588778591	-95.6150078387798	-163.853243350216	NO	NO	del	N2
NA	16	Albendazole	DMSO	ECA883	E	10	q90.TOF	64.169595081327	380.630404918674	2.53161633058167	0.00213387106064695	54.7858954402856	0.00293801903424723	1.17213964827528	15.1695950813269	28.4025099720585	71.974615025444	-41.6354248627901	NO	NO	del	del
NA	16	Albendazole	DMSO	ECA920	E	11	q90.TOF	54.7614311198839	357.238568880117	2.37603455531557	0.00187965394893058	54.8041791730276	0.00188379682130003	1.00016011937854	20.5614311198842	29.8768262461691	80.3150836122223	-39.192221372454	NO	NO	F200Y	F200Y
NA	16	Albendazole	DMSO	ECA921	E	12	q90.TOF	37.5967331095267	364.003266890474	2.42102733501254	0.00195151450001104	54.8300473893613	0.000922021648363341	0.686689628097178	16.9967331095266	31.0551982499849	79.1071296094964	-45.1136633904431	NO	NO	F200Y	F200Y
NA	16	Albendazole	DMSO	ECA884	E	3	q90.TOF	-17.3904637948045	327.190463794805	2.17618117378326	0.00157674874639157	54.8481746433082	0.000159267751017571	-0.317570402680394	14.8095362051955	29.0591732833639	72.9278827719233	-43.3088103615322	NO	NO	del	del
NA	16	Albendazole	DMSO	ECA917	E	4	q90.TOF	67.5242712133998	340.075728786601	2.26188254407729	0.00170338372920434	54.7787117362654	0.00259469015573831	1.23315112745163	12.1242712133997	33.8575197897584	79.8393107929166	-55.5907683661172	NO	NO	F200Y	F200Y
NA	16	Albendazole	DMSO	ECA918	E	5	q90.TOF	-8.75507615599506	321.255076155996	2.13670423216071	0.00152006170184699	54.8518557496384	3.89112142312889e-05	-0.159873489693675	13.7949238440049	28.4817242747846	70.758372393574	-43.1685247055642	NO	NO	F200Y	F200Y
NA	16	Albendazole	DMSO	ECA919	E	6	q90.TOF	54.4676718106687	339.732328189332	2.2595985474529	0.00169994539115458	54.8047116270951	0.00168485604813861	0.994705370796065	12.7676718106687	31.2442513873392	75.256174585347	-49.7208309640096	NO	NO	F200Y	F200Y
NA	16	Albendazole	DMSO	ECA882	E	9	q90.TOF	53.7619017672891	346.838098232712	2.30685983622729	0.00177180046846174	54.8059547747161	0.00171110549547852	0.981851717467564	17.7119017672892	28.394499060292	74.5008998878731	-39.0770963532947	NO	NO	del	del
NA	16	Albendazole	DMSO	N2	F	1	q90.TOF	-111.634125594498	347.734125594499	2.31281941662979	0.00178096689164344	54.6495157485527	0.00741601329807632	-2.03877946263688	-129.734125594498	17.0595588778591	-95.6150078387798	-163.853243350216	NO	NO	del	N2
NA	16	Albendazole	DMSO	ECA883	F	10	q90.TOF	16.3695950813269	380.630404918674	2.53161633058167	0.00213387106064695	54.8487341259909	0.000191192953027587	0.299011570771447	15.1695950813269	28.4025099720585	71.974615025444	-41.6354248627901	NO	NO	del	del
NA	16	Albendazole	DMSO	ECA920	F	11	q90.TOF	66.161431119884	357.238568880117	2.37603455531557	0.00187965394893058	54.7816737157196	0.0027497566597759	1.20836916592362	20.5614311198842	29.8768262461691	80.3150836122223	-39.192221372454	NO	NO	F200Y	F200Y
NA	16	Albendazole	DMSO	ECA921	F	12	q90.TOF	16.9967331095266	364.003266890474	2.42102733501254	0.00195151450001104	54.8483936244341	0.000188439441820097	0.310438683697504	16.9967331095266	31.0551982499849	79.1071296094964	-45.1136633904431	NO	NO	F200Y	F200Y
NA	16	Albendazole	DMSO	ECA917	F	4	q90.TOF	48.9242712133998	340.075728786601	2.26188254407729	0.00170338372920434	54.8140640178845	0.0013621170308837	0.893471623201775	12.1242712133997	33.8575197897584	79.8393107929166	-55.5907683661172	NO	NO	F200Y	F200Y
NA	16	Albendazole	DMSO	ECA918	F	5	q90.TOF	46.7449238440049	321.255076155996	2.13670423216071	0.00152006170184699	54.8174724159454	0.00110923570383626	0.85359327174885	13.7949238440049	28.4817242747846	70.758372393574	-43.1685247055642	NO	NO	F200Y	F200Y
NA	16	Albendazole	DMSO	ECA919	F	6	q90.TOF	29.6676718106687	339.732328189332	2.2595985474529	0.00169994539115458	54.8387523115701	0.000499864286957702	0.541800145078109	12.7676718106687	31.2442513873392	75.256174585347	-49.7208309640096	NO	NO	F200Y	F200Y
NA	16	Albendazole	DMSO	ECA882	F	9	q90.TOF	70.1619017672892	346.838098232712	2.30685983622729	0.00177180046846174	54.7727764499693	0.00291427307988754	1.28136433955017	17.7119017672892	28.394499060292	74.5008998878731	-39.0770963532947	NO	NO	del	del
NA	16	Albendazole	DMSO	N2	G	1	q90.TOF	-155.834125594498	347.734125594499	2.31281941662979	0.00178096689164344	54.4556794073109	0.014451125970728	-2.84600621134526	-129.734125594498	17.0595588778591	-95.6150078387798	-163.853243350216	NO	NO	del	N2
NA	16	Albendazole	DMSO	ECA883	G	10	q90.TOF	12.3695950813269	380.630404918674	2.53161633058167	0.00213387106064695	54.8506094235151	0.000109170920923432	0.22594645968326	15.1695950813269	28.4025099720585	71.974615025444	-41.6354248627901	NO	NO	del	del
NA	16	Albendazole	DMSO	ECA917	G	4	q90.TOF	55.0242712133998	340.075728786601	2.26188254407729	0.00170338372920434	54.8037168949995	0.00172295641426452	1.00487189072458	12.1242712133997	33.8575197897584	79.8393107929166	-55.5907683661172	NO	NO	F200Y	F200Y
NA	16	Albendazole	DMSO	ECA918	G	5	q90.TOF	31.2449238440049	321.255076155996	2.13670423216071	0.00152006170184699	54.8371882568363	0.00049558011016395	0.570553005039676	13.7949238440049	28.4817242747846	70.758372393574	-43.1685247055642	NO	NO	F200Y	F200Y
NA	16	Albendazole	DMSO	ECA919	G	6	q90.TOF	74.2676718106687	339.732328189332	2.2595985474529	0.00169994539115458	54.7630984491631	0.00313245468033371	1.35629905907088	12.7676718106687	31.2442513873392	75.256174585347	-49.7208309640096	NO	NO	F200Y	F200Y
NA	18	Albendazole	DMSO	N2	A	1	q90.TOF	-134.534125594498	347.734125594499	2.31281941662979	0.00178096689164344	54.5571726566867	0.0107706390198061	-2.45700327588172	-129.734125594498	17.0595588778591	-95.6150078387798	-163.853243350216	NO	NO	del	N2
NA	18	Albendazole	DMSO	ECA883	A	10	q90.TOF	43.569595081327	380.630404918674	2.53161633058167	0.00213387106064695	54.8221312741296	0.00135445024154393	0.795854326171117	15.1695950813269	28.4025099720585	71.974615025444	-41.6354248627901	NO	NO	del	del
NA	18	Albendazole	DMSO	ECA920	A	11	q90.TOF	41.7614311198839	357.238568880117	2.37603455531557	0.00187965394893058	54.8246567141186	0.00109555762832203	0.762728750511337	20.5614311198842	29.8768262461691	80.3150836122223	-39.192221372454	NO	NO	F200Y	F200Y
NA	18	Albendazole	DMSO	ECA921	A	12	q90.TOF	22.9967331095266	364.003266890474	2.42102733501254	0.00195151450001104	54.8444796118556	0.000344963534672712	0.420026337406147	16.9967331095266	31.0551982499849	79.1071296094964	-45.1136633904431	NO	NO	F200Y	F200Y
NA	18	Albendazole	DMSO	ECA884	A	3	q90.TOF	36.8095362051955	327.190463794805	2.17618117378326	0.00157674874639157	54.8310113416412	0.000713552955430025	0.672185593960687	14.8095362051955	29.0591732833639	72.9278827719233	-43.3088103615322	NO	NO	del	del
NA	18	Albendazole	DMSO	ECA917	A	4	q90.TOF	55.1242712133998	340.075728786601	2.26188254407729	0.00170338372920434	54.803537135508	0.00172922463739349	1.00669812461839	12.1242712133997	33.8575197897584	79.8393107929166	-55.5907683661172	NO	NO	F200Y	F200Y
NA	18	Albendazole	DMSO	ECA918	A	5	q90.TOF	63.2449238440049	321.255076155996	2.13670423216071	0.00152006170184699	54.7878597510583	0.00203051534028679	1.15489420082636	13.7949238440049	28.4817242747846	70.758372393574	-43.1685247055642	NO	NO	F200Y	F200Y
NA	18	Albendazole	DMSO	ECA919	A	6	q90.TOF	32.5676718106686	339.732328189332	2.2595985474529	0.00169994539115458	54.8358087029704	0.000602363437666855	0.594760836795127	12.7676718106687	31.2442513873392	75.256174585347	-49.7208309640096	NO	NO	F200Y	F200Y
NA	18	Albendazole	DMSO	ECA882	A	9	q90.TOF	17.5619017672892	346.838098232712	2.30685983622729	0.00177180046846174	54.8480759619562	0.000182587325529144	0.320732393114503	17.7119017672892	28.394499060292	74.5008998878731	-39.0770963532947	NO	NO	del	del
NA	18	Albendazole	DMSO	N2	B	1	q90.TOF	-153.534125594498	347.734125594499	2.31281941662979	0.00178096689164344	54.4673655162774	0.0140276974295652	-2.80400119953464	-129.734125594498	17.0595588778591	-95.6150078387798	-163.853243350216	NO	NO	del	N2
NA	18	Albendazole	DMSO	ECA883	B	10	q90.TOF	20.069595081327	380.630404918674	2.53161633058167	0.00213387106064695	54.8465346347561	0.000287391042737872	0.366596798528021	15.1695950813269	28.4025099720585	71.974615025444	-41.6354248627901	NO	NO	del	del
NA	18	Albendazole	DMSO	ECA920	B	11	q90.TOF	29.261431119884	357.238568880117	2.37603455531557	0.00187965394893058	54.8391402289837	0.000537867875666115	0.534429357369799	20.5614311198842	29.8768262461691	80.3150836122223	-39.192221372454	NO	NO	F200Y	F200Y
NA	18	Albendazole	DMSO	ECA921	B	12	q90.TOF	71.5967331095267	364.003266890474	2.42102733501254	0.00195151450001104	54.7694397483566	0.00334370005102926	1.30768633244615	16.9967331095266	31.0551982499849	79.1071296094964	-45.1136633904431	NO	NO	F200Y	F200Y
NA	18	Albendazole	DMSO	ECA884	B	3	q90.TOF	40.5095362051956	327.190463794805	2.17618117378326	0.00157674874639157	54.8263453079189	0.000864211538168096	0.73975196273508	14.8095362051955	29.0591732833639	72.9278827719233	-43.3088103615322	NO	NO	del	del
NA	18	Albendazole	DMSO	ECA917	B	4	q90.TOF	12.7242712133998	340.075728786601	2.26188254407729	0.00170338372920434	54.8504653752333	9.2136461196187e-05	0.232374953640233	12.1242712133997	33.8575197897584	79.8393107929166	-55.5907683661172	NO	NO	F200Y	F200Y
NA	18	Albendazole	DMSO	ECA918	B	5	q90.TOF	23.7449238440049	321.255076155996	2.13670423216071	0.00152006170184699	54.8439131378861	0.000286217701015303	0.433598037277173	13.7949238440049	28.4817242747846	70.758372393574	-43.1685247055642	NO	NO	F200Y	F200Y
NA	18	Albendazole	DMSO	ECA919	B	6	q90.TOF	27.4676718106687	339.732328189332	2.2595985474529	0.00169994539115458	54.8408023062046	0.000428478343819864	0.501623068603129	12.7676718106687	31.2442513873392	75.256174585347	-49.7208309640096	NO	NO	F200Y	F200Y
NA	18	Albendazole	DMSO	ECA882	B	9	q90.TOF	34.5619017672892	346.838098232712	2.30685983622729	0.00177180046846174	54.8336237944345	0.000707168330344803	0.631202794053786	17.7119017672892	28.394499060292	74.5008998878731	-39.0770963532947	NO	NO	del	del
NA	18	Albendazole	DMSO	N2	C	1	q90.TOF	-144.134125594498	347.734125594499	2.31281941662979	0.00178096689164344	54.5132955810785	0.0123626104703379	-2.63232854256951	-129.734125594498	17.0595588778591	-95.6150078387798	-163.853243350216	NO	NO	del	N2
NA	18	Albendazole	DMSO	ECA883	C	10	q90.TOF	43.7695950813271	380.630404918674	2.53161633058167	0.00213387106064695	54.8218461761982	0.00136691360223526	0.79950758172553	15.1695950813269	28.4025099720585	71.974615025444	-41.6354248627901	NO	NO	del	del
NA	18	Albendazole	DMSO	ECA920	C	11	q90.TOF	23.1614311198841	357.238568880117	2.37603455531557	0.00187965394893058	54.8443562381087	0.000336988640851148	0.42301925351673	20.5614311198842	29.8768262461691	80.3150836122223	-39.192221372454	NO	NO	F200Y	F200Y
NA	18	Albendazole	DMSO	ECA921	C	12	q90.TOF	16.3967331095266	364.003266890474	2.42102733501254	0.00195151450001104	54.8487204212995	0.000175370101997154	0.29947991832664	16.9967331095266	31.0551982499849	79.1071296094964	-45.1136633904431	NO	NO	F200Y	F200Y
NA	18	Albendazole	DMSO	ECA884	C	3	q90.TOF	-35.9904637948046	327.190463794805	2.17618117378326	0.00157674874639157	54.8319838444403	0.000682150819070865	-0.657228364627334	14.8095362051955	29.0591732833639	72.9278827719233	-43.3088103615322	NO	NO	del	del
NA	18	Albendazole	DMSO	ECA917	C	4	q90.TOF	-50.0757287866002	340.075728786601	2.26188254407729	0.00170338372920434	54.8122039838997	0.00142698776730024	-0.914499931676478	12.1242712133997	33.8575197897584	79.8393107929166	-55.5907683661172	NO	NO	F200Y	F200Y
NA	18	Albendazole	DMSO	ECA919	C	6	q90.TOF	27.7676718106686	339.732328189332	2.2595985474529	0.00169994539115458	54.8405320619512	0.000437889077691648	0.507101760849716	12.7676718106687	31.2442513873392	75.256174585347	-49.7208309640096	NO	NO	F200Y	F200Y
NA	18	Albendazole	DMSO	ECA882	C	9	q90.TOF	31.3619017672892	346.838098232712	2.30685983622729	0.00177180046846174	54.8370647875456	0.000582280599467466	0.572761306818158	17.7119017672892	28.394499060292	74.5008998878731	-39.0770963532947	NO	NO	del	del
NA	18	Albendazole	DMSO	N2	D	1	q90.TOF	-126.534125594498	347.734125594499	2.31281941662979	0.00178096689164344	54.5914030666593	0.00952778363902068	-2.31089888697523	-129.734125594498	17.0595588778591	-95.6150078387798	-163.853243350216	NO	NO	del	N2
NA	18	Albendazole	DMSO	ECA883	D	10	q90.TOF	-3.63040491867307	380.630404918674	2.53161633058167	0.00213387106064695	54.852890345237	9.40385970442844e-06	-0.0663139846694868	15.1695950813269	28.4025099720585	71.974615025444	-41.6354248627901	NO	NO	del	del
NA	18	Albendazole	DMSO	ECA920	D	11	q90.TOF	58.5614311198838	357.238568880117	2.37603455531557	0.00187965394893058	54.7971498358472	0.00215430824669172	1.06956313489356	20.5614311198842	29.8768262461691	80.3150836122223	-39.192221372454	NO	NO	F200Y	F200Y
NA	18	Albendazole	DMSO	ECA921	D	12	q90.TOF	-1.40326689047333	364.003266890474	2.42102733501254	0.00195151450001104	54.8530732206935	1.28446257782709e-06	-0.0256301210089992	16.9967331095266	31.0551982499849	79.1071296094964	-45.1136633904431	NO	NO	F200Y	F200Y
NA	18	Albendazole	DMSO	ECA884	D	3	q90.TOF	30.8095362051955	327.190463794805	2.17618117378326	0.00157674874639157	54.8376279478931	0.000499891600738161	0.562618509461674	14.8095362051955	29.0591732833639	72.9278827719233	-43.3088103615322	NO	NO	del	del
NA	18	Albendazole	DMSO	ECA917	D	4	q90.TOF	22.8242712133998	340.075728786601	2.26188254407729	0.00170338372920434	54.8446106244594	0.000296455513305912	0.416824576915691	12.1242712133997	33.8575197897584	79.8393107929166	-55.5907683661172	NO	NO	F200Y	F200Y
NA	18	Albendazole	DMSO	ECA918	D	5	q90.TOF	56.7449238440049	321.255076155996	2.13670423216071	0.00152006170184699	54.8005879136144	0.00163459046767842	1.03619989543219	13.7949238440049	28.4817242747846	70.758372393574	-43.1685247055642	NO	NO	F200Y	F200Y
NA	18	Albendazole	DMSO	ECA919	D	6	q90.TOF	32.7676718106686	339.732328189332	2.2595985474529	0.00169994539115458	54.8355955773557	0.000609784453402204	0.598413298292853	12.7676718106687	31.2442513873392	75.256174585347	-49.7208309640096	NO	NO	F200Y	F200Y
NA	18	Albendazole	DMSO	ECA882	D	9	q90.TOF	69.3619017672893	346.838098232712	2.30685983622729	0.00177180046846174	54.7745991636566	0.00284819371897177	1.26675396774126	17.7119017672892	28.394499060292	74.5008998878731	-39.0770963532947	NO	NO	del	del
NA	18	Albendazole	DMSO	N2	E	1	q90.TOF	-157.734125594498	347.734125594499	2.31281941662979	0.00178096689164344	54.4458926760647	0.0148056635170745	-2.88070600371055	-129.734125594498	17.0595588778591	-95.6150078387798	-163.853243350216	NO	NO	del	N2
NA	18	Albendazole	DMSO	ECA920	E	11	q90.TOF	77.7614311198839	357.238568880117	2.37603455531557	0.00187965394893058	54.7544053160802	0.00379850734516225	1.42023100275897	20.5614311198842	29.8768262461691	80.3150836122223	-39.192221372454	NO	NO	F200Y	F200Y
NA	18	Albendazole	DMSO	ECA921	E	12	q90.TOF	52.3967331095267	364.003266890474	2.42102733501254	0.00195151450001104	54.8083118460536	0.0017908092092473	0.957005840578496	16.9967331095266	31.0551982499849	79.1071296094964	-45.1136633904431	NO	NO	F200Y	F200Y
NA	18	Albendazole	DMSO	ECA884	E	3	q90.TOF	18.8095362051955	327.190463794805	2.17618117378326	0.00157674874639157	54.8473370724558	0.000186320951161231	0.343484340463649	14.8095362051955	29.0591732833639	72.9278827719233	-43.3088103615322	NO	NO	del	del
NA	18	Albendazole	DMSO	ECA917	E	4	q90.TOF	56.5242712133997	340.075728786601	2.26188254407729	0.00170338372920434	54.8009861676312	0.0018181748082038	1.03226539913182	12.1242712133997	33.8575197897584	79.8393107929166	-55.5907683661172	NO	NO	F200Y	F200Y
NA	18	Albendazole	DMSO	ECA918	E	5	q90.TOF	15.7449238440049	321.255076155996	2.13670423216071	0.00152006170184699	54.8490638734279	0.000125845026247507	0.287512738330502	13.7949238440049	28.4817242747846	70.758372393574	-43.1685247055642	NO	NO	F200Y	F200Y
NA	18	Albendazole	DMSO	ECA919	E	6	q90.TOF	11.0676718106688	339.732328189332	2.2595985474529	0.00169994539115458	54.851108050487	6.95661105093341e-05	0.202121225789644	12.7676718106687	31.2442513873392	75.256174585347	-49.7208309640096	NO	NO	F200Y	F200Y
NA	18	Albendazole	DMSO	N2	F	1	q90.TOF	-125.534125594498	347.734125594499	2.31281941662979	0.00178096689164344	54.5955329101751	0.00937778245116625	-2.29263583836191	-129.734125594498	17.0595588778591	-95.6150078387798	-163.853243350216	NO	NO	del	N2
NA	18	Albendazole	DMSO	ECA883	F	10	q90.TOF	-12.9304049186731	380.630404918674	2.53161633058167	0.00213387106064695	54.8503779691907	0.000119294455061282	-0.236190367949521	15.1695950813269	28.4025099720585	71.974615025444	-41.6354248627901	NO	NO	del	del
NA	18	Albendazole	DMSO	ECA921	F	12	q90.TOF	30.2967331095267	364.003266890474	2.42102733501254	0.00195151450001104	54.8381333297583	0.000598732043122326	0.553357982751663	16.9967331095266	31.0551982499849	79.1071296094964	-45.1136633904431	NO	NO	F200Y	F200Y
NA	18	Albendazole	DMSO	ECA884	F	3	q90.TOF	52.8095362051955	327.190463794805	2.17618117378326	0.00157674874639157	54.8076200551461	0.00146869029503423	0.964364485958054	14.8095362051955	29.0591732833639	72.9278827719233	-43.3088103615322	NO	NO	del	del
NA	18	Albendazole	DMSO	ECA917	F	4	q90.TOF	20.9242712133998	340.075728786601	2.26188254407729	0.00170338372920434	54.8459661267102	0.000249153145342858	0.382126132933178	12.1242712133997	33.8575197897584	79.8393107929166	-55.5907683661172	NO	NO	F200Y	F200Y
NA	18	Albendazole	DMSO	ECA918	F	5	q90.TOF	6.74492384400494	321.255076155996	2.13670423216071	0.00152006170184699	54.8523636867697	2.3094524662658e-05	0.123166777015498	13.7949238440049	28.4817242747846	70.758372393574	-43.1685247055642	NO	NO	F200Y	F200Y
NA	18	Albendazole	DMSO	N2	G	1	q90.TOF	-129.734125594498	347.734125594499	2.31281941662979	0.00178096689164344	54.577965206633	0.0100157853373722	-2.36934064253782	-129.734125594498	17.0595588778591	-95.6150078387798	-163.853243350216	NO	NO	del	N2
NA	18	Albendazole	DMSO	ECA883	G	10	q90.TOF	3.36959508132693	380.630404918674	2.53161633058167	0.00213387106064695	54.8529201257428	8.10123888321108e-06	0.0615499597348399	15.1695950813269	28.4025099720585	71.974615025444	-41.6354248627901	NO	NO	del	del
NA	18	Albendazole	DMSO	ECA920	G	11	q90.TOF	-31.5385688801161	357.238568880117	2.37603455531557	0.00187965394893058	54.8368817801352	0.000624839456744656	-0.576018890870653	20.5614311198842	29.8768262461691	80.3150836122223	-39.192221372454	NO	NO	F200Y	F200Y
NA	18	Albendazole	DMSO	ECA884	G	3	q90.TOF	1.80953620519552	327.190463794805	2.17618117378326	0.00157674874639157	54.8530519530952	1.72440817147158e-06	0.0330442677164466	14.8095362051955	29.0591732833639	72.9278827719233	-43.3088103615322	NO	NO	del	del
NA	18	Albendazole	DMSO	ECA917	G	4	q90.TOF	-22.4757287866001	340.075728786601	2.26188254407729	0.00170338372920434	54.8448681031276	0.000287470483011459	-0.410459376983144	12.1242712133997	33.8575197897584	79.8393107929166	-55.5907683661172	NO	NO	F200Y	F200Y
NA	18	Albendazole	DMSO	ECA918	G	5	q90.TOF	2.34492384400496	321.255076155996	2.13670423216071	0.00152006170184699	54.8530156963673	2.7913379002957e-06	0.04281986259483	13.7949238440049	28.4817242747846	70.758372393574	-43.1685247055642	NO	NO	F200Y	F200Y
NA	18	Albendazole	DMSO	ECA919	G	6	q90.TOF	67.2676718106687	339.732328189332	2.2595985474529	0.00169994539115458	54.7792767038666	0.00256979198681013	1.22846290665049	12.7676718106687	31.2442513873392	75.256174585347	-49.7208309640096	NO	NO	F200Y	F200Y
NA	20	Albendazole	DMSO	N2	A	1	q90.TOF	-103.734125594498	347.734125594499	2.31281941662979	0.00178096689164344	54.67735566832	0.0064035359333882	-1.89450137859172	-129.734125594498	17.0595588778591	-95.6150078387798	-163.853243350216	NO	NO	del	N2
NA	20	Albendazole	DMSO	ECA920	A	11	q90.TOF	23.8614311198839	357.238568880117	2.37603455531557	0.00187965394893058	54.8438193591888	0.000357665833866763	0.435804019532653	20.5614311198842	29.8768262461691	80.3150836122223	-39.192221372454	NO	NO	F200Y	F200Y
NA	20	Albendazole	DMSO	ECA921	A	12	q90.TOF	74.4967331095266	364.003266890474	2.42102733501254	0.00195151450001104	54.7625190763077	0.00362005655521633	1.36065369840533	16.9967331095266	31.0551982499849	79.1071296094964	-45.1136633904431	NO	NO	F200Y	F200Y
NA	20	Albendazole	DMSO	ECA884	A	3	q90.TOF	22.0095362051956	327.190463794805	2.17618117378326	0.00157674874639157	54.8452072996072	0.000255109892881009	0.401920118863123	14.8095362051955	29.0591732833639	72.9278827719233	-43.3088103615322	NO	NO	del	del
NA	20	Albendazole	DMSO	ECA917	A	4	q90.TOF	31.4242712133998	340.075728786601	2.26188254407729	0.00170338372920434	54.8370020188732	0.000561947989502214	0.573880691783902	12.1242712133997	33.8575197897584	79.8393107929166	-55.5907683661172	NO	NO	F200Y	F200Y
NA	20	Albendazole	DMSO	ECA918	A	5	q90.TOF	23.944923844005	321.255076155996	2.13670423216071	0.00152006170184699	54.8437576234369	0.000291059545742979	0.43725016975084	13.7949238440049	28.4817242747846	70.758372393574	-43.1685247055642	NO	NO	F200Y	F200Y
NA	20	Albendazole	DMSO	ECA919	A	6	q90.TOF	-8.13232818933124	339.732328189332	2.2595985474529	0.00169994539115458	54.8520270007714	3.75590821607919e-05	-0.148515077991998	12.7676718106687	31.2442513873392	75.256174585347	-49.7208309640096	NO	NO	F200Y	F200Y
NA	20	Albendazole	DMSO	ECA882	A	9	q90.TOF	18.1619017672892	346.838098232712	2.30685983622729	0.00177180046846174	54.8477264185837	0.000195276590983735	0.331690171971184	17.7119017672892	28.394499060292	74.5008998878731	-39.0770963532947	NO	NO	del	del
NA	20	Albendazole	DMSO	N2	B	1	q90.TOF	-115.734125594498	347.734125594499	2.31281941662979	0.00178096689164344	54.6342561141476	0.00797075425077948	-2.11365796195146	-129.734125594498	17.0595588778591	-95.6150078387798	-163.853243350216	NO	NO	del	N2
NA	20	Albendazole	DMSO	ECA883	B	10	q90.TOF	10.169595081327	380.630404918674	2.53161633058167	0.00213387106064695	54.8514183071052	7.37909887554456e-05	0.185760648584759	15.1695950813269	28.4025099720585	71.974615025444	-41.6354248627901	NO	NO	del	del
NA	20	Albendazole	DMSO	ECA920	B	11	q90.TOF	63.961431119884	357.238568880117	2.37603455531557	0.00187965394893058	54.7863480689967	0.0025699272290247	1.16818847273071	20.5614311198842	29.8768262461691	80.3150836122223	-39.192221372454	NO	NO	F200Y	F200Y
NA	20	Albendazole	DMSO	ECA921	B	12	q90.TOF	36.9967331095266	364.003266890474	2.42102733501254	0.00195151450001104	54.8307776213654	0.000892827693108951	0.675730862726313	16.9967331095266	31.0551982499849	79.1071296094964	-45.1136633904431	NO	NO	F200Y	F200Y
NA	20	Albendazole	DMSO	ECA917	B	4	q90.TOF	75.9242712133998	340.075728786601	2.26188254407729	0.00170338372920434	54.7590345045987	0.0032804011596085	1.38655477453221	12.1242712133997	33.8575197897584	79.8393107929166	-55.5907683661172	NO	NO	F200Y	F200Y
NA	20	Albendazole	DMSO	ECA918	B	5	q90.TOF	-5.95507615599505	321.255076155996	2.13670423216071	0.00152006170184699	54.8525272153672	1.80023651543364e-05	-0.108743635062341	13.7949238440049	28.4817242747846	70.758372393574	-43.1685247055642	NO	NO	F200Y	F200Y
NA	20	Albendazole	DMSO	ECA919	B	6	q90.TOF	-10.2323281893314	339.732328189332	2.2595985474529	0.00169994539115458	54.8513981714383	5.94612588735553e-05	-0.186865923718118	12.7676718106687	31.2442513873392	75.256174585347	-49.7208309640096	NO	NO	F200Y	F200Y
NA	20	Albendazole	DMSO	ECA882	B	9	q90.TOF	52.6619017672892	346.838098232712	2.30685983622729	0.00177180046846174	54.8078652801925	0.00164180138374093	0.961762456230317	17.7119017672892	28.394499060292	74.5008998878731	-39.0770963532947	NO	NO	del	del
NA	20	Albendazole	DMSO	N2	C	1	q90.TOF	-120.334125594498	347.734125594499	2.31281941662979	0.00178096689164344	54.6164750729241	0.00861696170633868	-2.19766798557269	-129.734125594498	17.0595588778591	-95.6150078387798	-163.853243350216	NO	NO	del	N2
NA	20	Albendazole	DMSO	ECA883	C	10	q90.TOF	36.3695950813271	380.630404918674	2.53161633058167	0.00213387106064695	54.8315243713515	0.000943784714344803	0.664337126212383	15.1695950813269	28.4025099720585	71.974615025444	-41.6354248627901	NO	NO	del	del
NA	20	Albendazole	DMSO	ECA920	C	11	q90.TOF	-18.2385688801161	357.238568880117	2.37603455531557	0.00187965394893058	54.8476803220988	0.000208961364940692	-0.333108336568054	20.5614311198842	29.8768262461691	80.3150836122223	-39.192221372454	NO	NO	F200Y	F200Y
NA	20	Albendazole	DMSO	ECA921	C	12	q90.TOF	32.2967331095269	364.003266890474	2.42102733501254	0.00195151450001104	54.8360910522288	0.000680390260865332	0.589887200654547	16.9967331095266	31.0551982499849	79.1071296094964	-45.1136633904431	NO	NO	F200Y	F200Y
NA	20	Albendazole	DMSO	ECA884	C	3	q90.TOF	29.8095362051956	327.190463794805	2.17618117378326	0.00157674874639157	54.838616487336	0.000467967784301778	0.544357328711841	14.8095362051955	29.0591732833639	72.9278827719233	-43.3088103615322	NO	NO	del	del
NA	20	Albendazole	DMSO	ECA917	C	4	q90.TOF	22.9242712133998	340.075728786601	2.26188254407729	0.00170338372920434	54.8445360197955	0.000299058925620211	0.418650810809506	12.1242712133997	33.8575197897584	79.8393107929166	-55.5907683661172	NO	NO	F200Y	F200Y
NA	20	Albendazole	DMSO	ECA918	C	5	q90.TOF	49.744923844005	321.255076155996	2.13670423216071	0.00152006170184699	54.8127502068951	0.00125618171528886	0.908375258853852	13.7949238440049	28.4817242747846	70.758372393574	-43.1685247055642	NO	NO	F200Y	F200Y
NA	20	Albendazole	DMSO	ECA919	C	6	q90.TOF	68.8676718106687	339.732328189332	2.2595985474529	0.00169994539115458	54.7757203123852	0.00269349379611032	1.2576825986323	12.7676718106687	31.2442513873392	75.256174585347	-49.7208309640096	NO	NO	F200Y	F200Y
NA	20	Albendazole	DMSO	ECA882	C	9	q90.TOF	9.1619017672893	346.838098232712	2.30685983622729	0.00177180046846174	54.8517365748878	4.96934103138521e-05	0.167323489120978	17.7119017672892	28.394499060292	74.5008998878731	-39.0770963532947	NO	NO	del	del
NA	20	Albendazole	DMSO	N2	D	1	q90.TOF	-99.7341255944981	347.734125594499	2.31281941662979	0.00178096689164344	54.6906679471738	0.00591921505243557	-1.82144918413847	-129.734125594498	17.0595588778591	-95.6150078387798	-163.853243350216	NO	NO	del	N2
NA	20	Albendazole	DMSO	ECA883	D	10	q90.TOF	51.569595081327	380.630404918674	2.53161633058167	0.00213387106064695	54.8097075319421	0.00189750727730029	0.941984548347491	15.1695950813269	28.4025099720585	71.974615025444	-41.6354248627901	NO	NO	del	del
NA	20	Albendazole	DMSO	ECA920	D	11	q90.TOF	44.5614311198838	357.238568880117	2.37603455531557	0.00187965394893058	54.8207128437455	0.00124739138740638	0.81386781457504	20.5614311198842	29.8768262461691	80.3150836122223	-39.192221372454	NO	NO	F200Y	F200Y
NA	20	Albendazole	DMSO	ECA884	D	3	q90.TOF	27.8095362051955	327.190463794805	2.17618117378326	0.00157674874639157	54.8404956726883	0.000407279930868078	0.507834967212168	14.8095362051955	29.0591732833639	72.9278827719233	-43.3088103615322	NO	NO	del	del
NA	20	Albendazole	DMSO	ECA917	D	4	q90.TOF	73.9242712133998	340.075728786601	2.26188254407729	0.00170338372920434	54.7639292454688	0.00310985253884836	1.35003009665588	12.1242712133997	33.8575197897584	79.8393107929166	-55.5907683661172	NO	NO	F200Y	F200Y
NA	20	Albendazole	DMSO	ECA918	D	5	q90.TOF	-3.05507615599502	321.255076155996	2.13670423216071	0.00152006170184699	54.8529531808776	4.73804311424485e-06	-0.0557877141941721	13.7949238440049	28.4817242747846	70.758372393574	-43.1685247055642	NO	NO	F200Y	F200Y
NA	20	Albendazole	DMSO	ECA919	D	6	q90.TOF	44.2676718106687	339.732328189332	2.2595985474529	0.00169994539115458	54.8211443939738	0.00111290614476504	0.808429834412066	12.7676718106687	31.2442513873392	75.256174585347	-49.7208309640096	NO	NO	F200Y	F200Y
NA	20	Albendazole	DMSO	ECA882	D	9	q90.TOF	44.1619017672893	346.838098232712	2.30685983622729	0.00177180046846174	54.8212946958822	0.00115457746008245	0.806527255760678	17.7119017672892	28.394499060292	74.5008998878731	-39.0770963532947	NO	NO	del	del
NA	20	Albendazole	DMSO	N2	E	1	q90.TOF	-123.034125594498	347.734125594499	2.31281941662979	0.00178096689164344	54.6057128262933	0.00900798644586442	-2.24697821682863	-129.734125594498	17.0595588778591	-95.6150078387798	-163.853243350216	NO	NO	del	N2
NA	20	Albendazole	DMSO	ECA883	E	10	q90.TOF	60.169595081327	380.630404918674	2.53161633058167	0.00213387106064695	54.7940176980041	0.00258315332684192	1.09907453718709	15.1695950813269	28.4025099720585	71.974615025444	-41.6354248627901	NO	NO	del	del
NA	20	Albendazole	DMSO	ECA921	E	12	q90.TOF	10.3967331095267	364.003266890474	2.42102733501254	0.00195151450001104	54.8513424268585	7.05073983909218e-05	0.189892264617999	16.9967331095266	31.0551982499849	79.1071296094964	-45.1136633904431	NO	NO	F200Y	F200Y
NA	20	Albendazole	DMSO	ECA884	E	3	q90.TOF	27.9095362051955	327.190463794805	2.17618117378326	0.00157674874639157	54.8404048132271	0.000410214263857526	0.509661085287152	14.8095362051955	29.0591732833639	72.9278827719233	-43.3088103615322	NO	NO	del	del
NA	20	Albendazole	DMSO	ECA917	E	4	q90.TOF	37.1242712133998	340.075728786601	2.26188254407729	0.00170338372920434	54.8306289737684	0.000784298828913296	0.677976023731437	12.1242712133997	33.8575197897584	79.8393107929166	-55.5907683661172	NO	NO	F200Y	F200Y
NA	20	Albendazole	DMSO	ECA918	E	5	q90.TOF	68.3449238440049	321.255076155996	2.13670423216071	0.00152006170184699	54.7769052077018	0.00237119600606505	1.24802357890486	13.7949238440049	28.4817242747846	70.758372393574	-43.1685247055642	NO	NO	F200Y	F200Y
NA	20	Albendazole	DMSO	ECA919	E	6	q90.TOF	25.2676718106687	339.732328189332	2.2595985474529	0.00169994539115458	54.842694362491	0.000362589841143541	0.461445992128149	12.7676718106687	31.2442513873392	75.256174585347	-49.7208309640096	NO	NO	F200Y	F200Y
NA	20	Albendazole	DMSO	ECA882	E	9	q90.TOF	55.7619017672892	346.838098232712	2.30685983622729	0.00177180046846174	54.8023797662632	0.00184078342066561	1.01837764698983	17.7119017672892	28.394499060292	74.5008998878731	-39.0770963532947	NO	NO	del	del
NA	20	Albendazole	DMSO	N2	F	1	q90.TOF	-134.734125594498	347.734125594499	2.31281941662979	0.00178096689164344	54.5562897334737	0.0108026863382123	-2.46065588560438	-129.734125594498	17.0595588778591	-95.6150078387798	-163.853243350216	NO	NO	del	N2
NA	20	Albendazole	DMSO	ECA920	F	11	q90.TOF	25.961431119884	357.238568880117	2.37603455531557	0.00187965394893058	54.8421127813476	0.000423391114510213	0.474158317580432	20.5614311198842	29.8768262461691	80.3150836122223	-39.192221372454	NO	NO	F200Y	F200Y
NA	20	Albendazole	DMSO	ECA921	F	12	q90.TOF	77.9967331095266	364.003266890474	2.42102733501254	0.00195151450001104	54.7537993916833	0.00396820156917535	1.42457982973537	16.9967331095266	31.0551982499849	79.1071296094964	-45.1136633904431	NO	NO	F200Y	F200Y
NA	20	Albendazole	DMSO	ECA917	F	4	q90.TOF	-44.2757287866002	340.075728786601	2.26188254407729	0.00170338372920434	54.8211326452121	0.00111557077907914	-0.808578365835124	12.1242712133997	33.8575197897584	79.8393107929166	-55.5907683661172	NO	NO	F200Y	F200Y
NA	20	Albendazole	DMSO	ECA919	F	6	q90.TOF	19.8676718106687	339.732328189332	2.2595985474529	0.00169994539115458	54.8466689940382	0.000224170846613699	0.362829531689563	12.7676718106687	31.2442513873392	75.256174585347	-49.7208309640096	NO	NO	F200Y	F200Y
NA	20	Albendazole	DMSO	ECA882	F	9	q90.TOF	-5.43809823271084	346.838098232712	2.30685983622729	0.00177180046846174	54.8526231139323	1.7507399289161e-05	-0.0993157963915846	17.7119017672892	28.394499060292	74.5008998878731	-39.0770963532947	NO	NO	del	del
NA	20	Albendazole	DMSO	N2	G	1	q90.TOF	-117.434125594498	347.734125594499	2.31281941662979	0.00178096689164344	54.6277662556353	0.00820663629709679	-2.14470514459409	-129.734125594498	17.0595588778591	-95.6150078387798	-163.853243350216	NO	NO	del	N2
NA	20	Albendazole	DMSO	ECA920	G	11	q90.TOF	7.76143111988392	357.238568880117	2.37603455531557	0.00187965394893058	54.8521229426173	3.78414784969957e-05	0.141754401166349	20.5614311198842	29.8768262461691	80.3150836122223	-39.192221372454	NO	NO	F200Y	F200Y
NA	20	Albendazole	DMSO	ECA921	G	12	q90.TOF	64.6967331095267	364.003266890474	2.42102733501254	0.00195151450001104	54.7847984773419	0.00273027002969644	1.18166053068121	16.9967331095266	31.0551982499849	79.1071296094964	-45.1136633904431	NO	NO	F200Y	F200Y
NA	20	Albendazole	DMSO	ECA884	G	3	q90.TOF	5.20953620519572	327.190463794805	2.17618117378326	0.00157674874639157	54.8526628840538	1.42923498922653e-05	0.0951322822658909	14.8095362051955	29.0591732833639	72.9278827719233	-43.3088103615322	NO	NO	del	del
NA	20	Albendazole	DMSO	ECA917	G	4	q90.TOF	22.1242712133998	340.075728786601	2.26188254407729	0.00170338372920434	54.8451237221293	0.000278550306307085	0.404040939658976	12.1242712133997	33.8575197897584	79.8393107929166	-55.5907683661172	NO	NO	F200Y	F200Y
NA	20	Albendazole	DMSO	ECA919	G	6	q90.TOF	67.2676718106687	339.732328189332	2.2595985474529	0.00169994539115458	54.7792767038666	0.00256979198681013	1.22846290665049	12.7676718106687	31.2442513873392	75.256174585347	-49.7208309640096	NO	NO	F200Y	F200Y
NA	20	Albendazole	DMSO	ECA882	G	9	q90.TOF	67.1619017672892	346.838098232712	2.30685983622729	0.00177180046846174	54.7795035486225	0.00267038272893463	1.22657544526676	17.7119017672892	28.394499060292	74.5008998878731	-39.0770963532947	NO	NO	del	del
