# Supplementary material for: Extreme allelic heterogeneity at a Caenorhabditis elegans beta-tubulin locus explains natural resistance to benzimidazoles
Source: PLoS Pathog. 2018 Oct 29;14(10):e1007226. doi: 10.1371/journal.ppat.1007226 (PMC6224181; doi:10.1371/journal.ppat.1007226)
Supplement: S14 Data — (CSV) [file ppat.1007226.s014.csv]

Well	ExptType	Experiment	Condition	Replicate	Generation	TargetType	Target	Status	Concentration	Supermix	CopiesPer20uLWell	TotalConfMax	TotalConfMin	PoissonConfMax	PoissonConfMin	Positives	Negatives	Ch1+Ch2+	Ch1+Ch2-	Ch1-Ch2+	Ch1-Ch2-	Linkage	AcceptedDroplets	CNV	TotalCNVMax	TotalCNVMin	PoissonCNVMax	PoissonCNVMin	ReferenceCopies	UnknownCopies	Ratio	TotalRatioMax	TotalRatioMin	PoissonRatioMax	PoissonRatioMin	FractionalAbundance	TotalFractionalAbundanceMax	TotalFractionalAbundanceMin	PoissonFractionalAbundanceMax	PoissonFractionalAbundanceMin	ReferenceAssayNumber	TargetAssayNumber	Threshold	MeanAmplitudeofPositives	MeanAmplitudeofNegatives	MeanAmplitudeTotal	ExperimentComments	MergedWells	TotalConfMax68
A01	Absolute Quantification	ABS	N2_DMSO	1	1	Ch1Unknown	PTM09	Manual	575	ddPCR Supermix for Probes	11500	NA	NA	594	555	3467	5506	1467	2000	2167	3339	22.4	8973	NA	NA	NA	NA	NA	NA	NA	0.941	NA	NA	0.985	0.896	48.5	NA	NA	49.6	47.3	1	1	6417	9073.9	2167	4835.7	NA	NA	NA
A02	Absolute Quantification	ABS	F200Y_DMSO	4	1	Ch1Unknown	PTM09	Manual	712	ddPCR Supermix for Probes	14240	NA	NA	736	688	3511	4223	1635	1876	1873	2350	21.5	7734	NA	NA	NA	NA	NA	NA	NA	1.001	NA	NA	1.049	0.954	50	NA	NA	51.2	48.8	1	1	6417	9048.5	2419.9	5429.1	NA	NA	NA
A03	Absolute Quantification	ABS	N2_ABZ	2	1	Ch1Unknown	PTM09	Manual	311	ddPCR Supermix for Probes	6220	NA	NA	326	297	1779	5869	428	1351	1404	4465	0.49	7648	NA	NA	NA	NA	NA	NA	NA	0.97	NA	NA	1.03	0.9	49.2	NA	NA	50.8	47.5	1	1	6417	9087	1392	3181.9	NA	NA	NA
A04	Absolute Quantification	ABS	F200Y_ABZ	5	1	Ch1Unknown	PTM09	Manual	364	ddPCR Supermix for Probes	7280	NA	NA	377	351	2868	7913	916	1952	2520	5393	0.424	10781	NA	NA	NA	NA	NA	NA	NA	0.806	NA	NA	0.846	0.766	44.6	NA	NA	45.9	43.4	1	1	6417	9044.8	1796.8	3724.9	NA	NA	NA
A05	Absolute Quantification	ABS	N2_DMSO	3	3	Ch1Unknown	PTM09	Manual	610	ddPCR Supermix for Probes	12200	NA	NA	628	592	4591	6757	2066	2525	3041	3716	0	11348	NA	NA	NA	NA	NA	NA	NA	0.867	NA	NA	0.902	0.832	46.4	NA	NA	47.4	45.4	1	1	6417	9133.5	2470.6	5166.2	NA	NA	NA
A06	Absolute Quantification	ABS	Del_DMSO	1	3	Ch1Unknown	PTM09	Manual	510	ddPCR Supermix for Probes	10200	NA	NA	526	495	4348	8004	1588	2760	2856	5148	5.42	12352	NA	NA	NA	NA	NA	NA	NA	0.973	NA	NA	1.014	0.932	49.3	NA	NA	50.4	48.3	1	1	6417	9189.7	2016.1	4541.3	NA	NA	NA
A07	Absolute Quantification	ABS	N2_ABZ	4	3	Ch1Unknown	PTM09	Manual	385	ddPCR Supermix for Probes	7700	NA	NA	397	373	3943	10180	1402	2541	3562	6618	2.87	14123	NA	NA	NA	NA	NA	NA	NA	0.756	NA	NA	0.788	0.724	43.1	NA	NA	44.1	42	1	1	6417	9117.1	1946.5	3948.5	NA	NA	NA
A08	Absolute Quantification	ABS	Del_ABZ	2	3	Ch1Unknown	PTM09	Manual	459	ddPCR Supermix for Probes	9180	NA	NA	475	443	3380	7085	1584	1796	2978	4107	32.1	10465	NA	NA	NA	NA	NA	NA	NA	0.681	NA	NA	0.712	0.651	40.5	NA	NA	41.6	39.4	1	1	6417	8945.7	2314.2	4456.1	NA	NA	NA
A09	Absolute Quantification	ABS	N2_DMSO	1	5	Ch1Unknown	PTM09	Manual	310	ddPCR Supermix for Probes	6200	NA	NA	321	300	3161	10468	785	2376	2627	7841	0	13629	NA	NA	NA	NA	NA	NA	NA	0.916	NA	NA	0.96	0.871	47.8	NA	NA	49	46.6	1	1	6417	9421	1478.1	3320.3	NA	NA	NA
A10	Absolute Quantification	ABS	F200Y_DMSO	4	5	Ch1Unknown	PTM09	Manual	189	ddPCR Supermix for Probes	3780	NA	NA	198	180	1661	9524	250	1411	1412	8112	0.463	11185	NA	NA	NA	NA	NA	NA	NA	1	NA	NA	1.07	0.93	50	NA	NA	51.7	48.3	1	1	6417	9817.3	1028.1	2333.3	NA	NA	NA
A11	Absolute Quantification	ABS	N2_ABZ	2	5	Ch1Unknown	PTM09	Manual	344	ddPCR Supermix for Probes	6880	NA	NA	356	332	3152	9291	905	2247	2634	6657	1.51	12443	NA	NA	NA	NA	NA	NA	NA	0.873	NA	NA	0.915	0.831	46.6	NA	NA	47.8	45.4	1	1	6417	9475.6	1622.4	3611.7	NA	NA	NA
A12	Absolute Quantification	ABS	F200Y_ABZ	5	5	Ch1Unknown	PTM09	Manual	202	ddPCR Supermix for Probes	4040	NA	NA	213	191	1289	6894	752	537	4024	2870	0	8183	NA	NA	NA	NA	NA	NA	NA	0.196	NA	NA	0.208	0.183	16.4	NA	NA	17.2	15.5	1	1	6417	9191.8	3087.7	4049.2	NA	NA	NA
B01	Absolute Quantification	ABS	N2_DMSO	2	1	Ch1Unknown	PTM09	Manual	321	ddPCR Supermix for Probes	6420	NA	NA	336	307	1817	5784	563	1254	1887	3897	0	7601	NA	NA	NA	NA	NA	NA	NA	0.702	NA	NA	0.745	0.659	41.2	NA	NA	42.7	39.8	1	1	6417	9103	1814.1	3556.5	NA	NA	NA
B02	Absolute Quantification	ABS	F200Y_DMSO	5	1	Ch1Unknown	PTM09	Manual	245	ddPCR Supermix for Probes	4900	NA	NA	256	235	2141	9233	402	1739	1781	7452	0	11374	NA	NA	NA	NA	NA	NA	NA	0.98	NA	NA	1.04	0.92	49.5	NA	NA	51	48	1	1	6417	9240.6	1187.1	2703.1	NA	NA	NA
B03	Absolute Quantification	ABS	N2_ABZ	3	1	Ch1Unknown	PTM09	Manual	327	ddPCR Supermix for Probes	6540	NA	NA	339	315	2921	9118	900	2021	2783	6335	1.19	12039	NA	NA	NA	NA	NA	NA	NA	0.761	NA	NA	0.798	0.724	43.2	NA	NA	44.4	42	1	1	6417	9121.8	1733.7	3526.3	NA	NA	NA
B04	Absolute Quantification	ABS	Del_ABZ	1	1	Ch1Unknown	PTM09	Manual	230	ddPCR Supermix for Probes	4600	NA	NA	240	219	1912	8866	382	1530	1668	7198	3	10778	NA	NA	NA	NA	NA	NA	NA	0.93	NA	NA	0.98	0.87	48.1	NA	NA	49.6	46.5	1	1	6417	9165.1	1168.2	2586.8	NA	NA	NA
B05	Absolute Quantification	ABS	N2_DMSO	4	3	Ch1Unknown	PTM09	Manual	400	ddPCR Supermix for Probes	8000	NA	NA	414	386	3125	7723	863	2262	2025	5698	6.43	10848	NA	NA	NA	NA	NA	NA	NA	1.1	NA	NA	1.15	1.04	52.3	NA	NA	53.6	51.1	1	1	6417	9298.3	1542.6	3776.8	NA	NA	NA
B06	Absolute Quantification	ABS	Del_DMSO	2	3	Ch1Unknown	PTM09	Manual	508	ddPCR Supermix for Probes	10160	NA	NA	523	492	4078	7559	1418	2660	2653	4906	0	11637	NA	NA	NA	NA	NA	NA	NA	1.002	NA	NA	1.046	0.958	50.1	NA	NA	51.1	49	1	1	6417	9220.2	1974.7	4513.7	NA	NA	NA
B07	Absolute Quantification	ABS	N2_ABZ	5	3	Ch1Unknown	PTM09	Manual	593	ddPCR Supermix for Probes	11860	NA	NA	609	577	5513	8419	2283	3230	3379	5040	9.96	13932	NA	NA	NA	NA	NA	NA	NA	0.966	NA	NA	1.002	0.93	49.1	NA	NA	50.1	48.2	1	1	6417	9240.3	2216.2	4995.7	NA	NA	NA
B08	Absolute Quantification	ABS	Del_ABZ	3	3	Ch1Unknown	PTM09	Manual	471	ddPCR Supermix for Probes	9420	NA	NA	486	456	3880	7880	1438	2442	2892	4988	2.22	11760	NA	NA	NA	NA	NA	NA	NA	0.872	NA	NA	0.91	0.834	46.6	NA	NA	47.7	45.5	1	1	6417	9120.2	2041.8	4377.2	NA	NA	NA
B09	Absolute Quantification	ABS	N2_DMSO	2	5	Ch1Unknown	PTM09	Manual	118	ddPCR Supermix for Probes	2360	NA	NA	124	112	1280	12134	184	1096	1513	10621	2.45	13414	NA	NA	NA	NA	NA	NA	NA	0.74	NA	NA	0.8	0.69	42.6	NA	NA	44.4	40.8	1	1	6417	9596	888.38	1719.3	NA	NA	NA
B10	Absolute Quantification	ABS	F200Y_DMSO	5	5	Ch1Unknown	PTM09	Manual	391	ddPCR Supermix for Probes	7820	NA	NA	406	377	3007	7619	959	2048	2399	5220	1.97	10626	NA	NA	NA	NA	NA	NA	NA	0.876	NA	NA	0.919	0.832	46.7	NA	NA	47.9	45.5	1	1	6417	9544.9	1850.6	4028	NA	NA	NA
B11	Absolute Quantification	ABS	N2_ABZ	3	5	Ch1Unknown	PTM09	Manual	340	ddPCR Supermix for Probes	6800	NA	NA	352	329	3445	10277	1143	2302	3058	7219	14.5	13722	NA	NA	NA	NA	NA	NA	NA	0.791	NA	NA	0.827	0.755	44.2	NA	NA	45.3	43	1	1	6417	9449	1715.6	3657.1	NA	NA	NA
B12	Absolute Quantification	ABS	Del_ABZ	1	5	Ch1Unknown	PTM09	Manual	170	ddPCR Supermix for Probes	3400	NA	NA	178	161	1532	9875	611	921	3618	6257	8.12	11407	NA	NA	NA	NA	NA	NA	NA	0.311	NA	NA	0.33	0.293	23.7	NA	NA	24.8	22.7	1	1	6417	9364	2051.9	3033.9	NA	NA	NA
C01	Absolute Quantification	ABS	N2_DMSO	3	1	Ch1Unknown	PTM09	Manual	481	ddPCR Supermix for Probes	9620	NA	NA	497	465	3702	7331	1439	2263	2738	4593	9.63	11033	NA	NA	NA	NA	NA	NA	NA	0.859	NA	NA	0.898	0.821	46.2	NA	NA	47.3	45.1	1	1	6417	9175.1	2069.8	4453.9	NA	NA	NA
C02	Absolute Quantification	ABS	Del_DMSO	1	1	Ch1Unknown	PTM09	Manual	413	ddPCR Supermix for Probes	8260	NA	NA	427	400	3878	9209	1188	2690	2815	6394	0.334	13087	NA	NA	NA	NA	NA	NA	NA	0.963	NA	NA	1.005	0.92	49	NA	NA	50.2	47.9	1	1	6417	9040.7	1717.6	3887.6	NA	NA	NA
C03	Absolute Quantification	ABS	N2_ABZ	4	1	Ch1Unknown	PTM09	Manual	541	ddPCR Supermix for Probes	10820	NA	NA	558	524	3950	6769	1693	2257	2873	3896	3.15	10719	NA	NA	NA	NA	NA	NA	NA	0.828	NA	NA	0.864	0.792	45.3	NA	NA	46.4	44.2	1	1	6417	8934.7	2279.1	4731.7	NA	NA	NA
C04	Absolute Quantification	ABS	Del_ABZ	2	1	Ch1Unknown	PTM09	Manual	321	ddPCR Supermix for Probes	6420	NA	NA	333	309	2700	8601	762	1938	2320	6281	4.82	11301	NA	NA	NA	NA	NA	NA	NA	0.857	NA	NA	0.902	0.813	46.2	NA	NA	47.4	44.9	1	1	6417	9142.7	1561.1	3372.5	NA	NA	NA
C05	Absolute Quantification	ABS	N2_DMSO	5	3	Ch1Unknown	PTM09	Manual	428	ddPCR Supermix for Probes	8560	NA	NA	441	415	4076	9295	1396	2680	3073	6222	6.38	13371	NA	NA	NA	NA	NA	NA	NA	0.894	NA	NA	0.932	0.856	47.2	NA	NA	48.3	46.1	1	1	6417	9146.1	1851.3	4075	NA	NA	NA
C06	Absolute Quantification	ABS	Del_DMSO	3	3	Ch1Unknown	PTM09	Manual	454	ddPCR Supermix for Probes	9080	NA	NA	468	440	4143	8801	1283	2860	2569	6232	9.49	12944	NA	NA	NA	NA	NA	NA	NA	1.092	NA	NA	1.14	1.044	52.2	NA	NA	53.3	51.1	1	1	6417	9248.9	1691.4	4110.3	NA	NA	NA
C07	Absolute Quantification	ABS	F200Y_ABZ	1	3	Ch1Unknown	PTM09	Manual	300	ddPCR Supermix for Probes	6000	NA	NA	311	290	3113	10716	1072	2041	3546	7170	5.34	13829	NA	NA	NA	NA	NA	NA	NA	0.628	NA	NA	0.656	0.599	38.6	NA	NA	39.6	37.5	1	1	6417	9175	1864	3509.8	NA	NA	NA
C08	Absolute Quantification	ABS	Del_ABZ	4	3	Ch1Unknown	PTM09	Manual	323	ddPCR Supermix for Probes	6460	NA	NA	335	311	2742	8690	781	1961	2345	6345	5.8	11432	NA	NA	NA	NA	NA	NA	NA	0.859	NA	NA	0.903	0.814	46.2	NA	NA	47.5	44.9	1	1	6417	9365.8	1584.3	3450.7	NA	NA	NA
C09	Absolute Quantification	ABS	N2_DMSO	3	5	Ch1Unknown	PTM09	Manual	539	ddPCR Supermix for Probes	10780	NA	NA	555	524	4758	8178	2039	2719	3380	4798	11.3	12936	NA	NA	NA	NA	NA	NA	NA	0.845	NA	NA	0.878	0.812	45.8	NA	NA	46.8	44.8	1	1	6417	9368.2	2267.3	4879.1	NA	NA	NA
C10	Absolute Quantification	ABS	Del_DMSO	1	5	Ch1Unknown	PTM09	Manual	456	ddPCR Supermix for Probes	9120	NA	NA	472	441	3214	6780	1120	2094	2220	4560	11.9	9994	NA	NA	NA	NA	NA	NA	NA	0.954	NA	NA	1	0.907	48.8	NA	NA	50	47.6	1	1	6417	9488.1	1896.5	4337.9	NA	NA	NA
C11	Absolute Quantification	ABS	N2_ABZ	4	5	Ch1Unknown	PTM09	Manual	112	ddPCR Supermix for Probes	2240	NA	NA	119	105	1045	10437	116	929	1070	9367	1.01	11482	NA	NA	NA	NA	NA	NA	NA	0.88	NA	NA	0.95	0.8	46.7	NA	NA	48.7	44.6	1	1	6417	9718.2	781.22	1594.6	NA	NA	NA
C12	Absolute Quantification	ABS	Del_ABZ	2	5	Ch1Unknown	PTM09	Manual	167	ddPCR Supermix for Probes	3340	NA	NA	175	159	1729	11361	782	947	4937	6424	4.88	13090	NA	NA	NA	NA	NA	NA	NA	0.247	NA	NA	0.26	0.233	19.8	NA	NA	20.6	18.9	1	1	6417	9151.3	2353.5	3251.4	NA	NA	NA
D01	Absolute Quantification	ABS	N2_DMSO	4	1	Ch1Unknown	PTM09	Manual	286	ddPCR Supermix for Probes	5720	NA	NA	299	274	2169	7867	442	1727	1467	6400	5.42	10036	NA	NA	NA	NA	NA	NA	NA	1.15	NA	NA	1.23	1.08	53.6	NA	NA	55.1	52	1	1	6417	9317.1	1165.6	2927.3	NA	NA	NA
D02	Absolute Quantification	ABS	Del_DMSO	2	1	Ch1Unknown	PTM09	Manual	367	ddPCR Supermix for Probes	7340	NA	NA	379	355	3757	10260	1067	2690	2927	7333	0	14017	NA	NA	NA	NA	NA	NA	NA	0.93	NA	NA	0.972	0.889	48.2	NA	NA	49.3	47.1	1	1	6417	9204.1	1629.7	3659.9	NA	NA	NA
D03	Absolute Quantification	ABS	N2_ABZ	5	1	Ch1Unknown	PTM09	Manual	508	ddPCR Supermix for Probes	10160	NA	NA	525	492	3617	6693	1341	2276	2528	4165	0	10310	NA	NA	NA	NA	NA	NA	NA	0.918	NA	NA	0.96	0.876	47.9	NA	NA	49	46.7	1	1	6417	9155	2107.4	4579.9	NA	NA	NA
D04	Absolute Quantification	ABS	Del_ABZ	3	1	Ch1Unknown	PTM09	Manual	322	ddPCR Supermix for Probes	6440	NA	NA	335	310	2503	7938	696	1807	2061	5877	7.04	10441	NA	NA	NA	NA	NA	NA	NA	0.894	NA	NA	0.942	0.845	47.2	NA	NA	48.6	45.8	1	1	6417	9150.8	1528.4	3355.7	NA	NA	NA
D05	Absolute Quantification	ABS	F200Y_DMSO	1	3	Ch1Unknown	PTM09	Manual	590	ddPCR Supermix for Probes	11800	NA	NA	606	574	5096	7827	2392	2704	3548	4279	13.7	12923	NA	NA	NA	NA	NA	NA	NA	0.815	NA	NA	0.846	0.784	44.9	NA	NA	45.8	44	1	1	6417	9016	2472.7	5052.9	NA	NA	NA
D06	Absolute Quantification	ABS	Del_DMSO	4	3	Ch1Unknown	PTM09	Manual	486	ddPCR Supermix for Probes	9720	NA	NA	501	471	4073	7970	1363	2710	2542	5428	9.21	12043	NA	NA	NA	NA	NA	NA	NA	1.053	NA	NA	1.1	1.007	51.3	NA	NA	52.4	50.2	1	1	6417	9198	1823.2	4317.4	NA	NA	NA
D07	Absolute Quantification	ABS	F200Y_ABZ	2	3	Ch1Unknown	PTM09	Manual	344	ddPCR Supermix for Probes	6880	NA	NA	357	330	2509	7395	1328	1181	3754	3641	13.2	9904	NA	NA	NA	NA	NA	NA	NA	0.406	NA	NA	0.425	0.386	28.9	NA	NA	29.9	27.9	1	1	6417	9035.7	2759.2	4349.2	NA	NA	NA
D08	Absolute Quantification	ABS	Del_ABZ	5	3	Ch1Unknown	PTM09	Manual	307	ddPCR Supermix for Probes	6140	NA	NA	319	295	2575	8647	1012	1563	3280	5367	5.97	11222	NA	NA	NA	NA	NA	NA	NA	0.541	NA	NA	0.567	0.514	35.1	NA	NA	36.2	34	1	1	6417	9436.2	2152.3	3823.7	NA	NA	NA
D09	Absolute Quantification	ABS	N2_DMSO	4	5	Ch1Unknown	PTM09	Manual	240	ddPCR Supermix for Probes	4800	NA	NA	249	230	2515	11127	435	2080	1953	9174	0	13642	NA	NA	NA	NA	NA	NA	NA	1.06	NA	NA	1.12	1	51.4	NA	NA	52.8	50	1	1	6417	9804.9	1145.4	2741.8	NA	NA	NA
D10	Absolute Quantification	ABS	Del_DMSO	2	5	Ch1Unknown	PTM09	Manual	191	ddPCR Supermix for Probes	3820	NA	NA	201	181	1389	7872	238	1151	1188	6684	4.25	9261	NA	NA	NA	NA	NA	NA	NA	0.97	NA	NA	1.04	0.9	49.3	NA	NA	51.1	47.4	1	1	6417	9823	1048.6	2364.6	NA	NA	NA
D11	Absolute Quantification	ABS	N2_ABZ	5	5	Ch1Unknown	PTM09	Manual	242	ddPCR Supermix for Probes	4840	NA	NA	252	233	2449	10709	490	1959	2021	8688	3.07	13158	NA	NA	NA	NA	NA	NA	NA	0.97	NA	NA	1.03	0.92	49.3	NA	NA	50.7	47.9	1	1	6417	9508	1171.9	2723.4	NA	NA	NA
D12	Absolute Quantification	ABS	Del_ABZ	3	5	Ch1Unknown	PTM09	Manual	363	ddPCR Supermix for Probes	7260	NA	NA	376	351	3404	9405	979	2425	2536	6869	7.71	12809	NA	NA	NA	NA	NA	NA	NA	0.963	NA	NA	1.009	0.917	49.1	NA	NA	50.2	47.9	1	1	6417	9599.4	1602.2	3727.5	NA	NA	NA
E01	Absolute Quantification	ABS	N2_DMSO	5	1	Ch1Unknown	PTM09	Manual	193	ddPCR Supermix for Probes	3860	NA	NA	203	183	1390	7788	242	1148	1185	6603	4.62	9178	NA	NA	NA	NA	NA	NA	NA	0.97	NA	NA	1.04	0.9	49.3	NA	NA	51.1	47.4	1	1	6417	9198.5	982.36	2226.7	NA	NA	NA
E02	Absolute Quantification	ABS	Del_DMSO	3	1	Ch1Unknown	PTM09	Manual	396	ddPCR Supermix for Probes	7920	NA	NA	409	383	3720	9295	1102	2618	2683	6612	3.59	13015	NA	NA	NA	NA	NA	NA	NA	0.98	NA	NA	1.024	0.935	49.5	NA	NA	50.6	48.3	1	1	6417	8984.9	1625	3728.7	NA	NA	NA
E03	Absolute Quantification	ABS	F200Y_ABZ	1	1	Ch1Unknown	PTM09	Manual	254	ddPCR Supermix for Probes	5080	NA	NA	265	243	2090	8680	585	1505	2270	6410	5.7	10770	NA	NA	NA	NA	NA	NA	NA	0.7	NA	NA	0.74	0.661	41.2	NA	NA	42.6	39.8	1	1	6417	9301.1	1564.5	3065.8	NA	NA	NA
E04	Absolute Quantification	ABS	Del_ABZ	4	1	Ch1Unknown	PTM09	Manual	322	ddPCR Supermix for Probes	6440	NA	NA	334	309	2710	8621	758	1952	2309	6312	4.57	11331	NA	NA	NA	NA	NA	NA	NA	0.866	NA	NA	0.911	0.821	46.4	NA	NA	47.7	45.1	1	1	6417	9159.7	1581	3393.6	NA	NA	NA
E05	Absolute Quantification	ABS	F200Y_DMSO	2	3	Ch1Unknown	PTM09	Manual	261	ddPCR Supermix for Probes	5220	NA	NA	271	251	2671	10740	579	2092	2246	8494	2.27	13411	NA	NA	NA	NA	NA	NA	NA	0.939	NA	NA	0.989	0.889	48.4	NA	NA	49.7	47.1	1	1	6417	9342	1284.9	2889.6	NA	NA	NA
E06	Absolute Quantification	ABS	Del_DMSO	5	3	Ch1Unknown	PTM09	Manual	671	ddPCR Supermix for Probes	13420	NA	NA	691	651	4416	5743	2111	2305	2695	3048	8.48	10159	NA	NA	NA	NA	NA	NA	NA	0.89	NA	NA	0.927	0.853	47.1	NA	NA	48.1	46.1	1	1	6417	9224.1	2612.9	5486.7	NA	NA	NA
E07	Absolute Quantification	ABS	F200Y_ABZ	3	3	Ch1Unknown	PTM09	Manual	155	ddPCR Supermix for Probes	3100	NA	NA	163	146	1300	9246	369	931	2269	6977	7.41	10546	NA	NA	NA	NA	NA	NA	NA	0.457	NA	NA	0.487	0.427	31.4	NA	NA	32.8	29.9	1	1	6417	8995.9	1411.1	2346.1	NA	NA	NA
E08	Absolute Quantification	ABS	Del_ABZ	2	7	Ch1Unknown	PTM09	Manual	101	ddPCR Supermix for Probes	2020	NA	NA	108	94	858	9593	425	433	4753	4840	0	10451	NA	NA	NA	NA	NA	NA	NA	0.125	NA	NA	0.134	0.116	11.1	NA	NA	11.8	10.4	1	1	6417	9143	2733.5	3259.7	NA	NA	NA
E09	Absolute Quantification	ABS	N2_DMSO	5	5	Ch1Unknown	PTM09	Manual	385	ddPCR Supermix for Probes	7700	NA	NA	398	373	3563	9194	970	2593	2522	6672	0	12757	NA	NA	NA	NA	NA	NA	NA	1.024	NA	NA	1.072	0.976	50.6	NA	NA	51.8	49.4	1	1	6417	9418.3	1619.4	3797.6	NA	NA	NA
E10	Absolute Quantification	ABS	Del_DMSO	3	5	Ch1Unknown	PTM09	Manual	310	ddPCR Supermix for Probes	6200	NA	NA	323	297	2222	7378	470	1752	1510	5868	2.35	9600	NA	NA	NA	NA	NA	NA	NA	1.14	NA	NA	1.21	1.07	53.3	NA	NA	54.8	51.8	1	1	6417	9583.3	1286.3	3206.7	NA	NA	NA
E11	Absolute Quantification	ABS	F200Y_ABZ	1	5	Ch1Unknown	PTM09	Manual	161	ddPCR Supermix for Probes	3220	NA	NA	169	153	1561	10662	401	1160	2667	7995	1.35	12223	NA	NA	NA	NA	NA	NA	NA	0.473	NA	NA	0.502	0.444	32.1	NA	NA	33.4	30.8	1	1	6417	9563.7	1471.1	2504.6	NA	NA	NA
E12	Absolute Quantification	ABS	Del_ABZ	4	5	Ch1Unknown	PTM09	Manual	253	ddPCR Supermix for Probes	5060	NA	NA	263	243	2510	10455	695	1815	2783	7672	3.33	12965	NA	NA	NA	NA	NA	NA	NA	0.689	NA	NA	0.724	0.653	40.8	NA	NA	42	39.5	1	1	6417	9567.6	1580.2	3126.5	NA	NA	NA
F01	Absolute Quantification	ABS	F200Y_DMSO	1	1	Ch1Unknown	PTM09	Manual	406	ddPCR Supermix for Probes	8120	NA	NA	421	391	2913	7070	951	1962	2343	4727	0	9983	NA	NA	NA	NA	NA	NA	NA	0.862	NA	NA	0.905	0.818	46.3	NA	NA	47.5	45	1	1	6417	9257.4	1869.5	4025.3	NA	NA	NA
F02	Absolute Quantification	ABS	Del_DMSO	4	1	Ch1Unknown	PTM09	Manual	344	ddPCR Supermix for Probes	6880	NA	NA	356	333	3386	9956	829	2557	2493	7463	0	13342	NA	NA	NA	NA	NA	NA	NA	1.022	NA	NA	1.071	0.973	50.6	NA	NA	51.8	49.4	1	1	6417	9341.7	1491.7	3483.9	NA	NA	NA
F03	Absolute Quantification	ABS	F200Y_ABZ	2	1	Ch1Unknown	PTM09	Manual	353	ddPCR Supermix for Probes	7060	NA	NA	365	341	3425	9778	1124	2301	2971	6807	10.7	13203	NA	NA	NA	NA	NA	NA	NA	0.809	NA	NA	0.846	0.772	44.7	NA	NA	45.8	43.6	1	1	6417	9276.6	1778.6	3723.6	NA	NA	NA
F04	Absolute Quantification	ABS	Del_ABZ	5	1	Ch1Unknown	PTM09	Manual	275	ddPCR Supermix for Probes	5500	NA	NA	285	264	2541	9665	649	1892	2525	7140	0	12206	NA	NA	NA	NA	NA	NA	NA	0.775	NA	NA	0.816	0.735	43.7	NA	NA	45	42.4	1	1	6417	9393	1595.9	3219	NA	NA	NA
F05	Absolute Quantification	ABS	F200Y_DMSO	3	3	Ch1Unknown	PTM09	Manual	399	ddPCR Supermix for Probes	7980	NA	NA	413	384	2998	7435	1150	1848	2770	4665	5.96	10433	NA	NA	NA	NA	NA	NA	NA	0.719	NA	NA	0.753	0.685	41.8	NA	NA	43	40.7	1	1	6417	9004.3	2059	4054.8	NA	NA	NA
F06	Absolute Quantification	ABS	N2_ABZ	1	3	Ch1Unknown	PTM09	Manual	341	ddPCR Supermix for Probes	6820	NA	NA	354	328	2682	7982	859	1823	2489	5493	3.64	10664	NA	NA	NA	NA	NA	NA	NA	0.769	NA	NA	0.808	0.73	43.5	NA	NA	44.7	42.2	1	1	6417	9152.6	1790	3641.7	NA	NA	NA
F07	Absolute Quantification	ABS	F200Y_ABZ	4	3	Ch1Unknown	PTM09	Manual	327	ddPCR Supermix for Probes	6540	NA	NA	340	314	2367	7394	955	1412	2905	4489	4.98	9761	NA	NA	NA	NA	NA	NA	NA	0.552	NA	NA	0.58	0.523	35.6	NA	NA	36.7	34.4	1	1	6417	9322	2226.9	3947.4	NA	NA	NA
F08	Absolute Quantification	ABS	Del_ABZ	3	7	Ch1Unknown	PTM09	Manual	463	ddPCR Supermix for Probes	9260	NA	NA	482	444	2267	4707	752	1515	1585	3122	0	6974	NA	NA	NA	NA	NA	NA	NA	0.96	NA	NA	1.02	0.91	49.1	NA	NA	50.5	47.6	1	1	6417	9480.8	1935.7	4388.3	NA	NA	NA
F09	Absolute Quantification	ABS	F200Y_DMSO	1	5	Ch1Unknown	PTM09	Manual	279	ddPCR Supermix for Probes	5580	NA	NA	289	269	2783	10398	745	2038	2711	7687	2.35	13181	NA	NA	NA	NA	NA	NA	NA	0.78	NA	NA	0.819	0.741	43.8	NA	NA	45.1	42.6	1	1	6417	9697.8	1565.4	3282.5	NA	NA	NA
F10	Absolute Quantification	ABS	Del_DMSO	4	5	Ch1Unknown	PTM09	Manual	326	ddPCR Supermix for Probes	6520	NA	NA	338	313	2603	8165	581	2022	1791	6374	1.4	10768	NA	NA	NA	NA	NA	NA	NA	1.11	NA	NA	1.17	1.05	52.7	NA	NA	54	51.3	1	1	6417	9673.6	1379.4	3384.4	NA	NA	NA
F11	Absolute Quantification	ABS	F200Y_ABZ	2	5	Ch1Unknown	PTM09	Manual	95	ddPCR Supermix for Probes	1900	NA	NA	101	89	956	11359	326	630	3916	7443	0	12315	NA	NA	NA	NA	NA	NA	NA	0.191	NA	NA	0.205	0.178	16.1	NA	NA	17	15.1	1	1	6417	9485.5	1949.7	2534.7	NA	NA	NA
F12	Absolute Quantification	ABS	Del_ABZ	5	5	Ch1Unknown	PTM09	Manual	151	ddPCR Supermix for Probes	3020	NA	NA	159	143	1394	10184	573	821	4147	6037	0.918	11578	NA	NA	NA	NA	NA	NA	NA	0.245	NA	NA	0.26	0.23	19.7	NA	NA	20.6	18.7	1	1	6417	9401.7	2250.8	3111.8	NA	NA	NA
G01	Absolute Quantification	ABS	F200Y_DMSO	2	1	Ch1Unknown	PTM09	Manual	326	ddPCR Supermix for Probes	6520	NA	NA	338	313	2702	8476	821	1881	2552	5924	1.13	11178	NA	NA	NA	NA	NA	NA	NA	0.77	NA	NA	0.81	0.731	43.5	NA	NA	44.8	42.3	1	1	6417	9278.3	1748.4	3568.6	NA	NA	NA
G02	Absolute Quantification	ABS	Del_DMSO	5	1	Ch1Unknown	PTM09	Manual	428	ddPCR Supermix for Probes	8560	NA	NA	444	412	2840	6476	952	1888	2130	4346	3.37	9316	NA	NA	NA	NA	NA	NA	NA	0.905	NA	NA	0.952	0.859	47.5	NA	NA	48.8	46.2	1	1	6417	9062.6	1858	4054.4	NA	NA	NA
G03	Absolute Quantification	ABS	F200Y_ABZ	3	1	Ch1Unknown	PTM09	Manual	370	ddPCR Supermix for Probes	7400	NA	NA	385	356	2506	6779	772	1734	2063	4716	1.71	9285	NA	NA	NA	NA	NA	NA	NA	0.863	NA	NA	0.91	0.817	46.3	NA	NA	47.7	45	1	1	6417	9135.4	1780.2	3765.4	NA	NA	NA
G04	Absolute Quantification	ABS	N2_DMSO	1	3	Ch1Unknown	PTM09	Manual	344	ddPCR Supermix for Probes	6880	NA	NA	358	331	2399	7052	628	1771	1846	5206	0.00244	9451	NA	NA	NA	NA	NA	NA	NA	0.96	NA	NA	1.02	0.91	49.1	NA	NA	50.5	47.7	1	1	6417	9218.3	1542.8	3491.1	NA	NA	NA
G05	Absolute Quantification	ABS	F200Y_DMSO	4	3	Ch1Unknown	PTM09	Manual	320	ddPCR Supermix for Probes	6400	NA	NA	332	307	2472	7915	574	1898	1854	6061	0	10387	NA	NA	NA	NA	NA	NA	NA	1.02	NA	NA	1.08	0.96	50.5	NA	NA	51.9	49.1	1	1	6417	9247.5	1404.8	3271.3	NA	NA	NA
G06	Absolute Quantification	ABS	N2_ABZ	2	3	Ch1Unknown	PTM09	Manual	216	ddPCR Supermix for Probes	4320	NA	NA	225	207	2052	10177	383	1669	1916	8261	0	12229	NA	NA	NA	NA	NA	NA	NA	0.88	NA	NA	0.93	0.83	46.9	NA	NA	48.4	45.4	1	1	6417	9345.9	1190.5	2558.9	NA	NA	NA
G07	Absolute Quantification	ABS	F200Y_ABZ	5	3	Ch1Unknown	PTM09	Manual	287	ddPCR Supermix for Probes	5740	NA	NA	299	276	2457	8877	958	1499	3407	5470	2.53	11334	NA	NA	NA	NA	NA	NA	NA	0.502	NA	NA	0.527	0.477	33.4	NA	NA	34.5	32.3	1	1	6417	9204.3	2132.3	3665.4	NA	NA	NA
G08	Absolute Quantification	ABS	Del_ABZ	4	7	Ch1Unknown	PTM09	Manual	157	ddPCR Supermix for Probes	3140	NA	NA	168	147	878	6130	413	465	2859	3271	1.1	7008	NA	NA	NA	NA	NA	NA	NA	0.213	NA	NA	0.229	0.197	17.5	NA	NA	18.6	16.5	1	1	6417	8788.5	2258.4	3076.5	NA	NA	NA
G09	Absolute Quantification	ABS	F200Y_DMSO	2	5	Ch1Unknown	PTM09	Manual	196	ddPCR Supermix for Probes	3920	NA	NA	206	187	1565	8613	289	1276	1386	7227	5.13	10178	NA	NA	NA	NA	NA	NA	NA	0.93	NA	NA	0.99	0.86	48.1	NA	NA	49.9	46.4	1	1	6417	9784.4	1081	2419.2	NA	NA	NA
G10	Absolute Quantification	ABS	Del_DMSO	5	5	Ch1Unknown	PTM09	Manual	363	ddPCR Supermix for Probes	7260	NA	NA	377	350	2690	7435	741	1949	2050	5385	0	10125	NA	NA	NA	NA	NA	NA	NA	0.96	NA	NA	1.01	0.91	48.9	NA	NA	50.2	47.6	1	1	6417	9732.7	1656.7	3802.3	NA	NA	NA
G11	Absolute Quantification	ABS	F200Y_ABZ	3	5	Ch1Unknown	PTM09	Manual	156	ddPCR Supermix for Probes	3120	NA	NA	164	148	1406	9919	663	743	4674	5245	0.0922	11325	NA	NA	NA	NA	NA	NA	NA	0.208	NA	NA	0.22	0.196	17.2	NA	NA	18.1	16.4	1	1	6417	9280.4	2532.9	3370.6	NA	NA	NA
G12	Absolute Quantification	ABS	N2_DMSO	1	7	Ch1Unknown	PTM09	Manual	591	ddPCR Supermix for Probes	11820	NA	NA	606	575	5789	8880	2382	3407	3459	5421	16.8	14669	NA	NA	NA	NA	NA	NA	NA	0.988	NA	NA	1.025	0.952	49.7	NA	NA	50.6	48.8	1	1	6417	9531.9	2191.6	5088.4	NA	NA	NA
H01	Absolute Quantification	ABS	F200Y_DMSO	3	1	Ch1Unknown	PTM09	Manual	400	ddPCR Supermix for Probes	8000	NA	NA	415	385	2829	6987	983	1846	2455	4532	0	9816	NA	NA	NA	NA	NA	NA	NA	0.788	NA	NA	0.828	0.749	44.1	NA	NA	45.3	42.9	1	1	6417	9204.7	1995	4072.9	NA	NA	NA
H02	Absolute Quantification	ABS	N2_ABZ	1	1	Ch1Unknown	PTM09	Manual	289	ddPCR Supermix for Probes	5780	NA	NA	301	277	2291	8219	646	1645	2442	5777	0	10510	NA	NA	NA	NA	NA	NA	NA	0.707	NA	NA	0.745	0.668	41.4	NA	NA	42.7	40.1	1	1	6417	9130.3	1703.4	3322.4	NA	NA	NA
H03	Absolute Quantification	ABS	F200Y_ABZ	4	1	Ch1Unknown	PTM09	Manual	405	ddPCR Supermix for Probes	8100	NA	NA	420	390	2697	6564	894	1803	2164	4400	0.922	9261	NA	NA	NA	NA	NA	NA	NA	0.859	NA	NA	0.904	0.814	46.2	NA	NA	47.5	44.9	1	1	6417	9212.3	1920.9	4044.3	NA	NA	NA
H04	Absolute Quantification	ABS	N2_DMSO	2	3	Ch1Unknown	PTM09	Manual	438	ddPCR Supermix for Probes	8760	NA	NA	457	419	2117	4693	872	1245	1858	2835	9.72	6810	NA	NA	NA	NA	NA	NA	NA	0.727	NA	NA	0.768	0.685	42.1	NA	NA	43.5	40.7	1	1	6417	8726.1	2145.1	4190.9	NA	NA	NA
H05	Absolute Quantification	ABS	F200Y_DMSO	5	3	Ch1Unknown	PTM09	Manual	325	ddPCR Supermix for Probes	6500	NA	NA	336	314	3296	10365	917	2379	2824	7541	2.25	13661	NA	NA	NA	NA	NA	NA	NA	0.863	NA	NA	0.903	0.822	46.3	NA	NA	47.5	45.2	1	1	6417	9119.7	1570.7	3392	NA	NA	NA
H06	Absolute Quantification	ABS	N2_ABZ	3	3	Ch1Unknown	PTM09	Manual	324	ddPCR Supermix for Probes	6480	NA	NA	336	312	2698	8518	765	1933	2523	5995	0	11216	NA	NA	NA	NA	NA	NA	NA	0.793	NA	NA	0.834	0.753	44.2	NA	NA	45.5	43	1	1	6417	9177.1	1709	3505.4	NA	NA	NA
H07	Absolute Quantification	ABS	Del_ABZ	1	3	Ch1Unknown	PTM09	Manual	823	ddPCR Supermix for Probes	16460	NA	NA	845	802	5826	5751	3559	2267	3463	2288	13.1	11577	NA	NA	NA	NA	NA	NA	NA	0.75	NA	NA	0.777	0.723	42.9	NA	NA	43.7	42	1	1	6417	9041.8	3249	6164.2	NA	NA	NA
H08	Absolute Quantification	ABS	Del_ABZ	5	7	Ch1Unknown	PTM09	Manual	103	ddPCR Supermix for Probes	2060	NA	NA	110	95	790	8669	388	402	4224	4445	0.745	9459	NA	NA	NA	NA	NA	NA	NA	0.13	NA	NA	0.14	0.121	11.5	NA	NA	12.3	10.8	1	1	6417	8929.8	2629.8	3156	NA	NA	NA
H09	Absolute Quantification	ABS	F200Y_DMSO	3	5	Ch1Unknown	PTM09	Manual	285	ddPCR Supermix for Probes	5700	NA	NA	297	274	2557	9312	775	1782	2743	6569	3.07	11869	NA	NA	NA	NA	NA	NA	NA	0.69	NA	NA	0.725	0.655	40.8	NA	NA	42.1	39.6	1	1	6417	9552.5	1716.6	3404.7	NA	NA	NA
H10	Absolute Quantification	ABS	N2_ABZ	1	5	Ch1Unknown	PTM09	Manual	367	ddPCR Supermix for Probes	7340	NA	NA	380	354	3071	8389	1000	2071	2774	5615	0	11460	NA	NA	NA	NA	NA	NA	NA	0.781	NA	NA	0.818	0.744	43.8	NA	NA	45	42.7	1	1	6417	9683.1	1915.8	3997.3	NA	NA	NA
H11	Absolute Quantification	ABS	F200Y_ABZ	4	5	Ch1Unknown	PTM09	Manual	170	ddPCR Supermix for Probes	3400	NA	NA	177	162	2033	13096	488	1545	3180	9916	0	15129	NA	NA	NA	NA	NA	NA	NA	0.52	NA	NA	0.548	0.492	34.2	NA	NA	35.4	33	1	1	6417	9786.9	1482.2	2598.1	NA	NA	NA
H12	Absolute Quantification	ABS	N2_DMSO	2	7	Ch1Unknown	PTM09	Manual	424	ddPCR Supermix for Probes	8480	NA	NA	437	411	4056	9347	1594	2462	3677	5670	0	13403	NA	NA	NA	NA	NA	NA	NA	0.721	NA	NA	0.751	0.692	41.9	NA	NA	42.9	40.9	1	1	6417	9584.9	2172.9	4415.9	NA	NA	NA
A01	Absolute Quantification	ABS	N2_DMSO	1	1	Ch2Unknown	PTM09	Manual	611	ddPCR Supermix for Probes	12220	NA	NA	631	591	3634	5339	1467	2000	2167	3339	22.4	8973	NA	NA	NA	NA	NA	NA	NA	0.941	NA	NA	0.985	0.896	48.5	NA	NA	49.6	47.3	1	1	2840	4831.6	1196.2	2668.5	NA	NA	NA
A02	Absolute Quantification	ABS	F200Y_DMSO	4	1	Ch2Unknown	PTM09	Manual	711	ddPCR Supermix for Probes	14220	NA	NA	735	687	3508	4226	1635	1876	1873	2350	21.5	7734	NA	NA	NA	NA	NA	NA	NA	1.001	NA	NA	1.049	0.954	50	NA	NA	51.2	48.8	1	1	2840	4817.4	1251	2868.6	NA	NA	NA
A03	Absolute Quantification	ABS	N2_ABZ	2	1	Ch2Unknown	PTM09	Manual	322	ddPCR Supermix for Probes	6440	NA	NA	337	307	1832	5816	428	1351	1404	4465	0.49	7648	NA	NA	NA	NA	NA	NA	NA	0.97	NA	NA	1.03	0.9	49.2	NA	NA	50.8	47.5	1	1	2840	4919.7	1126.8	2035.3	NA	NA	NA
A04	Absolute Quantification	ABS	F200Y_ABZ	5	1	Ch2Unknown	PTM09	Manual	451	ddPCR Supermix for Probes	9020	NA	NA	467	436	3436	7345	916	1952	2520	5393	0.424	10781	NA	NA	NA	NA	NA	NA	NA	0.806	NA	NA	0.846	0.766	44.6	NA	NA	45.9	43.4	1	1	2840	4982	1160.8	2378.7	NA	NA	NA
A05	Absolute Quantification	ABS	N2_DMSO	3	3	Ch2Unknown	PTM09	Manual	703	ddPCR Supermix for Probes	14060	NA	NA	723	684	5107	6241	2066	2525	3041	3716	0	11348	NA	NA	NA	NA	NA	NA	NA	0.867	NA	NA	0.902	0.832	46.4	NA	NA	47.4	45.4	1	1	2840	5011.6	1285.6	2962.4	NA	NA	NA
A06	Absolute Quantification	ABS	Del_DMSO	1	3	Ch2Unknown	PTM09	Manual	525	ddPCR Supermix for Probes	10500	NA	NA	540	509	4444	7908	1588	2760	2856	5148	5.42	12352	NA	NA	NA	NA	NA	NA	NA	0.973	NA	NA	1.014	0.932	49.3	NA	NA	50.4	48.3	1	1	2840	5041.5	1255.4	2617.6	NA	NA	NA
A07	Absolute Quantification	ABS	N2_ABZ	4	3	Ch2Unknown	PTM09	Manual	509	ddPCR Supermix for Probes	10180	NA	NA	524	495	4964	9159	1402	2541	3562	6618	2.87	14123	NA	NA	NA	NA	NA	NA	NA	0.756	NA	NA	0.788	0.724	43.1	NA	NA	44.1	42	1	1	2840	5076.8	1199.4	2562.2	NA	NA	NA
A08	Absolute Quantification	ABS	Del_ABZ	2	3	Ch2Unknown	PTM09	Manual	674	ddPCR Supermix for Probes	13480	NA	NA	694	654	4562	5903	1584	1796	2978	4107	32.1	10465	NA	NA	NA	NA	NA	NA	NA	0.681	NA	NA	0.712	0.651	40.5	NA	NA	41.6	39.4	1	1	2840	5002.3	1206.2	2861	NA	NA	NA
A09	Absolute Quantification	ABS	N2_DMSO	1	5	Ch2Unknown	PTM09	Manual	339	ddPCR Supermix for Probes	6780	NA	NA	350	328	3412	10217	785	2376	2627	7841	0	13629	NA	NA	NA	NA	NA	NA	NA	0.916	NA	NA	0.96	0.871	47.8	NA	NA	49	46.6	1	1	2840	5280.4	1212.8	2231.1	NA	NA	NA
A10	Absolute Quantification	ABS	F200Y_DMSO	4	5	Ch2Unknown	PTM09	Manual	189	ddPCR Supermix for Probes	3780	NA	NA	198	180	1662	9523	250	1411	1412	8112	0.463	11185	NA	NA	NA	NA	NA	NA	NA	1	NA	NA	1.07	0.93	50	NA	NA	51.7	48.3	1	1	2840	5508	1196.1	1836.8	NA	NA	NA
A11	Absolute Quantification	ABS	N2_ABZ	2	5	Ch2Unknown	PTM09	Manual	394	ddPCR Supermix for Probes	7880	NA	NA	407	381	3539	8904	905	2247	2634	6657	1.51	12443	NA	NA	NA	NA	NA	NA	NA	0.873	NA	NA	0.915	0.831	46.6	NA	NA	47.8	45.4	1	1	2840	5343.6	1236.9	2404.9	NA	NA	NA
A12	Absolute Quantification	ABS	F200Y_ABZ	5	5	Ch2Unknown	PTM09	Manual	1031	ddPCR Supermix for Probes	20620	NA	NA	1061	1001	4776	3407	752	537	4024	2870	0	8183	NA	NA	NA	NA	NA	NA	NA	0.196	NA	NA	0.208	0.183	16.4	NA	NA	17.2	15.5	1	1	2840	5478.9	1179.9	3689	NA	NA	NA
B01	Absolute Quantification	ABS	N2_DMSO	2	1	Ch2Unknown	PTM09	Manual	458	ddPCR Supermix for Probes	9160	NA	NA	476	440	2450	5151	563	1254	1887	3897	0	7601	NA	NA	NA	NA	NA	NA	NA	0.702	NA	NA	0.745	0.659	41.2	NA	NA	42.7	39.8	1	1	2840	4932.5	1121.2	2349.7	NA	NA	NA
B02	Absolute Quantification	ABS	F200Y_DMSO	5	1	Ch2Unknown	PTM09	Manual	251	ddPCR Supermix for Probes	5020	NA	NA	261	240	2183	9191	402	1739	1781	7452	0	11374	NA	NA	NA	NA	NA	NA	NA	0.98	NA	NA	1.04	0.92	49.5	NA	NA	51	48	1	1	2840	5029.2	1109.4	1861.7	NA	NA	NA
B03	Absolute Quantification	ABS	N2_ABZ	3	1	Ch2Unknown	PTM09	Manual	430	ddPCR Supermix for Probes	8600	NA	NA	444	416	3683	8356	900	2021	2783	6335	1.19	12039	NA	NA	NA	NA	NA	NA	NA	0.761	NA	NA	0.798	0.724	43.2	NA	NA	44.4	42	1	1	2840	5005.8	1152.3	2331.2	NA	NA	NA
B04	Absolute Quantification	ABS	Del_ABZ	1	1	Ch2Unknown	PTM09	Manual	248	ddPCR Supermix for Probes	4960	NA	NA	259	237	2050	8728	382	1530	1668	7198	3	10778	NA	NA	NA	NA	NA	NA	NA	0.93	NA	NA	0.98	0.87	48.1	NA	NA	49.6	46.5	1	1	2840	5054.3	1116.5	1865.4	NA	NA	NA
B05	Absolute Quantification	ABS	N2_DMSO	4	3	Ch2Unknown	PTM09	Manual	364	ddPCR Supermix for Probes	7280	NA	NA	378	351	2888	7960	863	2262	2025	5698	6.43	10848	NA	NA	NA	NA	NA	NA	NA	1.1	NA	NA	1.15	1.04	52.3	NA	NA	53.6	51.1	1	1	2840	5054.1	1201.9	2227.4	NA	NA	NA
B06	Absolute Quantification	ABS	Del_DMSO	2	3	Ch2Unknown	PTM09	Manual	507	ddPCR Supermix for Probes	10140	NA	NA	522	491	4071	7566	1418	2660	2653	4906	0	11637	NA	NA	NA	NA	NA	NA	NA	1.002	NA	NA	1.046	0.958	50.1	NA	NA	51.1	49	1	1	2840	5034.8	1252.9	2575.9	NA	NA	NA
B07	Absolute Quantification	ABS	N2_ABZ	5	3	Ch2Unknown	PTM09	Manual	614	ddPCR Supermix for Probes	12280	NA	NA	630	598	5662	8270	2283	3230	3379	5040	9.96	13932	NA	NA	NA	NA	NA	NA	NA	0.966	NA	NA	1.002	0.93	49.1	NA	NA	50.1	48.2	1	1	2840	5060.9	1299.7	2828.3	NA	NA	NA
B08	Absolute Quantification	ABS	Del_ABZ	3	3	Ch2Unknown	PTM09	Manual	540	ddPCR Supermix for Probes	10800	NA	NA	557	524	4330	7430	1438	2442	2892	4988	2.22	11760	NA	NA	NA	NA	NA	NA	NA	0.872	NA	NA	0.91	0.834	46.6	NA	NA	47.7	45.5	1	1	2840	5036.6	1242.5	2639.5	NA	NA	NA
B09	Absolute Quantification	ABS	N2_DMSO	2	5	Ch2Unknown	PTM09	Manual	159	ddPCR Supermix for Probes	3180	NA	NA	167	152	1697	11717	184	1096	1513	10621	2.45	13414	NA	NA	NA	NA	NA	NA	NA	0.74	NA	NA	0.8	0.69	42.6	NA	NA	44.4	40.8	1	1	2840	5426	1128.4	1672.1	NA	NA	NA
B10	Absolute Quantification	ABS	F200Y_DMSO	5	5	Ch2Unknown	PTM09	Manual	447	ddPCR Supermix for Probes	8940	NA	NA	462	432	3358	7268	959	2048	2399	5220	1.97	10626	NA	NA	NA	NA	NA	NA	NA	0.876	NA	NA	0.919	0.832	46.7	NA	NA	47.9	45.5	1	1	2840	5352.8	1262.7	2555.2	NA	NA	NA
B11	Absolute Quantification	ABS	N2_ABZ	3	5	Ch2Unknown	PTM09	Manual	430	ddPCR Supermix for Probes	8600	NA	NA	443	417	4201	9521	1143	2302	3058	7219	14.5	13722	NA	NA	NA	NA	NA	NA	NA	0.791	NA	NA	0.827	0.755	44.2	NA	NA	45.3	43	1	1	2840	5310.3	1221.5	2473.3	NA	NA	NA
B12	Absolute Quantification	ABS	Del_ABZ	1	5	Ch2Unknown	PTM09	Manual	545	ddPCR Supermix for Probes	10900	NA	NA	562	528	4229	7178	611	921	3618	6257	8.12	11407	NA	NA	NA	NA	NA	NA	NA	0.311	NA	NA	0.33	0.293	23.7	NA	NA	24.8	22.7	1	1	2840	5412.6	1148.7	2729.5	NA	NA	NA
C01	Absolute Quantification	ABS	N2_DMSO	3	1	Ch2Unknown	PTM09	Manual	560	ddPCR Supermix for Probes	11200	NA	NA	577	543	4177	6856	1439	2263	2738	4593	9.63	11033	NA	NA	NA	NA	NA	NA	NA	0.859	NA	NA	0.898	0.821	46.2	NA	NA	47.3	45.1	1	1	2840	4893.6	1178.2	2584.8	NA	NA	NA
C02	Absolute Quantification	ABS	Del_DMSO	1	1	Ch2Unknown	PTM09	Manual	430	ddPCR Supermix for Probes	8600	NA	NA	443	416	4003	9084	1188	2690	2815	6394	0.334	13087	NA	NA	NA	NA	NA	NA	NA	0.963	NA	NA	1.005	0.92	49	NA	NA	50.2	47.9	1	1	2840	4877.4	1153.3	2292.4	NA	NA	NA
C03	Absolute Quantification	ABS	N2_ABZ	4	1	Ch2Unknown	PTM09	Manual	653	ddPCR Supermix for Probes	13060	NA	NA	672	634	4566	6153	1693	2257	2873	3896	3.15	10719	NA	NA	NA	NA	NA	NA	NA	0.828	NA	NA	0.864	0.792	45.3	NA	NA	46.4	44.2	1	1	2840	4820.2	1202.8	2743.7	NA	NA	NA
C04	Absolute Quantification	ABS	Del_ABZ	2	1	Ch2Unknown	PTM09	Manual	375	ddPCR Supermix for Probes	7500	NA	NA	388	361	3082	8219	762	1938	2320	6281	4.82	11301	NA	NA	NA	NA	NA	NA	NA	0.857	NA	NA	0.902	0.813	46.2	NA	NA	47.4	44.9	1	1	2840	5044.2	1162.5	2221.1	NA	NA	NA
C05	Absolute Quantification	ABS	N2_DMSO	5	3	Ch2Unknown	PTM09	Manual	479	ddPCR Supermix for Probes	9580	NA	NA	493	465	4469	8902	1396	2680	3073	6222	6.38	13371	NA	NA	NA	NA	NA	NA	NA	0.894	NA	NA	0.932	0.856	47.2	NA	NA	48.3	46.1	1	1	2840	5039.6	1211.3	2490.8	NA	NA	NA
C06	Absolute Quantification	ABS	Del_DMSO	3	3	Ch2Unknown	PTM09	Manual	416	ddPCR Supermix for Probes	8320	NA	NA	429	402	3852	9092	1283	2860	2569	6232	9.49	12944	NA	NA	NA	NA	NA	NA	NA	1.092	NA	NA	1.14	1.044	52.2	NA	NA	53.3	51.1	1	1	2840	5068.1	1239.4	2378.8	NA	NA	NA
C07	Absolute Quantification	ABS	F200Y_ABZ	1	3	Ch2Unknown	PTM09	Manual	478	ddPCR Supermix for Probes	9560	NA	NA	492	464	4618	9211	1072	2041	3546	7170	5.34	13829	NA	NA	NA	NA	NA	NA	NA	0.628	NA	NA	0.656	0.599	38.6	NA	NA	39.6	37.5	1	1	2840	5160.5	1178.4	2508.2	NA	NA	NA
C08	Absolute Quantification	ABS	Del_ABZ	4	3	Ch2Unknown	PTM09	Manual	376	ddPCR Supermix for Probes	7520	NA	NA	389	363	3126	8306	781	1961	2345	6345	5.8	11432	NA	NA	NA	NA	NA	NA	NA	0.859	NA	NA	0.903	0.814	46.2	NA	NA	47.5	44.9	1	1	2840	5279.7	1212.7	2324.8	NA	NA	NA
C09	Absolute Quantification	ABS	N2_DMSO	3	5	Ch2Unknown	PTM09	Manual	639	ddPCR Supermix for Probes	12780	NA	NA	656	622	5419	7517	2039	2719	3380	4798	11.3	12936	NA	NA	NA	NA	NA	NA	NA	0.845	NA	NA	0.878	0.812	45.8	NA	NA	46.8	44.8	1	1	2840	5233.3	1307.8	2952.3	NA	NA	NA
C10	Absolute Quantification	ABS	Del_DMSO	1	5	Ch2Unknown	PTM09	Manual	479	ddPCR Supermix for Probes	9580	NA	NA	495	462	3340	6654	1120	2094	2220	4560	11.9	9994	NA	NA	NA	NA	NA	NA	NA	0.954	NA	NA	1	0.907	48.8	NA	NA	50	47.6	1	1	2840	5279.1	1281.1	2617.2	NA	NA	NA
C11	Absolute Quantification	ABS	N2_ABZ	4	5	Ch2Unknown	PTM09	Manual	128	ddPCR Supermix for Probes	2560	NA	NA	136	121	1186	10296	116	929	1070	9367	1.01	11482	NA	NA	NA	NA	NA	NA	NA	0.88	NA	NA	0.95	0.8	46.7	NA	NA	48.7	44.6	1	1	2840	5429.2	1132.4	1576.2	NA	NA	NA
C12	Absolute Quantification	ABS	Del_ABZ	2	5	Ch2Unknown	PTM09	Manual	676	ddPCR Supermix for Probes	13520	NA	NA	694	658	5719	7371	782	947	4937	6424	4.88	13090	NA	NA	NA	NA	NA	NA	NA	0.247	NA	NA	0.26	0.233	19.8	NA	NA	20.6	18.9	1	1	2840	5350	1129.4	2973.4	NA	NA	NA
D01	Absolute Quantification	ABS	N2_DMSO	4	1	Ch2Unknown	PTM09	Manual	248	ddPCR Supermix for Probes	4960	NA	NA	259	237	1909	8127	442	1727	1467	6400	5.42	10036	NA	NA	NA	NA	NA	NA	NA	1.15	NA	NA	1.23	1.08	53.6	NA	NA	55.1	52	1	1	2840	4991.9	1124.3	1859.9	NA	NA	NA
D02	Absolute Quantification	ABS	Del_DMSO	2	1	Ch2Unknown	PTM09	Manual	395	ddPCR Supermix for Probes	7900	NA	NA	407	382	3994	10023	1067	2690	2927	7333	0	14017	NA	NA	NA	NA	NA	NA	NA	0.93	NA	NA	0.972	0.889	48.2	NA	NA	49.3	47.1	1	1	2840	5008.4	1165.1	2260.2	NA	NA	NA
D03	Absolute Quantification	ABS	N2_ABZ	5	1	Ch2Unknown	PTM09	Manual	553	ddPCR Supermix for Probes	11060	NA	NA	571	536	3869	6441	1341	2276	2528	4165	0	10310	NA	NA	NA	NA	NA	NA	NA	0.918	NA	NA	0.96	0.876	47.9	NA	NA	49	46.7	1	1	2840	4977.2	1232.1	2637.5	NA	NA	NA
D04	Absolute Quantification	ABS	Del_ABZ	3	1	Ch2Unknown	PTM09	Manual	361	ddPCR Supermix for Probes	7220	NA	NA	374	347	2757	7684	696	1807	2061	5877	7.04	10441	NA	NA	NA	NA	NA	NA	NA	0.894	NA	NA	0.942	0.845	47.2	NA	NA	48.6	45.8	1	1	2840	5023.9	1149.5	2172.5	NA	NA	NA
D05	Absolute Quantification	ABS	F200Y_DMSO	1	3	Ch2Unknown	PTM09	Manual	724	ddPCR Supermix for Probes	14480	NA	NA	743	706	5940	6983	2392	2704	3548	4279	13.7	12923	NA	NA	NA	NA	NA	NA	NA	0.815	NA	NA	0.846	0.784	44.9	NA	NA	45.8	44	1	1	2840	4963.5	1257.7	2961	NA	NA	NA
D06	Absolute Quantification	ABS	Del_DMSO	4	3	Ch2Unknown	PTM09	Manual	461	ddPCR Supermix for Probes	9220	NA	NA	476	447	3905	8138	1363	2710	2542	5428	9.21	12043	NA	NA	NA	NA	NA	NA	NA	1.053	NA	NA	1.1	1.007	51.3	NA	NA	52.4	50.2	1	1	2840	5082.7	1258.6	2498.6	NA	NA	NA
D07	Absolute Quantification	ABS	F200Y_ABZ	2	3	Ch2Unknown	PTM09	Manual	847	ddPCR Supermix for Probes	16940	NA	NA	871	823	5082	4822	1328	1181	3754	3641	13.2	9904	NA	NA	NA	NA	NA	NA	NA	0.406	NA	NA	0.425	0.386	28.9	NA	NA	29.9	27.9	1	1	2840	5183.7	1196.2	3242.3	NA	NA	NA
D08	Absolute Quantification	ABS	Del_ABZ	5	3	Ch2Unknown	PTM09	Manual	567	ddPCR Supermix for Probes	11340	NA	NA	584	550	4292	6930	1012	1563	3280	5367	5.97	11222	NA	NA	NA	NA	NA	NA	NA	0.541	NA	NA	0.567	0.514	35.1	NA	NA	36.2	34	1	1	2840	5426	1235.4	2838.2	NA	NA	NA
D09	Absolute Quantification	ABS	N2_DMSO	4	5	Ch2Unknown	PTM09	Manual	226	ddPCR Supermix for Probes	4520	NA	NA	236	217	2388	11254	435	2080	1953	9174	0	13642	NA	NA	NA	NA	NA	NA	NA	1.06	NA	NA	1.12	1	51.4	NA	NA	52.8	50	1	1	2840	5495.5	1217	1965.9	NA	NA	NA
D10	Absolute Quantification	ABS	Del_DMSO	2	5	Ch2Unknown	PTM09	Manual	197	ddPCR Supermix for Probes	3940	NA	NA	207	187	1426	7835	238	1151	1188	6684	4.25	9261	NA	NA	NA	NA	NA	NA	NA	0.97	NA	NA	1.04	0.9	49.3	NA	NA	51.1	47.4	1	1	2840	5510.2	1194	1858.6	NA	NA	NA
D11	Absolute Quantification	ABS	N2_ABZ	5	5	Ch2Unknown	PTM09	Manual	249	ddPCR Supermix for Probes	4980	NA	NA	259	239	2511	10647	490	1959	2021	8688	3.07	13158	NA	NA	NA	NA	NA	NA	NA	0.97	NA	NA	1.03	0.92	49.3	NA	NA	50.7	47.9	1	1	2840	5339.3	1182.4	1975.7	NA	NA	NA
D12	Absolute Quantification	ABS	Del_ABZ	3	5	Ch2Unknown	PTM09	Manual	377	ddPCR Supermix for Probes	7540	NA	NA	390	365	3515	9294	979	2425	2536	6869	7.71	12809	NA	NA	NA	NA	NA	NA	NA	0.963	NA	NA	1.009	0.917	49.1	NA	NA	50.2	47.9	1	1	2840	5353.8	1246.3	2373.5	NA	NA	NA
E01	Absolute Quantification	ABS	N2_DMSO	5	1	Ch2Unknown	PTM09	Manual	199	ddPCR Supermix for Probes	3980	NA	NA	209	189	1427	7751	242	1148	1185	6603	4.62	9178	NA	NA	NA	NA	NA	NA	NA	0.97	NA	NA	1.04	0.9	49.3	NA	NA	51.1	47.4	1	1	2840	4973.6	1069.7	1676.6	NA	NA	NA
E02	Absolute Quantification	ABS	Del_DMSO	3	1	Ch2Unknown	PTM09	Manual	404	ddPCR Supermix for Probes	8080	NA	NA	417	391	3785	9230	1102	2618	2683	6612	3.59	13015	NA	NA	NA	NA	NA	NA	NA	0.98	NA	NA	1.024	0.935	49.5	NA	NA	50.6	48.3	1	1	2840	4824.4	1134.9	2207.9	NA	NA	NA
E03	Absolute Quantification	ABS	F200Y_ABZ	1	1	Ch2Unknown	PTM09	Manual	362	ddPCR Supermix for Probes	7240	NA	NA	376	349	2855	7915	585	1505	2270	6410	5.7	10770	NA	NA	NA	NA	NA	NA	NA	0.7	NA	NA	0.74	0.661	41.2	NA	NA	42.6	39.8	1	1	2840	5101.8	1135.5	2186.9	NA	NA	NA
E04	Absolute Quantification	ABS	Del_ABZ	4	1	Ch2Unknown	PTM09	Manual	371	ddPCR Supermix for Probes	7420	NA	NA	385	358	3067	8264	758	1952	2309	6312	4.57	11331	NA	NA	NA	NA	NA	NA	NA	0.866	NA	NA	0.911	0.821	46.4	NA	NA	47.7	45.1	1	1	2840	5042.6	1155.1	2207.4	NA	NA	NA
E05	Absolute Quantification	ABS	F200Y_DMSO	2	3	Ch2Unknown	PTM09	Manual	278	ddPCR Supermix for Probes	5560	NA	NA	289	268	2825	10586	579	2092	2246	8494	2.27	13411	NA	NA	NA	NA	NA	NA	NA	0.939	NA	NA	0.989	0.889	48.4	NA	NA	49.7	47.1	1	1	2840	5178	1161.2	2007.3	NA	NA	NA
E06	Absolute Quantification	ABS	Del_DMSO	5	3	Ch2Unknown	PTM09	Manual	754	ddPCR Supermix for Probes	15080	NA	NA	776	732	4806	5353	2111	2305	2695	3048	8.48	10159	NA	NA	NA	NA	NA	NA	NA	0.89	NA	NA	0.927	0.853	47.1	NA	NA	48.1	46.1	1	1	2840	5036.5	1325.2	3080.9	NA	NA	NA
E07	Absolute Quantification	ABS	F200Y_ABZ	3	3	Ch2Unknown	PTM09	Manual	339	ddPCR Supermix for Probes	6780	NA	NA	352	326	2638	7908	369	931	2269	6977	7.41	10546	NA	NA	NA	NA	NA	NA	NA	0.457	NA	NA	0.487	0.427	31.4	NA	NA	32.8	29.9	1	1	2840	5072.2	1081.7	2079.9	NA	NA	NA
E08	Absolute Quantification	ABS	Del_ABZ	2	7	Ch2Unknown	PTM09	Manual	805	ddPCR Supermix for Probes	16100	NA	NA	827	783	5178	5273	425	433	4753	4840	0	10451	NA	NA	NA	NA	NA	NA	NA	0.125	NA	NA	0.134	0.116	11.1	NA	NA	11.8	10.4	1	1	2840	5433.3	1101.7	3247.8	NA	NA	NA
E09	Absolute Quantification	ABS	N2_DMSO	5	5	Ch2Unknown	PTM09	Manual	376	ddPCR Supermix for Probes	7520	NA	NA	389	364	3492	9265	970	2593	2522	6672	0	12757	NA	NA	NA	NA	NA	NA	NA	1.024	NA	NA	1.072	0.976	50.6	NA	NA	51.8	49.4	1	1	2840	5224.4	1221.8	2317.5	NA	NA	NA
E10	Absolute Quantification	ABS	Del_DMSO	3	5	Ch2Unknown	PTM09	Manual	272	ddPCR Supermix for Probes	5440	NA	NA	284	260	1980	7620	470	1752	1510	5868	2.35	9600	NA	NA	NA	NA	NA	NA	NA	1.14	NA	NA	1.21	1.07	53.3	NA	NA	54.8	51.8	1	1	2840	5310.4	1222.4	2065.6	NA	NA	NA
E11	Absolute Quantification	ABS	F200Y_ABZ	1	5	Ch2Unknown	PTM09	Manual	340	ddPCR Supermix for Probes	6800	NA	NA	352	328	3068	9155	401	1160	2667	7995	1.35	12223	NA	NA	NA	NA	NA	NA	NA	0.473	NA	NA	0.502	0.444	32.1	NA	NA	33.4	30.8	1	1	2840	5420.1	1157.2	2227.2	NA	NA	NA
E12	Absolute Quantification	ABS	Del_ABZ	4	5	Ch2Unknown	PTM09	Manual	367	ddPCR Supermix for Probes	7340	NA	NA	380	355	3478	9487	695	1815	2783	7672	3.33	12965	NA	NA	NA	NA	NA	NA	NA	0.689	NA	NA	0.724	0.653	40.8	NA	NA	42	39.5	1	1	2840	5407.4	1200.1	2328.7	NA	NA	NA
F01	Absolute Quantification	ABS	F200Y_DMSO	1	1	Ch2Unknown	PTM09	Manual	471	ddPCR Supermix for Probes	9420	NA	NA	487	455	3294	6689	951	1962	2343	4727	0	9983	NA	NA	NA	NA	NA	NA	NA	0.862	NA	NA	0.905	0.818	46.3	NA	NA	47.5	45	1	1	2840	4976.3	1179.7	2432.5	NA	NA	NA
F02	Absolute Quantification	ABS	Del_DMSO	4	1	Ch2Unknown	PTM09	Manual	337	ddPCR Supermix for Probes	6740	NA	NA	348	325	3322	10020	829	2557	2493	7463	0	13342	NA	NA	NA	NA	NA	NA	NA	1.022	NA	NA	1.071	0.973	50.6	NA	NA	51.8	49.4	1	1	2840	5076.3	1166.6	2140	NA	NA	NA
F03	Absolute Quantification	ABS	F200Y_ABZ	2	1	Ch2Unknown	PTM09	Manual	437	ddPCR Supermix for Probes	8740	NA	NA	450	423	4095	9108	1124	2301	2971	6807	10.7	13203	NA	NA	NA	NA	NA	NA	NA	0.809	NA	NA	0.846	0.772	44.7	NA	NA	45.8	43.6	1	1	2840	5081.3	1175.8	2387.1	NA	NA	NA
F04	Absolute Quantification	ABS	Del_ABZ	5	1	Ch2Unknown	PTM09	Manual	354	ddPCR Supermix for Probes	7080	NA	NA	367	342	3174	9032	649	1892	2525	7140	0	12206	NA	NA	NA	NA	NA	NA	NA	0.775	NA	NA	0.816	0.735	43.7	NA	NA	45	42.4	1	1	2840	5218.7	1176.5	2227.6	NA	NA	NA
F05	Absolute Quantification	ABS	F200Y_DMSO	3	3	Ch2Unknown	PTM09	Manual	554	ddPCR Supermix for Probes	11080	NA	NA	572	537	3920	6513	1150	1848	2770	4665	5.96	10433	NA	NA	NA	NA	NA	NA	NA	0.719	NA	NA	0.753	0.685	41.8	NA	NA	43	40.7	1	1	2840	4996.3	1180.4	2614.2	NA	NA	NA
F06	Absolute Quantification	ABS	N2_ABZ	1	3	Ch2Unknown	PTM09	Manual	443	ddPCR Supermix for Probes	8860	NA	NA	459	428	3348	7316	859	1823	2489	5493	3.64	10664	NA	NA	NA	NA	NA	NA	NA	0.769	NA	NA	0.808	0.73	43.5	NA	NA	44.7	42.2	1	1	2840	5085.9	1181.3	2407.2	NA	NA	NA
F07	Absolute Quantification	ABS	F200Y_ABZ	4	3	Ch2Unknown	PTM09	Manual	592	ddPCR Supermix for Probes	11840	NA	NA	611	573	3860	5901	955	1412	2905	4489	4.98	9761	NA	NA	NA	NA	NA	NA	NA	0.552	NA	NA	0.58	0.523	35.6	NA	NA	36.7	34.4	1	1	2840	5257.8	1223.6	2818.9	NA	NA	NA
F08	Absolute Quantification	ABS	Del_ABZ	3	7	Ch2Unknown	PTM09	Manual	480	ddPCR Supermix for Probes	9600	NA	NA	500	461	2337	4637	752	1515	1585	3122	0	6974	NA	NA	NA	NA	NA	NA	NA	0.96	NA	NA	1.02	0.91	49.1	NA	NA	50.5	47.6	1	1	2840	5209.3	1295.3	2606.9	NA	NA	NA
F09	Absolute Quantification	ABS	F200Y_DMSO	1	5	Ch2Unknown	PTM09	Manual	358	ddPCR Supermix for Probes	7160	NA	NA	370	346	3456	9725	745	2038	2711	7687	2.35	13181	NA	NA	NA	NA	NA	NA	NA	0.78	NA	NA	0.819	0.741	43.8	NA	NA	45.1	42.6	1	1	2840	5461.7	1224.1	2335.2	NA	NA	NA
F10	Absolute Quantification	ABS	Del_DMSO	4	5	Ch2Unknown	PTM09	Manual	293	ddPCR Supermix for Probes	5860	NA	NA	305	281	2372	8396	581	2022	1791	6374	1.4	10768	NA	NA	NA	NA	NA	NA	NA	1.11	NA	NA	1.17	1.05	52.7	NA	NA	54	51.3	1	1	2840	5389.2	1234.6	2149.8	NA	NA	NA
F11	Absolute Quantification	ABS	F200Y_ABZ	2	5	Ch2Unknown	PTM09	Manual	497	ddPCR Supermix for Probes	9940	NA	NA	512	482	4242	8073	326	630	3916	7443	0	12315	NA	NA	NA	NA	NA	NA	NA	0.191	NA	NA	0.205	0.178	16.1	NA	NA	17	15.1	1	1	2840	5508.6	1120.7	2632.1	NA	NA	NA
F12	Absolute Quantification	ABS	Del_ABZ	5	5	Ch2Unknown	PTM09	Manual	616	ddPCR Supermix for Probes	12320	NA	NA	634	598	4720	6858	573	821	4147	6037	0.918	11578	NA	NA	NA	NA	NA	NA	NA	0.245	NA	NA	0.26	0.23	19.7	NA	NA	20.6	18.7	1	1	2840	5461.5	1145.9	2905.2	NA	NA	NA
G01	Absolute Quantification	ABS	F200Y_DMSO	2	1	Ch2Unknown	PTM09	Manual	423	ddPCR Supermix for Probes	8460	NA	NA	437	408	3373	7805	821	1881	2552	5924	1.13	11178	NA	NA	NA	NA	NA	NA	NA	0.77	NA	NA	0.81	0.731	43.5	NA	NA	44.8	42.3	1	1	2840	5088.8	1157.8	2344	NA	NA	NA
G02	Absolute Quantification	ABS	Del_DMSO	5	1	Ch2Unknown	PTM09	Manual	473	ddPCR Supermix for Probes	9460	NA	NA	490	456	3082	6234	952	1888	2130	4346	3.37	9316	NA	NA	NA	NA	NA	NA	NA	0.905	NA	NA	0.952	0.859	47.5	NA	NA	48.8	46.2	1	1	2840	4917.7	1165.5	2406.9	NA	NA	NA
G03	Absolute Quantification	ABS	F200Y_ABZ	3	1	Ch2Unknown	PTM09	Manual	429	ddPCR Supermix for Probes	8580	NA	NA	445	413	2835	6450	772	1734	2063	4716	1.71	9285	NA	NA	NA	NA	NA	NA	NA	0.863	NA	NA	0.91	0.817	46.3	NA	NA	47.7	45	1	1	2840	5019.3	1164.4	2341.4	NA	NA	NA
G04	Absolute Quantification	ABS	N2_DMSO	1	3	Ch2Unknown	PTM09	Manual	357	ddPCR Supermix for Probes	7140	NA	NA	371	343	2474	6977	628	1771	1846	5206	0.00244	9451	NA	NA	NA	NA	NA	NA	NA	0.96	NA	NA	1.02	0.91	49.1	NA	NA	50.5	47.7	1	1	2840	5078.7	1172	2194.6	NA	NA	NA
G05	Absolute Quantification	ABS	F200Y_DMSO	4	3	Ch2Unknown	PTM09	Manual	313	ddPCR Supermix for Probes	6260	NA	NA	326	301	2428	7959	574	1898	1854	6061	0	10387	NA	NA	NA	NA	NA	NA	NA	1.02	NA	NA	1.08	0.96	50.5	NA	NA	51.9	49.1	1	1	2840	5067.2	1163.8	2076.2	NA	NA	NA
G06	Absolute Quantification	ABS	N2_ABZ	2	3	Ch2Unknown	PTM09	Manual	245	ddPCR Supermix for Probes	4900	NA	NA	255	235	2299	9930	383	1669	1916	8261	0	12229	NA	NA	NA	NA	NA	NA	NA	0.88	NA	NA	0.93	0.83	46.9	NA	NA	48.4	45.4	1	1	2840	5222.8	1142.8	1909.8	NA	NA	NA
G07	Absolute Quantification	ABS	F200Y_ABZ	5	3	Ch2Unknown	PTM09	Manual	572	ddPCR Supermix for Probes	11440	NA	NA	589	555	4365	6969	958	1499	3407	5470	2.53	11334	NA	NA	NA	NA	NA	NA	NA	0.502	NA	NA	0.527	0.477	33.4	NA	NA	34.5	32.3	1	1	2840	5208	1177.2	2729.6	NA	NA	NA
G08	Absolute Quantification	ABS	Del_ABZ	4	7	Ch2Unknown	PTM09	Manual	740	ddPCR Supermix for Probes	14800	NA	NA	766	715	3272	3736	413	465	2859	3271	1.1	7008	NA	NA	NA	NA	NA	NA	NA	0.213	NA	NA	0.229	0.197	17.5	NA	NA	18.6	16.5	1	1	2840	5175.7	1120.8	3014	NA	NA	NA
G09	Absolute Quantification	ABS	F200Y_DMSO	2	5	Ch2Unknown	PTM09	Manual	212	ddPCR Supermix for Probes	4240	NA	NA	222	201	1675	8503	289	1276	1386	7227	5.13	10178	NA	NA	NA	NA	NA	NA	NA	0.93	NA	NA	0.99	0.86	48.1	NA	NA	49.9	46.4	1	1	2840	5524	1191.4	1904.4	NA	NA	NA
G10	Absolute Quantification	ABS	Del_DMSO	5	5	Ch2Unknown	PTM09	Manual	379	ddPCR Supermix for Probes	7580	NA	NA	394	365	2791	7334	741	1949	2050	5385	0	10125	NA	NA	NA	NA	NA	NA	NA	0.96	NA	NA	1.01	0.91	48.9	NA	NA	50.2	47.6	1	1	2840	5482.5	1271.9	2432.6	NA	NA	NA
G11	Absolute Quantification	ABS	F200Y_ABZ	3	5	Ch2Unknown	PTM09	Manual	750	ddPCR Supermix for Probes	15000	NA	NA	770	729	5337	5988	663	743	4674	5245	0.0922	11325	NA	NA	NA	NA	NA	NA	NA	0.208	NA	NA	0.22	0.196	17.2	NA	NA	18.1	16.4	1	1	2840	5469.8	1147.7	3184.5	NA	NA	NA
G12	Absolute Quantification	ABS	N2_DMSO	1	7	Ch2Unknown	PTM09	Manual	597	ddPCR Supermix for Probes	11940	NA	NA	613	582	5841	8828	2382	3407	3459	5421	16.8	14669	NA	NA	NA	NA	NA	NA	NA	0.988	NA	NA	1.025	0.952	49.7	NA	NA	50.6	48.8	1	1	2840	5316.8	1347.2	2927.8	NA	NA	NA
H01	Absolute Quantification	ABS	F200Y_DMSO	3	1	Ch2Unknown	PTM09	Manual	507	ddPCR Supermix for Probes	10140	NA	NA	524	490	3438	6378	983	1846	2455	4532	0	9816	NA	NA	NA	NA	NA	NA	NA	0.788	NA	NA	0.828	0.749	44.1	NA	NA	45.3	42.9	1	1	2840	5068.4	1190	2548.4	NA	NA	NA
H02	Absolute Quantification	ABS	N2_ABZ	1	1	Ch2Unknown	PTM09	Manual	409	ddPCR Supermix for Probes	8180	NA	NA	424	395	3088	7422	646	1645	2442	5777	0	10510	NA	NA	NA	NA	NA	NA	NA	0.707	NA	NA	0.745	0.668	41.4	NA	NA	42.7	40.1	1	1	2840	5031.5	1122.5	2271	NA	NA	NA
H03	Absolute Quantification	ABS	F200Y_ABZ	4	1	Ch2Unknown	PTM09	Manual	472	ddPCR Supermix for Probes	9440	NA	NA	488	455	3058	6203	894	1803	2164	4400	0.922	9261	NA	NA	NA	NA	NA	NA	NA	0.859	NA	NA	0.904	0.814	46.2	NA	NA	47.5	44.9	1	1	2840	5053.5	1185.8	2462.9	NA	NA	NA
H04	Absolute Quantification	ABS	N2_DMSO	2	3	Ch2Unknown	PTM09	Manual	603	ddPCR Supermix for Probes	12060	NA	NA	626	580	2730	4080	872	1245	1858	2835	9.72	6810	NA	NA	NA	NA	NA	NA	NA	0.727	NA	NA	0.768	0.685	42.1	NA	NA	43.5	40.7	1	1	2840	4841.2	1153.3	2631.7	NA	NA	NA
H05	Absolute Quantification	ABS	F200Y_DMSO	5	3	Ch2Unknown	PTM09	Manual	376	ddPCR Supermix for Probes	7520	NA	NA	389	364	3741	9920	917	2379	2824	7541	2.25	13661	NA	NA	NA	NA	NA	NA	NA	0.863	NA	NA	0.903	0.822	46.3	NA	NA	47.5	45.2	1	1	2840	5061.2	1161.1	2229.1	NA	NA	NA
H06	Absolute Quantification	ABS	N2_ABZ	3	3	Ch2Unknown	PTM09	Manual	408	ddPCR Supermix for Probes	8160	NA	NA	422	394	3288	7928	765	1933	2523	5995	0	11216	NA	NA	NA	NA	NA	NA	NA	0.793	NA	NA	0.834	0.753	44.2	NA	NA	45.5	43	1	1	2840	5121	1186.5	2339.9	NA	NA	NA
H07	Absolute Quantification	ABS	Del_ABZ	1	3	Ch2Unknown	PTM09	Manual	1097	ddPCR Supermix for Probes	21940	NA	NA	1124	1071	7022	4555	3559	2267	3463	2288	13.1	11577	NA	NA	NA	NA	NA	NA	NA	0.75	NA	NA	0.777	0.723	42.9	NA	NA	43.7	42	1	1	2840	5024.9	1366.8	3585.6	NA	NA	NA
H08	Absolute Quantification	ABS	Del_ABZ	5	7	Ch2Unknown	PTM09	Manual	787	ddPCR Supermix for Probes	15740	NA	NA	810	764	4612	4847	388	402	4224	4445	0.745	9459	NA	NA	NA	NA	NA	NA	NA	0.13	NA	NA	0.14	0.121	11.5	NA	NA	12.3	10.8	1	1	2840	5413.3	1115.3	3210.9	NA	NA	NA
H09	Absolute Quantification	ABS	F200Y_DMSO	3	5	Ch2Unknown	PTM09	Manual	414	ddPCR Supermix for Probes	8280	NA	NA	427	400	3518	8351	775	1782	2743	6569	3.07	11869	NA	NA	NA	NA	NA	NA	NA	0.69	NA	NA	0.725	0.655	40.8	NA	NA	42.1	39.6	1	1	2840	5435.5	1218.7	2468.6	NA	NA	NA
H10	Absolute Quantification	ABS	N2_ABZ	1	5	Ch2Unknown	PTM09	Manual	470	ddPCR Supermix for Probes	9400	NA	NA	485	455	3774	7686	1000	2071	2774	5615	0	11460	NA	NA	NA	NA	NA	NA	NA	0.781	NA	NA	0.818	0.744	43.8	NA	NA	45	42.7	1	1	2840	5470.5	1275.7	2657.1	NA	NA	NA
H11	Absolute Quantification	ABS	F200Y_ABZ	4	5	Ch2Unknown	PTM09	Manual	327	ddPCR Supermix for Probes	6540	NA	NA	337	316	3668	11461	488	1545	3180	9916	0	15129	NA	NA	NA	NA	NA	NA	NA	0.52	NA	NA	0.548	0.492	34.2	NA	NA	35.4	33	1	1	2840	5605.3	1182.7	2254.9	NA	NA	NA
H12	Absolute Quantification	ABS	N2_DMSO	2	7	Ch2Unknown	PTM09	Manual	588	ddPCR Supermix for Probes	11760	NA	NA	604	572	5271	8132	1594	2462	3677	5670	0	13403	NA	NA	NA	NA	NA	NA	NA	0.721	NA	NA	0.751	0.692	41.9	NA	NA	42.9	40.9	1	1	2840	5423.4	1298.5	2920.7	NA	NA	NA
A01	Absolute Quantification	ABS	N2_DMSO	3	7	Ch1Unknown	PTM09	Manual	267	ddPCR Supermix for Probes	5340	NA	NA	278	256	2272	8930	601	1671	2406	6524	0	11202	NA	NA	NA	NA	NA	NA	NA	0.725	NA	NA	0.765	0.686	42	NA	NA	43.4	40.7	1	1	6612	9636.7	1588.4	3220.8	NA	NA	NA
A02	Absolute Quantification	ABS	Del_DMSO	1	7	Ch1Unknown	PTM09	Manual	400	ddPCR Supermix for Probes	8000	NA	NA	416	385	2578	6357	829	1749	1923	4434	9.32	8935	NA	NA	NA	NA	NA	NA	NA	0.925	NA	NA	0.975	0.875	48	NA	NA	49.4	46.7	1	1	6612	9113.7	1691.4	3832.9	NA	NA	NA
A03	Absolute Quantification	ABS	N2_ABZ	4	7	Ch1Unknown	PTM09	Manual	264	ddPCR Supermix for Probes	5280	NA	NA	275	253	2198	8751	580	1618	2284	6467	0.92	10949	NA	NA	NA	NA	NA	NA	NA	0.739	NA	NA	0.78	0.698	42.5	NA	NA	43.9	41.1	1	1	6612	9365.5	1543	3113.4	NA	NA	NA
B01	Absolute Quantification	ABS	N2_DMSO	4	7	Ch1Unknown	PTM09	Manual	461	ddPCR Supermix for Probes	9220	NA	NA	476	446	3823	7974	1225	2598	2610	5364	0	11797	NA	NA	NA	NA	NA	NA	NA	0.996	NA	NA	1.041	0.951	49.9	NA	NA	51	48.8	1	1	6612	9591.1	1895.3	4389.2	NA	NA	NA
B02	Absolute Quantification	ABS	Del_DMSO	2	7	Ch1Unknown	PTM09	Manual	284	ddPCR Supermix for Probes	5680	NA	NA	296	272	2159	7911	409	1750	1569	6342	0	10070	NA	NA	NA	NA	NA	NA	NA	1.1	NA	NA	1.17	1.04	52.5	NA	NA	54	50.9	1	1	6612	9554.1	1243.5	3025.3	NA	NA	NA
B03	Absolute Quantification	ABS	N2_ABZ	5	7	Ch1Unknown	PTM09	Manual	332	ddPCR Supermix for Probes	6640	NA	NA	344	319	2566	7883	723	1843	2216	5667	0.261	10449	NA	NA	NA	NA	NA	NA	NA	0.853	NA	NA	0.899	0.808	46	NA	NA	47.4	44.7	1	1	6612	9515.6	1657.7	3587.4	NA	NA	NA
C01	Absolute Quantification	ABS	N2_DMSO	5	7	Ch1Unknown	PTM09	Manual	268	ddPCR Supermix for Probes	5360	NA	NA	279	257	2272	8872	465	1807	1749	7123	2.25	11144	NA	NA	NA	NA	NA	NA	NA	1.03	NA	NA	1.09	0.97	50.7	NA	NA	52.2	49.3	1	1	6612	9737.2	1249.9	2980.3	NA	NA	NA
C02	Absolute Quantification	ABS	Del_DMSO	3	7	Ch1Unknown	PTM09	Manual	266	ddPCR Supermix for Probes	5320	NA	NA	277	255	2101	8286	374	1727	1482	6804	0	10387	NA	NA	NA	NA	NA	NA	NA	1.15	NA	NA	1.22	1.08	53.4	NA	NA	55	51.9	1	1	6612	9668.7	1162.9	2883.4	NA	NA	NA
C03	Absolute Quantification	ABS	F200Y_ABZ	1	7	Ch1Unknown	PTM09	Manual	108	ddPCR Supermix for Probes	2160	NA	NA	115	101	919	9520	288	631	3160	6360	0	10439	NA	NA	NA	NA	NA	NA	NA	0.23	NA	NA	0.247	0.213	18.7	NA	NA	19.8	17.6	1	1	6612	9216.8	1889.8	2534.8	NA	NA	NA
D01	Absolute Quantification	ABS	F200Y_DMSO	1	7	Ch1Unknown	PTM09	Manual	481	ddPCR Supermix for Probes	9620	NA	NA	496	466	3907	7738	1670	2237	3246	4492	5.42	11645	NA	NA	NA	NA	NA	NA	NA	0.745	NA	NA	0.777	0.714	42.7	NA	NA	43.7	41.7	1	1	6612	9498.5	2356.3	4752.5	NA	NA	NA
D02	Absolute Quantification	ABS	Del_DMSO	4	7	Ch1Unknown	PTM09	Manual	234	ddPCR Supermix for Probes	4680	NA	NA	245	224	1873	8506	337	1536	1304	7202	6.69	10379	NA	NA	NA	NA	NA	NA	NA	1.16	NA	NA	1.23	1.08	53.6	NA	NA	55.3	52	1	1	6612	9760.6	1042.9	2616.1	NA	NA	NA
D03	Absolute Quantification	ABS	F200Y_ABZ	2	7	Ch1Unknown	PTM09	Manual	53.3	ddPCR Supermix for Probes	1066	NA	NA	57.6	49	592	12773	263	329	5432	7341	1.72	13365	NA	NA	NA	NA	NA	NA	NA	0.082	NA	NA	0.088	0.075	7.5	NA	NA	8.1	7	1	1	6612	9321.5	2408.9	2715.1	NA	NA	NA
E01	Absolute Quantification	ABS	F200Y_DMSO	2	7	Ch1Unknown	PTM09	Manual	587	ddPCR Supermix for Probes	11740	NA	NA	604	570	4821	7455	2054	2767	3033	4422	15.1	12276	NA	NA	NA	NA	NA	NA	NA	0.932	NA	NA	0.969	0.895	48.2	NA	NA	49.2	47.2	1	1	6612	9399.5	2270.5	5070.2	NA	NA	NA
E02	Absolute Quantification	ABS	Del_DMSO	5	7	Ch1Unknown	PTM09	Manual	403	ddPCR Supermix for Probes	8060	NA	NA	417	390	3404	8329	1117	2287	2756	5573	0	11733	NA	NA	NA	NA	NA	NA	NA	0.855	NA	NA	0.895	0.816	46.1	NA	NA	47.3	45	1	1	6612	9338.3	1886.4	4048.4	NA	NA	NA
E03	Absolute Quantification	ABS	F200Y_ABZ	3	7	Ch1Unknown	PTM09	Manual	53.5	ddPCR Supermix for Probes	1070	NA	NA	58.3	48.6	461	9917	175	286	3269	6648	3.9	10378	NA	NA	NA	NA	NA	NA	NA	0.113	NA	NA	0.124	0.102	10.1	NA	NA	11	9.2	1	1	6612	9538.6	1954.6	2291.5	NA	NA	NA
F01	Absolute Quantification	ABS	F200Y_DMSO	3	7	Ch1Unknown	PTM09	Manual	173	ddPCR Supermix for Probes	3460	NA	NA	182	163	1398	8852	263	1135	1563	7289	2.25	10250	NA	NA	NA	NA	NA	NA	NA	0.75	NA	NA	0.8	0.7	42.8	NA	NA	44.5	41.1	1	1	6612	9731.7	1161.9	2330.7	NA	NA	NA
F02	Absolute Quantification	ABS	N2_ABZ	1	7	Ch1Unknown	PTM09	Manual	413	ddPCR Supermix for Probes	8260	NA	NA	426	400	3906	9298	1493	2413	3535	5763	1.15	13204	NA	NA	NA	NA	NA	NA	NA	0.732	NA	NA	0.763	0.701	42.3	NA	NA	43.3	41.2	1	1	6612	9504.3	2190.8	4354.3	NA	NA	NA
F03	Absolute Quantification	ABS	F200Y_ABZ	4	7	Ch1Unknown	PTM09	Manual	80	ddPCR Supermix for Probes	1600	NA	NA	86	74	717	10145	112	605	1894	8251	0	10862	NA	NA	NA	NA	NA	NA	NA	0.334	NA	NA	0.363	0.306	25.1	NA	NA	26.7	23.5	1	1	6612	9680.4	1233.7	1791.3	NA	NA	NA
G01	Absolute Quantification	ABS	F200Y_DMSO	4	7	Ch1Unknown	PTM09	Manual	443	ddPCR Supermix for Probes	8860	NA	NA	459	427	2946	6445	1013	1933	2193	4252	2.01	9391	NA	NA	NA	NA	NA	NA	NA	0.901	NA	NA	0.947	0.856	47.4	NA	NA	48.7	46.2	1	1	6612	9369.2	1957.3	4282.4	NA	NA	NA
G02	Absolute Quantification	ABS	N2_ABZ	2	7	Ch1Unknown	PTM09	Manual	517	ddPCR Supermix for Probes	10340	NA	NA	533	501	4090	7409	1663	2427	2880	4529	12.3	11499	NA	NA	NA	NA	NA	NA	NA	0.874	NA	NA	0.912	0.837	46.7	NA	NA	47.7	45.6	1	1	6612	9288.2	2225.6	4737.7	NA	NA	NA
G03	Absolute Quantification	ABS	F200Y_ABZ	5	7	Ch1Unknown	PTM09	Manual	108	ddPCR Supermix for Probes	2160	NA	NA	115	101	925	9589	595	330	5882	3707	8.01	10514	NA	NA	NA	NA	NA	NA	NA	0.096	NA	NA	0.103	0.09	8.8	NA	NA	9.3	8.2	1	1	6612	9294	3512.3	4020.9	NA	NA	NA
H01	Absolute Quantification	ABS	F200Y_DMSO	5	7	Ch1Unknown	PTM09	Manual	322	ddPCR Supermix for Probes	6440	NA	NA	334	310	2578	8190	647	1931	1817	6373	10.6	10768	NA	NA	NA	NA	NA	NA	NA	1.05	NA	NA	1.11	0.99	51.3	NA	NA	52.7	49.9	1	1	6612	9678.3	1394.2	3377.5	NA	NA	NA
H02	Absolute Quantification	ABS	N2_ABZ	3	7	Ch1Unknown	PTM09	Manual	222	ddPCR Supermix for Probes	4440	NA	NA	235	210	1198	5760	249	949	1335	4425	0	6958	NA	NA	NA	NA	NA	NA	NA	0.73	NA	NA	0.79	0.68	42.2	NA	NA	44.1	40.4	1	1	6612	8548.7	1274.3	2526.8	NA	NA	NA
H03	Absolute Quantification	ABS	Del_ABZ	1	7	Ch1Unknown	PTM09	Manual	129	ddPCR Supermix for Probes	2580	NA	NA	136	122	1179	10180	529	650	4244	5936	6.68	11359	NA	NA	NA	NA	NA	NA	NA	0.201	NA	NA	0.214	0.188	16.7	NA	NA	17.6	15.8	1	1	6612	9590.4	2474.3	3212.9	NA	NA	NA
A01	Absolute Quantification	ABS	N2_DMSO	3	7	Ch2Unknown	PTM09	Manual	368	ddPCR Supermix for Probes	7360	NA	NA	381	355	3007	8195	601	1671	2406	6524	0	11202	NA	NA	NA	NA	NA	NA	NA	0.725	NA	NA	0.765	0.686	42	NA	NA	43.4	40.7	1	1	2977	5339	1189.7	2303.5	NA	NA	NA
A02	Absolute Quantification	ABS	Del_DMSO	1	7	Ch2Unknown	PTM09	Manual	433	ddPCR Supermix for Probes	8660	NA	NA	450	417	2752	6183	829	1749	1923	4434	9.32	8935	NA	NA	NA	NA	NA	NA	NA	0.925	NA	NA	0.975	0.875	48	NA	NA	49.4	46.7	1	1	2977	5013.3	1182.3	2362.3	NA	NA	NA
A03	Absolute Quantification	ABS	N2_ABZ	4	7	Ch2Unknown	PTM09	Manual	357	ddPCR Supermix for Probes	7140	NA	NA	370	344	2864	8085	580	1618	2284	6467	0.92	10949	NA	NA	NA	NA	NA	NA	NA	0.739	NA	NA	0.78	0.698	42.5	NA	NA	43.9	41.1	1	1	2977	5235.8	1167.6	2231.7	NA	NA	NA
B01	Absolute Quantification	ABS	N2_DMSO	4	7	Ch2Unknown	PTM09	Manual	463	ddPCR Supermix for Probes	9260	NA	NA	477	448	3835	7962	1225	2598	2610	5364	0	11797	NA	NA	NA	NA	NA	NA	NA	0.996	NA	NA	1.041	0.951	49.9	NA	NA	51	48.8	1	1	2977	5241	1269.2	2560.4	NA	NA	NA
B02	Absolute Quantification	ABS	Del_DMSO	2	7	Ch2Unknown	PTM09	Manual	257	ddPCR Supermix for Probes	5140	NA	NA	269	246	1978	8092	409	1750	1569	6342	0	10070	NA	NA	NA	NA	NA	NA	NA	1.1	NA	NA	1.17	1.04	52.5	NA	NA	54	50.9	1	1	2977	5272.7	1187	1989.6	NA	NA	NA
B03	Absolute Quantification	ABS	N2_ABZ	5	7	Ch2Unknown	PTM09	Manual	389	ddPCR Supermix for Probes	7780	NA	NA	403	375	2939	7510	723	1843	2216	5667	0.261	10449	NA	NA	NA	NA	NA	NA	NA	0.853	NA	NA	0.899	0.808	46	NA	NA	47.4	44.7	1	1	2977	5273.7	1223.7	2362.9	NA	NA	NA
C01	Absolute Quantification	ABS	N2_DMSO	5	7	Ch2Unknown	PTM09	Manual	261	ddPCR Supermix for Probes	5220	NA	NA	271	250	2214	8930	465	1807	1749	7123	2.25	11144	NA	NA	NA	NA	NA	NA	NA	1.03	NA	NA	1.09	0.97	50.7	NA	NA	52.2	49.3	1	1	2977	5355.7	1199	2024.8	NA	NA	NA
C02	Absolute Quantification	ABS	Del_DMSO	3	7	Ch2Unknown	PTM09	Manual	232	ddPCR Supermix for Probes	4640	NA	NA	242	221	1856	8531	374	1727	1482	6804	0	10387	NA	NA	NA	NA	NA	NA	NA	1.15	NA	NA	1.22	1.08	53.4	NA	NA	55	51.9	1	1	2977	5363.8	1195.4	1940.3	NA	NA	NA
C03	Absolute Quantification	ABS	F200Y_ABZ	1	7	Ch2Unknown	PTM09	Manual	472	ddPCR Supermix for Probes	9440	NA	NA	488	456	3448	6991	288	631	3160	6360	0	10439	NA	NA	NA	NA	NA	NA	NA	0.23	NA	NA	0.247	0.213	18.7	NA	NA	19.8	17.6	1	1	2977	5273.1	1085.6	2468.7	NA	NA	NA
D01	Absolute Quantification	ABS	F200Y_DMSO	1	7	Ch2Unknown	PTM09	Manual	645	ddPCR Supermix for Probes	12900	NA	NA	664	627	4916	6729	1670	2237	3246	4492	5.42	11645	NA	NA	NA	NA	NA	NA	NA	0.745	NA	NA	0.777	0.714	42.7	NA	NA	43.7	41.7	1	1	2977	5278.4	1284.2	2970.4	NA	NA	NA
D02	Absolute Quantification	ABS	Del_DMSO	4	7	Ch2Unknown	PTM09	Manual	202	ddPCR Supermix for Probes	4040	NA	NA	212	193	1641	8738	337	1536	1304	7202	6.69	10379	NA	NA	NA	NA	NA	NA	NA	1.16	NA	NA	1.23	1.08	53.6	NA	NA	55.3	52	1	1	2977	5405.2	1197.4	1862.7	NA	NA	NA
D03	Absolute Quantification	ABS	F200Y_ABZ	2	7	Ch2Unknown	PTM09	Manual	653	ddPCR Supermix for Probes	13060	NA	NA	671	636	5695	7670	263	329	5432	7341	1.72	13365	NA	NA	NA	NA	NA	NA	NA	0.082	NA	NA	0.088	0.075	7.5	NA	NA	8.1	7	1	1	2977	5468.7	1082.2	2951.3	NA	NA	NA
E01	Absolute Quantification	ABS	F200Y_DMSO	2	7	Ch2Unknown	PTM09	Manual	630	ddPCR Supermix for Probes	12600	NA	NA	647	612	5087	7189	2054	2767	3033	4422	15.1	12276	NA	NA	NA	NA	NA	NA	NA	0.932	NA	NA	0.969	0.895	48.2	NA	NA	49.2	47.2	1	1	2977	5178.8	1313.7	2915.4	NA	NA	NA
E02	Absolute Quantification	ABS	Del_DMSO	5	7	Ch2Unknown	PTM09	Manual	471	ddPCR Supermix for Probes	9420	NA	NA	486	456	3873	7860	1117	2287	2756	5573	0	11733	NA	NA	NA	NA	NA	NA	NA	0.855	NA	NA	0.895	0.816	46.1	NA	NA	47.3	45	1	1	2977	5151.5	1221.6	2518.8	NA	NA	NA
E03	Absolute Quantification	ABS	F200Y_ABZ	3	7	Ch2Unknown	PTM09	Manual	474	ddPCR Supermix for Probes	9480	NA	NA	490	459	3444	6934	175	286	3269	6648	3.9	10378	NA	NA	NA	NA	NA	NA	NA	0.113	NA	NA	0.124	0.102	10.1	NA	NA	11	9.2	1	1	2977	5531.9	1094.4	2567	NA	NA	NA
F01	Absolute Quantification	ABS	F200Y_DMSO	3	7	Ch2Unknown	PTM09	Manual	231	ddPCR Supermix for Probes	4620	NA	NA	241	220	1826	8424	263	1135	1563	7289	2.25	10250	NA	NA	NA	NA	NA	NA	NA	0.75	NA	NA	0.8	0.7	42.8	NA	NA	44.5	41.1	1	1	2977	5409.9	1153.1	1911.4	NA	NA	NA
F02	Absolute Quantification	ABS	N2_ABZ	1	7	Ch2Unknown	PTM09	Manual	564	ddPCR Supermix for Probes	11280	NA	NA	580	548	5028	8176	1493	2413	3535	5763	1.15	13204	NA	NA	NA	NA	NA	NA	NA	0.732	NA	NA	0.763	0.701	42.3	NA	NA	43.3	41.2	1	1	2977	5300.2	1262.4	2800	NA	NA	NA
F03	Absolute Quantification	ABS	F200Y_ABZ	4	7	Ch2Unknown	PTM09	Manual	240	ddPCR Supermix for Probes	4800	NA	NA	251	230	2006	8856	112	605	1894	8251	0	10862	NA	NA	NA	NA	NA	NA	NA	0.334	NA	NA	0.363	0.306	25.1	NA	NA	26.7	23.5	1	1	2977	5509.7	1117.3	1928.5	NA	NA	NA
G01	Absolute Quantification	ABS	F200Y_DMSO	4	7	Ch2Unknown	PTM09	Manual	491	ddPCR Supermix for Probes	9820	NA	NA	509	474	3206	6185	1013	1933	2193	4252	2.01	9391	NA	NA	NA	NA	NA	NA	NA	0.901	NA	NA	0.947	0.856	47.4	NA	NA	48.7	46.2	1	1	2977	5147.4	1233.6	2569.7	NA	NA	NA
G02	Absolute Quantification	ABS	N2_ABZ	2	7	Ch2Unknown	PTM09	Manual	591	ddPCR Supermix for Probes	11820	NA	NA	609	574	4543	6956	1663	2427	2880	4529	12.3	11499	NA	NA	NA	NA	NA	NA	NA	0.874	NA	NA	0.912	0.837	46.7	NA	NA	47.7	45.6	1	1	2977	5173.8	1273	2814.1	NA	NA	NA
G03	Absolute Quantification	ABS	F200Y_ABZ	5	7	Ch2Unknown	PTM09	Manual	1126	ddPCR Supermix for Probes	22520	NA	NA	1155	1098	6477	4037	595	330	5882	3707	8.01	10514	NA	NA	NA	NA	NA	NA	NA	0.096	NA	NA	0.103	0.09	8.8	NA	NA	9.3	8.2	1	1	2977	5631.2	1134.8	3904.8	NA	NA	NA
H01	Absolute Quantification	ABS	F200Y_DMSO	5	7	Ch2Unknown	PTM09	Manual	306	ddPCR Supermix for Probes	6120	NA	NA	318	294	2464	8304	647	1931	1817	6373	10.6	10768	NA	NA	NA	NA	NA	NA	NA	1.05	NA	NA	1.11	0.99	51.3	NA	NA	52.7	49.9	1	1	2977	5349.2	1219.4	2164.4	NA	NA	NA
H02	Absolute Quantification	ABS	N2_ABZ	3	7	Ch2Unknown	PTM09	Manual	304	ddPCR Supermix for Probes	6080	NA	NA	319	289	1584	5374	249	949	1335	4425	0	6958	NA	NA	NA	NA	NA	NA	NA	0.73	NA	NA	0.79	0.68	42.2	NA	NA	44.1	40.4	1	1	2977	4839.1	1053.6	1915.4	NA	NA	NA
H03	Absolute Quantification	ABS	Del_ABZ	1	7	Ch2Unknown	PTM09	Manual	641	ddPCR Supermix for Probes	12820	NA	NA	660	623	4773	6586	529	650	4244	5936	6.68	11359	NA	NA	NA	NA	NA	NA	NA	0.201	NA	NA	0.214	0.188	16.7	NA	NA	17.6	15.8	1	1	2977	5620.3	1146.4	3026.3	NA	NA	NA
A01	Absolute Quantification	ABS	N2_DMSO	6	1	Ch1Unknown	PTM09	Manual	167	ddPCR Supermix for Probes	3340	NA	NA	176	159	1605	10490	242	1363	1362	9128	3.76	12095	NA	NA	NA	NA	NA	NA	NA	1	NA	NA	1.07	0.93	50	NA	NA	51.7	48.3	1	1	6236	8982.6	864.18	1941.5	NA	NA	NA
A02	Absolute Quantification	ABS	F200Y_DMSO	9	1	Ch1Unknown	PTM09	Manual	170	ddPCR Supermix for Probes	3400	NA	NA	180	161	1268	8139	219	1049	1349	6790	1.33	9407	NA	NA	NA	NA	NA	NA	NA	0.79	NA	NA	0.85	0.74	44.3	NA	NA	46.1	42.4	1	1	6236	8981.8	1031.6	2103.2	NA	NA	NA
A03	Absolute Quantification	ABS	N2_ABZ	7	1	Ch1Unknown	PTM09	Manual	273	ddPCR Supermix for Probes	5460	NA	NA	286	260	1696	6491	460	1236	1726	4765	1.77	8187	NA	NA	NA	NA	NA	NA	NA	0.747	NA	NA	0.795	0.7	42.8	NA	NA	44.3	41.2	1	1	6236	8839.8	1517.6	3034.5	NA	NA	NA
A04	Absolute Quantification	ABS	F200Y_ABZ	10	1	Ch1Unknown	PTM09	Manual	220	ddPCR Supermix for Probes	4400	NA	NA	229	212	2511	12194	510	2001	2475	9719	0.0347	14705	NA	NA	NA	NA	NA	NA	NA	0.825	NA	NA	0.869	0.781	45.2	NA	NA	46.5	43.9	1	1	6236	9167.8	1246.3	2599	NA	NA	NA
A05	Absolute Quantification	ABS	N2_DMSO	8	3	Ch1Unknown	PTM09	Manual	395	ddPCR Supermix for Probes	7900	NA	NA	408	382	3493	8753	1130	2363	2785	5968	2.62	12246	NA	NA	NA	NA	NA	NA	NA	0.872	NA	NA	0.912	0.832	46.6	NA	NA	47.7	45.4	1	1	6236	9088.3	1817.4	3891.3	NA	NA	NA
A06	Absolute Quantification	ABS	Del_DMSO	6	3	Ch1Unknown	PTM09	Manual	0	ddPCR Supermix for Probes	0	NA	NA	0.27	0	0	12820	0	0	0	12820	0	12820	NA	NA	NA	NA	NA	NA	NA	NA	NA	NA	NA	NA	NA	NA	NA	NA	NA	1	1	6236	0	258.69	258.69	NA	NA	NA
A07	Absolute Quantification	ABS	N2_ABZ	9	3	Ch1Unknown	PTM09	Manual	397	ddPCR Supermix for Probes	7940	NA	NA	412	382	2823	7038	909	1914	2232	4806	2.4	9861	NA	NA	NA	NA	NA	NA	NA	0.879	NA	NA	0.924	0.834	46.8	NA	NA	48.1	45.5	1	1	5922	8372	1662.5	3583.3	NA	NA	NA
A08	Absolute Quantification	ABS	Del_ABZ	7	3	Ch1Unknown	PTM09	Manual	254	ddPCR Supermix for Probes	5080	NA	NA	266	243	1910	7910	495	1415	2040	5870	0.389	9820	NA	NA	NA	NA	NA	NA	NA	0.724	NA	NA	0.767	0.681	42	NA	NA	43.5	40.6	1	1	4862	7015.7	1139.7	2282.6	NA	NA	NA
A09	Absolute Quantification	ABS	N2_DMSO	6	5	Ch1Unknown	PTM09	Manual	276	ddPCR Supermix for Probes	5520	NA	NA	287	266	2661	10056	585	2076	2252	7804	0	12717	NA	NA	NA	NA	NA	NA	NA	0.93	NA	NA	0.979	0.881	48.2	NA	NA	49.5	46.9	1	1	4862	6962.6	967.64	2222.1	NA	NA	NA
A10	Absolute Quantification	ABS	F200Y_DMSO	9	5	Ch1Unknown	PTM09	Manual	198	ddPCR Supermix for Probes	3960	NA	NA	209	187	1294	7069	231	1063	1416	5653	0	8363	NA	NA	NA	NA	NA	NA	NA	0.77	NA	NA	0.82	0.71	43.4	NA	NA	45.2	41.6	1	1	4862	6723.6	851.94	1760.4	NA	NA	NA
A11	Absolute Quantification	ABS	N2_ABZ	7	5	Ch1Unknown	PTM09	Manual	286	ddPCR Supermix for Probes	5720	NA	NA	298	274	2330	8469	739	1591	2177	6292	20.7	10799	NA	NA	NA	NA	NA	NA	NA	0.772	NA	NA	0.814	0.73	43.6	NA	NA	44.9	42.2	1	1	4862	6897.3	1093.7	2345.9	NA	NA	NA
A12	Absolute Quantification	ABS	F200Y_ABZ	10	5	Ch1Unknown	PTM09	Manual	284	ddPCR Supermix for Probes	5680	NA	NA	295	273	2524	9234	1056	1468	3982	5252	0	11758	NA	NA	NA	NA	NA	NA	NA	0.432	NA	NA	0.453	0.411	30.2	NA	NA	31.2	29.2	1	1	4862	6811.7	1718.4	2811.8	NA	NA	NA
B01	Absolute Quantification	ABS	N2_DMSO	7	1	Ch1Unknown	PTM09	Manual	231	ddPCR Supermix for Probes	4620	NA	NA	241	220	2021	9337	344	1677	1522	7815	1.8	11358	NA	NA	NA	NA	NA	NA	NA	1.09	NA	NA	1.16	1.02	52.2	NA	NA	53.8	50.6	1	1	6236	9009.6	1015.4	2437.9	NA	NA	NA
B02	Absolute Quantification	ABS	F200Y_DMSO	10	1	Ch1Unknown	PTM09	Manual	195	ddPCR Supermix for Probes	3900	NA	NA	204	185	1633	9083	299	1334	1557	7526	2.53	10716	NA	NA	NA	NA	NA	NA	NA	0.87	NA	NA	0.93	0.81	46.5	NA	NA	48.2	44.8	1	1	6236	8982.3	1063.3	2270.1	NA	NA	NA
B03	Absolute Quantification	ABS	N2_ABZ	8	1	Ch1Unknown	PTM09	Manual	290	ddPCR Supermix for Probes	5800	NA	NA	303	278	2014	7191	554	1460	1863	5328	5.57	9205	NA	NA	NA	NA	NA	NA	NA	0.811	NA	NA	0.859	0.763	44.8	NA	NA	46.2	43.3	1	1	6236	8794.1	1476.4	3077.5	NA	NA	NA
B04	Absolute Quantification	ABS	Del_ABZ	6	1	Ch1Unknown	PTM09	Manual	484	ddPCR Supermix for Probes	9680	NA	NA	500	469	3848	7559	1494	2354	2723	4836	17.5	11407	NA	NA	NA	NA	NA	NA	NA	0.892	NA	NA	0.931	0.852	47.1	NA	NA	48.2	46	1	1	6236	8737.8	1957.4	4244.7	NA	NA	NA
B05	Absolute Quantification	ABS	N2_DMSO	9	3	Ch1Unknown	PTM09	Manual	450	ddPCR Supermix for Probes	9000	NA	NA	467	434	2901	6222	1061	1840	2160	4062	10.7	9123	NA	NA	NA	NA	NA	NA	NA	0.879	NA	NA	0.923	0.834	46.8	NA	NA	48	45.5	1	1	6236	8983	1927.8	4171.3	NA	NA	NA
B06	Absolute Quantification	ABS	Del_DMSO	7	3	Ch1Unknown	PTM09	Manual	508	ddPCR Supermix for Probes	10160	NA	NA	524	492	3973	7365	1108	2865	1976	5389	5.98	11338	NA	NA	NA	NA	NA	NA	NA	1.36	NA	NA	1.42	1.29	57.6	NA	NA	58.8	56.5	1	1	6236	8619.3	1456.5	3966.4	NA	NA	NA
B07	Absolute Quantification	ABS	N2_ABZ	10	3	Ch1Unknown	PTM09	Manual	480	ddPCR Supermix for Probes	9600	NA	NA	495	464	3833	7617	1790	2043	3574	4043	0	11450	NA	NA	NA	NA	NA	NA	NA	0.645	NA	NA	0.672	0.618	39.2	NA	NA	40.2	38.2	1	1	4862	6709.2	1876.4	3494.3	NA	NA	NA
B08	Absolute Quantification	ABS	Del_ABZ	8	3	Ch1Unknown	PTM09	Manual	422	ddPCR Supermix for Probes	8440	NA	NA	437	408	3307	7661	1366	1941	3258	4403	0	10968	NA	NA	NA	NA	NA	NA	NA	0.655	NA	NA	0.685	0.626	39.6	NA	NA	40.7	38.5	1	1	4862	6925.4	1777.7	3329.8	NA	NA	NA
B09	Absolute Quantification	ABS	N2_DMSO	7	5	Ch1Unknown	PTM09	Manual	321	ddPCR Supermix for Probes	6420	NA	NA	332	309	2981	9508	665	2316	2149	7359	0	12489	NA	NA	NA	NA	NA	NA	NA	1.07	NA	NA	1.12	1.01	51.6	NA	NA	52.9	50.4	1	1	4862	6986.9	977.37	2411.8	NA	NA	NA
B10	Absolute Quantification	ABS	F200Y_DMSO	10	5	Ch1Unknown	PTM09	Manual	325	ddPCR Supermix for Probes	6500	NA	NA	337	313	2752	8647	765	1987	2426	6221	0	11399	NA	NA	NA	NA	NA	NA	NA	0.841	NA	NA	0.884	0.798	45.7	NA	NA	47	44.4	1	1	4862	6749.9	1151.9	2503.4	NA	NA	NA
B11	Absolute Quantification	ABS	N2_ABZ	8	5	Ch1Unknown	PTM09	Manual	120	ddPCR Supermix for Probes	2400	NA	NA	127	113	1175	10939	138	1037	1269	9670	0.186	12114	NA	NA	NA	NA	NA	NA	NA	0.83	NA	NA	0.89	0.76	45.2	NA	NA	47.2	43.3	1	1	4862	7036.4	577.18	1203.7	NA	NA	NA
B12	Absolute Quantification	ABS	Del_ABZ	6	5	Ch1Unknown	PTM09	Manual	43.3	ddPCR Supermix for Probes	866	NA	NA	47.7	38.9	370	9863	54	316	1447	8416	0	10233	NA	NA	NA	NA	NA	NA	NA	0.232	NA	NA	0.259	0.206	18.8	NA	NA	20.6	17.1	1	1	4862	6883.6	679.49	903.82	NA	NA	NA
C01	Absolute Quantification	ABS	N2_DMSO	8	1	Ch1Unknown	PTM09	Manual	495	ddPCR Supermix for Probes	9900	NA	NA	512	479	3547	6777	1264	2283	2364	4413	4.68	10324	NA	NA	NA	NA	NA	NA	NA	0.972	NA	NA	1.018	0.927	49.3	NA	NA	50.5	48.1	1	1	6236	8946.3	1893.4	4316.5	NA	NA	NA
C02	Absolute Quantification	ABS	Del_DMSO	6	1	Ch1Unknown	PTM09	Manual	218	ddPCR Supermix for Probes	4360	NA	NA	228	207	1648	8101	268	1380	1308	6793	0.275	9749	NA	NA	NA	NA	NA	NA	NA	1.05	NA	NA	1.12	0.98	51.2	NA	NA	53	49.5	1	1	6236	8835.7	994.85	2320.3	NA	NA	NA
C03	Absolute Quantification	ABS	N2_ABZ	9	1	Ch1Unknown	PTM09	Manual	212	ddPCR Supermix for Probes	4240	NA	NA	222	201	1658	8417	317	1341	1500	6917	3.06	10075	NA	NA	NA	NA	NA	NA	NA	0.9	NA	NA	0.96	0.84	47.5	NA	NA	49.1	45.8	1	1	6236	8907.9	1095.9	2381.5	NA	NA	NA
C04	Absolute Quantification	ABS	Del_ABZ	7	1	Ch1Unknown	PTM09	Manual	281	ddPCR Supermix for Probes	5620	NA	NA	293	269	2083	7727	506	1577	1819	5908	2.46	9810	NA	NA	NA	NA	NA	NA	NA	0.88	NA	NA	0.93	0.83	46.9	NA	NA	48.4	45.4	1	1	6236	9064	1389	3018.7	NA	NA	NA
C05	Absolute Quantification	ABS	N2_DMSO	10	3	Ch1Unknown	PTM09	Manual	752	ddPCR Supermix for Probes	15040	NA	NA	774	731	4743	5298	2395	2348	2748	2550	0	10041	NA	NA	NA	NA	NA	NA	NA	0.891	NA	NA	0.926	0.855	47.1	NA	NA	48.1	46.1	1	1	6236	8540.5	2669.2	5442.6	NA	NA	NA
C06	Absolute Quantification	ABS	Del_DMSO	8	3	Ch1Unknown	PTM09	Manual	221	ddPCR Supermix for Probes	4420	NA	NA	230	212	2245	10858	465	1780	2026	8832	5.1	13103	NA	NA	NA	NA	NA	NA	NA	0.89	NA	NA	0.94	0.84	47.1	NA	NA	48.6	45.7	1	1	6236	8497.3	1070.7	2343.2	NA	NA	NA
C07	Absolute Quantification	ABS	F200Y_ABZ	6	3	Ch1Unknown	PTM09	Manual	253	ddPCR Supermix for Probes	5060	NA	NA	263	243	2338	9745	757	1581	3022	6723	4.52	12083	NA	NA	NA	NA	NA	NA	NA	0.573	NA	NA	0.603	0.544	36.4	NA	NA	37.6	35.2	1	1	4862	6690.9	1255.2	2307	NA	NA	NA
C08	Absolute Quantification	ABS	Del_ABZ	9	3	Ch1Unknown	PTM09	Manual	379	ddPCR Supermix for Probes	7580	NA	NA	394	364	2438	6422	930	1508	2441	3981	0.711	8860	NA	NA	NA	NA	NA	NA	NA	0.672	NA	NA	0.707	0.637	40.2	NA	NA	41.5	38.9	1	1	4862	6714.6	1553.4	2973.6	NA	NA	NA
C09	Absolute Quantification	ABS	N2_DMSO	8	5	Ch1Unknown	PTM09	Manual	616	ddPCR Supermix for Probes	12320	NA	NA	632	599	5493	7991	2509	2984	3493	4498	16.8	13484	NA	NA	NA	NA	NA	NA	NA	0.888	NA	NA	0.921	0.855	47	NA	NA	48	46.1	1	1	4862	6939.6	1774.8	3878.8	NA	NA	NA
C10	Absolute Quantification	ABS	Del_DMSO	6	5	Ch1Unknown	PTM09	Manual	340	ddPCR Supermix for Probes	6800	NA	NA	353	327	2665	7956	606	2059	1786	6170	1.11	10621	NA	NA	NA	NA	NA	NA	NA	1.13	NA	NA	1.19	1.07	53.1	NA	NA	54.5	51.7	1	1	4862	6996.2	968.96	2481.3	NA	NA	NA
C11	Absolute Quantification	ABS	N2_ABZ	9	5	Ch1Unknown	PTM09	Manual	477	ddPCR Supermix for Probes	9540	NA	NA	493	460	3254	6512	1238	2016	2355	4157	11.6	9766	NA	NA	NA	NA	NA	NA	NA	0.883	NA	NA	0.926	0.841	46.9	NA	NA	48.1	45.7	1	1	4862	6764.3	1455.6	3224.5	NA	NA	NA
C12	Absolute Quantification	ABS	Del_ABZ	7	5	Ch1Unknown	PTM09	Manual	164	ddPCR Supermix for Probes	3280	NA	NA	173	155	1262	8435	531	731	3306	5129	7.28	9697	NA	NA	NA	NA	NA	NA	NA	0.277	NA	NA	0.294	0.259	21.7	NA	NA	22.8	20.6	1	1	4862	6756	1570.2	2245.1	NA	NA	NA
D01	Absolute Quantification	ABS	N2_DMSO	9	1	Ch1Unknown	PTM09	Manual	175	ddPCR Supermix for Probes	3500	NA	NA	184	166	1461	9097	231	1230	1295	7802	2.99	10558	NA	NA	NA	NA	NA	NA	NA	0.95	NA	NA	1.02	0.89	48.8	NA	NA	50.6	47	1	1	6236	9113.1	936.17	2067.7	NA	NA	NA
D02	Absolute Quantification	ABS	Del_DMSO	7	1	Ch1Unknown	PTM09	Manual	153	ddPCR Supermix for Probes	3060	NA	NA	161	144	1275	9193	125	1150	967	8226	0	10468	NA	NA	NA	NA	NA	NA	NA	1.18	NA	NA	1.27	1.08	54.1	NA	NA	56.1	52.1	1	1	6236	8983.2	746.25	1749.5	NA	NA	NA
D03	Absolute Quantification	ABS	N2_ABZ	10	1	Ch1Unknown	PTM09	Manual	268	ddPCR Supermix for Probes	5360	NA	NA	279	257	2329	9111	705	1624	2648	6463	4.08	11440	NA	NA	NA	NA	NA	NA	NA	0.656	NA	NA	0.691	0.621	39.6	NA	NA	40.9	38.4	1	1	6236	8721.7	1617.4	3063.7	NA	NA	NA
D04	Absolute Quantification	ABS	Del_ABZ	8	1	Ch1Unknown	PTM09	Manual	484	ddPCR Supermix for Probes	9680	NA	NA	500	468	3664	7206	1553	2111	2854	4352	18.4	10870	NA	NA	NA	NA	NA	NA	NA	0.791	NA	NA	0.826	0.756	44.2	NA	NA	45.2	43.1	1	1	6236	8723.6	2153.5	4368.1	NA	NA	NA
D05	Absolute Quantification	ABS	F200Y_DMSO	6	3	Ch1Unknown	PTM09	Manual	270	ddPCR Supermix for Probes	5400	NA	NA	281	260	2407	9316	520	1887	2018	7298	0	11723	NA	NA	NA	NA	NA	NA	NA	0.94	NA	NA	0.99	0.89	48.5	NA	NA	49.9	47.1	1	1	6236	8819.3	1253.3	2806.8	NA	NA	NA
D06	Absolute Quantification	ABS	Del_DMSO	9	3	Ch1Unknown	PTM09	Manual	445	ddPCR Supermix for Probes	8900	NA	NA	459	432	4026	8750	1342	2684	2783	5967	8.33	12776	NA	NA	NA	NA	NA	NA	NA	0.971	NA	NA	1.013	0.928	49.3	NA	NA	50.4	48.2	1	1	6236	8652.7	1704.3	3893.9	NA	NA	NA
D07	Absolute Quantification	ABS	F200Y_ABZ	7	3	Ch1Unknown	PTM09	Manual	263	ddPCR Supermix for Probes	5260	NA	NA	274	253	2371	9458	1057	1314	3989	5469	9.85	11829	NA	NA	NA	NA	NA	NA	NA	0.402	NA	NA	0.422	0.382	28.7	NA	NA	29.7	27.7	1	1	4862	6451.8	1638.1	2603	NA	NA	NA
D08	Absolute Quantification	ABS	Del_ABZ	10	3	Ch1Unknown	PTM09	Manual	320	ddPCR Supermix for Probes	6400	NA	NA	333	306	2158	6912	559	1599	1809	5103	0	9070	NA	NA	NA	NA	NA	NA	NA	0.9	NA	NA	0.95	0.85	47.3	NA	NA	48.8	45.9	1	1	4862	6847.3	1112.4	2476.9	NA	NA	NA
D09	Absolute Quantification	ABS	N2_DMSO	9	5	Ch1Unknown	PTM09	Manual	533	ddPCR Supermix for Probes	10660	NA	NA	550	517	4223	7362	1752	2471	2995	4367	5.84	11585	NA	NA	NA	NA	NA	NA	NA	0.86	NA	NA	0.896	0.824	46.2	NA	NA	47.3	45.2	1	1	4862	6734.1	1617.7	3482.7	NA	NA	NA
D10	Absolute Quantification	ABS	Del_DMSO	7	5	Ch1Unknown	PTM09	Manual	188	ddPCR Supermix for Probes	3760	NA	NA	197	180	1891	10896	225	1666	1189	9707	1.93	12787	NA	NA	NA	NA	NA	NA	NA	1.37	NA	NA	1.46	1.27	57.7	NA	NA	59.4	56	1	1	4862	6981.5	547.47	1499	NA	NA	NA
D11	Absolute Quantification	ABS	N2_ABZ	10	5	Ch1Unknown	PTM09	Manual	348	ddPCR Supermix for Probes	6960	NA	NA	360	336	3222	9351	1194	2028	3344	6007	6.1	12573	NA	NA	NA	NA	NA	NA	NA	0.661	NA	NA	0.691	0.631	39.8	NA	NA	40.9	38.7	1	1	4862	6758.9	1433.1	2797.9	NA	NA	NA
D12	Absolute Quantification	ABS	Del_ABZ	8	5	Ch1Unknown	PTM09	Manual	38.6	ddPCR Supermix for Probes	772	NA	NA	43.1	34.1	285	8545	49	236	1412	7133	0.304	8830	NA	NA	NA	NA	NA	NA	NA	0.181	NA	NA	0.204	0.158	15.4	NA	NA	17	13.7	1	1	4862	6922	750.01	949.22	NA	NA	NA
E01	Absolute Quantification	ABS	N2_DMSO	10	1	Ch1Unknown	PTM09	Manual	48.2	ddPCR Supermix for Probes	964	NA	NA	53	43.3	376	9000	15	361	391	8609	0	9376	NA	NA	NA	NA	NA	NA	NA	0.92	NA	NA	1.05	0.79	48	NA	NA	51.5	44.5	1	1	6236	9055.7	467.45	811.86	NA	NA	NA
E02	Absolute Quantification	ABS	Del_DMSO	8	1	Ch1Unknown	PTM09	Manual	153	ddPCR Supermix for Probes	3060	NA	NA	162	145	1222	8795	203	1019	1326	7469	2.6	10017	NA	NA	NA	NA	NA	NA	NA	0.79	NA	NA	0.84	0.73	44	NA	NA	45.8	42.1	1	1	6236	9038.7	973.1	1957	NA	NA	NA
E03	Absolute Quantification	ABS	F200Y_ABZ	6	1	Ch1Unknown	PTM09	Manual	356	ddPCR Supermix for Probes	7120	NA	NA	369	342	2722	7707	877	1845	2475	5232	0.476	10429	NA	NA	NA	NA	NA	NA	NA	0.78	NA	NA	0.82	0.74	43.8	NA	NA	45.1	42.6	1	1	6236	8950.3	1811.4	3674.7	NA	NA	NA
E04	Absolute Quantification	ABS	Del_ABZ	9	1	Ch1Unknown	PTM09	Manual	243	ddPCR Supermix for Probes	4860	NA	NA	252	234	2542	11082	582	1960	2416	8666	3.08	13624	NA	NA	NA	NA	NA	NA	NA	0.831	NA	NA	0.875	0.787	45.4	NA	NA	46.7	44.1	1	1	6236	9054.6	1315.7	2759.7	NA	NA	NA
E05	Absolute Quantification	ABS	F200Y_DMSO	7	3	Ch1Unknown	PTM09	Manual	705	ddPCR Supermix for Probes	14100	NA	NA	724	685	5096	6214	2393	2703	2971	3243	0	11310	NA	NA	NA	NA	NA	NA	NA	0.931	NA	NA	0.968	0.895	48.2	NA	NA	49.2	47.3	1	1	6236	8582.3	2447.2	5211.6	NA	NA	NA
E06	Absolute Quantification	ABS	Del_DMSO	10	3	Ch1Unknown	PTM09	Manual	405	ddPCR Supermix for Probes	8100	NA	NA	419	391	3180	7747	976	2204	2262	5485	7.24	10927	NA	NA	NA	NA	NA	NA	NA	0.979	NA	NA	1.027	0.93	49.5	NA	NA	50.7	48.2	1	1	6236	8799.1	1615.4	3706	NA	NA	NA
E07	Absolute Quantification	ABS	F200Y_ABZ	8	3	Ch1Unknown	PTM09	Manual	373	ddPCR Supermix for Probes	7460	NA	NA	387	359	2695	7221	1040	1655	2734	4487	3.75	9916	NA	NA	NA	NA	NA	NA	NA	0.662	NA	NA	0.695	0.629	39.8	NA	NA	41	38.6	1	1	4862	6542.6	1491.6	2864.3	NA	NA	NA
E08	Absolute Quantification	ABS	Del_ABZ	7	7	Ch1Unknown	PTM09	Manual	74	ddPCR Supermix for Probes	1480	NA	NA	81	67	477	7351	195	282	3269	4082	0	7828	NA	NA	NA	NA	NA	NA	NA	0.108	NA	NA	0.118	0.097	9.7	NA	NA	10.6	8.9	1	1	4862	6768	1819.9	2121.4	NA	NA	NA
E09	Absolute Quantification	ABS	N2_DMSO	10	5	Ch1Unknown	PTM09	Manual	893	ddPCR Supermix for Probes	17860	NA	NA	916	870	6057	5333	3443	2614	3098	2235	0	11390	NA	NA	NA	NA	NA	NA	NA	0.889	NA	NA	0.92	0.857	47.1	NA	NA	47.9	46.2	1	1	4862	6673.8	2261.9	4608.1	NA	NA	NA
E10	Absolute Quantification	ABS	Del_DMSO	8	5	Ch1Unknown	PTM09	Manual	360	ddPCR Supermix for Probes	7200	NA	NA	373	347	3002	8392	821	2181	2336	6056	0	11394	NA	NA	NA	NA	NA	NA	NA	0.943	NA	NA	0.99	0.895	48.5	NA	NA	49.8	47.3	1	1	4862	7015.8	1178.6	2716.5	NA	NA	NA
E11	Absolute Quantification	ABS	F200Y_ABZ	6	5	Ch1Unknown	PTM09	Manual	173	ddPCR Supermix for Probes	3460	NA	NA	182	164	1526	9643	406	1120	2428	7215	3.07	11169	NA	NA	NA	NA	NA	NA	NA	0.502	NA	NA	0.533	0.471	33.4	NA	NA	34.8	32	1	1	4862	6843.4	1054.4	1845.3	NA	NA	NA
E12	Absolute Quantification	ABS	Del_ABZ	9	5	Ch1Unknown	PTM09	Manual	252	ddPCR Supermix for Probes	5040	NA	NA	263	241	1918	8028	871	1047	3578	4450	3.45	9946	NA	NA	NA	NA	NA	NA	NA	0.361	NA	NA	0.381	0.342	26.5	NA	NA	27.6	25.5	1	1	4862	6722.3	1762.3	2718.8	NA	NA	NA
F01	Absolute Quantification	ABS	F200Y_DMSO	6	1	Ch1Unknown	PTM09	Manual	0	ddPCR Supermix for Probes	0	NA	NA	0.31	0	0	11434	0	0	1	11433	0	11434	NA	NA	NA	NA	NA	NA	NA	NA	NA	NA	NA	NA	NA	NA	NA	NA	NA	1	1	6236	0	254.13	254.13	NA	NA	NA
F02	Absolute Quantification	ABS	Del_DMSO	9	1	Ch1Unknown	PTM09	Manual	170	ddPCR Supermix for Probes	3400	NA	NA	180	161	1260	8081	162	1098	1057	7024	0	9341	NA	NA	NA	NA	NA	NA	NA	1.04	NA	NA	1.12	0.95	50.9	NA	NA	52.9	48.9	1	1	6236	9074.5	886.23	1990.7	NA	NA	NA
F03	Absolute Quantification	ABS	F200Y_ABZ	7	1	Ch1Unknown	PTM09	Manual	156	ddPCR Supermix for Probes	3120	NA	NA	165	148	1259	8855	202	1057	1395	7460	0.505	10114	NA	NA	NA	NA	NA	NA	NA	0.77	NA	NA	0.83	0.72	43.6	NA	NA	45.4	41.8	1	1	6236	8950.6	1005.3	1994.3	NA	NA	NA
F04	Absolute Quantification	ABS	Del_ABZ	10	1	Ch1Unknown	PTM09	Manual	132	ddPCR Supermix for Probes	2640	NA	NA	139	124	1225	10331	110	1115	978	9353	0	11556	NA	NA	NA	NA	NA	NA	NA	1.13	NA	NA	1.23	1.04	53.1	NA	NA	55.2	51.1	1	1	6236	9058	728.19	1611.2	NA	NA	NA
F05	Absolute Quantification	ABS	F200Y_DMSO	8	3	Ch1Unknown	PTM09	Manual	416	ddPCR Supermix for Probes	8320	NA	NA	430	402	3371	7956	943	2428	2157	5799	4.15	11327	NA	NA	NA	NA	NA	NA	NA	1.1	NA	NA	1.16	1.05	52.5	NA	NA	53.7	51.3	1	1	6236	8811.7	1518.7	3689.1	NA	NA	NA
F06	Absolute Quantification	ABS	N2_ABZ	6	3	Ch1Unknown	PTM09	Manual	328	ddPCR Supermix for Probes	6560	NA	NA	340	316	2897	9017	1052	1845	3207	5810	3.32	11914	NA	NA	NA	NA	NA	NA	NA	0.63	NA	NA	0.66	0.6	38.6	NA	NA	39.8	37.5	1	1	6236	8804.9	1931.6	3602.9	NA	NA	NA
F07	Absolute Quantification	ABS	F200Y_ABZ	9	3	Ch1Unknown	PTM09	Manual	318	ddPCR Supermix for Probes	6360	NA	NA	331	305	2440	7867	1030	1410	3258	4609	3.81	10307	NA	NA	NA	NA	NA	NA	NA	0.502	NA	NA	0.527	0.477	33.4	NA	NA	34.5	32.3	1	1	4862	6632.9	1659.1	2836.6	NA	NA	NA
F08	Absolute Quantification	ABS	Del_ABZ	8	7	Ch1Unknown	PTM09	Manual	17.2	ddPCR Supermix for Probes	344	NA	NA	20.3	14.1	120	8146	42	78	2336	5810	1.52	8266	NA	NA	NA	NA	NA	NA	NA	0.043	NA	NA	0.051	0.035	4.1	NA	NA	4.9	3.4	1	1	4862	6842.6	1233.6	1315.1	NA	NA	NA
F09	Absolute Quantification	ABS	F200Y_DMSO	6	5	Ch1Unknown	PTM09	Manual	349	ddPCR Supermix for Probes	6980	NA	NA	361	337	3221	9320	926	2295	2682	6638	0	12541	NA	NA	NA	NA	NA	NA	NA	0.875	NA	NA	0.917	0.833	46.7	NA	NA	47.9	45.5	1	1	4862	6959.6	1216.5	2691.6	NA	NA	NA
F10	Absolute Quantification	ABS	Del_DMSO	9	5	Ch1Unknown	PTM09	Manual	585	ddPCR Supermix for Probes	11700	NA	NA	602	569	4993	7750	2114	2879	3105	4645	17.6	12743	NA	NA	NA	NA	NA	NA	NA	0.944	NA	NA	0.981	0.907	48.6	NA	NA	49.5	47.6	1	1	4862	6916.9	1630.1	3701.6	NA	NA	NA
F11	Absolute Quantification	ABS	F200Y_ABZ	7	5	Ch1Unknown	PTM09	Manual	243	ddPCR Supermix for Probes	4860	NA	NA	253	233	2448	10671	1340	1108	5752	4919	3.99	13119	NA	NA	NA	NA	NA	NA	NA	0.266	NA	NA	0.278	0.253	21	NA	NA	21.7	20.2	1	1	4862	6613.5	2087.6	2932.1	NA	NA	NA
F12	Absolute Quantification	ABS	Del_ABZ	10	5	Ch1Unknown	PTM09	Manual	283	ddPCR Supermix for Probes	5660	NA	NA	295	272	2385	8762	745	1640	2750	6012	0	11147	NA	NA	NA	NA	NA	NA	NA	0.64	NA	NA	0.673	0.606	39	NA	NA	40.3	37.8	1	1	4862	6810.3	1279.8	2463.1	NA	NA	NA
G01	Absolute Quantification	ABS	F200Y_DMSO	7	1	Ch1Unknown	PTM09	Manual	15.9	ddPCR Supermix for Probes	318	NA	NA	18.4	13.4	154	11297	2	152	189	11108	0	11451	NA	NA	NA	NA	NA	NA	NA	0.8	NA	NA	0.98	0.63	45	NA	NA	50	39	1	1	6236	8948.4	334.96	450.8	NA	NA	NA
G02	Absolute Quantification	ABS	Del_DMSO	10	1	Ch1Unknown	PTM09	Manual	156	ddPCR Supermix for Probes	3120	NA	NA	165	148	1240	8719	149	1091	1031	7688	0.318	9959	NA	NA	NA	NA	NA	NA	NA	1.05	NA	NA	1.14	0.97	51.3	NA	NA	53.3	49.3	1	1	6236	8884.3	812.86	1817.8	NA	NA	NA
G03	Absolute Quantification	ABS	F200Y_ABZ	8	1	Ch1Unknown	PTM09	Manual	244	ddPCR Supermix for Probes	4880	NA	NA	255	233	1851	8035	362	1489	1472	6563	3.34	9886	NA	NA	NA	NA	NA	NA	NA	1.01	NA	NA	1.08	0.94	50.3	NA	NA	51.9	48.6	1	1	6236	8952.6	1139.5	2602.4	NA	NA	NA
G04	Absolute Quantification	ABS	N2_DMSO	6	3	Ch1Unknown	PTM09	Manual	326	ddPCR Supermix for Probes	6520	NA	NA	338	314	2800	8774	731	2069	2307	6467	0	11574	NA	NA	NA	NA	NA	NA	NA	0.91	NA	NA	0.957	0.863	47.6	NA	NA	48.9	46.3	1	1	6236	8840.8	1505.4	3280	NA	NA	NA
G05	Absolute Quantification	ABS	F200Y_DMSO	9	3	Ch1Unknown	PTM09	Manual	358	ddPCR Supermix for Probes	7160	NA	NA	371	346	3289	9241	1028	2261	2917	6324	0	12530	NA	NA	NA	NA	NA	NA	NA	0.805	NA	NA	0.843	0.768	44.6	NA	NA	45.8	43.5	1	1	6236	8873.3	1756.5	3624.6	NA	NA	NA
G06	Absolute Quantification	ABS	N2_ABZ	7	3	Ch1Unknown	PTM09	Manual	381	ddPCR Supermix for Probes	7620	NA	NA	393	369	3920	10264	1355	2565	3428	6836	5.72	14184	NA	NA	NA	NA	NA	NA	NA	0.786	NA	NA	0.82	0.753	44	NA	NA	45.1	43	1	1	6236	8701.7	1814.3	3717.8	NA	NA	NA
G07	Absolute Quantification	ABS	F200Y_ABZ	10	3	Ch1Unknown	PTM09	Manual	435	ddPCR Supermix for Probes	8700	NA	NA	450	421	3508	7836	1483	2025	3262	4574	4.04	11344	NA	NA	NA	NA	NA	NA	NA	0.683	NA	NA	0.713	0.653	40.6	NA	NA	41.6	39.5	1	1	4862	6777.3	1709.3	3276.5	NA	NA	NA
G08	Absolute Quantification	ABS	Del_ABZ	9	7	Ch1Unknown	PTM09	Manual	261	ddPCR Supermix for Probes	5220	NA	NA	273	250	1849	7432	1070	779	4232	3200	5.05	9281	NA	NA	NA	NA	NA	NA	NA	0.262	NA	NA	0.276	0.248	20.8	NA	NA	21.7	19.9	1	1	4862	6741.3	2321.2	3201.7	NA	NA	NA
G09	Absolute Quantification	ABS	F200Y_DMSO	7	5	Ch1Unknown	PTM09	Manual	508	ddPCR Supermix for Probes	10160	NA	NA	525	491	3556	6585	1372	2184	2595	3990	0	10141	NA	NA	NA	NA	NA	NA	NA	0.87	NA	NA	0.91	0.83	46.5	NA	NA	47.7	45.4	1	1	4862	6815.2	1584.3	3418.6	NA	NA	NA
G10	Absolute Quantification	ABS	Del_DMSO	10	5	Ch1Unknown	PTM09	Manual	362	ddPCR Supermix for Probes	7240	NA	NA	375	349	3195	8869	807	2388	2245	6624	0	12064	NA	NA	NA	NA	NA	NA	NA	1.05	NA	NA	1.11	1	51.3	NA	NA	52.6	50.1	1	1	4862	6854	1069.8	2601.7	NA	NA	NA
G11	Absolute Quantification	ABS	F200Y_ABZ	8	5	Ch1Unknown	PTM09	Manual	236	ddPCR Supermix for Probes	4720	NA	NA	247	226	2122	9534	984	1138	4362	5172	2.45	11656	NA	NA	NA	NA	NA	NA	NA	0.327	NA	NA	0.344	0.311	24.7	NA	NA	25.6	23.7	1	1	4862	6670.1	1804.1	2689.9	NA	NA	NA
G12	Absolute Quantification	ABS	N2_DMSO	6	7	Ch1Unknown	PTM09	Manual	228	ddPCR Supermix for Probes	4560	NA	NA	238	219	2029	9467	409	1620	1844	7623	1.75	11496	NA	NA	NA	NA	NA	NA	NA	0.89	NA	NA	0.94	0.84	47.1	NA	NA	48.6	45.6	1	1	4862	6961.7	872.19	1947	NA	NA	NA
H01	Absolute Quantification	ABS	F200Y_DMSO	8	1	Ch1Unknown	PTM09	Manual	43.3	ddPCR Supermix for Probes	866	NA	NA	47.8	38.8	356	9498	11	345	413	9085	0	9854	NA	NA	NA	NA	NA	NA	NA	0.84	NA	NA	0.95	0.72	45.6	NA	NA	49	42.1	1	1	6236	9237.5	479.36	795.77	NA	NA	NA
H02	Absolute Quantification	ABS	N2_ABZ	6	1	Ch1Unknown	PTM09	Manual	119	ddPCR Supermix for Probes	2380	NA	NA	126	111	962	9055	130	832	1102	7953	1.73	10017	NA	NA	NA	NA	NA	NA	NA	0.77	NA	NA	0.83	0.7	43.5	NA	NA	45.6	41.4	1	1	6236	9041.8	846.02	1633.1	NA	NA	NA
H03	Absolute Quantification	ABS	F200Y_ABZ	9	1	Ch1Unknown	PTM09	Manual	451	ddPCR Supermix for Probes	9020	NA	NA	468	435	3027	6473	1116	1911	2275	4198	10	9500	NA	NA	NA	NA	NA	NA	NA	0.869	NA	NA	0.912	0.826	46.5	NA	NA	47.7	45.3	1	1	6236	8793.6	1963.9	4140.1	NA	NA	NA
H04	Absolute Quantification	ABS	N2_DMSO	7	3	Ch1Unknown	PTM09	Manual	225	ddPCR Supermix for Probes	4500	NA	NA	235	215	1950	9256	347	1603	1405	7851	6.33	11206	NA	NA	NA	NA	NA	NA	NA	1.12	NA	NA	1.2	1.05	52.9	NA	NA	54.5	51.3	1	1	6236	9111.4	1000.8	2412.2	NA	NA	NA
H05	Absolute Quantification	ABS	F200Y_DMSO	10	3	Ch1Unknown	PTM09	Manual	274	ddPCR Supermix for Probes	5480	NA	NA	286	261	1787	6824	437	1350	1736	5088	0	8611	NA	NA	NA	NA	NA	NA	NA	0.8	NA	NA	0.85	0.75	44.4	NA	NA	46	42.9	1	1	6236	8918.4	1466.6	3013	NA	NA	NA
H06	Absolute Quantification	ABS	N2_ABZ	8	3	Ch1Unknown	PTM09	Manual	368	ddPCR Supermix for Probes	7360	NA	NA	380	356	3531	9614	1161	2370	3076	6538	4.12	13145	NA	NA	NA	NA	NA	NA	NA	0.804	NA	NA	0.84	0.768	44.6	NA	NA	45.7	43.5	1	1	6236	8744.2	1755.9	3633.1	NA	NA	NA
H07	Absolute Quantification	ABS	Del_ABZ	6	3	Ch1Unknown	PTM09	Manual	290	ddPCR Supermix for Probes	5800	NA	NA	302	278	2170	7764	951	1219	3343	4421	3.47	9934	NA	NA	NA	NA	NA	NA	NA	0.435	NA	NA	0.458	0.413	30.3	NA	NA	31.4	29.2	1	1	4862	6802.7	1779.9	2877.1	NA	NA	NA
H08	Absolute Quantification	ABS	Del_ABZ	10	7	Ch1Unknown	PTM09	Manual	159	ddPCR Supermix for Probes	3180	NA	NA	168	150	1248	8622	505	743	3390	5232	2.81	9870	NA	NA	NA	NA	NA	NA	NA	0.269	NA	NA	0.287	0.252	21.2	NA	NA	22.3	20.1	1	1	4862	6807.7	1659.4	2310.4	NA	NA	NA
H09	Absolute Quantification	ABS	F200Y_DMSO	8	5	Ch1Unknown	PTM09	Manual	403	ddPCR Supermix for Probes	8060	NA	NA	417	388	3160	7746	792	2368	1972	5774	0	10906	NA	NA	NA	NA	NA	NA	NA	1.17	NA	NA	1.23	1.11	53.9	NA	NA	55.2	52.7	1	1	4862	7027.1	1100.7	2817.9	NA	NA	NA
H10	Absolute Quantification	ABS	N2_ABZ	6	5	Ch1Unknown	PTM09	Manual	188	ddPCR Supermix for Probes	3760	NA	NA	197	180	1787	10296	411	1376	2353	7943	0.329	12083	NA	NA	NA	NA	NA	NA	NA	0.616	NA	NA	0.653	0.579	38.1	NA	NA	39.5	36.7	1	1	4862	6986.8	997.69	1883.4	NA	NA	NA
H11	Absolute Quantification	ABS	F200Y_ABZ	9	5	Ch1Unknown	PTM09	Manual	195	ddPCR Supermix for Probes	3900	NA	NA	204	186	1789	9945	839	950	4376	5569	9.31	11734	NA	NA	NA	NA	NA	NA	NA	0.281	NA	NA	0.297	0.266	22	NA	NA	22.9	21	1	1	4862	6728.5	1773.9	2529.3	NA	NA	NA
H12	Absolute Quantification	ABS	N2_DMSO	7	7	Ch1Unknown	PTM09	Manual	487	ddPCR Supermix for Probes	9740	NA	NA	503	473	4135	8054	1545	2590	2828	5226	13.9	12189	NA	NA	NA	NA	NA	NA	NA	0.932	NA	NA	0.972	0.893	48.3	NA	NA	49.3	47.2	1	1	4862	6817.3	1402.4	3239.3	NA	NA	NA
A01	Absolute Quantification	ABS	N2_DMSO	6	1	Ch2Unknown	PTM09	Manual	167	ddPCR Supermix for Probes	3340	NA	NA	176	159	1604	10491	242	1363	1362	9128	3.76	12095	NA	NA	NA	NA	NA	NA	NA	1	NA	NA	1.07	0.93	50	NA	NA	51.7	48.3	1	1	2873	4820.4	1040.1	1541.4	NA	NA	NA
A02	Absolute Quantification	ABS	F200Y_DMSO	9	1	Ch2Unknown	PTM09	Manual	215	ddPCR Supermix for Probes	4300	NA	NA	225	204	1568	7839	219	1049	1349	6790	1.33	9407	NA	NA	NA	NA	NA	NA	NA	0.79	NA	NA	0.85	0.74	44.3	NA	NA	46.1	42.4	1	1	2873	4834.7	1055.1	1685.1	NA	NA	NA
A03	Absolute Quantification	ABS	N2_ABZ	7	1	Ch2Unknown	PTM09	Manual	365	ddPCR Supermix for Probes	7300	NA	NA	381	350	2186	6001	460	1236	1726	4765	1.77	8187	NA	NA	NA	NA	NA	NA	NA	0.747	NA	NA	0.795	0.7	42.8	NA	NA	44.3	41.2	1	1	2873	4761.3	1093.1	2072.6	NA	NA	NA
A04	Absolute Quantification	ABS	F200Y_ABZ	10	1	Ch2Unknown	PTM09	Manual	267	ddPCR Supermix for Probes	5340	NA	NA	277	257	2985	11720	510	2001	2475	9719	0.0347	14705	NA	NA	NA	NA	NA	NA	NA	0.825	NA	NA	0.869	0.781	45.2	NA	NA	46.5	43.9	1	1	2873	4976.5	1105.2	1891	NA	NA	NA
A05	Absolute Quantification	ABS	N2_DMSO	8	3	Ch2Unknown	PTM09	Manual	453	ddPCR Supermix for Probes	9060	NA	NA	468	439	3915	8331	1130	2363	2785	5968	2.62	12246	NA	NA	NA	NA	NA	NA	NA	0.872	NA	NA	0.912	0.832	46.6	NA	NA	47.7	45.4	1	1	2873	4935.2	1192	2388.7	NA	NA	NA
A06	Absolute Quantification	ABS	Del_DMSO	6	3	Ch2Unknown	PTM09	Manual	0	ddPCR Supermix for Probes	0	NA	NA	0.27	0	0	12820	0	0	0	12820	0	12820	NA	NA	NA	NA	NA	NA	NA	NA	NA	NA	NA	NA	NA	NA	NA	NA	NA	1	1	2873	0	962.58	962.58	NA	NA	NA
A07	Absolute Quantification	ABS	N2_ABZ	9	3	Ch2Unknown	PTM09	Manual	451	ddPCR Supermix for Probes	9020	NA	NA	467	435	3141	6720	909	1914	2232	4806	2.4	9861	NA	NA	NA	NA	NA	NA	NA	0.879	NA	NA	0.924	0.834	46.8	NA	NA	48.1	45.5	1	1	2656	4502.7	1095	2180.5	NA	NA	NA
A08	Absolute Quantification	ABS	Del_ABZ	7	3	Ch2Unknown	PTM09	Manual	351	ddPCR Supermix for Probes	7020	NA	NA	365	338	2535	7285	495	1415	2040	5870	0.389	9820	NA	NA	NA	NA	NA	NA	NA	0.724	NA	NA	0.767	0.681	42	NA	NA	43.5	40.6	1	1	2471	4174.2	1029.5	1841.3	NA	NA	NA
A09	Absolute Quantification	ABS	N2_DMSO	6	5	Ch2Unknown	PTM09	Manual	297	ddPCR Supermix for Probes	5940	NA	NA	308	286	2837	9880	585	2076	2252	7804	0	12717	NA	NA	NA	NA	NA	NA	NA	0.93	NA	NA	0.979	0.881	48.2	NA	NA	49.5	46.9	1	1	2471	4078.5	1031.7	1711.4	NA	NA	NA
A10	Absolute Quantification	ABS	F200Y_DMSO	9	5	Ch2Unknown	PTM09	Manual	258	ddPCR Supermix for Probes	5160	NA	NA	271	246	1647	6716	231	1063	1416	5653	0	8363	NA	NA	NA	NA	NA	NA	NA	0.77	NA	NA	0.82	0.71	43.4	NA	NA	45.2	41.6	1	1	2471	3931.9	968.36	1552	NA	NA	NA
A11	Absolute Quantification	ABS	N2_ABZ	7	5	Ch2Unknown	PTM09	Manual	370	ddPCR Supermix for Probes	7400	NA	NA	384	357	2916	7883	739	1591	2177	6292	20.7	10799	NA	NA	NA	NA	NA	NA	NA	0.772	NA	NA	0.814	0.73	43.6	NA	NA	44.9	42.2	1	1	2471	4076.5	1035.3	1856.5	NA	NA	NA
A12	Absolute Quantification	ABS	F200Y_ABZ	10	5	Ch2Unknown	PTM09	Manual	658	ddPCR Supermix for Probes	13160	NA	NA	677	640	5038	6720	1056	1468	3982	5252	0	11758	NA	NA	NA	NA	NA	NA	NA	0.432	NA	NA	0.453	0.411	30.2	NA	NA	31.2	29.2	1	1	2471	4132.3	1046	2368.4	NA	NA	NA
B01	Absolute Quantification	ABS	N2_DMSO	7	1	Ch2Unknown	PTM09	Manual	211	ddPCR Supermix for Probes	4220	NA	NA	221	202	1866	9492	344	1677	1522	7815	1.8	11358	NA	NA	NA	NA	NA	NA	NA	1.09	NA	NA	1.16	1.02	52.2	NA	NA	53.8	50.6	1	1	2873	4819.9	1069.4	1685.6	NA	NA	NA
B02	Absolute Quantification	ABS	F200Y_DMSO	10	1	Ch2Unknown	PTM09	Manual	224	ddPCR Supermix for Probes	4480	NA	NA	234	214	1856	8860	299	1334	1557	7526	2.53	10716	NA	NA	NA	NA	NA	NA	NA	0.87	NA	NA	0.93	0.81	46.5	NA	NA	48.2	44.8	1	1	2873	4850.7	1067.2	1722.5	NA	NA	NA
B03	Absolute Quantification	ABS	N2_ABZ	8	1	Ch2Unknown	PTM09	Manual	358	ddPCR Supermix for Probes	7160	NA	NA	373	344	2417	6788	554	1460	1863	5328	5.57	9205	NA	NA	NA	NA	NA	NA	NA	0.811	NA	NA	0.859	0.763	44.8	NA	NA	46.2	43.3	1	1	2873	4769.3	1101.4	2064.5	NA	NA	NA
B04	Absolute Quantification	ABS	Del_ABZ	6	1	Ch2Unknown	PTM09	Manual	543	ddPCR Supermix for Probes	10860	NA	NA	560	527	4217	7190	1494	2354	2723	4836	17.5	11407	NA	NA	NA	NA	NA	NA	NA	0.892	NA	NA	0.931	0.852	47.1	NA	NA	48.2	46	1	1	2873	4697.5	1171.6	2475.1	NA	NA	NA
B05	Absolute Quantification	ABS	N2_DMSO	9	3	Ch2Unknown	PTM09	Manual	512	ddPCR Supermix for Probes	10240	NA	NA	530	495	3221	5902	1061	1840	2160	4062	10.7	9123	NA	NA	NA	NA	NA	NA	NA	0.879	NA	NA	0.923	0.834	46.8	NA	NA	48	45.5	1	1	2873	4848.8	1198.3	2487.2	NA	NA	NA
B06	Absolute Quantification	ABS	Del_DMSO	7	3	Ch2Unknown	PTM09	Manual	373	ddPCR Supermix for Probes	7460	NA	NA	387	360	3084	8254	1108	2865	1976	5389	5.98	11338	NA	NA	NA	NA	NA	NA	NA	1.36	NA	NA	1.42	1.29	57.6	NA	NA	58.8	56.5	1	1	2873	4550.7	1151.8	2076.3	NA	NA	NA
B07	Absolute Quantification	ABS	N2_ABZ	10	3	Ch2Unknown	PTM09	Manual	744	ddPCR Supermix for Probes	14880	NA	NA	764	723	5364	6086	1790	2043	3574	4043	0	11450	NA	NA	NA	NA	NA	NA	NA	0.645	NA	NA	0.672	0.618	39.2	NA	NA	40.2	38.2	1	1	2471	3975.5	1067.1	2429.6	NA	NA	NA
B08	Absolute Quantification	ABS	Del_ABZ	8	3	Ch2Unknown	PTM09	Manual	644	ddPCR Supermix for Probes	12880	NA	NA	663	625	4624	6344	1366	1941	3258	4403	0	10968	NA	NA	NA	NA	NA	NA	NA	0.655	NA	NA	0.685	0.626	39.6	NA	NA	40.7	38.5	1	1	2471	4133.5	1095.6	2376.3	NA	NA	NA
B09	Absolute Quantification	ABS	N2_DMSO	7	5	Ch2Unknown	PTM09	Manual	300	ddPCR Supermix for Probes	6000	NA	NA	312	289	2814	9675	665	2316	2149	7359	0	12489	NA	NA	NA	NA	NA	NA	NA	1.07	NA	NA	1.12	1.01	51.6	NA	NA	52.9	50.4	1	1	2471	4093.5	1060.4	1743.8	NA	NA	NA
B10	Absolute Quantification	ABS	F200Y_DMSO	10	5	Ch2Unknown	PTM09	Manual	386	ddPCR Supermix for Probes	7720	NA	NA	400	373	3191	8208	765	1987	2426	6221	0	11399	NA	NA	NA	NA	NA	NA	NA	0.841	NA	NA	0.884	0.798	45.7	NA	NA	47	44.4	1	1	2471	3954.3	1029.6	1848.3	NA	NA	NA
B11	Absolute Quantification	ABS	N2_ABZ	8	5	Ch2Unknown	PTM09	Manual	145	ddPCR Supermix for Probes	2900	NA	NA	153	138	1407	10707	138	1037	1269	9670	0.186	12114	NA	NA	NA	NA	NA	NA	NA	0.83	NA	NA	0.89	0.76	45.2	NA	NA	47.2	43.3	1	1	2471	4160.3	981.33	1350.6	NA	NA	NA
B12	Absolute Quantification	ABS	Del_ABZ	6	5	Ch2Unknown	PTM09	Manual	187	ddPCR Supermix for Probes	3740	NA	NA	196	177	1501	8732	54	316	1447	8416	0	10233	NA	NA	NA	NA	NA	NA	NA	0.232	NA	NA	0.259	0.206	18.8	NA	NA	20.6	17.1	1	1	2471	4105.6	934.36	1399.5	NA	NA	NA
C01	Absolute Quantification	ABS	N2_DMSO	8	1	Ch2Unknown	PTM09	Manual	509	ddPCR Supermix for Probes	10180	NA	NA	526	493	3628	6696	1264	2283	2364	4413	4.68	10324	NA	NA	NA	NA	NA	NA	NA	0.972	NA	NA	1.018	0.927	49.3	NA	NA	50.5	48.1	1	1	2873	4782.1	1184.6	2448.8	NA	NA	NA
C02	Absolute Quantification	ABS	Del_DMSO	6	1	Ch2Unknown	PTM09	Manual	207	ddPCR Supermix for Probes	4140	NA	NA	218	197	1576	8173	268	1380	1308	6793	0.275	9749	NA	NA	NA	NA	NA	NA	NA	1.05	NA	NA	1.12	0.98	51.2	NA	NA	53	49.5	1	1	2873	4784.2	1075.1	1674.7	NA	NA	NA
C03	Absolute Quantification	ABS	N2_ABZ	9	1	Ch2Unknown	PTM09	Manual	234	ddPCR Supermix for Probes	4680	NA	NA	245	223	1817	8258	317	1341	1500	6917	3.06	10075	NA	NA	NA	NA	NA	NA	NA	0.9	NA	NA	0.96	0.84	47.5	NA	NA	49.1	45.8	1	1	2873	4840.1	1087.5	1764.2	NA	NA	NA
C04	Absolute Quantification	ABS	Del_ABZ	7	1	Ch2Unknown	PTM09	Manual	318	ddPCR Supermix for Probes	6360	NA	NA	331	305	2325	7485	506	1577	1819	5908	2.46	9810	NA	NA	NA	NA	NA	NA	NA	0.88	NA	NA	0.93	0.83	46.9	NA	NA	48.4	45.4	1	1	2873	4890.6	1130.8	2021.9	NA	NA	NA
C05	Absolute Quantification	ABS	N2_DMSO	10	3	Ch2Unknown	PTM09	Manual	845	ddPCR Supermix for Probes	16900	NA	NA	868	821	5143	4898	2395	2348	2748	2550	0	10041	NA	NA	NA	NA	NA	NA	NA	0.891	NA	NA	0.926	0.855	47.1	NA	NA	48.1	46.1	1	1	2873	4601.9	1269.4	2976.3	NA	NA	NA
C06	Absolute Quantification	ABS	Del_DMSO	8	3	Ch2Unknown	PTM09	Manual	248	ddPCR Supermix for Probes	4960	NA	NA	258	238	2491	10612	465	1780	2026	8832	5.1	13103	NA	NA	NA	NA	NA	NA	NA	0.89	NA	NA	0.94	0.84	47.1	NA	NA	48.6	45.7	1	1	2873	4652.8	1063.4	1745.8	NA	NA	NA
C07	Absolute Quantification	ABS	F200Y_ABZ	6	3	Ch2Unknown	PTM09	Manual	441	ddPCR Supermix for Probes	8820	NA	NA	455	427	3779	8304	757	1581	3022	6723	4.52	12083	NA	NA	NA	NA	NA	NA	NA	0.573	NA	NA	0.603	0.544	36.4	NA	NA	37.6	35.2	1	1	2471	4068.8	1010.4	1966.9	NA	NA	NA
C08	Absolute Quantification	ABS	Del_ABZ	9	3	Ch2Unknown	PTM09	Manual	563	ddPCR Supermix for Probes	11260	NA	NA	583	544	3371	5489	930	1508	2441	3981	0.711	8860	NA	NA	NA	NA	NA	NA	NA	0.672	NA	NA	0.707	0.637	40.2	NA	NA	41.5	38.9	1	1	2471	4021	1056.1	2184.2	NA	NA	NA
C09	Absolute Quantification	ABS	N2_DMSO	8	5	Ch2Unknown	PTM09	Manual	693	ddPCR Supermix for Probes	13860	NA	NA	711	675	6002	7482	2509	2984	3493	4498	16.8	13484	NA	NA	NA	NA	NA	NA	NA	0.888	NA	NA	0.921	0.855	47	NA	NA	48	46.1	1	1	2471	4053.1	1156.5	2445.9	NA	NA	NA
C10	Absolute Quantification	ABS	Del_DMSO	6	5	Ch2Unknown	PTM09	Manual	300	ddPCR Supermix for Probes	6000	NA	NA	312	288	2392	8229	606	2059	1786	6170	1.11	10621	NA	NA	NA	NA	NA	NA	NA	1.13	NA	NA	1.19	1.07	53.1	NA	NA	54.5	51.7	1	1	2471	4089.2	1069.1	1749.2	NA	NA	NA
C11	Absolute Quantification	ABS	N2_ABZ	9	5	Ch2Unknown	PTM09	Manual	540	ddPCR Supermix for Probes	10800	NA	NA	558	522	3593	6173	1238	2016	2355	4157	11.6	9766	NA	NA	NA	NA	NA	NA	NA	0.883	NA	NA	0.926	0.841	46.9	NA	NA	48.1	45.7	1	1	2471	3963.6	1091.1	2147.9	NA	NA	NA
C12	Absolute Quantification	ABS	Del_ABZ	7	5	Ch2Unknown	PTM09	Manual	593	ddPCR Supermix for Probes	11860	NA	NA	612	574	3837	5860	531	731	3306	5129	7.28	9697	NA	NA	NA	NA	NA	NA	NA	0.277	NA	NA	0.294	0.259	21.7	NA	NA	22.8	20.6	1	1	2471	4095.6	991.22	2219.6	NA	NA	NA
D01	Absolute Quantification	ABS	N2_DMSO	9	1	Ch2Unknown	PTM09	Manual	184	ddPCR Supermix for Probes	3680	NA	NA	193	174	1526	9032	231	1230	1295	7802	2.99	10558	NA	NA	NA	NA	NA	NA	NA	0.95	NA	NA	1.02	0.89	48.8	NA	NA	50.6	47	1	1	2873	4914	1060.4	1617.4	NA	NA	NA
D02	Absolute Quantification	ABS	Del_DMSO	7	1	Ch2Unknown	PTM09	Manual	130	ddPCR Supermix for Probes	2600	NA	NA	137	122	1092	9376	125	1150	967	8226	0	10468	NA	NA	NA	NA	NA	NA	NA	1.18	NA	NA	1.27	1.08	54.1	NA	NA	56.1	52.1	1	1	2873	4854	1054.9	1451.2	NA	NA	NA
D03	Absolute Quantification	ABS	N2_ABZ	10	1	Ch2Unknown	PTM09	Manual	408	ddPCR Supermix for Probes	8160	NA	NA	422	394	3353	8087	705	1624	2648	6463	4.08	11440	NA	NA	NA	NA	NA	NA	NA	0.656	NA	NA	0.691	0.621	39.6	NA	NA	40.9	38.4	1	1	2873	4792.9	1099.8	2182.2	NA	NA	NA
D04	Absolute Quantification	ABS	Del_ABZ	8	1	Ch2Unknown	PTM09	Manual	612	ddPCR Supermix for Probes	12240	NA	NA	630	594	4407	6463	1553	2111	2854	4352	18.4	10870	NA	NA	NA	NA	NA	NA	NA	0.791	NA	NA	0.826	0.756	44.2	NA	NA	45.2	43.1	1	1	2873	4729.6	1176.5	2617	NA	NA	NA
D05	Absolute Quantification	ABS	F200Y_DMSO	6	3	Ch2Unknown	PTM09	Manual	287	ddPCR Supermix for Probes	5740	NA	NA	298	276	2538	9185	520	1887	2018	7298	0	11723	NA	NA	NA	NA	NA	NA	NA	0.94	NA	NA	0.99	0.89	48.5	NA	NA	49.9	47.1	1	1	2873	4805.4	1117.2	1915.7	NA	NA	NA
D06	Absolute Quantification	ABS	Del_DMSO	9	3	Ch2Unknown	PTM09	Manual	459	ddPCR Supermix for Probes	9180	NA	NA	473	445	4125	8651	1342	2684	2783	5967	8.33	12776	NA	NA	NA	NA	NA	NA	NA	0.971	NA	NA	1.013	0.928	49.3	NA	NA	50.4	48.2	1	1	2873	4644.1	1156.1	2282.3	NA	NA	NA
D07	Absolute Quantification	ABS	F200Y_ABZ	7	3	Ch2Unknown	PTM09	Manual	654	ddPCR Supermix for Probes	13080	NA	NA	673	636	5046	6783	1057	1314	3989	5469	9.85	11829	NA	NA	NA	NA	NA	NA	NA	0.402	NA	NA	0.422	0.382	28.7	NA	NA	29.7	27.7	1	1	2471	3965.4	988.01	2258.1	NA	NA	NA
D08	Absolute Quantification	ABS	Del_ABZ	10	3	Ch2Unknown	PTM09	Manual	356	ddPCR Supermix for Probes	7120	NA	NA	370	342	2368	6702	559	1599	1809	5103	0	9070	NA	NA	NA	NA	NA	NA	NA	0.9	NA	NA	0.95	0.85	47.3	NA	NA	48.8	45.9	1	1	2471	4062.6	1048.5	1835.5	NA	NA	NA
D09	Absolute Quantification	ABS	N2_DMSO	9	5	Ch2Unknown	PTM09	Manual	620	ddPCR Supermix for Probes	12400	NA	NA	638	603	4747	6838	1752	2471	2995	4367	5.84	11585	NA	NA	NA	NA	NA	NA	NA	0.86	NA	NA	0.896	0.824	46.2	NA	NA	47.3	45.2	1	1	2471	3934.5	1098.3	2260.4	NA	NA	NA
D10	Absolute Quantification	ABS	Del_DMSO	7	5	Ch2Unknown	PTM09	Manual	138	ddPCR Supermix for Probes	2760	NA	NA	145	131	1414	11373	225	1666	1189	9707	1.93	12787	NA	NA	NA	NA	NA	NA	NA	1.37	NA	NA	1.46	1.27	57.7	NA	NA	59.4	56	1	1	2471	4101.4	1003.6	1346.2	NA	NA	NA
D11	Absolute Quantification	ABS	N2_ABZ	10	5	Ch2Unknown	PTM09	Manual	527	ddPCR Supermix for Probes	10540	NA	NA	542	511	4538	8035	1194	2028	3344	6007	6.1	12573	NA	NA	NA	NA	NA	NA	NA	0.661	NA	NA	0.691	0.631	39.8	NA	NA	40.9	38.7	1	1	2471	4037.1	1060.1	2134.6	NA	NA	NA
D12	Absolute Quantification	ABS	Del_ABZ	8	5	Ch2Unknown	PTM09	Manual	213	ddPCR Supermix for Probes	4260	NA	NA	224	202	1461	7369	49	236	1412	7133	0.304	8830	NA	NA	NA	NA	NA	NA	NA	0.181	NA	NA	0.204	0.158	15.4	NA	NA	17	13.7	1	1	2471	4089.4	937.69	1459.2	NA	NA	NA
E01	Absolute Quantification	ABS	N2_DMSO	10	1	Ch2Unknown	PTM09	Manual	52	ddPCR Supermix for Probes	1040	NA	NA	57	47	406	8970	15	361	391	8609	0	9376	NA	NA	NA	NA	NA	NA	NA	0.92	NA	NA	1.05	0.79	48	NA	NA	51.5	44.5	1	1	2873	4850.9	983	1150.5	NA	NA	NA
E02	Absolute Quantification	ABS	Del_DMSO	8	1	Ch2Unknown	PTM09	Manual	195	ddPCR Supermix for Probes	3900	NA	NA	205	185	1529	8488	203	1019	1326	7469	2.6	10017	NA	NA	NA	NA	NA	NA	NA	0.79	NA	NA	0.84	0.73	44	NA	NA	45.8	42.1	1	1	2873	4903.7	1063.2	1649.4	NA	NA	NA
E03	Absolute Quantification	ABS	F200Y_ABZ	6	1	Ch2Unknown	PTM09	Manual	456	ddPCR Supermix for Probes	9120	NA	NA	472	441	3352	7077	877	1845	2475	5232	0.476	10429	NA	NA	NA	NA	NA	NA	NA	0.78	NA	NA	0.82	0.74	43.8	NA	NA	45.1	42.6	1	1	2873	4861.8	1154.7	2346.2	NA	NA	NA
E04	Absolute Quantification	ABS	Del_ABZ	9	1	Ch2Unknown	PTM09	Manual	292	ddPCR Supermix for Probes	5840	NA	NA	303	282	2998	10626	582	1960	2416	8666	3.08	13624	NA	NA	NA	NA	NA	NA	NA	0.831	NA	NA	0.875	0.787	45.4	NA	NA	46.7	44.1	1	1	2873	4934.9	1113.4	1954.3	NA	NA	NA
E05	Absolute Quantification	ABS	F200Y_DMSO	7	3	Ch2Unknown	PTM09	Manual	756	ddPCR Supermix for Probes	15120	NA	NA	777	736	5364	5946	2393	2703	2971	3243	0	11310	NA	NA	NA	NA	NA	NA	NA	0.931	NA	NA	0.968	0.895	48.2	NA	NA	49.2	47.3	1	1	2873	4632.4	1256.1	2857.4	NA	NA	NA
E06	Absolute Quantification	ABS	Del_DMSO	10	3	Ch2Unknown	PTM09	Manual	413	ddPCR Supermix for Probes	8260	NA	NA	428	399	3238	7689	976	2204	2262	5485	7.24	10927	NA	NA	NA	NA	NA	NA	NA	0.979	NA	NA	1.027	0.93	49.5	NA	NA	50.7	48.2	1	1	2873	4751.7	1160	2224.4	NA	NA	NA
E07	Absolute Quantification	ABS	F200Y_ABZ	8	3	Ch2Unknown	PTM09	Manual	564	ddPCR Supermix for Probes	11280	NA	NA	582	546	3774	6142	1040	1655	2734	4487	3.75	9916	NA	NA	NA	NA	NA	NA	NA	0.662	NA	NA	0.695	0.629	39.8	NA	NA	41	38.6	1	1	2471	3952.2	1038.3	2147.3	NA	NA	NA
E08	Absolute Quantification	ABS	Del_ABZ	7	7	Ch2Unknown	PTM09	Manual	687	ddPCR Supermix for Probes	13740	NA	NA	711	664	3464	4364	195	282	3269	4082	0	7828	NA	NA	NA	NA	NA	NA	NA	0.108	NA	NA	0.118	0.097	9.7	NA	NA	10.6	8.9	1	1	2471	4209.7	964.73	2400.7	NA	NA	NA
E09	Absolute Quantification	ABS	N2_DMSO	10	5	Ch2Unknown	PTM09	Manual	1005	ddPCR Supermix for Probes	20100	NA	NA	1030	980	6541	4849	3443	2614	3098	2235	0	11390	NA	NA	NA	NA	NA	NA	NA	0.889	NA	NA	0.92	0.857	47.1	NA	NA	47.9	46.2	1	1	2471	3870.4	1191.5	2729.9	NA	NA	NA
E10	Absolute Quantification	ABS	Del_DMSO	8	5	Ch2Unknown	PTM09	Manual	382	ddPCR Supermix for Probes	7640	NA	NA	395	368	3157	8237	821	2181	2336	6056	0	11394	NA	NA	NA	NA	NA	NA	NA	0.943	NA	NA	0.99	0.895	48.5	NA	NA	49.8	47.3	1	1	2471	4164.2	1091.4	1942.8	NA	NA	NA
E11	Absolute Quantification	ABS	F200Y_ABZ	6	5	Ch2Unknown	PTM09	Manual	344	ddPCR Supermix for Probes	6880	NA	NA	357	332	2834	8335	406	1120	2428	7215	3.07	11169	NA	NA	NA	NA	NA	NA	NA	0.502	NA	NA	0.533	0.471	33.4	NA	NA	34.8	32	1	1	2471	4088.4	994.82	1779.8	NA	NA	NA
E12	Absolute Quantification	ABS	Del_ABZ	9	5	Ch2Unknown	PTM09	Manual	698	ddPCR Supermix for Probes	13960	NA	NA	719	677	4449	5497	871	1047	3578	4450	3.45	9946	NA	NA	NA	NA	NA	NA	NA	0.361	NA	NA	0.381	0.342	26.5	NA	NA	27.6	25.5	1	1	2471	4048.3	1017.6	2373.3	NA	NA	NA
F01	Absolute Quantification	ABS	F200Y_DMSO	6	1	Ch2Unknown	PTM09	Manual	0.1	ddPCR Supermix for Probes	2	NA	NA	0.49	0	1	11433	0	0	1	11433	0	11434	NA	NA	NA	NA	NA	NA	NA	NA	NA	NA	NA	NA	NA	NA	NA	NA	NA	1	1	2873	3628.4	967.39	967.63	NA	NA	NA
F02	Absolute Quantification	ABS	Del_DMSO	9	1	Ch2Unknown	PTM09	Manual	165	ddPCR Supermix for Probes	3300	NA	NA	174	155	1219	8122	162	1098	1057	7024	0	9341	NA	NA	NA	NA	NA	NA	NA	1.04	NA	NA	1.12	0.95	50.9	NA	NA	52.9	48.9	1	1	2873	4888.5	1070.8	1569	NA	NA	NA
F03	Absolute Quantification	ABS	F200Y_ABZ	7	1	Ch2Unknown	PTM09	Manual	202	ddPCR Supermix for Probes	4040	NA	NA	212	192	1597	8517	202	1057	1395	7460	0.505	10114	NA	NA	NA	NA	NA	NA	NA	0.77	NA	NA	0.83	0.72	43.6	NA	NA	45.4	41.8	1	1	2873	4858	1057.7	1657.8	NA	NA	NA
F04	Absolute Quantification	ABS	Del_ABZ	10	1	Ch2Unknown	PTM09	Manual	116	ddPCR Supermix for Probes	2320	NA	NA	123	109	1088	10468	110	1115	978	9353	0	11556	NA	NA	NA	NA	NA	NA	NA	1.13	NA	NA	1.23	1.04	53.1	NA	NA	55.2	51.1	1	1	2873	4920.5	1054.1	1418.2	NA	NA	NA
F05	Absolute Quantification	ABS	F200Y_DMSO	8	3	Ch2Unknown	PTM09	Manual	376	ddPCR Supermix for Probes	7520	NA	NA	390	363	3100	8227	943	2428	2157	5799	4.15	11327	NA	NA	NA	NA	NA	NA	NA	1.1	NA	NA	1.16	1.05	52.5	NA	NA	53.7	51.3	1	1	2873	4757.9	1163	2146.9	NA	NA	NA
F06	Absolute Quantification	ABS	N2_ABZ	6	3	Ch2Unknown	PTM09	Manual	520	ddPCR Supermix for Probes	10400	NA	NA	536	505	4259	7655	1052	1845	3207	5810	3.32	11914	NA	NA	NA	NA	NA	NA	NA	0.63	NA	NA	0.66	0.6	38.6	NA	NA	39.8	37.5	1	1	2873	4821.2	1141.5	2456.9	NA	NA	NA
F07	Absolute Quantification	ABS	F200Y_ABZ	9	3	Ch2Unknown	PTM09	Manual	633	ddPCR Supermix for Probes	12660	NA	NA	652	614	4288	6019	1030	1410	3258	4609	3.81	10307	NA	NA	NA	NA	NA	NA	NA	0.502	NA	NA	0.527	0.477	33.4	NA	NA	34.5	32.3	1	1	2471	4002.2	1020.8	2261.1	NA	NA	NA
F08	Absolute Quantification	ABS	Del_ABZ	8	7	Ch2Unknown	PTM09	Manual	399	ddPCR Supermix for Probes	7980	NA	NA	415	383	2378	5888	42	78	2336	5810	1.52	8266	NA	NA	NA	NA	NA	NA	NA	0.043	NA	NA	0.051	0.035	4.1	NA	NA	4.9	3.4	1	1	2471	4228.3	934.5	1882.1	NA	NA	NA
F09	Absolute Quantification	ABS	F200Y_DMSO	6	5	Ch2Unknown	PTM09	Manual	399	ddPCR Supermix for Probes	7980	NA	NA	412	386	3608	8933	926	2295	2682	6638	0	12541	NA	NA	NA	NA	NA	NA	NA	0.875	NA	NA	0.917	0.833	46.7	NA	NA	47.9	45.5	1	1	2471	4106	1066.6	1941	NA	NA	NA
F10	Absolute Quantification	ABS	Del_DMSO	9	5	Ch2Unknown	PTM09	Manual	620	ddPCR Supermix for Probes	12400	NA	NA	637	603	5219	7524	2114	2879	3105	4645	17.6	12743	NA	NA	NA	NA	NA	NA	NA	0.944	NA	NA	0.981	0.907	48.6	NA	NA	49.5	47.6	1	1	2471	4085.4	1155.1	2355.2	NA	NA	NA
F11	Absolute Quantification	ABS	F200Y_ABZ	7	5	Ch2Unknown	PTM09	Manual	915	ddPCR Supermix for Probes	18300	NA	NA	937	893	7092	6027	1340	1108	5752	4919	3.99	13119	NA	NA	NA	NA	NA	NA	NA	0.266	NA	NA	0.278	0.253	21	NA	NA	21.7	20.2	1	1	2471	4060.1	1008.8	2658.3	NA	NA	NA
F12	Absolute Quantification	ABS	Del_ABZ	10	5	Ch2Unknown	PTM09	Manual	443	ddPCR Supermix for Probes	8860	NA	NA	457	428	3495	7652	745	1640	2750	6012	0	11147	NA	NA	NA	NA	NA	NA	NA	0.64	NA	NA	0.673	0.606	39	NA	NA	40.3	37.8	1	1	2471	4032.1	1026.3	1968.7	NA	NA	NA
G01	Absolute Quantification	ABS	F200Y_DMSO	7	1	Ch2Unknown	PTM09	Manual	19.8	ddPCR Supermix for Probes	396	NA	NA	22.6	17	191	11260	2	152	189	11108	0	11451	NA	NA	NA	NA	NA	NA	NA	0.8	NA	NA	0.98	0.63	45	NA	NA	50	39	1	1	2873	4860.4	948.98	1014.2	NA	NA	NA
G02	Absolute Quantification	ABS	Del_DMSO	10	1	Ch2Unknown	PTM09	Manual	148	ddPCR Supermix for Probes	2960	NA	NA	157	140	1180	8779	149	1091	1031	7688	0.318	9959	NA	NA	NA	NA	NA	NA	NA	1.05	NA	NA	1.14	0.97	51.3	NA	NA	53.3	49.3	1	1	2873	4797.1	1029.9	1476.3	NA	NA	NA
G03	Absolute Quantification	ABS	F200Y_ABZ	8	1	Ch2Unknown	PTM09	Manual	241	ddPCR Supermix for Probes	4820	NA	NA	253	230	1834	8052	362	1489	1472	6563	3.34	9886	NA	NA	NA	NA	NA	NA	NA	1.01	NA	NA	1.08	0.94	50.3	NA	NA	51.9	48.6	1	1	2873	4830.9	1085.1	1780	NA	NA	NA
G04	Absolute Quantification	ABS	N2_DMSO	6	3	Ch2Unknown	PTM09	Manual	358	ddPCR Supermix for Probes	7160	NA	NA	371	345	3038	8536	731	2069	2307	6467	0	11574	NA	NA	NA	NA	NA	NA	NA	0.91	NA	NA	0.957	0.863	47.6	NA	NA	48.9	46.3	1	1	2873	4758	1118.3	2073.7	NA	NA	NA
G05	Absolute Quantification	ABS	F200Y_DMSO	9	3	Ch2Unknown	PTM09	Manual	445	ddPCR Supermix for Probes	8900	NA	NA	459	431	3945	8585	1028	2261	2917	6324	0	12530	NA	NA	NA	NA	NA	NA	NA	0.805	NA	NA	0.843	0.768	44.6	NA	NA	45.8	43.5	1	1	2873	4807.2	1148.7	2300.6	NA	NA	NA
G06	Absolute Quantification	ABS	N2_ABZ	7	3	Ch2Unknown	PTM09	Manual	484	ddPCR Supermix for Probes	9680	NA	NA	498	470	4783	9401	1355	2565	3428	6836	5.72	14184	NA	NA	NA	NA	NA	NA	NA	0.786	NA	NA	0.82	0.753	44	NA	NA	45.1	43	1	1	2873	4710.2	1137.5	2342.2	NA	NA	NA
G07	Absolute Quantification	ABS	F200Y_ABZ	10	3	Ch2Unknown	PTM09	Manual	637	ddPCR Supermix for Probes	12740	NA	NA	656	619	4745	6599	1483	2025	3262	4574	4.04	11344	NA	NA	NA	NA	NA	NA	NA	0.683	NA	NA	0.713	0.653	40.6	NA	NA	41.6	39.5	1	1	2471	3991.3	1057.3	2284.6	NA	NA	NA
G08	Absolute Quantification	ABS	Del_ABZ	9	7	Ch2Unknown	PTM09	Manual	996	ddPCR Supermix for Probes	19920	NA	NA	1024	969	5302	3979	1070	779	4232	3200	5.05	9281	NA	NA	NA	NA	NA	NA	NA	0.262	NA	NA	0.276	0.248	20.8	NA	NA	21.7	19.9	1	1	2471	4162.9	1033.7	2821.3	NA	NA	NA
G09	Absolute Quantification	ABS	F200Y_DMSO	7	5	Ch2Unknown	PTM09	Manual	584	ddPCR Supermix for Probes	11680	NA	NA	602	566	3967	6174	1372	2184	2595	3990	0	10141	NA	NA	NA	NA	NA	NA	NA	0.87	NA	NA	0.91	0.83	46.5	NA	NA	47.7	45.4	1	1	2471	3996	1097.5	2231.4	NA	NA	NA
G10	Absolute Quantification	ABS	Del_DMSO	10	5	Ch2Unknown	PTM09	Manual	343	ddPCR Supermix for Probes	6860	NA	NA	355	331	3052	9012	807	2388	2245	6624	0	12064	NA	NA	NA	NA	NA	NA	NA	1.05	NA	NA	1.11	1	51.3	NA	NA	52.6	50.1	1	1	2471	4040.8	1046.4	1803.9	NA	NA	NA
G11	Absolute Quantification	ABS	F200Y_ABZ	8	5	Ch2Unknown	PTM09	Manual	722	ddPCR Supermix for Probes	14440	NA	NA	742	702	5346	6310	984	1138	4362	5172	2.45	11656	NA	NA	NA	NA	NA	NA	NA	0.327	NA	NA	0.344	0.311	24.7	NA	NA	25.6	23.7	1	1	2471	4088.3	1005	2419.2	NA	NA	NA
G12	Absolute Quantification	ABS	N2_DMSO	6	7	Ch2Unknown	PTM09	Manual	257	ddPCR Supermix for Probes	5140	NA	NA	267	246	2253	9243	409	1620	1844	7623	1.75	11496	NA	NA	NA	NA	NA	NA	NA	0.89	NA	NA	0.94	0.84	47.1	NA	NA	48.6	45.6	1	1	2471	4146.1	1011.4	1625.8	NA	NA	NA
H01	Absolute Quantification	ABS	F200Y_DMSO	8	1	Ch2Unknown	PTM09	Manual	51.7	ddPCR Supermix for Probes	1034	NA	NA	56.7	46.8	424	9430	11	345	413	9085	0	9854	NA	NA	NA	NA	NA	NA	NA	0.84	NA	NA	0.95	0.72	45.6	NA	NA	49	42.1	1	1	2873	5035.1	994.07	1167.9	NA	NA	NA
H02	Absolute Quantification	ABS	N2_ABZ	6	1	Ch2Unknown	PTM09	Manual	154	ddPCR Supermix for Probes	3080	NA	NA	163	146	1232	8785	130	832	1102	7953	1.73	10017	NA	NA	NA	NA	NA	NA	NA	0.77	NA	NA	0.83	0.7	43.5	NA	NA	45.6	41.4	1	1	2873	4916.8	1030.2	1508.2	NA	NA	NA
H03	Absolute Quantification	ABS	F200Y_ABZ	9	1	Ch2Unknown	PTM09	Manual	519	ddPCR Supermix for Probes	10380	NA	NA	537	502	3391	6109	1116	1911	2275	4198	10	9500	NA	NA	NA	NA	NA	NA	NA	0.869	NA	NA	0.912	0.826	46.5	NA	NA	47.7	45.3	1	1	2873	4743	1154.1	2435.1	NA	NA	NA
H04	Absolute Quantification	ABS	N2_DMSO	7	3	Ch2Unknown	PTM09	Manual	200	ddPCR Supermix for Probes	4000	NA	NA	209	191	1752	9454	347	1603	1405	7851	6.33	11206	NA	NA	NA	NA	NA	NA	NA	1.12	NA	NA	1.2	1.05	52.9	NA	NA	54.5	51.3	1	1	2873	4908.7	1090.2	1687.2	NA	NA	NA
H05	Absolute Quantification	ABS	F200Y_DMSO	10	3	Ch2Unknown	PTM09	Manual	342	ddPCR Supermix for Probes	6840	NA	NA	357	328	2173	6438	437	1350	1736	5088	0	8611	NA	NA	NA	NA	NA	NA	NA	0.8	NA	NA	0.85	0.75	44.4	NA	NA	46	42.9	1	1	2873	4844.5	1116.6	2057.4	NA	NA	NA
H06	Absolute Quantification	ABS	N2_ABZ	8	3	Ch2Unknown	PTM09	Manual	458	ddPCR Supermix for Probes	9160	NA	NA	472	444	4237	8908	1161	2370	3076	6538	4.12	13145	NA	NA	NA	NA	NA	NA	NA	0.804	NA	NA	0.84	0.768	44.6	NA	NA	45.7	43.5	1	1	2873	4744.5	1133.4	2297.3	NA	NA	NA
H07	Absolute Quantification	ABS	Del_ABZ	6	3	Ch2Unknown	PTM09	Manual	666	ddPCR Supermix for Probes	13320	NA	NA	686	646	4294	5640	951	1219	3343	4421	3.47	9934	NA	NA	NA	NA	NA	NA	NA	0.435	NA	NA	0.458	0.413	30.3	NA	NA	31.4	29.2	1	1	2471	4086.6	1022.3	2346.9	NA	NA	NA
H08	Absolute Quantification	ABS	Del_ABZ	10	7	Ch2Unknown	PTM09	Manual	590	ddPCR Supermix for Probes	11800	NA	NA	609	572	3895	5975	505	743	3390	5232	2.81	9870	NA	NA	NA	NA	NA	NA	NA	0.269	NA	NA	0.287	0.252	21.2	NA	NA	22.3	20.1	1	1	2471	4151.3	974.42	2228.1	NA	NA	NA
H09	Absolute Quantification	ABS	F200Y_DMSO	8	5	Ch2Unknown	PTM09	Manual	344	ddPCR Supermix for Probes	6880	NA	NA	357	331	2764	8142	792	2368	1972	5774	0	10906	NA	NA	NA	NA	NA	NA	NA	1.17	NA	NA	1.23	1.11	53.9	NA	NA	55.2	52.7	1	1	2471	4145.4	1082.3	1858.6	NA	NA	NA
H10	Absolute Quantification	ABS	N2_ABZ	6	5	Ch2Unknown	PTM09	Manual	306	ddPCR Supermix for Probes	6120	NA	NA	317	294	2764	9319	411	1376	2353	7943	0.329	12083	NA	NA	NA	NA	NA	NA	NA	0.616	NA	NA	0.653	0.579	38.1	NA	NA	39.5	36.7	1	1	2471	4192.3	999.68	1730	NA	NA	NA
H11	Absolute Quantification	ABS	F200Y_ABZ	9	5	Ch2Unknown	PTM09	Manual	691	ddPCR Supermix for Probes	13820	NA	NA	711	673	5215	6519	839	950	4376	5569	9.31	11734	NA	NA	NA	NA	NA	NA	NA	0.281	NA	NA	0.297	0.266	22	NA	NA	22.9	21	1	1	2471	4134.1	985.72	2384.9	NA	NA	NA
H12	Absolute Quantification	ABS	N2_DMSO	7	7	Ch2Unknown	PTM09	Manual	523	ddPCR Supermix for Probes	10460	NA	NA	539	507	4373	7816	1545	2590	2828	5226	13.9	12189	NA	NA	NA	NA	NA	NA	NA	0.932	NA	NA	0.972	0.893	48.3	NA	NA	49.3	47.2	1	1	2471	4038.1	1095.2	2151	NA	NA	NA
A01	Absolute Quantification	ABS	N2_DMSO	8	7	Ch1Unknown	PTM09	Manual	198	ddPCR Supermix for Probes	3960	NA	NA	207	189	1814	9890	288	1526	1452	8438	2.56	11704	NA	NA	NA	NA	NA	NA	NA	1.05	NA	NA	1.12	0.98	51.1	NA	NA	52.8	49.5	1	1	7483	10121	1111.9	2508.3	NA	NA	NA
A02	Absolute Quantification	ABS	Del_DMSO	6	7	Ch1Unknown	PTM09	Manual	358	ddPCR Supermix for Probes	7160	NA	NA	371	344	2833	7978	710	2123	1836	6142	8.23	10811	NA	NA	NA	NA	NA	NA	NA	1.13	NA	NA	1.19	1.07	53.1	NA	NA	54.4	51.7	1	1	7483	9884.6	1551.7	3735.3	NA	NA	NA
A03	Absolute Quantification	ABS	N2_ABZ	9	7	Ch1Unknown	PTM09	Manual	394	ddPCR Supermix for Probes	7880	NA	NA	410	377	2259	5685	771	1488	1835	3850	9.19	7944	NA	NA	NA	NA	NA	NA	NA	0.842	NA	NA	0.889	0.794	45.7	NA	NA	47.1	44.3	1	1	7483	9859.2	2045.7	4267.6	NA	NA	NA
B01	Absolute Quantification	ABS	N2_DMSO	9	7	Ch1Unknown	PTM09	Manual	308	ddPCR Supermix for Probes	6160	NA	NA	321	296	2202	7348	545	1657	1737	5611	3.95	9550	NA	NA	NA	NA	NA	NA	NA	0.96	NA	NA	1.02	0.9	49	NA	NA	50.4	47.5	1	1	7483	10098	1598.6	3558.4	NA	NA	NA
B02	Absolute Quantification	ABS	Del_DMSO	7	7	Ch1Unknown	PTM09	Manual	369	ddPCR Supermix for Probes	7380	NA	NA	383	354	2562	6965	546	2016	1397	5568	4.97	9527	NA	NA	NA	NA	NA	NA	NA	1.37	NA	NA	1.45	1.29	57.9	NA	NA	59.3	56.4	1	1	7483	10096	1433.6	3763	NA	NA	NA
B03	Absolute Quantification	ABS	N2_ABZ	10	7	Ch1Unknown	PTM09	Manual	724	ddPCR Supermix for Probes	14480	NA	NA	743	705	5673	6670	3644	2029	4236	2434	10.8	12343	NA	NA	NA	NA	NA	NA	NA	0.605	NA	NA	0.626	0.584	37.7	NA	NA	38.5	36.9	1	1	7483	9751.3	3865.6	6570.8	NA	NA	NA
C01	Absolute Quantification	ABS	N2_DMSO	10	7	Ch1Unknown	PTM09	Manual	137	ddPCR Supermix for Probes	2740	NA	NA	148	127	646	5223	82	564	712	4511	0	5869	NA	NA	NA	NA	NA	NA	NA	0.8	NA	NA	0.89	0.72	44.5	NA	NA	47.1	41.9	1	1	7483	9078.2	914.62	1813.2	NA	NA	NA
C02	Absolute Quantification	ABS	Del_DMSO	8	7	Ch1Unknown	PTM09	Manual	182	ddPCR Supermix for Probes	3640	NA	NA	191	173	1450	8670	236	1214	1261	7409	3.42	10120	NA	NA	NA	NA	NA	NA	NA	0.97	NA	NA	1.04	0.9	49.1	NA	NA	50.9	47.3	1	1	7483	10171	1129.3	2424.8	NA	NA	NA
C03	Absolute Quantification	ABS	F200Y_ABZ	6	7	Ch1Unknown	PTM09	Manual	83	ddPCR Supermix for Probes	1660	NA	NA	89	77	795	10867	226	569	3030	7837	0.606	11662	NA	NA	NA	NA	NA	NA	NA	0.216	NA	NA	0.232	0.199	17.7	NA	NA	18.9	16.6	1	1	7483	10087	1857.6	2418.6	NA	NA	NA
D01	Absolute Quantification	ABS	F200Y_DMSO	6	7	Ch1Unknown	PTM09	Manual	305	ddPCR Supermix for Probes	6100	NA	NA	317	293	2524	8540	607	1917	1871	6669	7.38	11064	NA	NA	NA	NA	NA	NA	NA	1.02	NA	NA	1.08	0.96	50.5	NA	NA	51.9	49.1	1	1	7483	10355	1544	3554.1	NA	NA	NA
D02	Absolute Quantification	ABS	Del_DMSO	9	7	Ch1Unknown	PTM09	Manual	848	ddPCR Supermix for Probes	16960	NA	NA	871	826	5567	5269	2936	2631	2761	2508	4.31	10836	NA	NA	NA	NA	NA	NA	NA	0.967	NA	NA	1.003	0.93	49.1	NA	NA	50.1	48.2	1	1	7483	9830.1	3185.9	6599.3	NA	NA	NA
D03	Absolute Quantification	ABS	F200Y_ABZ	7	7	Ch1Unknown	PTM09	Manual	98	ddPCR Supermix for Probes	1960	NA	NA	106	91	717	8218	243	474	2955	5263	0	8935	NA	NA	NA	NA	NA	NA	NA	0.189	NA	NA	0.204	0.173	15.9	NA	NA	17	14.8	1	1	7483	10081	2313.6	2936.9	NA	NA	NA
E01	Absolute Quantification	ABS	F200Y_DMSO	7	7	Ch1Unknown	PTM09	Manual	156	ddPCR Supermix for Probes	3120	NA	NA	164	147	1323	9357	208	1115	1208	8149	4.71	10680	NA	NA	NA	NA	NA	NA	NA	0.93	NA	NA	1	0.86	48.2	NA	NA	50.1	46.3	1	1	7483	10271	1031	2175.6	NA	NA	NA
E02	Absolute Quantification	ABS	Del_DMSO	10	7	Ch1Unknown	PTM09	Manual	222	ddPCR Supermix for Probes	4440	NA	NA	232	211	1828	8821	398	1430	1725	7096	5.58	10649	NA	NA	NA	NA	NA	NA	NA	0.85	NA	NA	0.9	0.79	45.9	NA	NA	47.4	44.3	1	1	7483	10090	1395.2	2887.8	NA	NA	NA
E03	Absolute Quantification	ABS	F200Y_ABZ	8	7	Ch1Unknown	PTM09	Manual	26.2	ddPCR Supermix for Probes	524	NA	NA	29.2	23.2	292	12981	40	252	1632	11349	0.334	13273	NA	NA	NA	NA	NA	NA	NA	0.165	NA	NA	0.186	0.145	14.2	NA	NA	15.7	12.7	1	1	7483	10063	1015.7	1214.7	NA	NA	NA
F01	Absolute Quantification	ABS	F200Y_DMSO	8	7	Ch1Unknown	PTM09	Manual	252	ddPCR Supermix for Probes	5040	NA	NA	263	240	1918	8042	294	1624	1191	6851	1.38	9960	NA	NA	NA	NA	NA	NA	NA	1.32	NA	NA	1.41	1.23	57	NA	NA	58.6	55.3	1	1	7483	10096	1124.1	2851.7	NA	NA	NA
F02	Absolute Quantification	ABS	N2_ABZ	6	7	Ch1Unknown	PTM09	Manual	261	ddPCR Supermix for Probes	5220	NA	NA	274	249	1685	6773	572	1113	2092	4681	10.4	8458	NA	NA	NA	NA	NA	NA	NA	0.587	NA	NA	0.623	0.551	37	NA	NA	38.4	35.6	1	1	7483	9950.7	2026	3604.8	NA	NA	NA
F03	Absolute Quantification	ABS	F200Y_ABZ	9	7	Ch1Unknown	PTM09	Manual	90	ddPCR Supermix for Probes	1800	NA	NA	97	84	788	9875	377	411	4655	5220	1.16	10663	NA	NA	NA	NA	NA	NA	NA	0.12	NA	NA	0.129	0.111	10.7	NA	NA	11.5	10	1	1	7483	9935	2967	3482	NA	NA	NA
G01	Absolute Quantification	ABS	F200Y_DMSO	9	7	Ch1Unknown	PTM09	Manual	205	ddPCR Supermix for Probes	4100	NA	NA	215	195	1698	8923	420	1278	1994	6929	5.8	10621	NA	NA	NA	NA	NA	NA	NA	0.676	NA	NA	0.718	0.634	40.3	NA	NA	41.8	38.8	1	1	7483	9975.8	1535	2884.4	NA	NA	NA
G02	Absolute Quantification	ABS	N2_ABZ	7	7	Ch1Unknown	PTM09	Manual	333	ddPCR Supermix for Probes	6660	NA	NA	348	319	2163	6602	753	1410	2185	4417	7.47	8765	NA	NA	NA	NA	NA	NA	NA	0.694	NA	NA	0.733	0.655	41	NA	NA	42.3	39.6	1	1	7483	9902.8	2150.2	4063.4	NA	NA	NA
G03	Absolute Quantification	ABS	F200Y_ABZ	10	7	Ch1Unknown	PTM09	Manual	134	ddPCR Supermix for Probes	2680	NA	NA	142	127	1271	10525	624	647	5107	5418	1.41	11796	NA	NA	NA	NA	NA	NA	NA	0.171	NA	NA	0.182	0.161	14.6	NA	NA	15.4	13.9	1	1	7483	9665.3	3004.8	3722.4	NA	NA	NA
H01	Absolute Quantification	ABS	F200Y_DMSO	10	7	Ch1Unknown	PTM09	Manual	233	ddPCR Supermix for Probes	4660	NA	NA	243	223	2067	9427	505	1562	1730	7697	15.9	11494	NA	NA	NA	NA	NA	NA	NA	0.92	NA	NA	0.97	0.86	47.8	NA	NA	49.3	46.3	1	1	7483	10064	1334.7	2904.6	NA	NA	NA
H02	Absolute Quantification	ABS	N2_ABZ	8	7	Ch1Unknown	PTM09	Manual	364	ddPCR Supermix for Probes	7280	NA	NA	378	349	2496	6890	849	1647	2208	4682	9.1	9386	NA	NA	NA	NA	NA	NA	NA	0.784	NA	NA	0.826	0.743	44	NA	NA	45.3	42.7	1	1	7483	10182	2155.6	4290.2	NA	NA	NA
H03	Absolute Quantification	ABS	Del_ABZ	6	7	Ch1Unknown	PTM09	Manual	77	ddPCR Supermix for Probes	1540	NA	NA	83	71	608	8985	252	356	3625	5360	1.38	9593	NA	NA	NA	NA	NA	NA	NA	0.126	NA	NA	0.137	0.116	11.2	NA	NA	12.1	10.4	1	1	7483	10042	2633.5	3103.1	NA	NA	NA
A01	Absolute Quantification	ABS	N2_DMSO	8	7	Ch2Unknown	PTM09	Manual	189	ddPCR Supermix for Probes	3780	NA	NA	198	180	1740	9964	288	1526	1452	8438	2.56	11704	NA	NA	NA	NA	NA	NA	NA	1.05	NA	NA	1.12	0.98	51.1	NA	NA	52.8	49.5	1	1	3012	5064	1053	1649.3	NA	NA	NA
A02	Absolute Quantification	ABS	Del_DMSO	6	7	Ch2Unknown	PTM09	Manual	316	ddPCR Supermix for Probes	6320	NA	NA	328	304	2546	8265	710	2123	1836	6142	8.23	10811	NA	NA	NA	NA	NA	NA	NA	1.13	NA	NA	1.19	1.07	53.1	NA	NA	54.4	51.7	1	1	3012	4989.7	1126.1	2036	NA	NA	NA
A03	Absolute Quantification	ABS	N2_ABZ	9	7	Ch2Unknown	PTM09	Manual	468	ddPCR Supermix for Probes	9360	NA	NA	486	450	2606	5338	771	1488	1835	3850	9.19	7944	NA	NA	NA	NA	NA	NA	NA	0.842	NA	NA	0.889	0.794	45.7	NA	NA	47.1	44.3	1	1	3012	4981	1149.2	2406.2	NA	NA	NA
B01	Absolute Quantification	ABS	N2_DMSO	9	7	Ch2Unknown	PTM09	Manual	321	ddPCR Supermix for Probes	6420	NA	NA	335	308	2282	7268	545	1657	1737	5611	3.95	9550	NA	NA	NA	NA	NA	NA	NA	0.96	NA	NA	1.02	0.9	49	NA	NA	50.4	47.5	1	1	3012	5079.4	1113.9	2061.5	NA	NA	NA
B02	Absolute Quantification	ABS	Del_DMSO	7	7	Ch2Unknown	PTM09	Manual	268	ddPCR Supermix for Probes	5360	NA	NA	280	256	1943	7584	546	2016	1397	5568	4.97	9527	NA	NA	NA	NA	NA	NA	NA	1.37	NA	NA	1.45	1.29	57.9	NA	NA	59.3	56.4	1	1	3012	5072.9	1151.3	1951.1	NA	NA	NA
B03	Absolute Quantification	ABS	N2_ABZ	10	7	Ch2Unknown	PTM09	Manual	1197	ddPCR Supermix for Probes	23940	NA	NA	1225	1170	7880	4463	3644	2029	4236	2434	10.8	12343	NA	NA	NA	NA	NA	NA	NA	0.605	NA	NA	0.626	0.584	37.7	NA	NA	38.5	36.9	1	1	3012	5076.3	1303.2	3712	NA	NA	NA
C01	Absolute Quantification	ABS	N2_DMSO	10	7	Ch2Unknown	PTM09	Manual	171	ddPCR Supermix for Probes	3420	NA	NA	183	159	794	5075	82	564	712	4511	0	5869	NA	NA	NA	NA	NA	NA	NA	0.8	NA	NA	0.89	0.72	44.5	NA	NA	47.1	41.9	1	1	3012	4560.8	945.83	1434.9	NA	NA	NA
C02	Absolute Quantification	ABS	Del_DMSO	8	7	Ch2Unknown	PTM09	Manual	188	ddPCR Supermix for Probes	3760	NA	NA	198	179	1497	8623	236	1214	1261	7409	3.42	10120	NA	NA	NA	NA	NA	NA	NA	0.97	NA	NA	1.04	0.9	49.1	NA	NA	50.9	47.3	1	1	3012	5203.9	1080.2	1690.2	NA	NA	NA
C03	Absolute Quantification	ABS	F200Y_ABZ	6	7	Ch2Unknown	PTM09	Manual	385	ddPCR Supermix for Probes	7700	NA	NA	399	372	3256	8406	226	569	3030	7837	0.606	11662	NA	NA	NA	NA	NA	NA	NA	0.216	NA	NA	0.232	0.199	17.7	NA	NA	18.9	16.6	1	1	3012	5348.4	1058.3	2256.1	NA	NA	NA
D01	Absolute Quantification	ABS	F200Y_DMSO	6	7	Ch2Unknown	PTM09	Manual	298	ddPCR Supermix for Probes	5960	NA	NA	310	287	2478	8586	607	1917	1871	6669	7.38	11064	NA	NA	NA	NA	NA	NA	NA	1.02	NA	NA	1.08	0.96	50.5	NA	NA	51.9	49.1	1	1	3012	5210.2	1143.6	2054.4	NA	NA	NA
D02	Absolute Quantification	ABS	Del_DMSO	9	7	Ch2Unknown	PTM09	Manual	878	ddPCR Supermix for Probes	17560	NA	NA	901	855	5697	5139	2936	2631	2761	2508	4.31	10836	NA	NA	NA	NA	NA	NA	NA	0.967	NA	NA	1.003	0.93	49.1	NA	NA	50.1	48.2	1	1	3012	4925.4	1320.8	3215.9	NA	NA	NA
D03	Absolute Quantification	ABS	F200Y_ABZ	7	7	Ch2Unknown	PTM09	Manual	521	ddPCR Supermix for Probes	10420	NA	NA	540	503	3198	5737	243	474	2955	5263	0	8935	NA	NA	NA	NA	NA	NA	NA	0.189	NA	NA	0.204	0.173	15.9	NA	NA	17	14.8	1	1	3012	5307.4	1057.6	2578.7	NA	NA	NA
E01	Absolute Quantification	ABS	F200Y_DMSO	7	7	Ch2Unknown	PTM09	Manual	167	ddPCR Supermix for Probes	3340	NA	NA	176	159	1416	9264	208	1115	1208	8149	4.71	10680	NA	NA	NA	NA	NA	NA	NA	0.93	NA	NA	1	0.86	48.2	NA	NA	50.1	46.3	1	1	3012	5209.9	1067.6	1616.8	NA	NA	NA
E02	Absolute Quantification	ABS	Del_DMSO	10	7	Ch2Unknown	PTM09	Manual	262	ddPCR Supermix for Probes	5240	NA	NA	273	250	2123	8526	398	1430	1725	7096	5.58	10649	NA	NA	NA	NA	NA	NA	NA	0.85	NA	NA	0.9	0.79	45.9	NA	NA	47.4	44.3	1	1	3012	5145.2	1094.1	1901.7	NA	NA	NA
E03	Absolute Quantification	ABS	F200Y_ABZ	8	7	Ch2Unknown	PTM09	Manual	158	ddPCR Supermix for Probes	3160	NA	NA	166	151	1672	11601	40	252	1632	11349	0.334	13273	NA	NA	NA	NA	NA	NA	NA	0.165	NA	NA	0.186	0.145	14.2	NA	NA	15.7	12.7	1	1	3012	5254.9	993.39	1530.2	NA	NA	NA
F01	Absolute Quantification	ABS	F200Y_DMSO	8	7	Ch2Unknown	PTM09	Manual	190	ddPCR Supermix for Probes	3800	NA	NA	200	180	1485	8475	294	1624	1191	6851	1.38	9960	NA	NA	NA	NA	NA	NA	NA	1.32	NA	NA	1.41	1.23	57	NA	NA	58.6	55.3	1	1	3012	5085.8	1085.3	1681.7	NA	NA	NA
F02	Absolute Quantification	ABS	N2_ABZ	6	7	Ch2Unknown	PTM09	Manual	445	ddPCR Supermix for Probes	8900	NA	NA	462	428	2664	5794	572	1113	2092	4681	10.4	8458	NA	NA	NA	NA	NA	NA	NA	0.587	NA	NA	0.623	0.551	37	NA	NA	38.4	35.6	1	1	3012	5099	1102.7	2361.4	NA	NA	NA
F03	Absolute Quantification	ABS	F200Y_ABZ	9	7	Ch2Unknown	PTM09	Manual	751	ddPCR Supermix for Probes	15020	NA	NA	772	730	5032	5631	377	411	4655	5220	1.16	10663	NA	NA	NA	NA	NA	NA	NA	0.12	NA	NA	0.129	0.111	10.7	NA	NA	11.5	10	1	1	3012	5340.1	1047.7	3073.3	NA	NA	NA
G01	Absolute Quantification	ABS	F200Y_DMSO	9	7	Ch2Unknown	PTM09	Manual	303	ddPCR Supermix for Probes	6060	NA	NA	316	291	2414	8207	420	1278	1994	6929	5.8	10621	NA	NA	NA	NA	NA	NA	NA	0.676	NA	NA	0.718	0.634	40.3	NA	NA	41.8	38.8	1	1	3012	5139.8	1063.2	1989.8	NA	NA	NA
G02	Absolute Quantification	ABS	N2_ABZ	7	7	Ch2Unknown	PTM09	Manual	480	ddPCR Supermix for Probes	9600	NA	NA	498	463	2938	5827	753	1410	2185	4417	7.47	8765	NA	NA	NA	NA	NA	NA	NA	0.694	NA	NA	0.733	0.655	41	NA	NA	42.3	39.6	1	1	3012	5084.8	1141.3	2463.1	NA	NA	NA
G03	Absolute Quantification	ABS	F200Y_ABZ	10	7	Ch2Unknown	PTM09	Manual	783	ddPCR Supermix for Probes	15660	NA	NA	803	762	5731	6065	624	647	5107	5418	1.41	11796	NA	NA	NA	NA	NA	NA	NA	0.171	NA	NA	0.182	0.161	14.6	NA	NA	15.4	13.9	1	1	3012	5188.2	1035.5	3053.1	NA	NA	NA
H01	Absolute Quantification	ABS	F200Y_DMSO	10	7	Ch2Unknown	PTM09	Manual	254	ddPCR Supermix for Probes	5080	NA	NA	265	244	2235	9259	505	1562	1730	7697	15.9	11494	NA	NA	NA	NA	NA	NA	NA	0.92	NA	NA	0.97	0.86	47.8	NA	NA	49.3	46.3	1	1	3012	5163.3	1085.4	1878.4	NA	NA	NA
H02	Absolute Quantification	ABS	N2_ABZ	8	7	Ch2Unknown	PTM09	Manual	464	ddPCR Supermix for Probes	9280	NA	NA	480	447	3057	6329	849	1647	2208	4682	9.1	9386	NA	NA	NA	NA	NA	NA	NA	0.784	NA	NA	0.826	0.743	44	NA	NA	45.3	42.7	1	1	3012	5256.3	1172.5	2502.6	NA	NA	NA
H03	Absolute Quantification	ABS	Del_ABZ	6	7	Ch2Unknown	PTM09	Manual	609	ddPCR Supermix for Probes	12180	NA	NA	629	590	3877	5716	252	356	3625	5360	1.38	9593	NA	NA	NA	NA	NA	NA	NA	0.126	NA	NA	0.137	0.116	11.2	NA	NA	12.1	10.4	1	1	3012	5447	1038.4	2820.1	NA	NA	NA
[truncated: 15 more columns]
