# Supplementary material for: Extreme allelic heterogeneity at a Caenorhabditis elegans beta-tubulin locus explains natural resistance to benzimidazoles
Source: PLoS Pathog. 2018 Oct 29;14(10):e1007226. doi: 10.1371/journal.ppat.1007226 (PMC6224181; doi:10.1371/journal.ppat.1007226)
Supplement: S15 Data — (XLSX) [file ppat.1007226.s015.xlsx]

## Sheet: Sheet1
Date	ID	Strain1	Strain2	Conditions	log2(Relative Fitness of Strain2)	Relative fitness of Strain2	1-selection coefficient	selection coefficient of strain2's allele
2018-05-01	A1	N2_bc	N2_DMSO	DMSO	-0.00578909	0.995995	1.00402	-0.00402075
2018-05-01	A2	N2_bc	N2_DMSO	DMSO	-0.0113635	0.992154	1.00791	-0.00790767
2018-05-01	A3	N2_bc	N2_DMSO	DMSO	0.0274311	1.0192	0.981166	0.0188342
2018-05-01	A4	N2_bc	N2_DMSO	DMSO	0.0329114	1.02307	0.977446	0.0225542
2018-05-01	A5	N2_bc	N2_DMSO	DMSO	-0.0106561	0.992641	1.00741	-0.0074136
2018-06-05	A6	N2_bc	N2_DMSO	DMSO	0.0303509	1.02126	0.979182	0.0208179
2018-06-05	A7	N2_bc	N2_DMSO	DMSO	0.0247158	1.01728	0.983014	0.0169858
2018-06-05	A8	N2_bc	N2_DMSO	DMSO	0.00297636	1.00207	0.997939	0.00206093
2018-06-05	A9	N2_bc	N2_DMSO	DMSO	0.0126402	1.0088	0.991277	0.00872324
2018-06-05	A10	N2_bc	N2_DMSO	DMSO	0.0267861	1.01874	0.981605	0.0183954
2018-05-01	B1	N2_bc	F200Y_DMSO	DMSO	0.0357378	1.02508	0.975533	0.0244672
2018-05-01	B2	N2_bc	F200Y_DMSO	DMSO	-0.0591938	0.9598	1.04188	-0.0418834
2018-05-01	B3	N2_bc	F200Y_DMSO	DMSO	0.0260471	1.01822	0.982108	0.0178924
2018-05-01	B4	N2_bc	F200Y_DMSO	DMSO	0.0154031	1.01073	0.98938	0.0106198
2018-05-01	B5	N2_bc	F200Y_DMSO	DMSO	0.007447	1.00518	0.994851	0.00514857
2018-06-05	B6	N2_bc	F200Y_DMSO	DMSO	0.0138875	1.00967	0.99042	0.0095799
2018-06-05	B7	N2_bc	F200Y_DMSO	DMSO	-0.0397323	0.972835	1.02792	-0.0279231
2018-06-05	B8	N2_bc	F200Y_DMSO	DMSO	-0.117906	0.921524	1.08516	-0.0851586
2018-06-05	B9	N2_bc	F200Y_DMSO	DMSO	0.0257622	1.01802	0.982302	0.0176985
2018-06-05	B10	N2_bc	F200Y_DMSO	DMSO	-0.000822171	0.99943	1.00057	-0.000570048
2018-05-01	C1	N2_bc	Del_DMSO	DMSO	0.00665844	1.00463	0.995395	0.00460465
2018-05-01	C2	N2_bc	Del_DMSO	DMSO	-0.0341318	0.976619	1.02394	-0.0239404
2018-05-01	C3	N2_bc	Del_DMSO	DMSO	-0.0458864	0.968694	1.03232	-0.0323173
2018-05-01	C4	N2_bc	Del_DMSO	DMSO	-0.0296296	0.979672	1.02075	-0.02075
2018-05-01	C5	N2_bc	Del_DMSO	DMSO	0.00356641	1.00248	0.997531	0.00246899
2018-06-05	C6	N2_bc	Del_DMSO	DMSO	-0.0164028	0.988695	1.01143	-0.0114344
2018-06-05	C7	N2_bc	Del_DMSO	DMSO	-0.0457773	0.968768	1.03224	-0.0322392
2018-06-05	C8	N2_bc	Del_DMSO	DMSO	-0.0561128	0.961852	1.03966	-0.0396607
2018-06-05	C9	N2_bc	Del_DMSO	DMSO	0.024767	1.01732	0.982979	0.0170207
2018-06-05	C10	N2_bc	Del_DMSO	DMSO	0.0362704	1.02546	0.975173	0.0248274
2018-05-01	D1	N2_bc	N2_ABZ	ABZ	-0.0199607	0.98626	1.01393	-0.0139318
2018-05-01	D2	N2_bc	N2_ABZ	ABZ	0.0319836	1.02242	0.978075	0.0219254
2018-05-01	D3	N2_bc	N2_ABZ	ABZ	0.000321896	1.00022	0.999777	0.000223096
2018-05-01	D4	N2_bc	N2_ABZ	ABZ	0.0159882	1.01114	0.988979	0.011021
2018-05-01	D5	N2_bc	N2_ABZ	ABZ	0.00304768	1.00211	0.99789	0.00211026
2018-06-05	D6	N2_bc	N2_ABZ	ABZ	0.0752806	1.05357	0.949157	0.0508425
2018-06-05	D7	N2_bc	N2_ABZ	ABZ	0.00536112	1.00372	0.996291	0.00370915
2018-06-05	D8	N2_bc	N2_ABZ	ABZ	0.00329401	1.00229	0.997719	0.00228063
2018-06-05	D9	N2_bc	N2_ABZ	ABZ	0.0134785	1.00939	0.990701	0.00929911
2018-06-05	D10	N2_bc	N2_ABZ	ABZ	0.0125989	1.00877	0.991305	0.00869488
2018-05-01	E1	N2_bc	F200Y_ABZ	ABZ	0.218028	1.16314	0.85974	0.14026
2018-05-01	E2	N2_bc	F200Y_ABZ	ABZ	0.538112	1.45207	0.688672	0.311328
2018-05-01	E3	N2_bc	F200Y_ABZ	ABZ	0.493637	1.40799	0.710232	0.289768
2018-05-01	E4	N2_bc	F200Y_ABZ	ABZ	0.220525	1.16516	0.858253	0.141747
2018-05-01	E5	N2_bc	F200Y_ABZ	ABZ	0.498999	1.41323	0.707598	0.292402
2018-06-05	E6	N2_bc	F200Y_ABZ	ABZ	0.25978	1.1973	0.835215	0.164785
2018-06-05	E7	N2_bc	F200Y_ABZ	ABZ	0.360141	1.28355	0.779089	0.220911
2018-06-05	E8	N2_bc	F200Y_ABZ	ABZ	0.418032	1.3361	0.748445	0.251555
2018-06-05	E9	N2_bc	F200Y_ABZ	ABZ	0.45065	1.36666	0.731713	0.268287
2018-06-05	E10	N2_bc	F200Y_ABZ	ABZ	0.319658	1.24803	0.80126	0.19874
2018-05-01	F1	N2_bc	Del_ABZ	ABZ	0.360753	1.2841	0.778758	0.221242
2018-05-01	F2	N2_bc	Del_ABZ	ABZ	0.507803	1.42188	0.703293	0.296707
2018-05-01	F3	N2_bc	Del_ABZ	ABZ	-0.0173876	0.98802	1.01213	-0.0121251
2018-05-01	F4	N2_bc	Del_ABZ	ABZ	0.240785	1.18164	0.846285	0.153715
2018-05-01	F5	N2_bc	Del_ABZ	ABZ	0.413159	1.3316	0.750977	0.249023
2018-06-05	F6	N2_bc	Del_ABZ	ABZ	0.478312	1.39311	0.717817	0.282183
2018-06-05	F7	N2_bc	Del_ABZ	ABZ	0.453434	1.3693	0.730302	0.269698
2018-06-05	F8	N2_bc	Del_ABZ	ABZ	0.611835	1.5282	0.654364	0.345636
2018-06-05	F9	N2_bc	Del_ABZ	ABZ	0.275283	1.21023	0.826288	0.173712
2018-06-05	F10	N2_bc	Del_ABZ	ABZ	0.292165	1.22448	0.816676	0.183324
