# Supplementary material for: Extreme allelic heterogeneity at a Caenorhabditis elegans beta-tubulin locus explains natural resistance to benzimidazoles
Source: PLoS Pathog. 2018 Oct 29;14(10):e1007226. doi: 10.1371/journal.ppat.1007226 (PMC6224181; doi:10.1371/journal.ppat.1007226)
Supplement: S17 Data — (TSV) [file ppat.1007226.s017.tsv]

marker	CHROM	POS	trait	log10p	BF	aboveBF	strain	value	allele	var.exp	startPOS	peakPOS	endPOS	peak_id	interval_size
I_13078	I	13078	regressed_trait	0.132959963995786	5.19551221067407	0	NA	NA	NA	NA	NA	NA	NA	NA	NA
I_13117	I	13117	regressed_trait	0.213257750173549	5.19551221067407	0	NA	NA	NA	NA	NA	NA	NA	NA	NA
I_32927	I	32927	regressed_trait	0.162000226037967	5.19551221067407	0	NA	NA	NA	NA	NA	NA	NA	NA	NA
I_35007	I	35007	regressed_trait	0.0417260515830076	5.19551221067407	0	NA	NA	NA	NA	NA	NA	NA	NA	NA
I_44163	I	44163	regressed_trait	0.213257750173549	5.19551221067407	0	NA	NA	NA	NA	NA	NA	NA	NA	NA
I_64044	I	64044	regressed_trait	0.095476773643478	5.19551221067407	0	NA	NA	NA	NA	NA	NA	NA	NA	NA
I_67303	I	67303	regressed_trait	0.105137866039385	5.19551221067407	0	NA	NA	NA	NA	NA	NA	NA	NA	NA
I_121024	I	121024	regressed_trait	0.162000226037967	5.19551221067407	0	NA	NA	NA	NA	NA	NA	NA	NA	NA
I_129793	I	129793	regressed_trait	0.132959963995786	5.19551221067407	0	NA	NA	NA	NA	NA	NA	NA	NA	NA
I_130380	I	130380	regressed_trait	0.217397820744752	5.19551221067407	0	NA	NA	NA	NA	NA	NA	NA	NA	NA
I_130381	I	130381	regressed_trait	0.217397820744752	5.19551221067407	0	NA	NA	NA	NA	NA	NA	NA	NA	NA
I_189916	I	189916	regressed_trait	0.26818551139072	5.19551221067407	0	NA	NA	NA	NA	NA	NA	NA	NA	NA
I_200075	I	200075	regressed_trait	0.095476773643478	5.19551221067407	0	NA	NA	NA	NA	NA	NA	NA	NA	NA
I_200231	I	200231	regressed_trait	0.132959963995786	5.19551221067407	0	NA	NA	NA	NA	NA	NA	NA	NA	NA
I_203395	I	203395	regressed_trait	0.26818551139072	5.19551221067407	0	NA	NA	NA	NA	NA	NA	NA	NA	NA
I_213244	I	213244	regressed_trait	0.095476773643478	5.19551221067407	0	NA	NA	NA	NA	NA	NA	NA	NA	NA
I_248956	I	248956	regressed_trait	0.213257750173549	5.19551221067407	0	NA	NA	NA	NA	NA	NA	NA	NA	NA
I_350207	I	350207	regressed_trait	0.213257750173549	5.19551221067407	0	NA	NA	NA	NA	NA	NA	NA	NA	NA
I_353894	I	353894	regressed_trait	0.213257750173549	5.19551221067407	0	NA	NA	NA	NA	NA	NA	NA	NA	NA
I_373440	I	373440	regressed_trait	0.162000226037967	5.19551221067407	0	NA	NA	NA	NA	NA	NA	NA	NA	NA
I_386004	I	386004	regressed_trait	0.0202185615269011	5.19551221067407	0	NA	NA	NA	NA	NA	NA	NA	NA	NA
I_388924	I	388924	regressed_trait	0.10674405508379	5.19551221067407	0	NA	NA	NA	NA	NA	NA	NA	NA	NA
I_391502	I	391502	regressed_trait	0.0118207122639576	5.19551221067407	0	NA	NA	NA	NA	NA	NA	NA	NA	NA
I_422765	I	422765	regressed_trait	0.201703188777927	5.19551221067407	0	NA	NA	NA	NA	NA	NA	NA	NA	NA
I_429525	I	429525	regressed_trait	0.112775979325466	5.19551221067407	0	NA	NA	NA	NA	NA	NA	NA	NA	NA
I_429555	I	429555	regressed_trait	0.132959963995786	5.19551221067407	0	NA	NA	NA	NA	NA	NA	NA	NA	NA
I_439701	I	439701	regressed_trait	0.211871908777534	5.19551221067407	0	NA	NA	NA	NA	NA	NA	NA	NA	NA
I_463472	I	463472	regressed_trait	0.328694098381408	5.19551221067407	0	NA	NA	NA	NA	NA	NA	NA	NA	NA
I_501530	I	501530	regressed_trait	0.179903096913855	5.19551221067407	0	NA	NA	NA	NA	NA	NA	NA	NA	NA
I_517673	I	517673	regressed_trait	0.281634183395352	5.19551221067407	0	NA	NA	NA	NA	NA	NA	NA	NA	NA
I_517707	I	517707	regressed_trait	0.238018104888487	5.19551221067407	0	NA	NA	NA	NA	NA	NA	NA	NA	NA
I_529889	I	529889	regressed_trait	0.179903096913855	5.19551221067407	0	NA	NA	NA	NA	NA	NA	NA	NA	NA
I_539194	I	539194	regressed_trait	0.0533928807648206	5.19551221067407	0	NA	NA	NA	NA	NA	NA	NA	NA	NA
I_636049	I	636049	regressed_trait	0.179903096913855	5.19551221067407	0	NA	NA	NA	NA	NA	NA	NA	NA	NA
I_637363	I	637363	regressed_trait	0.0339135412444087	5.19551221067407	0	NA	NA	NA	NA	NA	NA	NA	NA	NA
I_637474	I	637474	regressed_trait	0.0339135412444087	5.19551221067407	0	NA	NA	NA	NA	NA	NA	NA	NA	NA
I_667900	I	667900	regressed_trait	0.179903096913855	5.19551221067407	0	NA	NA	NA	NA	NA	NA	NA	NA	NA
I_671797	I	671797	regressed_trait	0.00702176342935483	5.19551221067407	0	NA	NA	NA	NA	NA	NA	NA	NA	NA
I_674366	I	674366	regressed_trait	0.331038142279311	5.19551221067407	0	NA	NA	NA	NA	NA	NA	NA	NA	NA
I_674446	I	674446	regressed_trait	0.446036272392272	5.19551221067407	0	NA	NA	NA	NA	NA	NA	NA	NA	NA
I_683947	I	683947	regressed_trait	0.361907356986726	5.19551221067407	0	NA	NA	NA	NA	NA	NA	NA	NA	NA
I_685714	I	685714	regressed_trait	0.491758326372319	5.19551221067407	0	NA	NA	NA	NA	NA	NA	NA	NA	NA
I_691145	I	691145	regressed_trait	0.181516711363237	5.19551221067407	0	NA	NA	NA	NA	NA	NA	NA	NA	NA
I_693204	I	693204	regressed_trait	0.0460436458214713	5.19551221067407	0	NA	NA	NA	NA	NA	NA	NA	NA	NA
I_693217	I	693217	regressed_trait	0.179903096913855	5.19551221067407	0	NA	NA	NA	NA	NA	NA	NA	NA	NA
I_700108	I	700108	regressed_trait	0.0413562082581224	5.19551221067407	0	NA	NA	NA	NA	NA	NA	NA	NA	NA
I_718930	I	718930	regressed_trait	0.0702690857946741	5.19551221067407	0	NA	NA	NA	NA	NA	NA	NA	NA	NA
I_730439	I	730439	regressed_trait	0.368009061020214	5.19551221067407	0	NA	NA	NA	NA	NA	NA	NA	NA	NA
I_731196	I	731196	regressed_trait	0.279293107645294	5.19551221067407	0	NA	NA	NA	NA	NA	NA	NA	NA	NA
I_775524	I	775524	regressed_trait	0.27753248485042	5.19551221067407	0	NA	NA	NA	NA	NA	NA	NA	NA	NA
I_809743	I	809743	regressed_trait	0.0413562082581224	5.19551221067407	0	NA	NA	NA	NA	NA	NA	NA	NA	NA
I_816989	I	816989	regressed_trait	0.124310746992313	5.19551221067407	0	NA	NA	NA	NA	NA	NA	NA	NA	NA
I_837980	I	837980	regressed_trait	0.119508091014013	5.19551221067407	0	NA	NA	NA	NA	NA	NA	NA	NA	NA
I_884887	I	884887	regressed_trait	0.0654771837715201	5.19551221067407	0	NA	NA	NA	NA	NA	NA	NA	NA	NA
I_894996	I	894996	regressed_trait	0.0562257471025548	5.19551221067407	0	NA	NA	NA	NA	NA	NA	NA	NA	NA
I_909435	I	909435	regressed_trait	0.105782929544372	5.19551221067407	0	NA	NA	NA	NA	NA	NA	NA	NA	NA
I_909448	I	909448	regressed_trait	0.119508091014013	5.19551221067407	0	NA	NA	NA	NA	NA	NA	NA	NA	NA
I_914692	I	914692	regressed_trait	0.0481039278241469	5.19551221067407	0	NA	NA	NA	NA	NA	NA	NA	NA	NA
I_919374	I	919374	regressed_trait	0.0492348086322447	5.19551221067407	0	NA	NA	NA	NA	NA	NA	NA	NA	NA
I_920344	I	920344	regressed_trait	0.119508091014013	5.19551221067407	0	NA	NA	NA	NA	NA	NA	NA	NA	NA
I_990478	I	990478	regressed_trait	0.220955233983799	5.19551221067407	0	NA	NA	NA	NA	NA	NA	NA	NA	NA
I_992266	I	992266	regressed_trait	0.132675375636086	5.19551221067407	0	NA	NA	NA	NA	NA	NA	NA	NA	NA
I_994084	I	994084	regressed_trait	0.262928180018497	5.19551221067407	0	NA	NA	NA	NA	NA	NA	NA	NA	NA
I_994109	I	994109	regressed_trait	0.262928180018497	5.19551221067407	0	NA	NA	NA	NA	NA	NA	NA	NA	NA
I_994446	I	994446	regressed_trait	0.0120272048752912	5.19551221067407	0	NA	NA	NA	NA	NA	NA	NA	NA	NA
I_994555	I	994555	regressed_trait	0.476762438663083	5.19551221067407	0	NA	NA	NA	NA	NA	NA	NA	NA	NA
I_1003648	I	1003648	regressed_trait	0.461445247204858	5.19551221067407	0	NA	NA	NA	NA	NA	NA	NA	NA	NA
I_1009450	I	1009450	regressed_trait	0.265464118165519	5.19551221067407	0	NA	NA	NA	NA	NA	NA	NA	NA	NA
I_1009457	I	1009457	regressed_trait	0.0160708883520602	5.19551221067407	0	NA	NA	NA	NA	NA	NA	NA	NA	NA
I_1009750	I	1009750	regressed_trait	0.265464118165519	5.19551221067407	0	NA	NA	NA	NA	NA	NA	NA	NA	NA
I_1009862	I	1009862	regressed_trait	0.0508596920852187	5.19551221067407	0	NA	NA	NA	NA	NA	NA	NA	NA	NA
I_1018051	I	1018051	regressed_trait	0.278275966912718	5.19551221067407	0	NA	NA	NA	NA	NA	NA	NA	NA	NA
I_1021187	I	1021187	regressed_trait	0.345870262222447	5.19551221067407	0	NA	NA	NA	NA	NA	NA	NA	NA	NA
I_1033159	I	1033159	regressed_trait	0.0480965204850559	5.19551221067407	0	NA	NA	NA	NA	NA	NA	NA	NA	NA
I_1033250	I	1033250	regressed_trait	0.0364132177199777	5.19551221067407	0	NA	NA	NA	NA	NA	NA	NA	NA	NA
I_1038436	I	1038436	regressed_trait	0.0536696708777973	5.19551221067407	0	NA	NA	NA	NA	NA	NA	NA	NA	NA
I_1041272	I	1041272	regressed_trait	0.0416216407722072	5.19551221067407	0	NA	NA	NA	NA	NA	NA	NA	NA	NA
I_1066368	I	1066368	regressed_trait	0.12553274403719	5.19551221067407	0	NA	NA	NA	NA	NA	NA	NA	NA	NA
I_1073789	I	1073789	regressed_trait	0.00381031476030368	5.19551221067407	0	NA	NA	NA	NA	NA	NA	NA	NA	NA
I_1089616	I	1089616	regressed_trait	0.245865225263426	5.19551221067407	0	NA	NA	NA	NA	NA	NA	NA	NA	NA
I_1092421	I	1092421	regressed_trait	0.101309265744708	5.19551221067407	0	NA	NA	NA	NA	NA	NA	NA	NA	NA
I_1092478	I	1092478	regressed_trait	0.111345518230052	5.19551221067407	0	NA	NA	NA	NA	NA	NA	NA	NA	NA
I_1110163	I	1110163	regressed_trait	0.14392787497114	5.19551221067407	0	NA	NA	NA	NA	NA	NA	NA	NA	NA
I_1113664	I	1113664	regressed_trait	0.0139856677252219	5.19551221067407	0	NA	NA	NA	NA	NA	NA	NA	NA	NA
I_1128364	I	1128364	regressed_trait	0.153872541526132	5.19551221067407	0	NA	NA	NA	NA	NA	NA	NA	NA	NA
I_1139949	I	1139949	regressed_trait	0.0861955284037087	5.19551221067407	0	NA	NA	NA	NA	NA	NA	NA	NA	NA
I_1140126	I	1140126	regressed_trait	0.00130346315326102	5.19551221067407	0	NA	NA	NA	NA	NA	NA	NA	NA	NA
I_1142129	I	1142129	regressed_trait	0.372895379104278	5.19551221067407	0	NA	NA	NA	NA	NA	NA	NA	NA	NA
I_1166197	I	1166197	regressed_trait	0.0646991827626387	5.19551221067407	0	NA	NA	NA	NA	NA	NA	NA	NA	NA
I_1169009	I	1169009	regressed_trait	0.430004869352768	5.19551221067407	0	NA	NA	NA	NA	NA	NA	NA	NA	NA
I_1169040	I	1169040	regressed_trait	0.132534836003122	5.19551221067407	0	NA	NA	NA	NA	NA	NA	NA	NA	NA
I_1183342	I	1183342	regressed_trait	0.932974177474515	5.19551221067407	0	NA	NA	NA	NA	NA	NA	NA	NA	NA
I_1185865	I	1185865	regressed_trait	0.324139605957346	5.19551221067407	0	NA	NA	NA	NA	NA	NA	NA	NA	NA
I_1200802	I	1200802	regressed_trait	0.0161577809038808	5.19551221067407	0	NA	NA	NA	NA	NA	NA	NA	NA	NA
I_1233659	I	1233659	regressed_trait	0.20762469136223	5.19551221067407	0	NA	NA	NA	NA	NA	NA	NA	NA	NA
I_1233745	I	1233745	regressed_trait	0.00137729987974728	5.19551221067407	0	NA	NA	NA	NA	NA	NA	NA	NA	NA
I_1241261	I	1241261	regressed_trait	0.230350697488773	5.19551221067407	0	NA	NA	NA	NA	NA	NA	NA	NA	NA
I_1256484	I	1256484	regressed_trait	0.254613363121937	5.19551221067407	0	NA	NA	NA	NA	NA	NA	NA	NA	NA
I_1272589	I	1272589	regressed_trait	0.344066684237224	5.19551221067407	0	NA	NA	NA	NA	NA	NA	NA	NA	NA
I_1272590	I	1272590	regressed_trait	0.344066684237224	5.19551221067407	0	NA	NA	NA	NA	NA	NA	NA	NA	NA
I_1279055	I	1279055	regressed_trait	0.308552355786869	5.19551221067407	0	NA	NA	NA	NA	NA	NA	NA	NA	NA
I_1287871	I	1287871	regressed_trait	0.170503027386971	5.19551221067407	0	NA	NA	NA	NA	NA	NA	NA	NA	NA
I_1287916	I	1287916	regressed_trait	0.793131490376281	5.19551221067407	0	NA	NA	NA	NA	NA	NA	NA	NA	NA
I_1296794	I	1296794	regressed_trait	0.372775851214347	5.19551221067407	0	NA	NA	NA	NA	NA	NA	NA	NA	NA
I_1310304	I	1310304	regressed_trait	0.0727090583308382	5.19551221067407	0	NA	NA	NA	NA	NA	NA	NA	NA	NA
I_1310305	I	1310305	regressed_trait	0.0727090583308382	5.19551221067407	0	NA	NA	NA	NA	NA	NA	NA	NA	NA
I_1310314	I	1310314	regressed_trait	0.0727090583308382	5.19551221067407	0	NA	NA	NA	NA	NA	NA	NA	NA	NA
I_1344447	I	1344447	regressed_trait	0.201516886638589	5.19551221067407	0	NA	NA	NA	NA	NA	NA	NA	NA	NA
I_1367189	I	1367189	regressed_trait	0.367058841880043	5.19551221067407	0	NA	NA	NA	NA	NA	NA	NA	NA	NA
I_1394345	I	1394345	regressed_trait	0.45587169065759	5.19551221067407	0	NA	NA	NA	NA	NA	NA	NA	NA	NA
I_1394373	I	1394373	regressed_trait	0.494191914640674	5.19551221067407	0	NA	NA	NA	NA	NA	NA	NA	NA	NA
I_1403894	I	1403894	regressed_trait	0.311705364652012	5.19551221067407	0	NA	NA	NA	NA	NA	NA	NA	NA	NA
I_1405907	I	1405907	regressed_trait	0.126939483833113	5.19551221067407	0	NA	NA	NA	NA	NA	NA	NA	NA	NA
I_1405923	I	1405923	regressed_trait	0.196917352751083	5.19551221067407	0	NA	NA	NA	NA	NA	NA	NA	NA	NA
I_1415277	I	1415277	regressed_trait	0.558824418790755	5.19551221067407	0	NA	NA	NA	NA	NA	NA	NA	NA	NA
I_1437632	I	1437632	regressed_trait	0.1844723723613	5.19551221067407	0	NA	NA	NA	NA	NA	NA	NA	NA	NA
I_1460888	I	1460888	regressed_trait	0.0408637250617953	5.19551221067407	0	NA	NA	NA	NA	NA	NA	NA	NA	NA
I_1466324	I	1466324	regressed_trait	0.0670925068485505	5.19551221067407	0	NA	NA	NA	NA	NA	NA	NA	NA	NA
I_1466443	I	1466443	regressed_trait	0.0431942464496423	5.19551221067407	0	NA	NA	NA	NA	NA	NA	NA	NA	NA
I_1466449	I	1466449	regressed_trait	0.0431942464496423	5.19551221067407	0	NA	NA	NA	NA	NA	NA	NA	NA	NA
I_1466491	I	1466491	regressed_trait	0.0431942464496423	5.19551221067407	0	NA	NA	NA	NA	NA	NA	NA	NA	NA
I_1467444	I	1467444	regressed_trait	0.0739932793710461	5.19551221067407	0	NA	NA	NA	NA	NA	NA	NA	NA	NA
I_1476551	I	1476551	regressed_trait	0.384716300067811	5.19551221067407	0	NA	NA	NA	NA	NA	NA	NA	NA	NA
I_1476590	I	1476590	regressed_trait	0.384716300067811	5.19551221067407	0	NA	NA	NA	NA	NA	NA	NA	NA	NA
I_1482299	I	1482299	regressed_trait	0.234202825853317	5.19551221067407	0	NA	NA	NA	NA	NA	NA	NA	NA	NA
I_1482408	I	1482408	regressed_trait	0.384716300067811	5.19551221067407	0	NA	NA	NA	NA	NA	NA	NA	NA	NA
I_1482427	I	1482427	regressed_trait	0.384716300067811	5.19551221067407	0	NA	NA	NA	NA	NA	NA	NA	NA	NA
I_1499478	I	1499478	regressed_trait	0.0163985699138611	5.19551221067407	0	NA	NA	NA	NA	NA	NA	NA	NA	NA
I_1503997	I	1503997	regressed_trait	0.0419863975703387	5.19551221067407	0	NA	NA	NA	NA	NA	NA	NA	NA	NA
I_1504008	I	1504008	regressed_trait	0.0584378006277361	5.19551221067407	0	NA	NA	NA	NA	NA	NA	NA	NA	NA
I_1520217	I	1520217	regressed_trait	0.0698949427629318	5.19551221067407	0	NA	NA	NA	NA	NA	NA	NA	NA	NA
I_1523499	I	1523499	regressed_trait	0.0174597539053301	5.19551221067407	0	NA	NA	NA	NA	NA	NA	NA	NA	NA
I_1526127	I	1526127	regressed_trait	0.0252588609560007	5.19551221067407	0	NA	NA	NA	NA	NA	NA	NA	NA	NA
I_1528901	I	1528901	regressed_trait	0.0533167807928901	5.19551221067407	0	NA	NA	NA	NA	NA	NA	NA	NA	NA
I_1528978	I	1528978	regressed_trait	0.116026763061448	5.19551221067407	0	NA	NA	NA	NA	NA	NA	NA	NA	NA
I_1541705	I	1541705	regressed_trait	0.0989032807040057	5.19551221067407	0	NA	NA	NA	NA	NA	NA	NA	NA	NA
I_1541745	I	1541745	regressed_trait	0.0666681037796623	5.19551221067407	0	NA	NA	NA	NA	NA	NA	NA	NA	NA
I_1546751	I	1546751	regressed_trait	0.0290093015989149	5.19551221067407	0	NA	NA	NA	NA	NA	NA	NA	NA	NA
I_1552332	I	1552332	regressed_trait	0.385717940704406	5.19551221067407	0	NA	NA	NA	NA	NA	NA	NA	NA	NA
I_1552384	I	1552384	regressed_trait	0.0817325894155806	5.19551221067407	0	NA	NA	NA	NA	NA	NA	NA	NA	NA
I_1552434	I	1552434	regressed_trait	0.0119082801813619	5.19551221067407	0	NA	NA	NA	NA	NA	NA	NA	NA	NA
I_1555256	I	1555256	regressed_trait	0.0704204944596248	5.19551221067407	0	NA	NA	NA	NA	NA	NA	NA	NA	NA
I_1582134	I	1582134	regressed_trait	0.0439040679881193	5.19551221067407	0	NA	NA	NA	NA	NA	NA	NA	NA	NA
I_1582141	I	1582141	regressed_trait	0.0439040679881193	5.19551221067407	0	NA	NA	NA	NA	NA	NA	NA	NA	NA
I_1582186	I	1582186	regressed_trait	0.023178666924376	5.19551221067407	0	NA	NA	NA	NA	NA	NA	NA	NA	NA
I_1582254	I	1582254	regressed_trait	0.0473406686907251	5.19551221067407	0	NA	NA	NA	NA	NA	NA	NA	NA	NA
I_1586885	I	1586885	regressed_trait	0.270106758985074	5.19551221067407	0	NA	NA	NA	NA	NA	NA	NA	NA	NA
I_1586897	I	1586897	regressed_trait	0.0832462273409016	5.19551221067407	0	NA	NA	NA	NA	NA	NA	NA	NA	NA
I_1586919	I	1586919	regressed_trait	0.0832462273409016	5.19551221067407	0	NA	NA	NA	NA	NA	NA	NA	NA	NA
I_1586928	I	1586928	regressed_trait	0.0832462273409016	5.19551221067407	0	NA	NA	NA	NA	NA	NA	NA	NA	NA
I_1600867	I	1600867	regressed_trait	0.023178666924376	5.19551221067407	0	NA	NA	NA	NA	NA	NA	NA	NA	NA
I_1611051	I	1611051	regressed_trait	0.156578473512816	5.19551221067407	0	NA	NA	NA	NA	NA	NA	NA	NA	NA
I_1626301	I	1626301	regressed_trait	0.0462489999713511	5.19551221067407	0	NA	NA	NA	NA	NA	NA	NA	NA	NA
I_1636767	I	1636767	regressed_trait	0.320416238698337	5.19551221067407	0	NA	NA	NA	NA	NA	NA	NA	NA	NA
I_1649783	I	1649783	regressed_trait	0.527156581268452	5.19551221067407	0	NA	NA	NA	NA	NA	NA	NA	NA	NA
I_1660874	I	1660874	regressed_trait	0.315149642969999	5.19551221067407	0	NA	NA	NA	NA	NA	NA	NA	NA	NA
I_1660978	I	1660978	regressed_trait	0.449694565350964	5.19551221067407	0	NA	NA	NA	NA	NA	NA	NA	NA	NA
I_1667205	I	1667205	regressed_trait	0.315149642969999	5.19551221067407	0	NA	NA	NA	NA	NA	NA	NA	NA	NA
I_1667276	I	1667276	regressed_trait	0.334837348426523	5.19551221067407	0	NA	NA	NA	NA	NA	NA	NA	NA	NA
I_1667280	I	1667280	regressed_trait	0.334837348426523	5.19551221067407	0	NA	NA	NA	NA	NA	NA	NA	NA	NA
I_1667828	I	1667828	regressed_trait	0.315149642969999	5.19551221067407	0	NA	NA	NA	NA	NA	NA	NA	NA	NA
I_1667843	I	1667843	regressed_trait	0.834681493506841	5.19551221067407	0	NA	NA	NA	NA	NA	NA	NA	NA	NA
I_1673060	I	1673060	regressed_trait	0.0204697480066597	5.19551221067407	0	NA	NA	NA	NA	NA	NA	NA	NA	NA
I_1673098	I	1673098	regressed_trait	0.555749199356961	5.19551221067407	0	NA	NA	NA	NA	NA	NA	NA	NA	NA
I_1673141	I	1673141	regressed_trait	0.0892233988622295	5.19551221067407	0	NA	NA	NA	NA	NA	NA	NA	NA	NA
I_1673170	I	1673170	regressed_trait	0.432634822530736	5.19551221067407	0	NA	NA	NA	NA	NA	NA	NA	NA	NA
I_1685429	I	1685429	regressed_trait	0.555749199356961	5.19551221067407	0	NA	NA	NA	NA	NA	NA	NA	NA	NA
I_1691884	I	1691884	regressed_trait	0.145223581222634	5.19551221067407	0	NA	NA	NA	NA	NA	NA	NA	NA	NA
I_1701151	I	1701151	regressed_trait	0.145223581222634	5.19551221067407	0	NA	NA	NA	NA	NA	NA	NA	NA	NA
I_1701964	I	1701964	regressed_trait	0.343583394499496	5.19551221067407	0	NA	NA	NA	NA	NA	NA	NA	NA	NA
I_1702089	I	1702089	regressed_trait	0.486077762291397	5.19551221067407	0	NA	NA	NA	NA	NA	NA	NA	NA	NA
I_1746038	I	1746038	regressed_trait	1.56809247280864	5.19551221067407	0	NA	NA	NA	NA	NA	NA	NA	NA	NA
I_1752618	I	1752618	regressed_trait	0.110278961762467	5.19551221067407	0	NA	NA	NA	NA	NA	NA	NA	NA	NA
I_1754785	I	1754785	regressed_trait	0.199695172621308	5.19551221067407	0	NA	NA	NA	NA	NA	NA	NA	NA	NA
I_1817047	I	1817047	regressed_trait	0.111992282626495	5.19551221067407	0	NA	NA	NA	NA	NA	NA	NA	NA	NA
I_1817141	I	1817141	regressed_trait	0.432187104755619	5.19551221067407	0	NA	NA	NA	NA	NA	NA	NA	NA	NA
I_1829548	I	1829548	regressed_trait	0.084467669908092	5.19551221067407	0	NA	NA	NA	NA	NA	NA	NA	NA	NA
I_1895059	I	1895059	regressed_trait	0.480953737883876	5.19551221067407	0	NA	NA	NA	NA	NA	NA	NA	NA	NA
I_1897531	I	1897531	regressed_trait	0.509296068451957	5.19551221067407	0	NA	NA	NA	NA	NA	NA	NA	NA	NA
I_1908278	I	1908278	regressed_trait	0.218007451549356	5.19551221067407	0	NA	NA	NA	NA	NA	NA	NA	NA	NA
I_1912337	I	1912337	regressed_trait	0.0306573702726617	5.19551221067407	0	NA	NA	NA	NA	NA	NA	NA	NA	NA
I_1916943	I	1916943	regressed_trait	0.195642984328103	5.19551221067407	0	NA	NA	NA	NA	NA	NA	NA	NA	NA
I_1917003	I	1917003	regressed_trait	0.0671913222297589	5.19551221067407	0	NA	NA	NA	NA	NA	NA	NA	NA	NA
I_1917065	I	1917065	regressed_trait	0.0421442682472968	5.19551221067407	0	NA	NA	NA	NA	NA	NA	NA	NA	NA
I_1938956	I	1938956	regressed_trait	0.365193838529358	5.19551221067407	0	NA	NA	NA	NA	NA	NA	NA	NA	NA
I_1939098	I	1939098	regressed_trait	0.215021319021978	5.19551221067407	0	NA	NA	NA	NA	NA	NA	NA	NA	NA
I_1941975	I	1941975	regressed_trait	0.0564543586990188	5.19551221067407	0	NA	NA	NA	NA	NA	NA	NA	NA	NA
I_1942073	I	1942073	regressed_trait	0.0758980800143918	5.19551221067407	0	NA	NA	NA	NA	NA	NA	NA	NA	NA
I_1955368	I	1955368	regressed_trait	0.00678403241552969	5.19551221067407	0	NA	NA	NA	NA	NA	NA	NA	NA	NA
I_1958240	I	1958240	regressed_trait	0.121782740729453	5.19551221067407	0	NA	NA	NA	NA	NA	NA	NA	NA	NA
I_1970078	I	1970078	regressed_trait	0.787717623316012	5.19551221067407	0	NA	NA	NA	NA	NA	NA	NA	NA	NA
I_1981352	I	1981352	regressed_trait	0.558659411290304	5.19551221067407	0	NA	NA	NA	NA	NA	NA	NA	NA	NA
I_1983703	I	1983703	regressed_trait	0.787717623316012	5.19551221067407	0	NA	NA	NA	NA	NA	NA	NA	NA	NA
I_1983758	I	1983758	regressed_trait	0.24452433179533	5.19551221067407	0	NA	NA	NA	NA	NA	NA	NA	NA	NA
I_1985978	I	1985978	regressed_trait	0.511378365473577	5.19551221067407	0	NA	NA	NA	NA	NA	NA	NA	NA	NA
I_1993090	I	1993090	regressed_trait	0.100862972122636	5.19551221067407	0	NA	NA	NA	NA	NA	NA	NA	NA	NA
I_2000754	I	2000754	regressed_trait	0.0345025239509114	5.19551221067407	0	NA	NA	NA	NA	NA	NA	NA	NA	NA
I_2010703	I	2010703	regressed_trait	0.162237759632836	5.19551221067407	0	NA	NA	NA	NA	NA	NA	NA	NA	NA
I_2026365	I	2026365	regressed_trait	0.0526263185587859	5.19551221067407	0	NA	NA	NA	NA	NA	NA	NA	NA	NA
I_2055267	I	2055267	regressed_trait	0.00329235445612598	5.19551221067407	0	NA	NA	NA	NA	NA	NA	NA	NA	NA
I_2055381	I	2055381	regressed_trait	0.105830308222174	5.19551221067407	0	NA	NA	NA	NA	NA	NA	NA	NA	NA
I_2059037	I	2059037	regressed_trait	0.892967387475267	5.19551221067407	0	NA	NA	NA	NA	NA	NA	NA	NA	NA
I_2059181	I	2059181	regressed_trait	0.00329235445612598	5.19551221067407	0	NA	NA	NA	NA	NA	NA	NA	NA	NA
I_2060669	I	2060669	regressed_trait	0.00329235445612598	5.19551221067407	0	NA	NA	NA	NA	NA	NA	NA	NA	NA
I_2060672	I	2060672	regressed_trait	0.2106110693625	5.19551221067407	0	NA	NA	NA	NA	NA	NA	NA	NA	NA
I_2093842	I	2093842	regressed_trait	0.517193130543273	5.19551221067407	0	NA	NA	NA	NA	NA	NA	NA	NA	NA
I_2108720	I	2108720	regressed_trait	0.0535681789264474	5.19551221067407	0	NA	NA	NA	NA	NA	NA	NA	NA	NA
I_2111365	I	2111365	regressed_trait	0.070035261787303	5.19551221067407	0	NA	NA	NA	NA	NA	NA	NA	NA	NA
I_2120010	I	2120010	regressed_trait	0.0535681789264474	5.19551221067407	0	NA	NA	NA	NA	NA	NA	NA	NA	NA
I_2135152	I	2135152	regressed_trait	0.118446241105171	5.19551221067407	0	NA	NA	NA	NA	NA	NA	NA	NA	NA
I_2135155	I	2135155	regressed_trait	0.118446241105171	5.19551221067407	0	NA	NA	NA	NA	NA	NA	NA	NA	NA
I_2135162	I	2135162	regressed_trait	0.118446241105171	5.19551221067407	0	NA	NA	NA	NA	NA	NA	NA	NA	NA
I_2135182	I	2135182	regressed_trait	0.506201237045038	5.19551221067407	0	NA	NA	NA	NA	NA	NA	NA	NA	NA
I_2168372	I	2168372	regressed_trait	0.0535681789264474	5.19551221067407	0	NA	NA	NA	NA	NA	NA	NA	NA	NA
I_2188308	I	2188308	regressed_trait	0.0587092390121614	5.19551221067407	0	NA	NA	NA	NA	NA	NA	NA	NA	NA
I_2202005	I	2202005	regressed_trait	0.0433304416017428	5.19551221067407	0	NA	NA	NA	NA	NA	NA	NA	NA	NA
I_2204415	I	2204415	regressed_trait	0.0555940225225727	5.19551221067407	0	NA	NA	NA	NA	NA	NA	NA	NA	NA
I_2204426	I	2204426	regressed_trait	0.179205493970503	5.19551221067407	0	NA	NA	NA	NA	NA	NA	NA	NA	NA
I_2208084	I	2208084	regressed_trait	0.0567294345791894	5.19551221067407	0	NA	NA	NA	NA	NA	NA	NA	NA	NA
I_2208085	I	2208085	regressed_trait	0.138580823072711	5.19551221067407	0	NA	NA	NA	NA	NA	NA	NA	NA	NA
I_2210114	I	2210114	regressed_trait	0.0567294345791894	5.19551221067407	0	NA	NA	NA	NA	NA	NA	NA	NA	NA
I_2211281	I	2211281	regressed_trait	0.00953750129451426	5.19551221067407	0	NA	NA	NA	NA	NA	NA	NA	NA	NA
I_2211374	I	2211374	regressed_trait	0.0980070312386499	5.19551221067407	0	NA	NA	NA	NA	NA	NA	NA	NA	NA
I_2211439	I	2211439	regressed_trait	0.16624219530438	5.19551221067407	0	NA	NA	NA	NA	NA	NA	NA	NA	NA
I_2237611	I	2237611	regressed_trait	0.0897332801055334	5.19551221067407	0	NA	NA	NA	NA	NA	NA	NA	NA	NA
I_2237629	I	2237629	regressed_trait	0.149220462094305	5.19551221067407	0	NA	NA	NA	NA	NA	NA	NA	NA	NA
I_2237686	I	2237686	regressed_trait	0.308505268129426	5.19551221067407	0	NA	NA	NA	NA	NA	NA	NA	NA	NA
I_2262539	I	2262539	regressed_trait	0.0473702617849882	5.19551221067407	0	NA	NA	NA	NA	NA	NA	NA	NA	NA
I_2268794	I	2268794	regressed_trait	0.384417619135867	5.19551221067407	0	NA	NA	NA	NA	NA	NA	NA	NA	NA
I_2268849	I	2268849	regressed_trait	0.0503775267355425	5.19551221067407	0	NA	NA	NA	NA	NA	NA	NA	NA	NA
I_2287186	I	2287186	regressed_trait	0.122573151523194	5.19551221067407	0	NA	NA	NA	NA	NA	NA	NA	NA	NA
I_2310939	I	2310939	regressed_trait	0.384417619135867	5.19551221067407	0	NA	NA	NA	NA	NA	NA	NA	NA	NA
I_2314953	I	2314953	regressed_trait	0.384606689636646	5.19551221067407	0	NA	NA	NA	NA	NA	NA	NA	NA	NA
I_2315082	I	2315082	regressed_trait	0.277789255694975	5.19551221067407	0	NA	NA	NA	NA	NA	NA	NA	NA	NA
I_2315097	I	2315097	regressed_trait	0.143292736870937	5.19551221067407	0	NA	NA	NA	NA	NA	NA	NA	NA	NA
I_2325916	I	2325916	regressed_trait	0.143292736870937	5.19551221067407	0	NA	NA	NA	NA	NA	NA	NA	NA	NA
I_2334229	I	2334229	regressed_trait	0.246376101538023	5.19551221067407	0	NA	NA	NA	NA	NA	NA	NA	NA	NA
I_2334246	I	2334246	regressed_trait	0.246376101538023	5.19551221067407	0	NA	NA	NA	NA	NA	NA	NA	NA	NA
I_2370581	I	2370581	regressed_trait	0.246376101538023	5.19551221067407	0	NA	NA	NA	NA	NA	NA	NA	NA	NA
I_2370621	I	2370621	regressed_trait	0.246376101538023	5.19551221067407	0	NA	NA	NA	NA	NA	NA	NA	NA	NA
I_2372561	I	2372561	regressed_trait	0.135728670660751	5.19551221067407	0	NA	NA	NA	NA	NA	NA	NA	NA	NA
I_2386041	I	2386041	regressed_trait	0.160264857561073	5.19551221067407	0	NA	NA	NA	NA	NA	NA	NA	NA	NA
I_2388148	I	2388148	regressed_trait	0.384417619135867	5.19551221067407	0	NA	NA	NA	NA	NA	NA	NA	NA	NA
I_2389983	I	2389983	regressed_trait	0.0601520506216279	5.19551221067407	0	NA	NA	NA	NA	NA	NA	NA	NA	NA
I_2390096	I	2390096	regressed_trait	0.153351518533729	5.19551221067407	0	NA	NA	NA	NA	NA	NA	NA	NA	NA
I_2425186	I	2425186	regressed_trait	0.218619768670368	5.19551221067407	0	NA	NA	NA	NA	NA	NA	NA	NA	NA
I_2429938	I	2429938	regressed_trait	0.117763523668722	5.19551221067407	0	NA	NA	NA	NA	NA	NA	NA	NA	NA
I_2435754	I	2435754	regressed_trait	0.384417619135867	5.19551221067407	0	NA	NA	NA	NA	NA	NA	NA	NA	NA
I_2435757	I	2435757	regressed_trait	0.384417619135867	5.19551221067407	0	NA	NA	NA	NA	NA	NA	NA	NA	NA
I_2443437	I	2443437	regressed_trait	0.0636682717729025	5.19551221067407	0	NA	NA	NA	NA	NA	NA	NA	NA	NA
I_2443609	I	2443609	regressed_trait	0.135314774125134	5.19551221067407	0	NA	NA	NA	NA	NA	NA	NA	NA	NA
I_2446743	I	2446743	regressed_trait	0.013078724136966	5.19551221067407	0	NA	NA	NA	NA	NA	NA	NA	NA	NA
I_2452094	I	2452094	regressed_trait	0.013078724136966	5.19551221067407	0	NA	NA	NA	NA	NA	NA	NA	NA	NA
I_2454924	I	2454924	regressed_trait	0.180135324164477	5.19551221067407	0	NA	NA	NA	NA	NA	NA	NA	NA	NA
I_2488067	I	2488067	regressed_trait	0.336797489497495	5.19551221067407	0	NA	NA	NA	NA	NA	NA	NA	NA	NA
I_2502497	I	2502497	regressed_trait	0.101666645619784	5.19551221067407	0	NA	NA	NA	NA	NA	NA	NA	NA	NA
I_2504854	I	2504854	regressed_trait	1.31631053444268	5.19551221067407	0	NA	NA	NA	NA	NA	NA	NA	NA	NA
I_2525219	I	2525219	regressed_trait	0.00785775380007998	5.19551221067407	0	NA	NA	NA	NA	NA	NA	NA	NA	NA
I_2525261	I	2525261	regressed_trait	0.532694166404209	5.19551221067407	0	NA	NA	NA	NA	NA	NA	NA	NA	NA
I_2525302	I	2525302	regressed_trait	0.393845283801128	5.19551221067407	0	NA	NA	NA	NA	NA	NA	NA	NA	NA
I_2530227	I	2530227	regressed_trait	0.330982483317805	5.19551221067407	0	NA	NA	NA	NA	NA	NA	NA	NA	NA
I_2535580	I	2535580	regressed_trait	0.36279848602202	5.19551221067407	0	NA	NA	NA	NA	NA	NA	NA	NA	NA
I_2535596	I	2535596	regressed_trait	0.36465247672912	5.19551221067407	0	NA	NA	NA	NA	NA	NA	NA	NA	NA
I_2541513	I	2541513	regressed_trait	0.36279848602202	5.19551221067407	0	NA	NA	NA	NA	NA	NA	NA	NA	NA
I_2541564	I	2541564	regressed_trait	0.328789206898186	5.19551221067407	0	NA	NA	NA	NA	NA	NA	NA	NA	NA
I_2541576	I	2541576	regressed_trait	0.328789206898186	5.19551221067407	0	NA	NA	NA	NA	NA	NA	NA	NA	NA
I_2549755	I	2549755	regressed_trait	0.140027824360222	5.19551221067407	0	NA	NA	NA	NA	NA	NA	NA	NA	NA
I_2549779	I	2549779	regressed_trait	0.373173305258896	5.19551221067407	0	NA	NA	NA	NA	NA	NA	NA	NA	NA
I_2552681	I	2552681	regressed_trait	0.36279848602202	5.19551221067407	0	NA	NA	NA	NA	NA	NA	NA	NA	NA
I_2552796	I	2552796	regressed_trait	0.36279848602202	5.19551221067407	0	NA	NA	NA	NA	NA	NA	NA	NA	NA
I_2553123	I	2553123	regressed_trait	0.0508028909137217	5.19551221067407	0	NA	NA	NA	NA	NA	NA	NA	NA	NA
I_2555196	I	2555196	regressed_trait	0.36279848602202	5.19551221067407	0	NA	NA	NA	NA	NA	NA	NA	NA	NA
I_2566202	I	2566202	regressed_trait	0.342619106551692	5.19551221067407	0	NA	NA	NA	NA	NA	NA	NA	NA	NA
I_2566342	I	2566342	regressed_trait	0.36279848602202	5.19551221067407	0	NA	NA	NA	NA	NA	NA	NA	NA	NA
I_2567529	I	2567529	regressed_trait	0.0653006354339234	5.19551221067407	0	NA	NA	NA	NA	NA	NA	NA	NA	NA
I_2568131	I	2568131	regressed_trait	0.398253284154692	5.19551221067407	0	NA	NA	NA	NA	NA	NA	NA	NA	NA
I_2570733	I	2570733	regressed_trait	0.103587674648515	5.19551221067407	0	NA	NA	NA	NA	NA	NA	NA	NA	NA
I_2570795	I	2570795	regressed_trait	0.10618700876607	5.19551221067407	0	NA	NA	NA	NA	NA	NA	NA	NA	NA
I_2585369	I	2585369	regressed_trait	0.100852410972589	5.19551221067407	0	NA	NA	NA	NA	NA	NA	NA	NA	NA
I_2593816	I	2593816	regressed_trait	0.301215296659353	5.19551221067407	0	NA	NA	NA	NA	NA	NA	NA	NA	NA
I_2593939	I	2593939	regressed_trait	0.376415688175393	5.19551221067407	0	NA	NA	NA	NA	NA	NA	NA	NA	NA
I_2594098	I	2594098	regressed_trait	0.459324712914838	5.19551221067407	0	NA	NA	NA	NA	NA	NA	NA	NA	NA
I_2623431	I	2623431	regressed_trait	0.134256730553696	5.19551221067407	0	NA	NA	NA	NA	NA	NA	NA	NA	NA
I_2624069	I	2624069	regressed_trait	0.142958579843525	5.19551221067407	0	NA	NA	NA	NA	NA	NA	NA	NA	NA
I_2632546	I	2632546	regressed_trait	0.222834128559263	5.19551221067407	0	NA	NA	NA	NA	NA	NA	NA	NA	NA
I_2632557	I	2632557	regressed_trait	0.134256730553696	5.19551221067407	0	NA	NA	NA	NA	NA	NA	NA	NA	NA
I_2643819	I	2643819	regressed_trait	0.268739702369293	5.19551221067407	0	NA	NA	NA	NA	NA	NA	NA	NA	NA
I_2643830	I	2643830	regressed_trait	0.134256730553696	5.19551221067407	0	NA	NA	NA	NA	NA	NA	NA	NA	NA
I_2648633	I	2648633	regressed_trait	0.142958579843525	5.19551221067407	0	NA	NA	NA	NA	NA	NA	NA	NA	NA
I_2657917	I	2657917	regressed_trait	0.228598437799631	5.19551221067407	0	NA	NA	NA	NA	NA	NA	NA	NA	NA
I_2667837	I	2667837	regressed_trait	0.237504653382753	5.19551221067407	0	NA	NA	NA	NA	NA	NA	NA	NA	NA
I_2685857	I	2685857	regressed_trait	0.289351619832336	5.19551221067407	0	NA	NA	NA	NA	NA	NA	NA	NA	NA
I_2685874	I	2685874	regressed_trait	0.0208505400259291	5.19551221067407	0	NA	NA	NA	NA	NA	NA	NA	NA	NA
I_2696465	I	2696465	regressed_trait	0.00785775380007998	5.19551221067407	0	NA	NA	NA	NA	NA	NA	NA	NA	NA
I_2706513	I	2706513	regressed_trait	0.143227324840574	5.19551221067407	0	NA	NA	NA	NA	NA	NA	NA	NA	NA
I_2719805	I	2719805	regressed_trait	0.100001830934297	5.19551221067407	0	NA	NA	NA	NA	NA	NA	NA	NA	NA
I_2725644	I	2725644	regressed_trait	0.0859999104225339	5.19551221067407	0	NA	NA	NA	NA	NA	NA	NA	NA	NA
I_2775524	I	2775524	regressed_trait	0.0970660754748563	5.19551221067407	0	NA	NA	NA	NA	NA	NA	NA	NA	NA
I_2789626	I	2789626	regressed_trait	0.507924443660149	5.19551221067407	0	NA	NA	NA	NA	NA	NA	NA	NA	NA
I_2789739	I	2789739	regressed_trait	0.00717247074057685	5.19551221067407	0	NA	NA	NA	NA	NA	NA	NA	NA	NA
I_2798340	I	2798340	regressed_trait	0.872987221225183	5.19551221067407	0	NA	NA	NA	NA	NA	NA	NA	NA	NA
I_2813050	I	2813050	regressed_trait	0.204366170720586	5.19551221067407	0	NA	NA	NA	NA	NA	NA	NA	NA	NA
I_2826351	I	2826351	regressed_trait	0.658063857529992	5.19551221067407	0	NA	NA	NA	NA	NA	NA	NA	NA	NA
I_2831017	I	2831017	regressed_trait	0.0569431917008668	5.19551221067407	0	NA	NA	NA	NA	NA	NA	NA	NA	NA
I_2831057	I	2831057	regressed_trait	0.490346943591671	5.19551221067407	0	NA	NA	NA	NA	NA	NA	NA	NA	NA
I_2846149	I	2846149	regressed_trait	0.621857114683948	5.19551221067407	0	NA	NA	NA	NA	NA	NA	NA	NA	NA
I_2850565	I	2850565	regressed_trait	0.406261204245298	5.19551221067407	0	NA	NA	NA	NA	NA	NA	NA	NA	NA
I_2850584	I	2850584	regressed_trait	0.413376566264611	5.19551221067407	0	NA	NA	NA	NA	NA	NA	NA	NA	NA
I_2881104	I	2881104	regressed_trait	0.638869204323157	5.19551221067407	0	NA	NA	NA	NA	NA	NA	NA	NA	NA
I_2881116	I	2881116	regressed_trait	0.890978384350952	5.19551221067407	0	NA	NA	NA	NA	NA	NA	NA	NA	NA
I_2883945	I	2883945	regressed_trait	0.532181911739791	5.19551221067407	0	NA	NA	NA	NA	NA	NA	NA	NA	NA
I_2898413	I	2898413	regressed_trait	0.000418203458668082	5.19551221067407	0	NA	NA	NA	NA	NA	NA	NA	NA	NA
I_2912797	I	2912797	regressed_trait	0.395239661585667	5.19551221067407	0	NA	NA	NA	NA	NA	NA	NA	NA	NA
I_2920304	I	2920304	regressed_trait	0.03954538297519	5.19551221067407	0	NA	NA	NA	NA	NA	NA	NA	NA	NA
I_2920306	I	2920306	regressed_trait	0.468420740258155	5.19551221067407	0	NA	NA	NA	NA	NA	NA	NA	NA	NA
I_2921239	I	2921239	regressed_trait	0.182636588711476	5.19551221067407	0	NA	NA	NA	NA	NA	NA	NA	NA	NA
I_2921444	I	2921444	regressed_trait	0.396178892864899	5.19551221067407	0	NA	NA	NA	NA	NA	NA	NA	NA	NA
I_2949987	I	2949987	regressed_trait	0.1414035314627	5.19551221067407	0	NA	NA	NA	NA	NA	NA	NA	NA	NA
I_2953051	I	2953051	regressed_trait	0.31750814123657	5.19551221067407	0	NA	NA	NA	NA	NA	NA	NA	NA	NA
I_2954098	I	2954098	regressed_trait	0.161206667718005	5.19551221067407	0	NA	NA	NA	NA	NA	NA	NA	NA	NA
I_2980179	I	2980179	regressed_trait	0.481631816738113	5.19551221067407	0	NA	NA	NA	NA	NA	NA	NA	NA	NA
I_2982040	I	2982040	regressed_trait	0.667740247152587	5.19551221067407	0	NA	NA	NA	NA	NA	NA	NA	NA	NA
I_2986375	I	2986375	regressed_trait	0.127945231408541	5.19551221067407	0	NA	NA	NA	NA	NA	NA	NA	NA	NA
I_2994234	I	2994234	regressed_trait	0.210183871015651	5.19551221067407	0	NA	NA	NA	NA	NA	NA	NA	NA	NA
I_2994273	I	2994273	regressed_trait	0.302017553023615	5.19551221067407	0	NA	NA	NA	NA	NA	NA	NA	NA	NA
I_2996324	I	2996324	regressed_trait	0.528262594358548	5.19551221067407	0	NA	NA	NA	NA	NA	NA	NA	NA	NA
I_2996341	I	2996341	regressed_trait	0.210183871015651	5.19551221067407	0	NA	NA	NA	NA	NA	NA	NA	NA	NA
I_2996400	I	2996400	regressed_trait	0.342030963810696	5.19551221067407	0	NA	NA	NA	NA	NA	NA	NA	NA	NA
I_2999522	I	2999522	regressed_trait	0.125306033907753	5.19551221067407	0	NA	NA	NA	NA	NA	NA	NA	NA	NA
I_2999876	I	2999876	regressed_trait	0.142650764069735	5.19551221067407	0	NA	NA	NA	NA	NA	NA	NA	NA	NA
I_3012574	I	3012574	regressed_trait	0.231840367752018	5.19551221067407	0	NA	NA	NA	NA	NA	NA	NA	NA	NA
I_3012653	I	3012653	regressed_trait	0.306801758580945	5.19551221067407	0	NA	NA	NA	NA	NA	NA	NA	NA	NA
I_3023651	I	3023651	regressed_trait	0.839322312001334	5.19551221067407	0	NA	NA	NA	NA	NA	NA	NA	NA	NA
I_3031428	I	3031428	regressed_trait	0.0500665032918621	5.19551221067407	0	NA	NA	NA	NA	NA	NA	NA	NA	NA
I_3035427	I	3035427	regressed_trait	0.771871957787979	5.19551221067407	0	NA	NA	NA	NA	NA	NA	NA	NA	NA
I_3039809	I	3039809	regressed_trait	0.114390599237871	5.19551221067407	0	NA	NA	NA	NA	NA	NA	NA	NA	NA
I_3039817	I	3039817	regressed_trait	0.6920454439359	5.19551221067407	0	NA	NA	NA	NA	NA	NA	NA	NA	NA
I_3040329	I	3040329	regressed_trait	0.00921926381122476	5.19551221067407	0	NA	NA	NA	NA	NA	NA	NA	NA	NA
I_3051257	I	3051257	regressed_trait	0.0938178450066545	5.19551221067407	0	NA	NA	NA	NA	NA	NA	NA	NA	NA
I_3055288	I	3055288	regressed_trait	0.342966192288421	5.19551221067407	0	NA	NA	NA	NA	NA	NA	NA	NA	NA
I_3055353	I	3055353	regressed_trait	0.243785391208641	5.19551221067407	0	NA	NA	NA	NA	NA	NA	NA	NA	NA
I_3058678	I	3058678	regressed_trait	0.506582752880621	5.19551221067407	0	NA	NA	NA	NA	NA	NA	NA	NA	NA
I_3076327	I	3076327	regressed_trait	0.590823493206109	5.19551221067407	0	NA	NA	NA	NA	NA	NA	NA	NA	NA
I_3076392	I	3076392	regressed_trait	0.590823493206109	5.19551221067407	0	NA	NA	NA	NA	NA	NA	NA	NA	NA
I_3085136	I	3085136	regressed_trait	0.0272254681368286	5.19551221067407	0	NA	NA	NA	NA	NA	NA	NA	NA	NA
I_3090527	I	3090527	regressed_trait	0.0929316995278897	5.19551221067407	0	NA	NA	NA	NA	NA	NA	NA	NA	NA
I_3090632	I	3090632	regressed_trait	0.0447084365078258	5.19551221067407	0	NA	NA	NA	NA	NA	NA	NA	NA	NA
I_3091628	I	3091628	regressed_trait	0.310263767394168	5.19551221067407	0	NA	NA	NA	NA	NA	NA	NA	NA	NA
I_3092773	I	3092773	regressed_trait	0.362938337371597	5.19551221067407	0	NA	NA	NA	NA	NA	NA	NA	NA	NA
I_3095947	I	3095947	regressed_trait	0.113719807565322	5.19551221067407	0	NA	NA	NA	NA	NA	NA	NA	NA	NA
I_3103176	I	3103176	regressed_trait	0.124641139543764	5.19551221067407	0	NA	NA	NA	NA	NA	NA	NA	NA	NA
I_3105363	I	3105363	regressed_trait	0.221071907299925	5.19551221067407	0	NA	NA	NA	NA	NA	NA	NA	NA	NA
I_3105434	I	3105434	regressed_trait	0.585612155127062	5.19551221067407	0	NA	NA	NA	NA	NA	NA	NA	NA	NA
I_3106074	I	3106074	regressed_trait	0.433564547506215	5.19551221067407	0	NA	NA	NA	NA	NA	NA	NA	NA	NA
I_3107585	I	3107585	regressed_trait	0.341485739757855	5.19551221067407	0	NA	NA	NA	NA	NA	NA	NA	NA	NA
I_3127675	I	3127675	regressed_trait	0.302922921610875	5.19551221067407	0	NA	NA	NA	NA	NA	NA	NA	NA	NA
I_3130131	I	3130131	regressed_trait	0.118380214333794	5.19551221067407	0	NA	NA	NA	NA	NA	NA	NA	NA	NA
I_3145817	I	3145817	regressed_trait	0.33204414230234	5.19551221067407	0	NA	NA	NA	NA	NA	NA	NA	NA	NA
I_3151938	I	3151938	regressed_trait	0.202734069551852	5.19551221067407	0	NA	NA	NA	NA	NA	NA	NA	NA	NA
I_3151939	I	3151939	regressed_trait	0.202734069551852	5.19551221067407	0	NA	NA	NA	NA	NA	NA	NA	NA	NA
I_3152543	I	3152543	regressed_trait	0.340618804630847	5.19551221067407	0	NA	NA	NA	NA	NA	NA	NA	NA	NA
I_3153131	I	3153131	regressed_trait	0.202734069551852	5.19551221067407	0	NA	NA	NA	NA	NA	NA	NA	NA	NA
I_3176074	I	3176074	regressed_trait	0.448104361623023	5.19551221067407	0	NA	NA	NA	NA	NA	NA	NA	NA	NA
I_3179639	I	3179639	regressed_trait	0.604945290157247	5.19551221067407	0	NA	NA	NA	NA	NA	NA	NA	NA	NA
I_3183879	I	3183879	regressed_trait	0.130937254422875	5.19551221067407	0	NA	NA	NA	NA	NA	NA	NA	NA	NA
I_3186087	I	3186087	regressed_trait	0.502058200061294	5.19551221067407	0	NA	NA	NA	NA	NA	NA	NA	NA	NA
I_3198471	I	3198471	regressed_trait	0.623478457805561	5.19551221067407	0	NA	NA	NA	NA	NA	NA	NA	NA	NA
I_3224881	I	3224881	regressed_trait	0.0558423738765075	5.19551221067407	0	NA	NA	NA	NA	NA	NA	NA	NA	NA
I_3235022	I	3235022	regressed_trait	0.131746170458147	5.19551221067407	0	NA	NA	NA	NA	NA	NA	NA	NA	NA
I_3245575	I	3245575	regressed_trait	0.0530540566410704	5.19551221067407	0	NA	NA	NA	NA	NA	NA	NA	NA	NA
I_3260955	I	3260955	regressed_trait	0.284085585565869	5.19551221067407	0	NA	NA	NA	NA	NA	NA	NA	NA	NA
I_3260998	I	3260998	regressed_trait	0.277893091368445	5.19551221067407	0	NA	NA	NA	NA	NA	NA	NA	NA	NA
I_3261163	I	3261163	regressed_trait	0.113594954396851	5.19551221067407	0	NA	NA	NA	NA	NA	NA	NA	NA	NA
I_3262101	I	3262101	regressed_trait	0.904337724077401	5.19551221067407	0	NA	NA	NA	NA	NA	NA	NA	NA	NA
I_3269777	I	3269777	regressed_trait	0.0705115834419867	5.19551221067407	0	NA	NA	NA	NA	NA	NA	NA	NA	NA
I_3278394	I	3278394	regressed_trait	0.151368232953045	5.19551221067407	0	NA	NA	NA	NA	NA	NA	NA	NA	NA
I_3298162	I	3298162	regressed_trait	0.0783658151857802	5.19551221067407	0	NA	NA	NA	NA	NA	NA	NA	NA	NA
I_3304731	I	3304731	regressed_trait	0.263814004821882	5.19551221067407	0	NA	NA	NA	NA	NA	NA	NA	NA	NA
I_3309621	I	3309621	regressed_trait	0.174336825283553	5.19551221067407	0	NA	NA	NA	NA	NA	NA	NA	NA	NA
I_3309647	I	3309647	regressed_trait	0.508869713199002	5.19551221067407	0	NA	NA	NA	NA	NA	NA	NA	NA	NA
I_3331252	I	3331252	regressed_trait	0.121292378549222	5.19551221067407	0	NA	NA	NA	NA	NA	NA	NA	NA	NA
I_3331358	I	3331358	regressed_trait	0.27585208447124	5.19551221067407	0	NA	NA	NA	NA	NA	NA	NA	NA	NA
I_3343798	I	3343798	regressed_trait	0.407080447812725	5.19551221067407	0	NA	NA	NA	NA	NA	NA	NA	NA	NA
I_3343799	I	3343799	regressed_trait	0.407080447812725	5.19551221067407	0	NA	NA	NA	NA	NA	NA	NA	NA	NA
I_3352374	I	3352374	regressed_trait	0.480413546838455	5.19551221067407	0	NA	NA	NA	NA	NA	NA	NA	NA	NA
I_3352455	I	3352455	regressed_trait	0.422236960619632	5.19551221067407	0	NA	NA	NA	NA	NA	NA	NA	NA	NA
I_3362388	I	3362388	regressed_trait	0.459125474449342	5.19551221067407	0	NA	NA	NA	NA	NA	NA	NA	NA	NA
I_3367602	I	3367602	regressed_trait	0.377857020548917	5.19551221067407	0	NA	NA	NA	NA	NA	NA	NA	NA	NA
I_3380639	I	3380639	regressed_trait	0.762053178044754	5.19551221067407	0	NA	NA	NA	NA	NA	NA	NA	NA	NA
I_3382206	I	3382206	regressed_trait	0.27573534917022	5.19551221067407	0	NA	NA	NA	NA	NA	NA	NA	NA	NA
I_3382243	I	3382243	regressed_trait	0.343138363851253	5.19551221067407	0	NA	NA	NA	NA	NA	NA	NA	NA	NA
I_3387258	I	3387258	regressed_trait	0.864447871775212	5.19551221067407	0	NA	NA	NA	NA	NA	NA	NA	NA	NA
I_3388915	I	3388915	regressed_trait	0.311825586973647	5.19551221067407	0	NA	NA	NA	NA	NA	NA	NA	NA	NA
I_3402502	I	3402502	regressed_trait	0.126830493855464	5.19551221067407	0	NA	NA	NA	NA	NA	NA	NA	NA	NA
I_3402613	I	3402613	regressed_trait	0.124717417869208	5.19551221067407	0	NA	NA	NA	NA	NA	NA	NA	NA	NA
I_3402616	I	3402616	regressed_trait	0.124717417869208	5.19551221067407	0	NA	NA	NA	NA	NA	NA	NA	NA	NA
I_3409388	I	3409388	regressed_trait	0.324900892873313	5.19551221067407	0	NA	NA	NA	NA	NA	NA	NA	NA	NA
I_3409499	I	3409499	regressed_trait	0.716409698693847	5.19551221067407	0	NA	NA	NA	NA	NA	NA	NA	NA	NA
I_3414273	I	3414273	regressed_trait	0.0681855185191135	5.19551221067407	0	NA	NA	NA	NA	NA	NA	NA	NA	NA
I_3423262	I	3423262	regressed_trait	0.29265903009338	5.19551221067407	0	NA	NA	NA	NA	NA	NA	NA	NA	NA
I_3423283	I	3423283	regressed_trait	0.103850656957421	5.19551221067407	0	NA	NA	NA	NA	NA	NA	NA	NA	NA
I_3423319	I	3423319	regressed_trait	0.29265903009338	5.19551221067407	0	NA	NA	NA	NA	NA	NA	NA	NA	NA
I_3437593	I	3437593	regressed_trait	0.0985095476361589	5.19551221067407	0	NA	NA	NA	NA	NA	NA	NA	NA	NA
I_3437647	I	3437647	regressed_trait	0.0296390732274589	5.19551221067407	0	NA	NA	NA	NA	NA	NA	NA	NA	NA
I_3439419	I	3439419	regressed_trait	0.264336663520557	5.19551221067407	0	NA	NA	NA	NA	NA	NA	NA	NA	NA
I_3449248	I	3449248	regressed_trait	0.264336663520557	5.19551221067407	0	NA	NA	NA	NA	NA	NA	NA	NA	NA
I_3476078	I	3476078	regressed_trait	0.16206971880224	5.19551221067407	0	NA	NA	NA	NA	NA	NA	NA	NA	NA
I_3489629	I	3489629	regressed_trait	0.0335569819458003	5.19551221067407	0	NA	NA	NA	NA	NA	NA	NA	NA	NA
I_3516089	I	3516089	regressed_trait	0.16206971880224	5.19551221067407	0	NA	NA	NA	NA	NA	NA	NA	NA	NA
I_3528544	I	3528544	regressed_trait	0.264336663520557	5.19551221067407	0	NA	NA	NA	NA	NA	NA	NA	NA	NA
I_3539818	I	3539818	regressed_trait	0.41002575349066	5.19551221067407	0	NA	NA	NA	NA	NA	NA	NA	NA	NA
I_3539920	I	3539920	regressed_trait	0.549645073088089	5.19551221067407	0	NA	NA	NA	NA	NA	NA	NA	NA	NA
I_3544392	I	3544392	regressed_trait	0.300273309457942	5.19551221067407	0	NA	NA	NA	NA	NA	NA	NA	NA	NA
I_3544442	I	3544442	regressed_trait	0.476097412344735	5.19551221067407	0	NA	NA	NA	NA	NA	NA	NA	NA	NA
I_3558263	I	3558263	regressed_trait	0.238786202558329	5.19551221067407	0	NA	NA	NA	NA	NA	NA	NA	NA	NA
I_3573372	I	3573372	regressed_trait	0.0618389121276073	5.19551221067407	0	NA	NA	NA	NA	NA	NA	NA	NA	NA
I_3573465	I	3573465	regressed_trait	0.264336663520557	5.19551221067407	0	NA	NA	NA	NA	NA	NA	NA	NA	NA
I_3611923	I	3611923	regressed_trait	0.668796501991325	5.19551221067407	0	NA	NA	NA	NA	NA	NA	NA	NA	NA
I_3662813	I	3662813	regressed_trait	0.714999692203223	5.19551221067407	0	NA	NA	NA	NA	NA	NA	NA	NA	NA
I_3669054	I	3669054	regressed_trait	0.14348334064621	5.19551221067407	0	NA	NA	NA	NA	NA	NA	NA	NA	NA
I_3680418	I	3680418	regressed_trait	0.477501166034169	5.19551221067407	0	NA	NA	NA	NA	NA	NA	NA	NA	NA
I_3699228	I	3699228	regressed_trait	0.264336663520557	5.19551221067407	0	NA	NA	NA	NA	NA	NA	NA	NA	NA
I_3740869	I	3740869	regressed_trait	1.45993422229305	5.19551221067407	0	NA	NA	NA	NA	NA	NA	NA	NA	NA
I_3777787	I	3777787	regressed_trait	0.264336663520557	5.19551221067407	0	NA	NA	NA	NA	NA	NA	NA	NA	NA
I_3785956	I	3785956	regressed_trait	0.264336663520557	5.19551221067407	0	NA	NA	NA	NA	NA	NA	NA	NA	NA
I_3804429	I	3804429	regressed_trait	1.04341608678712	5.19551221067407	0	NA	NA	NA	NA	NA	NA	NA	NA	NA
I_3811502	I	3811502	regressed_trait	0.264336663520557	5.19551221067407	0	NA	NA	NA	NA	NA	NA	NA	NA	NA
I_3823799	I	3823799	regressed_trait	0.927275626043443	5.19551221067407	0	NA	NA	NA	NA	NA	NA	NA	NA	NA
I_3839727	I	3839727	regressed_trait	1.17076884054229	5.19551221067407	0	NA	NA	NA	NA	NA	NA	NA	NA	NA
I_3846735	I	3846735	regressed_trait	0.902401325500078	5.19551221067407	0	NA	NA	NA	NA	NA	NA	NA	NA	NA
I_3882216	I	3882216	regressed_trait	0.14348334064621	5.19551221067407	0	NA	NA	NA	NA	NA	NA	NA	NA	NA
I_3943673	I	3943673	regressed_trait	0.743240930381201	5.19551221067407	0	NA	NA	NA	NA	NA	NA	NA	NA	NA
I_3992867	I	3992867	regressed_trait	0.743240930381201	5.19551221067407	0	NA	NA	NA	NA	NA	NA	NA	NA	NA
I_4022758	I	4022758	regressed_trait	0.743240930381201	5.19551221067407	0	NA	NA	NA	NA	NA	NA	NA	NA	NA
I_4052751	I	4052751	regressed_trait	0.264336663520557	5.19551221067407	0	NA	NA	NA	NA	NA	NA	NA	NA	NA
I_4057849	I	4057849	regressed_trait	0.743240930381201	5.19551221067407	0	NA	NA	NA	NA	NA	NA	NA	NA	NA
I_4067567	I	4067567	regressed_trait	0.743240930381201	5.19551221067407	0	NA	NA	NA	NA	NA	NA	NA	NA	NA
I_4083512	I	4083512	regressed_trait	1.12676086676442	5.19551221067407	0	NA	NA	NA	NA	NA	NA	NA	NA	NA
I_4097643	I	4097643	regressed_trait	1.00673683057913	5.19551221067407	0	NA	NA	NA	NA	NA	NA	NA	NA	NA
I_4105230	I	4105230	regressed_trait	0.743240930381201	5.19551221067407	0	NA	NA	NA	NA	NA	NA	NA	NA	NA
I_4114204	I	4114204	regressed_trait	0.743240930381201	5.19551221067407	0	NA	NA	NA	NA	NA	NA	NA	NA	NA
I_4126984	I	4126984	regressed_trait	0.902401325500078	5.19551221067407	0	NA	NA	NA	NA	NA	NA	NA	NA	NA
I_4153849	I	4153849	regressed_trait	0.613447145302105	5.19551221067407	0	NA	NA	NA	NA	NA	NA	NA	NA	NA
I_4198652	I	4198652	regressed_trait	0.71593624449538	5.19551221067407	0	NA	NA	NA	NA	NA	NA	NA	NA	NA
I_4205843	I	4205843	regressed_trait	0.7693961542619	5.19551221067407	0	NA	NA	NA	NA	NA	NA	NA	NA	NA
I_4210722	I	4210722	regressed_trait	0.264336663520557	5.19551221067407	0	NA	NA	NA	NA	NA	NA	NA	NA	NA
I_4221144	I	4221144	regressed_trait	0.567281519244536	5.19551221067407	0	NA	NA	NA	NA	NA	NA	NA	NA	NA
I_4229011	I	4229011	regressed_trait	0.7693961542619	5.19551221067407	0	NA	NA	NA	NA	NA	NA	NA	NA	NA
I_4229116	I	4229116	regressed_trait	0.7693961542619	5.19551221067407	0	NA	NA	NA	NA	NA	NA	NA	NA	NA
I_4233651	I	4233651	regressed_trait	0.745874303117244	5.19551221067407	0	NA	NA	NA	NA	NA	NA	NA	NA	NA
I_4326017	I	4326017	regressed_trait	0.113365244938604	5.19551221067407	0	NA	NA	NA	NA	NA	NA	NA	NA	NA
I_4331148	I	4331148	regressed_trait	0.948711775207189	5.19551221067407	0	NA	NA	NA	NA	NA	NA	NA	NA	NA
I_4382830	I	4382830	regressed_trait	0.246211104545149	5.19551221067407	0	NA	NA	NA	NA	NA	NA	NA	NA	NA
I_4405609	I	4405609	regressed_trait	0.622254515426883	5.19551221067407	0	NA	NA	NA	NA	NA	NA	NA	NA	NA
I_4422481	I	4422481	regressed_trait	1.28691237294828	5.19551221067407	0	NA	NA	NA	NA	NA	NA	NA	NA	NA
I_4436184	I	4436184	regressed_trait	1.28691237294828	5.19551221067407	0	NA	NA	NA	NA	NA	NA	NA	NA	NA
I_4436194	I	4436194	regressed_trait	1.28691237294828	5.19551221067407	0	NA	NA	NA	NA	NA	NA	NA	NA	NA
I_4453643	I	4453643	regressed_trait	0.584172428803279	5.19551221067407	0	NA	NA	NA	NA	NA	NA	NA	NA	NA
I_4461030	I	4461030	regressed_trait	1.28691237294828	5.19551221067407	0	NA	NA	NA	NA	NA	NA	NA	NA	NA
I_4510019	I	4510019	regressed_trait	0.953285548387191	5.19551221067407	0	NA	NA	NA	NA	NA	NA	NA	NA	NA
I_4521703	I	4521703	regressed_trait	1.52050433574554	5.19551221067407	0	NA	NA	NA	NA	NA	NA	NA	NA	NA
I_4588009	I	4588009	regressed_trait	0.820927989108488	5.19551221067407	0	NA	NA	NA	NA	NA	NA	NA	NA	NA
I_4654370	I	4654370	regressed_trait	1.22635943685866	5.19551221067407	0	NA	NA	NA	NA	NA	NA	NA	NA	NA
I_4668159	I	4668159	regressed_trait	1.90338483626178	5.19551221067407	0	NA	NA	NA	NA	NA	NA	NA	NA	NA
I_4751106	I	4751106	regressed_trait	0.438871927431098	5.19551221067407	0	NA	NA	NA	NA	NA	NA	NA	NA	NA
I_4919435	I	4919435	regressed_trait	0.630170577469709	5.19551221067407	0	NA	NA	NA	NA	NA	NA	NA	NA	NA
I_4975889	I	4975889	regressed_trait	0.823009593216717	5.19551221067407	0	NA	NA	NA	NA	NA	NA	NA	NA	NA
I_4980324	I	4980324	regressed_trait	0.0845559439286549	5.19551221067407	0	NA	NA	NA	NA	NA	NA	NA	NA	NA
I_5117745	I	5117745	regressed_trait	0.630170577469709	5.19551221067407	0	NA	NA	NA	NA	NA	NA	NA	NA	NA
I_5147900	I	5147900	regressed_trait	0.306256649341588	5.19551221067407	0	NA	NA	NA	NA	NA	NA	NA	NA	NA
I_5445203	I	5445203	regressed_trait	0.833976850927473	5.19551221067407	0	NA	NA	NA	NA	NA	NA	NA	NA	NA
I_5523711	I	5523711	regressed_trait	0.665332376773446	5.19551221067407	0	NA	NA	NA	NA	NA	NA	NA	NA	NA
I_5546220	I	5546220	regressed_trait	0.701730966845001	5.19551221067407	0	NA	NA	NA	NA	NA	NA	NA	NA	NA
I_5552023	I	5552023	regressed_trait	0.701730966845001	5.19551221067407	0	NA	NA	NA	NA	NA	NA	NA	NA	NA
I_5700069	I	5700069	regressed_trait	0.701730966845001	5.19551221067407	0	NA	NA	NA	NA	NA	NA	NA	NA	NA
I_5737040	I	5737040	regressed_trait	0.701730966845001	5.19551221067407	0	NA	NA	NA	NA	NA	NA	NA	NA	NA
I_5745704	I	5745704	regressed_trait	1.33993936232327	5.19551221067407	0	NA	NA	NA	NA	NA	NA	NA	NA	NA
I_5772983	I	5772983	regressed_trait	1.10106529215349	5.19551221067407	0	NA	NA	NA	NA	NA	NA	NA	NA	NA
I_5773523	I	5773523	regressed_trait	1.23588290046851	5.19551221067407	0	NA	NA	NA	NA	NA	NA	NA	NA	NA
I_5820318	I	5820318	regressed_trait	0.701730966845001	5.19551221067407	0	NA	NA	NA	NA	NA	NA	NA	NA	NA
I_5839991	I	5839991	regressed_trait	0.711417352640079	5.19551221067407	0	NA	NA	NA	NA	NA	NA	NA	NA	NA
I_5844088	I	5844088	regressed_trait	1.48270573819184	5.19551221067407	0	NA	NA	NA	NA	NA	NA	NA	NA	NA
I_5868148	I	5868148	regressed_trait	0.363690158524599	5.19551221067407	0	NA	NA	NA	NA	NA	NA	NA	NA	NA
I_5925122	I	5925122	regressed_trait	0.516105867186731	5.19551221067407	0	NA	NA	NA	NA	NA	NA	NA	NA	NA
I_5929414	I	5929414	regressed_trait	0.967720853099151	5.19551221067407	0	NA	NA	NA	NA	NA	NA	NA	NA	NA
I_5945683	I	5945683	regressed_trait	0.881241064050414	5.19551221067407	0	NA	NA	NA	NA	NA	NA	NA	NA	NA
I_5957696	I	5957696	regressed_trait	0.516105867186731	5.19551221067407	0	NA	NA	NA	NA	NA	NA	NA	NA	NA
I_6014369	I	6014369	regressed_trait	0.0601812982441504	5.19551221067407	0	NA	NA	NA	NA	NA	NA	NA	NA	NA
I_6031303	I	6031303	regressed_trait	0.335467204270694	5.19551221067407	0	NA	NA	NA	NA	NA	NA	NA	NA	NA
I_6036505	I	6036505	regressed_trait	0.335467204270694	5.19551221067407	0	NA	NA	NA	NA	NA	NA	NA	NA	NA
I_6044625	I	6044625	regressed_trait	0.61618473639728	5.19551221067407	0	NA	NA	NA	NA	NA	NA	NA	NA	NA
I_6063310	I	6063310	regressed_trait	0.335467204270694	5.19551221067407	0	NA	NA	NA	NA	NA	NA	NA	NA	NA
I_6099981	I	6099981	regressed_trait	0.762889274847099	5.19551221067407	0	NA	NA	NA	NA	NA	NA	NA	NA	NA
I_6259249	I	6259249	regressed_trait	0.363485220227024	5.19551221067407	0	NA	NA	NA	NA	NA	NA	NA	NA	NA
I_6483093	I	6483093	regressed_trait	0.252368975945586	5.19551221067407	0	NA	NA	NA	NA	NA	NA	NA	NA	NA
I_6807230	I	6807230	regressed_trait	0.147248431140733	5.19551221067407	0	NA	NA	NA	NA	NA	NA	NA	NA	NA
I_6931056	I	6931056	regressed_trait	0.0225514503744775	5.19551221067407	0	NA	NA	NA	NA	NA	NA	NA	NA	NA
I_7017903	I	7017903	regressed_trait	0.0263887563669352	5.19551221067407	0	NA	NA	NA	NA	NA	NA	NA	NA	NA
I_7329879	I	7329879	regressed_trait	0.221120534001924	5.19551221067407	0	NA	NA	NA	NA	NA	NA	NA	NA	NA
I_7502469	I	7502469	regressed_trait	0.270537877558736	5.19551221067407	0	NA	NA	NA	NA	NA	NA	NA	NA	NA
I_7505118	I	7505118	regressed_trait	0.132942434611033	5.19551221067407	0	NA	NA	NA	NA	NA	NA	NA	NA	NA
I_7507567	I	7507567	regressed_trait	0.250423637156663	5.19551221067407	0	NA	NA	NA	NA	NA	NA	NA	NA	NA
I_7510363	I	7510363	regressed_trait	0.250423637156663	5.19551221067407	0	NA	NA	NA	NA	NA	NA	NA	NA	NA
I_7585992	I	7585992	regressed_trait	0.132942434611033	5.19551221067407	0	NA	NA	NA	NA	NA	NA	NA	NA	NA
I_7643111	I	7643111	regressed_trait	0.132942434611033	5.19551221067407	0	NA	NA	NA	NA	NA	NA	NA	NA	NA
I_7659836	I	7659836	regressed_trait	0.759085196718554	5.19551221067407	0	NA	NA	NA	NA	NA	NA	NA	NA	NA
I_7662913	I	7662913	regressed_trait	0.759085196718554	5.19551221067407	0	NA	NA	NA	NA	NA	NA	NA	NA	NA
I_7662918	I	7662918	regressed_trait	0.759085196718554	5.19551221067407	0	NA	NA	NA	NA	NA	NA	NA	NA	NA
I_7673022	I	7673022	regressed_trait	0.524080096381051	5.19551221067407	0	NA	NA	NA	NA	NA	NA	NA	NA	NA
I_7710781	I	7710781	regressed_trait	0.23156133450304	5.19551221067407	0	NA	NA	NA	NA	NA	NA	NA	NA	NA
I_7710790	I	7710790	regressed_trait	0.759085196718554	5.19551221067407	0	NA	NA	NA	NA	NA	NA	NA	NA	NA
I_7731491	I	7731491	regressed_trait	0.23156133450304	5.19551221067407	0	NA	NA	NA	NA	NA	NA	NA	NA	NA
I_7737449	I	7737449	regressed_trait	0.109558790323855	5.19551221067407	0	NA	NA	NA	NA	NA	NA	NA	NA	NA
I_7753426	I	7753426	regressed_trait	0.759085196718554	5.19551221067407	0	NA	NA	NA	NA	NA	NA	NA	NA	NA
I_7762599	I	7762599	regressed_trait	0.23156133450304	5.19551221067407	0	NA	NA	NA	NA	NA	NA	NA	NA	NA
I_7871337	I	7871337	regressed_trait	0.759085196718554	5.19551221067407	0	NA	NA	NA	NA	NA	NA	NA	NA	NA
I_7941683	I	7941683	regressed_trait	0.0327208862400884	5.19551221067407	0	NA	NA	NA	NA	NA	NA	NA	NA	NA
I_7982957	I	7982957	regressed_trait	0.254317985095133	5.19551221067407	0	NA	NA	NA	NA	NA	NA	NA	NA	NA
I_8013259	I	8013259	regressed_trait	0.109558790323855	5.19551221067407	0	NA	NA	NA	NA	NA	NA	NA	NA	NA
I_8014825	I	8014825	regressed_trait	0.296486241063443	5.19551221067407	0	NA	NA	NA	NA	NA	NA	NA	NA	NA
I_8022089	I	8022089	regressed_trait	0.296486241063443	5.19551221067407	0	NA	NA	NA	NA	NA	NA	NA	NA	NA
I_8026511	I	8026511	regressed_trait	0.296486241063443	5.19551221067407	0	NA	NA	NA	NA	NA	NA	NA	NA	NA
I_8171212	I	8171212	regressed_trait	0.0354978833787946	5.19551221067407	0	NA	NA	NA	NA	NA	NA	NA	NA	NA
I_8171285	I	8171285	regressed_trait	0.254317985095133	5.19551221067407	0	NA	NA	NA	NA	NA	NA	NA	NA	NA
I_8211945	I	8211945	regressed_trait	0.0208980174601385	5.19551221067407	0	NA	NA	NA	NA	NA	NA	NA	NA	NA
I_8229110	I	8229110	regressed_trait	0.0354978833787946	5.19551221067407	0	NA	NA	NA	NA	NA	NA	NA	NA	NA
I_8345853	I	8345853	regressed_trait	0.199129106624405	5.19551221067407	0	NA	NA	NA	NA	NA	NA	NA	NA	NA
I_8589260	I	8589260	regressed_trait	0.158141661934852	5.19551221067407	0	NA	NA	NA	NA	NA	NA	NA	NA	NA
I_8591362	I	8591362	regressed_trait	0.158141661934852	5.19551221067407	0	NA	NA	NA	NA	NA	NA	NA	NA	NA
I_8605270	I	8605270	regressed_trait	0.407176796491689	5.19551221067407	0	NA	NA	NA	NA	NA	NA	NA	NA	NA
I_8609403	I	8609403	regressed_trait	0.158141661934852	5.19551221067407	0	NA	NA	NA	NA	NA	NA	NA	NA	NA
I_8635527	I	8635527	regressed_trait	0.158141661934852	5.19551221067407	0	NA	NA	NA	NA	NA	NA	NA	NA	NA
I_8692062	I	8692062	regressed_trait	0.158141661934852	5.19551221067407	0	NA	NA	NA	NA	NA	NA	NA	NA	NA
I_8696481	I	8696481	regressed_trait	0.070172473534199	5.19551221067407	0	NA	NA	NA	NA	NA	NA	NA	NA	NA
I_8752748	I	8752748	regressed_trait	0.407176796491689	5.19551221067407	0	NA	NA	NA	NA	NA	NA	NA	NA	NA
I_8794174	I	8794174	regressed_trait	0.158141661934852	5.19551221067407	0	NA	NA	NA	NA	NA	NA	NA	NA	NA
I_8798892	I	8798892	regressed_trait	0.158141661934852	5.19551221067407	0	NA	NA	NA	NA	NA	NA	NA	NA	NA
I_8812292	I	8812292	regressed_trait	0.407176796491689	5.19551221067407	0	NA	NA	NA	NA	NA	NA	NA	NA	NA
I_8851751	I	8851751	regressed_trait	0.158141661934852	5.19551221067407	0	NA	NA	NA	NA	NA	NA	NA	NA	NA
I_8859357	I	8859357	regressed_trait	0.0851678254784163	5.19551221067407	0	NA	NA	NA	NA	NA	NA	NA	NA	NA
I_8878044	I	8878044	regressed_trait	0.158141661934852	5.19551221067407	0	NA	NA	NA	NA	NA	NA	NA	NA	NA
I_8917367	I	8917367	regressed_trait	0.070172473534199	5.19551221067407	0	NA	NA	NA	NA	NA	NA	NA	NA	NA
I_8964317	I	8964317	regressed_trait	0.18081349591947	5.19551221067407	0	NA	NA	NA	NA	NA	NA	NA	NA	NA
I_9198443	I	9198443	regressed_trait	0.242254205282569	5.19551221067407	0	NA	NA	NA	NA	NA	NA	NA	NA	NA
I_9213520	I	9213520	regressed_trait	0.30348382518946	5.19551221067407	0	NA	NA	NA	NA	NA	NA	NA	NA	NA
I_9626491	I	9626491	regressed_trait	0.198011859468106	5.19551221067407	0	NA	NA	NA	NA	NA	NA	NA	NA	NA
I_9643599	I	9643599	regressed_trait	0.0657383596394535	5.19551221067407	0	NA	NA	NA	NA	NA	NA	NA	NA	NA
I_9653639	I	9653639	regressed_trait	0.280106361989674	5.19551221067407	0	NA	NA	NA	NA	NA	NA	NA	NA	NA
I_9700308	I	9700308	regressed_trait	0.280106361989674	5.19551221067407	0	NA	NA	NA	NA	NA	NA	NA	NA	NA
I_9747840	I	9747840	regressed_trait	0.188905961864382	5.19551221067407	0	NA	NA	NA	NA	NA	NA	NA	NA	NA
I_9976380	I	9976380	regressed_trait	0.987571362989782	5.19551221067407	0	NA	NA	NA	NA	NA	NA	NA	NA	NA
I_10098470	I	10098470	regressed_trait	1.00066282154633	5.19551221067407	0	NA	NA	NA	NA	NA	NA	NA	NA	NA
I_10098533	I	10098533	regressed_trait	0.62447437187016	5.19551221067407	0	NA	NA	NA	NA	NA	NA	NA	NA	NA
I_10255136	I	10255136	regressed_trait	1.36534003412666	5.19551221067407	0	NA	NA	NA	NA	NA	NA	NA	NA	NA
I_10345844	I	10345844	regressed_trait	0.760488273989785	5.19551221067407	0	NA	NA	NA	NA	NA	NA	NA	NA	NA
I_10395826	I	10395826	regressed_trait	0.317107080441472	5.19551221067407	0	NA	NA	NA	NA	NA	NA	NA	NA	NA
I_10432465	I	10432465	regressed_trait	0.591025106650392	5.19551221067407	0	NA	NA	NA	NA	NA	NA	NA	NA	NA
I_10466071	I	10466071	regressed_trait	0.617144096077172	5.19551221067407	0	NA	NA	NA	NA	NA	NA	NA	NA	NA
I_10627424	I	10627424	regressed_trait	1.02471483541647	5.19551221067407	0	NA	NA	NA	NA	NA	NA	NA	NA	NA
I_10645012	I	10645012	regressed_trait	0.720300933208327	5.19551221067407	0	NA	NA	NA	NA	NA	NA	NA	NA	NA
I_10658028	I	10658028	regressed_trait	0.720300933208327	5.19551221067407	0	NA	NA	NA	NA	NA	NA	NA	NA	NA
I_10691729	I	10691729	regressed_trait	0.767134875579655	5.19551221067407	0	NA	NA	NA	NA	NA	NA	NA	NA	NA
I_10710305	I	10710305	regressed_trait	0.767134875579655	5.19551221067407	0	NA	NA	NA	NA	NA	NA	NA	NA	NA
I_10732655	I	10732655	regressed_trait	0.30511014296369	5.19551221067407	0	NA	NA	NA	NA	NA	NA	NA	NA	NA
I_10735429	I	10735429	regressed_trait	0.991541518902673	5.19551221067407	0	NA	NA	NA	NA	NA	NA	NA	NA	NA
I_10756606	I	10756606	regressed_trait	0.451055164649075	5.19551221067407	0	NA	NA	NA	NA	NA	NA	NA	NA	NA
I_10811056	I	10811056	regressed_trait	0.98259575422438	5.19551221067407	0	NA	NA	NA	NA	NA	NA	NA	NA	NA
I_10841164	I	10841164	regressed_trait	0.895637985513916	5.19551221067407	0	NA	NA	NA	NA	NA	NA	NA	NA	NA
I_10873691	I	10873691	regressed_trait	0.684193395867205	5.19551221067407	0	NA	NA	NA	NA	NA	NA	NA	NA	NA
I_10873885	I	10873885	regressed_trait	0.0812940953271338	5.19551221067407	0	NA	NA	NA	NA	NA	NA	NA	NA	NA
I_10915935	I	10915935	regressed_trait	0.788489948831153	5.19551221067407	0	NA	NA	NA	NA	NA	NA	NA	NA	NA
I_10942959	I	10942959	regressed_trait	0.626076283988901	5.19551221067407	0	NA	NA	NA	NA	NA	NA	NA	NA	NA
I_10978841	I	10978841	regressed_trait	0.310572958822803	5.19551221067407	0	NA	NA	NA	NA	NA	NA	NA	NA	NA
I_10978860	I	10978860	regressed_trait	0.895637985513916	5.19551221067407	0	NA	NA	NA	NA	NA	NA	NA	NA	NA
I_10990440	I	10990440	regressed_trait	0.141267635838091	5.19551221067407	0	NA	NA	NA	NA	NA	NA	NA	NA	NA
I_10992862	I	10992862	regressed_trait	0.141267635838091	5.19551221067407	0	NA	NA	NA	NA	NA	NA	NA	NA	NA
I_11038033	I	11038033	regressed_trait	0.497325462941608	5.19551221067407	0	NA	NA	NA	NA	NA	NA	NA	NA	NA
I_11085073	I	11085073	regressed_trait	0.426767070070442	5.19551221067407	0	NA	NA	NA	NA	NA	NA	NA	NA	NA
I_11089650	I	11089650	regressed_trait	0.203609428108202	5.19551221067407	0	NA	NA	NA	NA	NA	NA	NA	NA	NA
I_11123047	I	11123047	regressed_trait	0.426767070070442	5.19551221067407	0	NA	NA	NA	NA	NA	NA	NA	NA	NA
I_11164697	I	11164697	regressed_trait	0.560107523995498	5.19551221067407	0	NA	NA	NA	NA	NA	NA	NA	NA	NA
I_11164737	I	11164737	regressed_trait	0.282457213812481	5.19551221067407	0	NA	NA	NA	NA	NA	NA	NA	NA	NA
I_11205752	I	11205752	regressed_trait	0.995287151027213	5.19551221067407	0	NA	NA	NA	NA	NA	NA	NA	NA	NA
I_11213434	I	11213434	regressed_trait	0.760116930145749	5.19551221067407	0	NA	NA	NA	NA	NA	NA	NA	NA	NA
I_11217347	I	11217347	regressed_trait	0.274097529835663	5.19551221067407	0	NA	NA	NA	NA	NA	NA	NA	NA	NA
I_11275826	I	11275826	regressed_trait	0.57941796048839	5.19551221067407	0	NA	NA	NA	NA	NA	NA	NA	NA	NA
I_11276156	I	11276156	regressed_trait	0.741388234841521	5.19551221067407	0	NA	NA	NA	NA	NA	NA	NA	NA	NA
I_11276360	I	11276360	regressed_trait	0.619252070821006	5.19551221067407	0	NA	NA	NA	NA	NA	NA	NA	NA	NA
I_11285143	I	11285143	regressed_trait	0.542109028014984	5.19551221067407	0	NA	NA	NA	NA	NA	NA	NA	NA	NA
I_11292024	I	11292024	regressed_trait	0.643758273735623	5.19551221067407	0	NA	NA	NA	NA	NA	NA	NA	NA	NA
I_11292025	I	11292025	regressed_trait	0.622578498337964	5.19551221067407	0	NA	NA	NA	NA	NA	NA	NA	NA	NA
I_11292190	I	11292190	regressed_trait	0.622578498337964	5.19551221067407	0	NA	NA	NA	NA	NA	NA	NA	NA	NA
I_11292272	I	11292272	regressed_trait	0.88829024437368	5.19551221067407	0	NA	NA	NA	NA	NA	NA	NA	NA	NA
I_11295338	I	11295338	regressed_trait	0.226298462435394	5.19551221067407	0	NA	NA	NA	NA	NA	NA	NA	NA	NA
I_11295359	I	11295359	regressed_trait	0.0685595823977744	5.19551221067407	0	NA	NA	NA	NA	NA	NA	NA	NA	NA
I_11307505	I	11307505	regressed_trait	0.169568438192346	5.19551221067407	0	NA	NA	NA	NA	NA	NA	NA	NA	NA
I_11326030	I	11326030	regressed_trait	0.542434950418168	5.19551221067407	0	NA	NA	NA	NA	NA	NA	NA	NA	NA
I_11376121	I	11376121	regressed_trait	0.599747433229352	5.19551221067407	0	NA	NA	NA	NA	NA	NA	NA	NA	NA
I_11387883	I	11387883	regressed_trait	0.116357894202734	5.19551221067407	0	NA	NA	NA	NA	NA	NA	NA	NA	NA
I_11387927	I	11387927	regressed_trait	0.116357894202734	5.19551221067407	0	NA	NA	NA	NA	NA	NA	NA	NA	NA
I_11391556	I	11391556	regressed_trait	0.336900439238172	5.19551221067407	0	NA	NA	NA	NA	NA	NA	NA	NA	NA
I_11397815	I	11397815	regressed_trait	0.298117856259405	5.19551221067407	0	NA	NA	NA	NA	NA	NA	NA	NA	NA
I_11421500	I	11421500	regressed_trait	0.213558326586904	5.19551221067407	0	NA	NA	NA	NA	NA	NA	NA	NA	NA
I_11460959	I	11460959	regressed_trait	0.346451486271805	5.19551221067407	0	NA	NA	NA	NA	NA	NA	NA	NA	NA
I_11496269	I	11496269	regressed_trait	0.270762535462149	5.19551221067407	0	NA	NA	NA	NA	NA	NA	NA	NA	NA
I_11496280	I	11496280	regressed_trait	0.270762535462149	5.19551221067407	0	NA	NA	NA	NA	NA	NA	NA	NA	NA
I_11497272	I	11497272	regressed_trait	0.253204812122843	5.19551221067407	0	NA	NA	NA	NA	NA	NA	NA	NA	NA
I_11499799	I	11499799	regressed_trait	0.308053382745669	5.19551221067407	0	NA	NA	NA	NA	NA	NA	NA	NA	NA
I_11541682	I	11541682	regressed_trait	0.0160197995798273	5.19551221067407	0	NA	NA	NA	NA	NA	NA	NA	NA	NA
I_11545461	I	11545461	regressed_trait	0.0112356050034095	5.19551221067407	0	NA	NA	NA	NA	NA	NA	NA	NA	NA
I_11602803	I	11602803	regressed_trait	0.00940259861278083	5.19551221067407	0	NA	NA	NA	NA	NA	NA	NA	NA	NA
I_11603179	I	11603179	regressed_trait	0.161233018090739	5.19551221067407	0	NA	NA	NA	NA	NA	NA	NA	NA	NA
I_11603604	I	11603604	regressed_trait	0.161554625657362	5.19551221067407	0	NA	NA	NA	NA	NA	NA	NA	NA	NA
I_11604500	I	11604500	regressed_trait	0.528113896235312	5.19551221067407	0	NA	NA	NA	NA	NA	NA	NA	NA	NA
I_11604686	I	11604686	regressed_trait	0.123476431180047	5.19551221067407	0	NA	NA	NA	NA	NA	NA	NA	NA	NA
I_11608101	I	11608101	regressed_trait	0.216667080113072	5.19551221067407	0	NA	NA	NA	NA	NA	NA	NA	NA	NA
I_11635727	I	11635727	regressed_trait	0.202055996786753	5.19551221067407	0	NA	NA	NA	NA	NA	NA	NA	NA	NA
I_11635728	I	11635728	regressed_trait	0.202055996786753	5.19551221067407	0	NA	NA	NA	NA	NA	NA	NA	NA	NA
I_11635817	I	11635817	regressed_trait	0.0745319232265207	5.19551221067407	0	NA	NA	NA	NA	NA	NA	NA	NA	NA
I_11640588	I	11640588	regressed_trait	0.0745319232265207	5.19551221067407	0	NA	NA	NA	NA	NA	NA	NA	NA	NA
I_11650996	I	11650996	regressed_trait	0.0111606845626575	5.19551221067407	0	NA	NA	NA	NA	NA	NA	NA	NA	NA
I_11663777	I	11663777	regressed_trait	0.0111606845626575	5.19551221067407	0	NA	NA	NA	NA	NA	NA	NA	NA	NA
I_11682607	I	11682607	regressed_trait	0.1874129608998	5.19551221067407	0	NA	NA	NA	NA	NA	NA	NA	NA	NA
I_11698027	I	11698027	regressed_trait	0.00142504297493066	5.19551221067407	0	NA	NA	NA	NA	NA	NA	NA	NA	NA
I_11707183	I	11707183	regressed_trait	0.508425810391113	5.19551221067407	0	NA	NA	NA	NA	NA	NA	NA	NA	NA
I_11711940	I	11711940	regressed_trait	0.213448079608573	5.19551221067407	0	NA	NA	NA	NA	NA	NA	NA	NA	NA
I_11711942	I	11711942	regressed_trait	0.213448079608573	5.19551221067407	0	NA	NA	NA	NA	NA	NA	NA	NA	NA
I_11714468	I	11714468	regressed_trait	0.544773608085241	5.19551221067407	0	NA	NA	NA	NA	NA	NA	NA	NA	NA
I_11722981	I	11722981	regressed_trait	0.0690432362519155	5.19551221067407	0	NA	NA	NA	NA	NA	NA	NA	NA	NA
I_11723023	I	11723023	regressed_trait	0.328079270118788	5.19551221067407	0	NA	NA	NA	NA	NA	NA	NA	NA	NA
I_11723374	I	11723374	regressed_trait	0.137928209616387	5.19551221067407	0	NA	NA	NA	NA	NA	NA	NA	NA	NA
I_11810425	I	11810425	regressed_trait	0.334984501742541	5.19551221067407	0	NA	NA	NA	NA	NA	NA	NA	NA	NA
I_11810786	I	11810786	regressed_trait	0.137928209616387	5.19551221067407	0	NA	NA	NA	NA	NA	NA	NA	NA	NA
I_11819274	I	11819274	regressed_trait	0.137928209616387	5.19551221067407	0	NA	NA	NA	NA	NA	NA	NA	NA	NA
I_11819410	I	11819410	regressed_trait	0.317077566386444	5.19551221067407	0	NA	NA	NA	NA	NA	NA	NA	NA	NA
I_11888055	I	11888055	regressed_trait	0.91213668976112	5.19551221067407	0	NA	NA	NA	NA	NA	NA	NA	NA	NA
I_11889844	I	11889844	regressed_trait	0.91213668976112	5.19551221067407	0	NA	NA	NA	NA	NA	NA	NA	NA	NA
I_11891849	I	11891849	regressed_trait	0.901762020405206	5.19551221067407	0	NA	NA	NA	NA	NA	NA	NA	NA	NA
I_11906769	I	11906769	regressed_trait	0.232403183422385	5.19551221067407	0	NA	NA	NA	NA	NA	NA	NA	NA	NA
I_11906900	I	11906900	regressed_trait	0.260133501733081	5.19551221067407	0	NA	NA	NA	NA	NA	NA	NA	NA	NA
I_11907243	I	11907243	regressed_trait	0.352937948807726	5.19551221067407	0	NA	NA	NA	NA	NA	NA	NA	NA	NA
I_11920241	I	11920241	regressed_trait	0.352937948807726	5.19551221067407	0	NA	NA	NA	NA	NA	NA	NA	NA	NA
I_11929552	I	11929552	regressed_trait	0.355309062709362	5.19551221067407	0	NA	NA	NA	NA	NA	NA	NA	NA	NA
I_11929610	I	11929610	regressed_trait	0.355309062709362	5.19551221067407	0	NA	NA	NA	NA	NA	NA	NA	NA	NA
I_11964503	I	11964503	regressed_trait	0.0227864085899103	5.19551221067407	0	NA	NA	NA	NA	NA	NA	NA	NA	NA
I_11965483	I	11965483	regressed_trait	0.103670930261165	5.19551221067407	0	NA	NA	NA	NA	NA	NA	NA	NA	NA
I_11968238	I	11968238	regressed_trait	0.0227864085899103	5.19551221067407	0	NA	NA	NA	NA	NA	NA	NA	NA	NA
I_11985587	I	11985587	regressed_trait	0.173849624331162	5.19551221067407	0	NA	NA	NA	NA	NA	NA	NA	NA	NA
I_11998249	I	11998249	regressed_trait	0.433394807218798	5.19551221067407	0	NA	NA	NA	NA	NA	NA	NA	NA	NA
I_12007333	I	12007333	regressed_trait	0.0690432362519155	5.19551221067407	0	NA	NA	NA	NA	NA	NA	NA	NA	NA
I_12017046	I	12017046	regressed_trait	0.749327657567242	5.19551221067407	0	NA	NA	NA	NA	NA	NA	NA	NA	NA
I_12057801	I	12057801	regressed_trait	0.313513811456118	5.19551221067407	0	NA	NA	NA	NA	NA	NA	NA	NA	NA
I_12057863	I	12057863	regressed_trait	0.559080438918037	5.19551221067407	0	NA	NA	NA	NA	NA	NA	NA	NA	NA
I_12070866	I	12070866	regressed_trait	0.387246458138252	5.19551221067407	0	NA	NA	NA	NA	NA	NA	NA	NA	NA
I_12094915	I	12094915	regressed_trait	0.530326044088551	5.19551221067407	0	NA	NA	NA	NA	NA	NA	NA	NA	NA
I_12103227	I	12103227	regressed_trait	0.219632246128857	5.19551221067407	0	NA	NA	NA	NA	NA	NA	NA	NA	NA
I_12107911	I	12107911	regressed_trait	0.530326044088551	5.19551221067407	0	NA	NA	NA	NA	NA	NA	NA	NA	NA
I_12115911	I	12115911	regressed_trait	0.115080661480715	5.19551221067407	0	NA	NA	NA	NA	NA	NA	NA	NA	NA
I_12115916	I	12115916	regressed_trait	0.674325817423485	5.19551221067407	0	NA	NA	NA	NA	NA	NA	NA	NA	NA
I_12119633	I	12119633	regressed_trait	0.703540797977431	5.19551221067407	0	NA	NA	NA	NA	NA	NA	NA	NA	NA
I_12121836	I	12121836	regressed_trait	0.482774033295624	5.19551221067407	0	NA	NA	NA	NA	NA	NA	NA	NA	NA
I_12121858	I	12121858	regressed_trait	0.415069261064379	5.19551221067407	0	NA	NA	NA	NA	NA	NA	NA	NA	NA
I_12145794	I	12145794	regressed_trait	0.0442051169612855	5.19551221067407	0	NA	NA	NA	NA	NA	NA	NA	NA	NA
I_12153385	I	12153385	regressed_trait	0.530326044088551	5.19551221067407	0	NA	NA	NA	NA	NA	NA	NA	NA	NA
I_12162886	I	12162886	regressed_trait	0.0442051169612855	5.19551221067407	0	NA	NA	NA	NA	NA	NA	NA	NA	NA
I_12162973	I	12162973	regressed_trait	0.503906938203184	5.19551221067407	0	NA	NA	NA	NA	NA	NA	NA	NA	NA
I_12178157	I	12178157	regressed_trait	0.0579330694923043	5.19551221067407	0	NA	NA	NA	NA	NA	NA	NA	NA	NA
I_12196798	I	12196798	regressed_trait	0.379290611325217	5.19551221067407	0	NA	NA	NA	NA	NA	NA	NA	NA	NA
I_12204460	I	12204460	regressed_trait	0.128733096668278	5.19551221067407	0	NA	NA	NA	NA	NA	NA	NA	NA	NA
I_12204461	I	12204461	regressed_trait	0.125380651457049	5.19551221067407	0	NA	NA	NA	NA	NA	NA	NA	NA	NA
I_12204521	I	12204521	regressed_trait	0.29672325383611	5.19551221067407	0	NA	NA	NA	NA	NA	NA	NA	NA	NA
I_12228113	I	12228113	regressed_trait	0.238618540507196	5.19551221067407	0	NA	NA	NA	NA	NA	NA	NA	NA	NA
I_12228118	I	12228118	regressed_trait	0.0162976463746103	5.19551221067407	0	NA	NA	NA	NA	NA	NA	NA	NA	NA
I_12274471	I	12274471	regressed_trait	0.0668496031599306	5.19551221067407	0	NA	NA	NA	NA	NA	NA	NA	NA	NA
I_12283295	I	12283295	regressed_trait	0.00958744689527666	5.19551221067407	0	NA	NA	NA	NA	NA	NA	NA	NA	NA
I_12283332	I	12283332	regressed_trait	0.374289264910995	5.19551221067407	0	NA	NA	NA	NA	NA	NA	NA	NA	NA
I_12290204	I	12290204	regressed_trait	0.0197995871923565	5.19551221067407	0	NA	NA	NA	NA	NA	NA	NA	NA	NA
I_12291581	I	12291581	regressed_trait	0.257693688593626	5.19551221067407	0	NA	NA	NA	NA	NA	NA	NA	NA	NA
I_12326071	I	12326071	regressed_trait	0.0802457111674265	5.19551221067407	0	NA	NA	NA	NA	NA	NA	NA	NA	NA
I_12327811	I	12327811	regressed_trait	0.0253268216307036	5.19551221067407	0	NA	NA	NA	NA	NA	NA	NA	NA	NA
I_12334250	I	12334250	regressed_trait	0.314682249162544	5.19551221067407	0	NA	NA	NA	NA	NA	NA	NA	NA	NA
I_12341572	I	12341572	regressed_trait	0.098442252047872	5.19551221067407	0	NA	NA	NA	NA	NA	NA	NA	NA	NA
I_12342873	I	12342873	regressed_trait	0.0830413997432508	5.19551221067407	0	NA	NA	NA	NA	NA	NA	NA	NA	NA
I_12364970	I	12364970	regressed_trait	0.299304826338353	5.19551221067407	0	NA	NA	NA	NA	NA	NA	NA	NA	NA
I_12382954	I	12382954	regressed_trait	0.32103896752169	5.19551221067407	0	NA	NA	NA	NA	NA	NA	NA	NA	NA
I_12385689	I	12385689	regressed_trait	0.000190031874274544	5.19551221067407	0	NA	NA	NA	NA	NA	NA	NA	NA	NA
I_12390810	I	12390810	regressed_trait	0.334937392977512	5.19551221067407	0	NA	NA	NA	NA	NA	NA	NA	NA	NA
I_12405344	I	12405344	regressed_trait	0.336063280352698	5.19551221067407	0	NA	NA	NA	NA	NA	NA	NA	NA	NA
I_12417474	I	12417474	regressed_trait	0.336063280352698	5.19551221067407	0	NA	NA	NA	NA	NA	NA	NA	NA	NA
I_12417513	I	12417513	regressed_trait	0.199870295573027	5.19551221067407	0	NA	NA	NA	NA	NA	NA	NA	NA	NA
I_12417528	I	12417528	regressed_trait	0.405116231820778	5.19551221067407	0	NA	NA	NA	NA	NA	NA	NA	NA	NA
I_12422349	I	12422349	regressed_trait	0.409281170421605	5.19551221067407	0	NA	NA	NA	NA	NA	NA	NA	NA	NA
I_12423698	I	12423698	regressed_trait	0.359835586510849	5.19551221067407	0	NA	NA	NA	NA	NA	NA	NA	NA	NA
I_12496018	I	12496018	regressed_trait	0.371435693962015	5.19551221067407	0	NA	NA	NA	NA	NA	NA	NA	NA	NA
I_12505476	I	12505476	regressed_trait	0.0136331869255042	5.19551221067407	0	NA	NA	NA	NA	NA	NA	NA	NA	NA
I_12505493	I	12505493	regressed_trait	0.371435693962015	5.19551221067407	0	NA	NA	NA	NA	NA	NA	NA	NA	NA
I_12521669	I	12521669	regressed_trait	0.123312095444982	5.19551221067407	0	NA	NA	NA	NA	NA	NA	NA	NA	NA
I_12532320	I	12532320	regressed_trait	0.088521247082142	5.19551221067407	0	NA	NA	NA	NA	NA	NA	NA	NA	NA
I_12543414	I	12543414	regressed_trait	1.15482342596884	5.19551221067407	0	NA	NA	NA	NA	NA	NA	NA	NA	NA
I_12547640	I	12547640	regressed_trait	0.186287960993056	5.19551221067407	0	NA	NA	NA	NA	NA	NA	NA	NA	NA
I_12554480	I	12554480	regressed_trait	0.371435693962015	5.19551221067407	0	NA	NA	NA	NA	NA	NA	NA	NA	NA
I_12559752	I	12559752	regressed_trait	0.0602359788236148	5.19551221067407	0	NA	NA	NA	NA	NA	NA	NA	NA	NA
I_12560515	I	12560515	regressed_trait	0.0695775541729862	5.19551221067407	0	NA	NA	NA	NA	NA	NA	NA	NA	NA
I_12563963	I	12563963	regressed_trait	0.280540421096324	5.19551221067407	0	NA	NA	NA	NA	NA	NA	NA	NA	NA
I_12566623	I	12566623	regressed_trait	0.034518093566164	5.19551221067407	0	NA	NA	NA	NA	NA	NA	NA	NA	NA
I_12611846	I	12611846	regressed_trait	0.0695078888676211	5.19551221067407	0	NA	NA	NA	NA	NA	NA	NA	NA	NA
I_12642852	I	12642852	regressed_trait	0.170116410293358	5.19551221067407	0	NA	NA	NA	NA	NA	NA	NA	NA	NA
I_12649220	I	12649220	regressed_trait	0.139824580147764	5.19551221067407	0	NA	NA	NA	NA	NA	NA	NA	NA	NA
I_12652755	I	12652755	regressed_trait	0.0421893855423809	5.19551221067407	0	NA	NA	NA	NA	NA	NA	NA	NA	NA
I_12655418	I	12655418	regressed_trait	0.054203081549558	5.19551221067407	0	NA	NA	NA	NA	NA	NA	NA	NA	NA
I_12655428	I	12655428	regressed_trait	0.079698132656889	5.19551221067407	0	NA	NA	NA	NA	NA	NA	NA	NA	NA
I_12655519	I	12655519	regressed_trait	0.217453152188151	5.19551221067407	0	NA	NA	NA	NA	NA	NA	NA	NA	NA
I_12710222	I	12710222	regressed_trait	0.20476874974921	5.19551221067407	0	NA	NA	NA	NA	NA	NA	NA	NA	NA
I_12747499	I	12747499	regressed_trait	0.181744949380218	5.19551221067407	0	NA	NA	NA	NA	NA	NA	NA	NA	NA
I_12759452	I	12759452	regressed_trait	0.00270420679240234	5.19551221067407	0	NA	NA	NA	NA	NA	NA	NA	NA	NA
I_12759541	I	12759541	regressed_trait	0.00270420679240234	5.19551221067407	0	NA	NA	NA	NA	NA	NA	NA	NA	NA
I_12759566	I	12759566	regressed_trait	0.428638597747261	5.19551221067407	0	NA	NA	NA	NA	NA	NA	NA	NA	NA
I_12774975	I	12774975	regressed_trait	0.236745774948035	5.19551221067407	0	NA	NA	NA	NA	NA	NA	NA	NA	NA
I_12775015	I	12775015	regressed_trait	0.00522301222106549	5.19551221067407	0	NA	NA	NA	NA	NA	NA	NA	NA	NA
I_12804846	I	12804846	regressed_trait	0.346862266578845	5.19551221067407	0	NA	NA	NA	NA	NA	NA	NA	NA	NA
I_12804882	I	12804882	regressed_trait	0.346862266578845	5.19551221067407	0	NA	NA	NA	NA	NA	NA	NA	NA	NA
I_12810396	I	12810396	regressed_trait	0.0454997523897684	5.19551221067407	0	NA	NA	NA	NA	NA	NA	NA	NA	NA
I_12812282	I	12812282	regressed_trait	0.337272138009917	5.19551221067407	0	NA	NA	NA	NA	NA	NA	NA	NA	NA
I_12816305	I	12816305	regressed_trait	0.0683699557076285	5.19551221067407	0	NA	NA	NA	NA	NA	NA	NA	NA	NA
I_12816320	I	12816320	regressed_trait	0.0683699557076285	5.19551221067407	0	NA	NA	NA	NA	NA	NA	NA	NA	NA
I_12821283	I	12821283	regressed_trait	0.108278423711164	5.19551221067407	0	NA	NA	NA	NA	NA	NA	NA	NA	NA
I_12836874	I	12836874	regressed_trait	0.0296539164216497	5.19551221067407	0	NA	NA	NA	NA	NA	NA	NA	NA	NA
I_12854220	I	12854220	regressed_trait	0.251668768687407	5.19551221067407	0	NA	NA	NA	NA	NA	NA	NA	NA	NA
I_12854289	I	12854289	regressed_trait	0.251668768687407	5.19551221067407	0	NA	NA	NA	NA	NA	NA	NA	NA	NA
I_12866064	I	12866064	regressed_trait	0.221132693297253	5.19551221067407	0	NA	NA	NA	NA	NA	NA	NA	NA	NA
I_12866178	I	12866178	regressed_trait	0.481688676900967	5.19551221067407	0	NA	NA	NA	NA	NA	NA	NA	NA	NA
I_12867677	I	12867677	regressed_trait	0.531543785187925	5.19551221067407	0	NA	NA	NA	NA	NA	NA	NA	NA	NA
I_12882771	I	12882771	regressed_trait	0.481688676900967	5.19551221067407	0	NA	NA	NA	NA	NA	NA	NA	NA	NA
I_12896820	I	12896820	regressed_trait	0.18832185422247	5.19551221067407	0	NA	NA	NA	NA	NA	NA	NA	NA	NA
I_12896821	I	12896821	regressed_trait	0.18832185422247	5.19551221067407	0	NA	NA	NA	NA	NA	NA	NA	NA	NA
I_12915572	I	12915572	regressed_trait	0.256040399399282	5.19551221067407	0	NA	NA	NA	NA	NA	NA	NA	NA	NA
I_12915605	I	12915605	regressed_trait	0.37432465222474	5.19551221067407	0	NA	NA	NA	NA	NA	NA	NA	NA	NA
I_12946238	I	12946238	regressed_trait	0.742644115937807	5.19551221067407	0	NA	NA	NA	NA	NA	NA	NA	NA	NA
I_12957337	I	12957337	regressed_trait	0.904014369721467	5.19551221067407	0	NA	NA	NA	NA	NA	NA	NA	NA	NA
I_12959042	I	12959042	regressed_trait	0.448419570369039	5.19551221067407	0	NA	NA	NA	NA	NA	NA	NA	NA	NA
I_12973767	I	12973767	regressed_trait	0.487100108648639	5.19551221067407	0	NA	NA	NA	NA	NA	NA	NA	NA	NA
I_12983920	I	12983920	regressed_trait	0.399525475695274	5.19551221067407	0	NA	NA	NA	NA	NA	NA	NA	NA	NA
I_13054109	I	13054109	regressed_trait	0.530067219354659	5.19551221067407	0	NA	NA	NA	NA	NA	NA	NA	NA	NA
I_13054115	I	13054115	regressed_trait	0.530067219354659	5.19551221067407	0	NA	NA	NA	NA	NA	NA	NA	NA	NA
I_13054118	I	13054118	regressed_trait	0.530067219354659	5.19551221067407	0	NA	NA	NA	NA	NA	NA	NA	NA	NA
I_13056011	I	13056011	regressed_trait	0.530067219354659	5.19551221067407	0	NA	NA	NA	NA	NA	NA	NA	NA	NA
I_13056131	I	13056131	regressed_trait	0.530067219354659	5.19551221067407	0	NA	NA	NA	NA	NA	NA	NA	NA	NA
I_13056388	I	13056388	regressed_trait	0.407466445288233	5.19551221067407	0	NA	NA	NA	NA	NA	NA	NA	NA	NA
I_13056394	I	13056394	regressed_trait	0.407466445288233	5.19551221067407	0	NA	NA	NA	NA	NA	NA	NA	NA	NA
I_13057192	I	13057192	regressed_trait	0.530067219354659	5.19551221067407	0	NA	NA	NA	NA	NA	NA	NA	NA	NA
I_13057194	I	13057194	regressed_trait	0.530067219354659	5.19551221067407	0	NA	NA	NA	NA	NA	NA	NA	NA	NA
I_13057213	I	13057213	regressed_trait	0.530067219354659	5.19551221067407	0	NA	NA	NA	NA	NA	NA	NA	NA	NA
I_13057255	I	13057255	regressed_trait	0.530067219354659	5.19551221067407	0	NA	NA	NA	NA	NA	NA	NA	NA	NA
I_13057312	I	13057312	regressed_trait	0.530067219354659	5.19551221067407	0	NA	NA	NA	NA	NA	NA	NA	NA	NA
I_13065923	I	13065923	regressed_trait	0.407466445288233	5.19551221067407	0	NA	NA	NA	NA	NA	NA	NA	NA	NA
I_13065924	I	13065924	regressed_trait	0.407466445288233	5.19551221067407	0	NA	NA	NA	NA	NA	NA	NA	NA	NA
I_13065926	I	13065926	regressed_trait	0.407466445288233	5.19551221067407	0	NA	NA	NA	NA	NA	NA	NA	NA	NA
I_13065957	I	13065957	regressed_trait	0.407466445288233	5.19551221067407	0	NA	NA	NA	NA	NA	NA	NA	NA	NA
I_13069597	I	13069597	regressed_trait	0.407466445288233	5.19551221067407	0	NA	NA	NA	NA	NA	NA	NA	NA	NA
I_13069648	I	13069648	regressed_trait	0.407466445288233	5.19551221067407	0	NA	NA	NA	NA	NA	NA	NA	NA	NA
I_13069651	I	13069651	regressed_trait	0.407466445288233	5.19551221067407	0	NA	NA	NA	NA	NA	NA	NA	NA	NA
I_13103633	I	13103633	regressed_trait	0.833034853389524	5.19551221067407	0	NA	NA	NA	NA	NA	NA	NA	NA	NA
I_13156868	I	13156868	regressed_trait	0.530067219354659	5.19551221067407	0	NA	NA	NA	NA	NA	NA	NA	NA	NA
I_13156875	I	13156875	regressed_trait	0.530067219354659	5.19551221067407	0	NA	NA	NA	NA	NA	NA	NA	NA	NA
I_13156904	I	13156904	regressed_trait	0.407466445288233	5.19551221067407	0	NA	NA	NA	NA	NA	NA	NA	NA	NA
I_13157540	I	13157540	regressed_trait	0.530067219354659	5.19551221067407	0	NA	NA	NA	NA	NA	NA	NA	NA	NA
I_13159946	I	13159946	regressed_trait	0.530067219354659	5.19551221067407	0	NA	NA	NA	NA	NA	NA	NA	NA	NA
I_13160009	I	13160009	regressed_trait	0.530067219354659	5.19551221067407	0	NA	NA	NA	NA	NA	NA	NA	NA	NA
I_13160015	I	13160015	regressed_trait	0.530067219354659	5.19551221067407	0	NA	NA	NA	NA	NA	NA	NA	NA	NA
I_13160047	I	13160047	regressed_trait	0.530067219354659	5.19551221067407	0	NA	NA	NA	NA	NA	NA	NA	NA	NA
I_13170854	I	13170854	regressed_trait	0.0383575873864861	5.19551221067407	0	NA	NA	NA	NA	NA	NA	NA	NA	NA
I_13198799	I	13198799	regressed_trait	0.229703410242933	5.19551221067407	0	NA	NA	NA	NA	NA	NA	NA	NA	NA
I_13198828	I	13198828	regressed_trait	0.341412986557127	5.19551221067407	0	NA	NA	NA	NA	NA	NA	NA	NA	NA
I_13200991	I	13200991	regressed_trait	0.229703410242933	5.19551221067407	0	NA	NA	NA	NA	NA	NA	NA	NA	NA
I_13204800	I	13204800	regressed_trait	0.11798894813154	5.19551221067407	0	NA	NA	NA	NA	NA	NA	NA	NA	NA
I_13208242	I	13208242	regressed_trait	0.0577245504389714	5.19551221067407	0	NA	NA	NA	NA	NA	NA	NA	NA	NA
I_13208247	I	13208247	regressed_trait	0.174970697245192	5.19551221067407	0	NA	NA	NA	NA	NA	NA	NA	NA	NA
I_13208319	I	13208319	regressed_trait	0.108460689242095	5.19551221067407	0	NA	NA	NA	NA	NA	NA	NA	NA	NA
I_13212053	I	13212053	regressed_trait	0.340181785579688	5.19551221067407	0	NA	NA	NA	NA	NA	NA	NA	NA	NA
I_13213595	I	13213595	regressed_trait	0.708329197128724	5.19551221067407	0	NA	NA	NA	NA	NA	NA	NA	NA	NA
I_13214884	I	13214884	regressed_trait	0.340181785579688	5.19551221067407	0	NA	NA	NA	NA	NA	NA	NA	NA	NA
I_13216052	I	13216052	regressed_trait	0.374252672827455	5.19551221067407	0	NA	NA	NA	NA	NA	NA	NA	NA	NA
I_13216756	I	13216756	regressed_trait	0.340181785579688	5.19551221067407	0	NA	NA	NA	NA	NA	NA	NA	NA	NA
I_13217157	I	13217157	regressed_trait	0.340181785579688	5.19551221067407	0	NA	NA	NA	NA	NA	NA	NA	NA	NA
I_13217648	I	13217648	regressed_trait	0.41680467637973	5.19551221067407	0	NA	NA	NA	NA	NA	NA	NA	NA	NA
I_13217650	I	13217650	regressed_trait	0.41680467637973	5.19551221067407	0	NA	NA	NA	NA	NA	NA	NA	NA	NA
I_13248579	I	13248579	regressed_trait	0.0852933282528904	5.19551221067407	0	NA	NA	NA	NA	NA	NA	NA	NA	NA
I_13250998	I	13250998	regressed_trait	0.0852933282528904	5.19551221067407	0	NA	NA	NA	NA	NA	NA	NA	NA	NA
I_13254087	I	13254087	regressed_trait	0.0176125717779826	5.19551221067407	0	NA	NA	NA	NA	NA	NA	NA	NA	NA
I_13254212	I	13254212	regressed_trait	0.331909638069633	5.19551221067407	0	NA	NA	NA	NA	NA	NA	NA	NA	NA
I_13256162	I	13256162	regressed_trait	0.142383078080907	5.19551221067407	0	NA	NA	NA	NA	NA	NA	NA	NA	NA
I_13259463	I	13259463	regressed_trait	0.25999646262255	5.19551221067407	0	NA	NA	NA	NA	NA	NA	NA	NA	NA
I_13262750	I	13262750	regressed_trait	0.262742335496069	5.19551221067407	0	NA	NA	NA	NA	NA	NA	NA	NA	NA
I_13264472	I	13264472	regressed_trait	0.142383078080907	5.19551221067407	0	NA	NA	NA	NA	NA	NA	NA	NA	NA
I_13275389	I	13275389	regressed_trait	0.154323861662751	5.19551221067407	0	NA	NA	NA	NA	NA	NA	NA	NA	NA
I_13284523	I	13284523	regressed_trait	0.0154280183618743	5.19551221067407	0	NA	NA	NA	NA	NA	NA	NA	NA	NA
I_13284552	I	13284552	regressed_trait	0.0154280183618743	5.19551221067407	0	NA	NA	NA	NA	NA	NA	NA	NA	NA
I_13284555	I	13284555	regressed_trait	0.498472363186836	5.19551221067407	0	NA	NA	NA	NA	NA	NA	NA	NA	NA
I_13299554	I	13299554	regressed_trait	0.0852933282528904	5.19551221067407	0	NA	NA	NA	NA	NA	NA	NA	NA	NA
I_13299659	I	13299659	regressed_trait	0.0446989852947574	5.19551221067407	0	NA	NA	NA	NA	NA	NA	NA	NA	NA
I_13305342	I	13305342	regressed_trait	0.0291361440816641	5.19551221067407	0	NA	NA	NA	NA	NA	NA	NA	NA	NA
I_13305398	I	13305398	regressed_trait	0.0291361440816641	5.19551221067407	0	NA	NA	NA	NA	NA	NA	NA	NA	NA
I_13305447	I	13305447	regressed_trait	0.0446989852947574	5.19551221067407	0	NA	NA	NA	NA	NA	NA	NA	NA	NA
I_13317983	I	13317983	regressed_trait	0.380773249505294	5.19551221067407	0	NA	NA	NA	NA	NA	NA	NA	NA	NA
I_13319090	I	13319090	regressed_trait	0.643368533635639	5.19551221067407	0	NA	NA	NA	NA	NA	NA	NA	NA	NA
I_13329299	I	13329299	regressed_trait	0.369841218884639	5.19551221067407	0	NA	NA	NA	NA	NA	NA	NA	NA	NA
I_13329507	I	13329507	regressed_trait	0.474907092640083	5.19551221067407	0	NA	NA	NA	NA	NA	NA	NA	NA	NA
I_13329547	I	13329547	regressed_trait	0.128480594886992	5.19551221067407	0	NA	NA	NA	NA	NA	NA	NA	NA	NA
I_13335458	I	13335458	regressed_trait	0.0679904007223914	5.19551221067407	0	NA	NA	NA	NA	NA	NA	NA	NA	NA
I_13335523	I	13335523	regressed_trait	0.336906308382503	5.19551221067407	0	NA	NA	NA	NA	NA	NA	NA	NA	NA
I_13335571	I	13335571	regressed_trait	0.211723774977658	5.19551221067407	0	NA	NA	NA	NA	NA	NA	NA	NA	NA
I_13335604	I	13335604	regressed_trait	0.336906308382503	5.19551221067407	0	NA	NA	NA	NA	NA	NA	NA	NA	NA
I_13335608	I	13335608	regressed_trait	0.182785509861587	5.19551221067407	0	NA	NA	NA	NA	NA	NA	NA	NA	NA
I_13339710	I	13339710	regressed_trait	0.10563343865829	5.19551221067407	0	NA	NA	NA	NA	NA	NA	NA	NA	NA
I_13340245	I	13340245	regressed_trait	0.297453367937627	5.19551221067407	0	NA	NA	NA	NA	NA	NA	NA	NA	NA
I_13340255	I	13340255	regressed_trait	0.297453367937627	5.19551221067407	0	NA	NA	NA	NA	NA	NA	NA	NA	NA
I_13340256	I	13340256	regressed_trait	0.297453367937627	5.19551221067407	0	NA	NA	NA	NA	NA	NA	NA	NA	NA
I_13340393	I	13340393	regressed_trait	0.175587204355526	5.19551221067407	0	NA	NA	NA	NA	NA	NA	NA	NA	NA
I_13347326	I	13347326	regressed_trait	0.125542912493446	5.19551221067407	0	NA	NA	NA	NA	NA	NA	NA	NA	NA
I_13347631	I	13347631	regressed_trait	0.125542912493446	5.19551221067407	0	NA	NA	NA	NA	NA	NA	NA	NA	NA
I_13347632	I	13347632	regressed_trait	0.125542912493446	5.19551221067407	0	NA	NA	NA	NA	NA	NA	NA	NA	NA
I_13347709	I	13347709	regressed_trait	0.125542912493446	5.19551221067407	0	NA	NA	NA	NA	NA	NA	NA	NA	NA
I_13347771	I	13347771	regressed_trait	0.125542912493446	5.19551221067407	0	NA	NA	NA	NA	NA	NA	NA	NA	NA
I_13351874	I	13351874	regressed_trait	0.133871320342471	5.19551221067407	0	NA	NA	NA	NA	NA	NA	NA	NA	NA
I_13351921	I	13351921	regressed_trait	0.489436746074592	5.19551221067407	0	NA	NA	NA	NA	NA	NA	NA	NA	NA
I_13354267	I	13354267	regressed_trait	0.0233628144685035	5.19551221067407	0	NA	NA	NA	NA	NA	NA	NA	NA	NA
I_13357637	I	13357637	regressed_trait	0.164658623102332	5.19551221067407	0	NA	NA	NA	NA	NA	NA	NA	NA	NA
I_13378559	I	13378559	regressed_trait	0.0385642713978122	5.19551221067407	0	NA	NA	NA	NA	NA	NA	NA	NA	NA
I_13378579	I	13378579	regressed_trait	0.00127722826058788	5.19551221067407	0	NA	NA	NA	NA	NA	NA	NA	NA	NA
I_13378611	I	13378611	regressed_trait	0.00127722826058788	5.19551221067407	0	NA	NA	NA	NA	NA	NA	NA	NA	NA
I_13378674	I	13378674	regressed_trait	0.225544628057079	5.19551221067407	0	NA	NA	NA	NA	NA	NA	NA	NA	NA
I_13386320	I	13386320	regressed_trait	0.0200015976761671	5.19551221067407	0	NA	NA	NA	NA	NA	NA	NA	NA	NA
I_13387407	I	13387407	regressed_trait	0.536869747502638	5.19551221067407	0	NA	NA	NA	NA	NA	NA	NA	NA	NA
I_13389906	I	13389906	regressed_trait	0.41485489637293	5.19551221067407	0	NA	NA	NA	NA	NA	NA	NA	NA	NA
I_13393831	I	13393831	regressed_trait	0.094394976460851	5.19551221067407	0	NA	NA	NA	NA	NA	NA	NA	NA	NA
I_13444392	I	13444392	regressed_trait	0.0225534034359989	5.19551221067407	0	NA	NA	NA	NA	NA	NA	NA	NA	NA
I_13450625	I	13450625	regressed_trait	0.0361707112760471	5.19551221067407	0	NA	NA	NA	NA	NA	NA	NA	NA	NA
I_13450629	I	13450629	regressed_trait	0.0198931978133364	5.19551221067407	0	NA	NA	NA	NA	NA	NA	NA	NA	NA
I_13450630	I	13450630	regressed_trait	0.0198931978133364	5.19551221067407	0	NA	NA	NA	NA	NA	NA	NA	NA	NA
I_13521044	I	13521044	regressed_trait	0.222018801777043	5.19551221067407	0	NA	NA	NA	NA	NA	NA	NA	NA	NA
I_13544401	I	13544401	regressed_trait	0.442423307912439	5.19551221067407	0	NA	NA	NA	NA	NA	NA	NA	NA	NA
I_13544437	I	13544437	regressed_trait	0.451603658546983	5.19551221067407	0	NA	NA	NA	NA	NA	NA	NA	NA	NA
I_13560993	I	13560993	regressed_trait	0.532049399147818	5.19551221067407	0	NA	NA	NA	NA	NA	NA	NA	NA	NA
I_13575067	I	13575067	regressed_trait	0.220384924059071	5.19551221067407	0	NA	NA	NA	NA	NA	NA	NA	NA	NA
I_13580125	I	13580125	regressed_trait	0.532049399147818	5.19551221067407	0	NA	NA	NA	NA	NA	NA	NA	NA	NA
I_13580127	I	13580127	regressed_trait	0.532049399147818	5.19551221067407	0	NA	NA	NA	NA	NA	NA	NA	NA	NA
I_13585569	I	13585569	regressed_trait	0.442423307912439	5.19551221067407	0	NA	NA	NA	NA	NA	NA	NA	NA	NA
I_13585972	I	13585972	regressed_trait	0.442423307912439	5.19551221067407	0	NA	NA	NA	NA	NA	NA	NA	NA	NA
I_13590174	I	13590174	regressed_trait	0.522098949662501	5.19551221067407	0	NA	NA	NA	NA	NA	NA	NA	NA	NA
I_13605541	I	13605541	regressed_trait	0.167434060884624	5.19551221067407	0	NA	NA	NA	NA	NA	NA	NA	NA	NA
I_13615906	I	13615906	regressed_trait	0.650837158789026	5.19551221067407	0	NA	NA	NA	NA	NA	NA	NA	NA	NA
I_13625501	I	13625501	regressed_trait	0.637818777169736	5.19551221067407	0	NA	NA	NA	NA	NA	NA	NA	NA	NA
I_13658755	I	13658755	regressed_trait	0.333696122622126	5.19551221067407	0	NA	NA	NA	NA	NA	NA	NA	NA	NA
I_13727251	I	13727251	regressed_trait	0.571152729961976	5.19551221067407	0	NA	NA	NA	NA	NA	NA	NA	NA	NA
I_13727286	I	13727286	regressed_trait	0.53067405312165	5.19551221067407	0	NA	NA	NA	NA	NA	NA	NA	NA	NA
I_13739485	I	13739485	regressed_trait	0.332469627015116	5.19551221067407	0	NA	NA	NA	NA	NA	NA	NA	NA	NA
I_13743599	I	13743599	regressed_trait	0.332469627015116	5.19551221067407	0	NA	NA	NA	NA	NA	NA	NA	NA	NA
I_13743871	I	13743871	regressed_trait	0.495284151788512	5.19551221067407	0	NA	NA	NA	NA	NA	NA	NA	NA	NA
I_13755243	I	13755243	regressed_trait	0.0942587272843742	5.19551221067407	0	NA	NA	NA	NA	NA	NA	NA	NA	NA
I_13756341	I	13756341	regressed_trait	0.0519300422528952	5.19551221067407	0	NA	NA	NA	NA	NA	NA	NA	NA	NA
I_13770174	I	13770174	regressed_trait	0.0519300422528952	5.19551221067407	0	NA	NA	NA	NA	NA	NA	NA	NA	NA
I_13771966	I	13771966	regressed_trait	0.0942587272843742	5.19551221067407	0	NA	NA	NA	NA	NA	NA	NA	NA	NA
I_13777854	I	13777854	regressed_trait	0.442423307912439	5.19551221067407	0	NA	NA	NA	NA	NA	NA	NA	NA	NA
I_13781802	I	13781802	regressed_trait	0.607831797501057	5.19551221067407	0	NA	NA	NA	NA	NA	NA	NA	NA	NA
I_13788926	I	13788926	regressed_trait	0.332469627015116	5.19551221067407	0	NA	NA	NA	NA	NA	NA	NA	NA	NA
I_13791848	I	13791848	regressed_trait	0.332469627015116	5.19551221067407	0	NA	NA	NA	NA	NA	NA	NA	NA	NA
I_13806804	I	13806804	regressed_trait	0.332469627015116	5.19551221067407	0	NA	NA	NA	NA	NA	NA	NA	NA	NA
I_13818245	I	13818245	regressed_trait	0.332469627015116	5.19551221067407	0	NA	NA	NA	NA	NA	NA	NA	NA	NA
I_13818248	I	13818248	regressed_trait	0.259855901994969	5.19551221067407	0	NA	NA	NA	NA	NA	NA	NA	NA	NA
I_13819422	I	13819422	regressed_trait	0.259855901994969	5.19551221067407	0	NA	NA	NA	NA	NA	NA	NA	NA	NA
I_13819897	I	13819897	regressed_trait	0.26343971959263	5.19551221067407	0	NA	NA	NA	NA	NA	NA	NA	NA	NA
I_13821069	I	13821069	regressed_trait	0.259855901994969	5.19551221067407	0	NA	NA	NA	NA	NA	NA	NA	NA	NA
I_13821366	I	13821366	regressed_trait	0.259855901994969	5.19551221067407	0	NA	NA	NA	NA	NA	NA	NA	NA	NA
I_13827172	I	13827172	regressed_trait	0.332469627015116	5.19551221067407	0	NA	NA	NA	NA	NA	NA	NA	NA	NA
I_13827322	I	13827322	regressed_trait	0.332469627015116	5.19551221067407	0	NA	NA	NA	NA	NA	NA	NA	NA	NA
I_13835539	I	13835539	regressed_trait	0.330477375090193	5.19551221067407	0	NA	NA	NA	NA	NA	NA	NA	NA	NA
I_13841706	I	13841706	regressed_trait	0.442423307912439	5.19551221067407	0	NA	NA	NA	NA	NA	NA	NA	NA	NA
I_13845578	I	13845578	regressed_trait	0.74838599244016	5.19551221067407	0	NA	NA	NA	NA	NA	NA	NA	NA	NA
I_13852721	I	13852721	regressed_trait	0.332469627015116	5.19551221067407	0	NA	NA	NA	NA	NA	NA	NA	NA	NA
I_13855382	I	13855382	regressed_trait	0.201331459817813	5.19551221067407	0	NA	NA	NA	NA	NA	NA	NA	NA	NA
I_13857277	I	13857277	regressed_trait	0.101827927152506	5.19551221067407	0	NA	NA	NA	NA	NA	NA	NA	NA	NA
I_13876763	I	13876763	regressed_trait	0.442423307912439	5.19551221067407	0	NA	NA	NA	NA	NA	NA	NA	NA	NA
I_13882733	I	13882733	regressed_trait	0.191121590379686	5.19551221067407	0	NA	NA	NA	NA	NA	NA	NA	NA	NA
I_13885755	I	13885755	regressed_trait	0.231310182042773	5.19551221067407	0	NA	NA	NA	NA	NA	NA	NA	NA	NA
I_13900338	I	13900338	regressed_trait	0.186580307565847	5.19551221067407	0	NA	NA	NA	NA	NA	NA	NA	NA	NA
I_13915547	I	13915547	regressed_trait	0.0451648838612426	5.19551221067407	0	NA	NA	NA	NA	NA	NA	NA	NA	NA
I_13915590	I	13915590	regressed_trait	0.191121590379686	5.19551221067407	0	NA	NA	NA	NA	NA	NA	NA	NA	NA
I_13921774	I	13921774	regressed_trait	0.740815856534449	5.19551221067407	0	NA	NA	NA	NA	NA	NA	NA	NA	NA
I_13921913	I	13921913	regressed_trait	0.740815856534449	5.19551221067407	0	NA	NA	NA	NA	NA	NA	NA	NA	NA
I_13921941	I	13921941	regressed_trait	0.740815856534449	5.19551221067407	0	NA	NA	NA	NA	NA	NA	NA	NA	NA
I_13965455	I	13965455	regressed_trait	0.380386206697745	5.19551221067407	0	NA	NA	NA	NA	NA	NA	NA	NA	NA
I_13967964	I	13967964	regressed_trait	0.380386206697745	5.19551221067407	0	NA	NA	NA	NA	NA	NA	NA	NA	NA
I_13992838	I	13992838	regressed_trait	0.0867564695755799	5.19551221067407	0	NA	NA	NA	NA	NA	NA	NA	NA	NA
I_14028533	I	14028533	regressed_trait	0.0663832903174091	5.19551221067407	0	NA	NA	NA	NA	NA	NA	NA	NA	NA
I_14036253	I	14036253	regressed_trait	0.0663832903174091	5.19551221067407	0	NA	NA	NA	NA	NA	NA	NA	NA	NA
I_14062690	I	14062690	regressed_trait	0.446883705521367	5.19551221067407	0	NA	NA	NA	NA	NA	NA	NA	NA	NA
I_14100167	I	14100167	regressed_trait	0.513651441065983	5.19551221067407	0	NA	NA	NA	NA	NA	NA	NA	NA	NA
I_14100513	I	14100513	regressed_trait	0.347864465690208	5.19551221067407	0	NA	NA	NA	NA	NA	NA	NA	NA	NA
I_14101153	I	14101153	regressed_trait	0.256711894911633	5.19551221067407	0	NA	NA	NA	NA	NA	NA	NA	NA	NA
I_14109480	I	14109480	regressed_trait	0.0375302694920001	5.19551221067407	0	NA	NA	NA	NA	NA	NA	NA	NA	NA
I_14109508	I	14109508	regressed_trait	0.0451040618900434	5.19551221067407	0	NA	NA	NA	NA	NA	NA	NA	NA	NA
I_14119923	I	14119923	regressed_trait	0.123614894289884	5.19551221067407	0	NA	NA	NA	NA	NA	NA	NA	NA	NA
I_14141770	I	14141770	regressed_trait	0.508348309912374	5.19551221067407	0	NA	NA	NA	NA	NA	NA	NA	NA	NA
I_14155705	I	14155705	regressed_trait	0.577651774453581	5.19551221067407	0	NA	NA	NA	NA	NA	NA	NA	NA	NA
I_14165189	I	14165189	regressed_trait	0.0819142592163908	5.19551221067407	0	NA	NA	NA	NA	NA	NA	NA	NA	NA
I_14170963	I	14170963	regressed_trait	0.0937511875754375	5.19551221067407	0	NA	NA	NA	NA	NA	NA	NA	NA	NA
I_14172543	I	14172543	regressed_trait	0.0937511875754375	5.19551221067407	0	NA	NA	NA	NA	NA	NA	NA	NA	NA
I_14172552	I	14172552	regressed_trait	0.0819142592163908	5.19551221067407	0	NA	NA	NA	NA	NA	NA	NA	NA	NA
I_14174133	I	14174133	regressed_trait	0.0937511875754375	5.19551221067407	0	NA	NA	NA	NA	NA	NA	NA	NA	NA
I_14175264	I	14175264	regressed_trait	0.839284756978375	5.19551221067407	0	NA	NA	NA	NA	NA	NA	NA	NA	NA
I_14175273	I	14175273	regressed_trait	0.559354602673554	5.19551221067407	0	NA	NA	NA	NA	NA	NA	NA	NA	NA
I_14181527	I	14181527	regressed_trait	0.219269053475715	5.19551221067407	0	NA	NA	NA	NA	NA	NA	NA	NA	NA
I_14181566	I	14181566	regressed_trait	0.839284756978375	5.19551221067407	0	NA	NA	NA	NA	NA	NA	NA	NA	NA
I_14189771	I	14189771	regressed_trait	0.110359761798502	5.19551221067407	0	NA	NA	NA	NA	NA	NA	NA	NA	NA
I_14220086	I	14220086	regressed_trait	0.438275806516677	5.19551221067407	0	NA	NA	NA	NA	NA	NA	NA	NA	NA
I_14220206	I	14220206	regressed_trait	0.559354602673554	5.19551221067407	0	NA	NA	NA	NA	NA	NA	NA	NA	NA
I_14232260	I	14232260	regressed_trait	0.145750108324757	5.19551221067407	0	NA	NA	NA	NA	NA	NA	NA	NA	NA
I_14232283	I	14232283	regressed_trait	0.0996358603705385	5.19551221067407	0	NA	NA	NA	NA	NA	NA	NA	NA	NA
I_14232920	I	14232920	regressed_trait	0.0679783556391816	5.19551221067407	0	NA	NA	NA	NA	NA	NA	NA	NA	NA
I_14244119	I	14244119	regressed_trait	0.0679783556391816	5.19551221067407	0	NA	NA	NA	NA	NA	NA	NA	NA	NA
I_14251060	I	14251060	regressed_trait	0.195312544643211	5.19551221067407	0	NA	NA	NA	NA	NA	NA	NA	NA	NA
I_14270563	I	14270563	regressed_trait	0.364601601026505	5.19551221067407	0	NA	NA	NA	NA	NA	NA	NA	NA	NA
I_14273872	I	14273872	regressed_trait	0.353697567022339	5.19551221067407	0	NA	NA	NA	NA	NA	NA	NA	NA	NA
I_14273895	I	14273895	regressed_trait	0.195312544643211	5.19551221067407	0	NA	NA	NA	NA	NA	NA	NA	NA	NA
I_14273945	I	14273945	regressed_trait	0.102992819198687	5.19551221067407	0	NA	NA	NA	NA	NA	NA	NA	NA	NA
I_14281848	I	14281848	regressed_trait	0.505391595517191	5.19551221067407	0	NA	NA	NA	NA	NA	NA	NA	NA	NA
I_14283638	I	14283638	regressed_trait	0.27489296198878	5.19551221067407	0	NA	NA	NA	NA	NA	NA	NA	NA	NA
I_14287837	I	14287837	regressed_trait	0.359190692328142	5.19551221067407	0	NA	NA	NA	NA	NA	NA	NA	NA	NA
I_14288000	I	14288000	regressed_trait	0.335124533937077	5.19551221067407	0	NA	NA	NA	NA	NA	NA	NA	NA	NA
I_14312422	I	14312422	regressed_trait	0.359190692328142	5.19551221067407	0	NA	NA	NA	NA	NA	NA	NA	NA	NA
I_14317714	I	14317714	regressed_trait	0.505391595517191	5.19551221067407	0	NA	NA	NA	NA	NA	NA	NA	NA	NA
I_14317715	I	14317715	regressed_trait	0.335124533937077	5.19551221067407	0	NA	NA	NA	NA	NA	NA	NA	NA	NA
I_14377635	I	14377635	regressed_trait	0.556627888615382	5.19551221067407	0	NA	NA	NA	NA	NA	NA	NA	NA	NA
I_14391547	I	14391547	regressed_trait	0.66460483554478	5.19551221067407	0	NA	NA	NA	NA	NA	NA	NA	NA	NA
I_14391562	I	14391562	regressed_trait	0.0205385833177026	5.19551221067407	0	NA	NA	NA	NA	NA	NA	NA	NA	NA
I_14410324	I	14410324	regressed_trait	0.0524153625637894	5.19551221067407	0	NA	NA	NA	NA	NA	NA	NA	NA	NA
I_14412328	I	14412328	regressed_trait	0.49280202291472	5.19551221067407	0	NA	NA	NA	NA	NA	NA	NA	NA	NA
I_14420208	I	14420208	regressed_trait	0.0115154849457175	5.19551221067407	0	NA	NA	NA	NA	NA	NA	NA	NA	NA
I_14423171	I	14423171	regressed_trait	0.413166141583288	5.19551221067407	0	NA	NA	NA	NA	NA	NA	NA	NA	NA
I_14436183	I	14436183	regressed_trait	0.659619375165952	5.19551221067407	0	NA	NA	NA	NA	NA	NA	NA	NA	NA
I_14436189	I	14436189	regressed_trait	0.711458994311722	5.19551221067407	0	NA	NA	NA	NA	NA	NA	NA	NA	NA
I_14460147	I	14460147	regressed_trait	0.131715969437188	5.19551221067407	0	NA	NA	NA	NA	NA	NA	NA	NA	NA
I_14477503	I	14477503	regressed_trait	0.554974100817399	5.19551221067407	0	NA	NA	NA	NA	NA	NA	NA	NA	NA
I_14486883	I	14486883	regressed_trait	0.426869261534862	5.19551221067407	0	NA	NA	NA	NA	NA	NA	NA	NA	NA
I_14487015	I	14487015	regressed_trait	0.462691120631789	5.19551221067407	0	NA	NA	NA	NA	NA	NA	NA	NA	NA
I_14518306	I	14518306	regressed_trait	0.323512333523639	5.19551221067407	0	NA	NA	NA	NA	NA	NA	NA	NA	NA
I_14531255	I	14531255	regressed_trait	0.323512333523639	5.19551221067407	0	NA	NA	NA	NA	NA	NA	NA	NA	NA
I_14533390	I	14533390	regressed_trait	0.323512333523639	5.19551221067407	0	NA	NA	NA	NA	NA	NA	NA	NA	NA
I_14543869	I	14543869	regressed_trait	0.471880241431843	5.19551221067407	0	NA	NA	NA	NA	NA	NA	NA	NA	NA
I_14543877	I	14543877	regressed_trait	0.521715822846309	5.19551221067407	0	NA	NA	NA	NA	NA	NA	NA	NA	NA
I_14547245	I	14547245	regressed_trait	0.466734305539536	5.19551221067407	0	NA	NA	NA	NA	NA	NA	NA	NA	NA
I_14547255	I	14547255	regressed_trait	0.411736849788667	5.19551221067407	0	NA	NA	NA	NA	NA	NA	NA	NA	NA
I_14584687	I	14584687	regressed_trait	0.394783183099791	5.19551221067407	0	NA	NA	NA	NA	NA	NA	NA	NA	NA
I_14591138	I	14591138	regressed_trait	0.110682880465974	5.19551221067407	0	NA	NA	NA	NA	NA	NA	NA	NA	NA
I_14591146	I	14591146	regressed_trait	0.517566636920809	5.19551221067407	0	NA	NA	NA	NA	NA	NA	NA	NA	NA
I_14602738	I	14602738	regressed_trait	0.624962382997705	5.19551221067407	0	NA	NA	NA	NA	NA	NA	NA	NA	NA
I_14613706	I	14613706	regressed_trait	0.129853400237121	5.19551221067407	0	NA	NA	NA	NA	NA	NA	NA	NA	NA
I_14656646	I	14656646	regressed_trait	0.0649613654812057	5.19551221067407	0	NA	NA	NA	NA	NA	NA	NA	NA	NA
I_14656647	I	14656647	regressed_trait	0.12439374653742	5.19551221067407	0	NA	NA	NA	NA	NA	NA	NA	NA	NA
I_14697115	I	14697115	regressed_trait	0.346544936962013	5.19551221067407	0	NA	NA	NA	NA	NA	NA	NA	NA	NA
I_14698070	I	14698070	regressed_trait	0.111510204629518	5.19551221067407	0	NA	NA	NA	NA	NA	NA	NA	NA	NA
I_14711211	I	14711211	regressed_trait	0.115650469645397	5.19551221067407	0	NA	NA	NA	NA	NA	NA	NA	NA	NA
I_14735213	I	14735213	regressed_trait	0.482678186675288	5.19551221067407	0	NA	NA	NA	NA	NA	NA	NA	NA	NA
I_14735268	I	14735268	regressed_trait	0.419599104134466	5.19551221067407	0	NA	NA	NA	NA	NA	NA	NA	NA	NA
I_14738172	I	14738172	regressed_trait	0.568312811681012	5.19551221067407	0	NA	NA	NA	NA	NA	NA	NA	NA	NA
I_14738551	I	14738551	regressed_trait	0.568312811681012	5.19551221067407	0	NA	NA	NA	NA	NA	NA	NA	NA	NA
I_14738665	I	14738665	regressed_trait	0.568312811681012	5.19551221067407	0	NA	NA	NA	NA	NA	NA	NA	NA	NA
I_14747377	I	14747377	regressed_trait	0.2313481814669	5.19551221067407	0	NA	NA	NA	NA	NA	NA	NA	NA	NA
I_14749136	I	14749136	regressed_trait	0.369396375009766	5.19551221067407	0	NA	NA	NA	NA	NA	NA	NA	NA	NA
I_14770610	I	14770610	regressed_trait	0.490099358039993	5.19551221067407	0	NA	NA	NA	NA	NA	NA	NA	NA	NA
I_14770632	I	14770632	regressed_trait	0.414547809955177	5.19551221067407	0	NA	NA	NA	NA	NA	NA	NA	NA	NA
I_14772473	I	14772473	regressed_trait	0.349853657197895	5.19551221067407	0	NA	NA	NA	NA	NA	NA	NA	NA	NA
I_14777443	I	14777443	regressed_trait	0.0193862506752211	5.19551221067407	0	NA	NA	NA	NA	NA	NA	NA	NA	NA
I_14779380	I	14779380	regressed_trait	0.111578746947536	5.19551221067407	0	NA	NA	NA	NA	NA	NA	NA	NA	NA
I_14792393	I	14792393	regressed_trait	0.419599104134466	5.19551221067407	0	NA	NA	NA	NA	NA	NA	NA	NA	NA
I_14810120	I	14810120	regressed_trait	0.0758903568520147	5.19551221067407	0	NA	NA	NA	NA	NA	NA	NA	NA	NA
I_14817118	I	14817118	regressed_trait	0.0560622602919704	5.19551221067407	0	NA	NA	NA	NA	NA	NA	NA	NA	NA
I_14817162	I	14817162	regressed_trait	0.0797806238909843	5.19551221067407	0	NA	NA	NA	NA	NA	NA	NA	NA	NA
I_14834553	I	14834553	regressed_trait	0.341943067891432	5.19551221067407	0	NA	NA	NA	NA	NA	NA	NA	NA	NA
I_14862869	I	14862869	regressed_trait	0.0227117903093761	5.19551221067407	0	NA	NA	NA	NA	NA	NA	NA	NA	NA
I_14878001	I	14878001	regressed_trait	0.0261843286700633	5.19551221067407	0	NA	NA	NA	NA	NA	NA	NA	NA	NA
I_14881036	I	14881036	regressed_trait	0.0560622602919704	5.19551221067407	0	NA	NA	NA	NA	NA	NA	NA	NA	NA
I_14898607	I	14898607	regressed_trait	0.0158026071840575	5.19551221067407	0	NA	NA	NA	NA	NA	NA	NA	NA	NA
I_14898848	I	14898848	regressed_trait	0.150290640832907	5.19551221067407	0	NA	NA	NA	NA	NA	NA	NA	NA	NA
I_14933442	I	14933442	regressed_trait	0.0758903568520147	5.19551221067407	0	NA	NA	NA	NA	NA	NA	NA	NA	NA
I_14933477	I	14933477	regressed_trait	0.405515469494244	5.19551221067407	0	NA	NA	NA	NA	NA	NA	NA	NA	NA
I_14956114	I	14956114	regressed_trait	0.0877564363162371	5.19551221067407	0	NA	NA	NA	NA	NA	NA	NA	NA	NA
I_14956262	I	14956262	regressed_trait	0.0560622602919704	5.19551221067407	0	NA	NA	NA	NA	NA	NA	NA	NA	NA
I_14962663	I	14962663	regressed_trait	0.560886599302933	5.19551221067407	0	NA	NA	NA	NA	NA	NA	NA	NA	NA
I_14993285	I	14993285	regressed_trait	0.517696614966657	5.19551221067407	0	NA	NA	NA	NA	NA	NA	NA	NA	NA
I_14998648	I	14998648	regressed_trait	0.192505223602266	5.19551221067407	0	NA	NA	NA	NA	NA	NA	NA	NA	NA
I_15005692	I	15005692	regressed_trait	0.0758903568520147	5.19551221067407	0	NA	NA	NA	NA	NA	NA	NA	NA	NA
I_15017483	I	15017483	regressed_trait	0.242321791354224	5.19551221067407	0	NA	NA	NA	NA	NA	NA	NA	NA	NA
I_15021413	I	15021413	regressed_trait	0.236187801373529	5.19551221067407	0	NA	NA	NA	NA	NA	NA	NA	NA	NA
I_15022375	I	15022375	regressed_trait	0.703826292123224	5.19551221067407	0	NA	NA	NA	NA	NA	NA	NA	NA	NA
I_15035510	I	15035510	regressed_trait	0.0758903568520147	5.19551221067407	0	NA	NA	NA	NA	NA	NA	NA	NA	NA
I_15051164	I	15051164	regressed_trait	0.192505223602266	5.19551221067407	0	NA	NA	NA	NA	NA	NA	NA	NA	NA
II_25506	II	25506	regressed_trait	0.627857013325922	5.19551221067407	0	NA	NA	NA	NA	NA	NA	NA	NA	NA
II_31188	II	31188	regressed_trait	0.110538916717242	5.19551221067407	0	NA	NA	NA	NA	NA	NA	NA	NA	NA
II_46305	II	46305	regressed_trait	0.110538916717242	5.19551221067407	0	NA	NA	NA	NA	NA	NA	NA	NA	NA
II_110545	II	110545	regressed_trait	0.199981909754352	5.19551221067407	0	NA	NA	NA	NA	NA	NA	NA	NA	NA
II_116083	II	116083	regressed_trait	0.224871374537977	5.19551221067407	0	NA	NA	NA	NA	NA	NA	NA	NA	NA
II_144075	II	144075	regressed_trait	0.110538916717242	5.19551221067407	0	NA	NA	NA	NA	NA	NA	NA	NA	NA
II_160596	II	160596	regressed_trait	0.224871374537977	5.19551221067407	0	NA	NA	NA	NA	NA	NA	NA	NA	NA
II_180883	II	180883	regressed_trait	0.627857013325922	5.19551221067407	0	NA	NA	NA	NA	NA	NA	NA	NA	NA
II_188656	II	188656	regressed_trait	0.110538916717242	5.19551221067407	0	NA	NA	NA	NA	NA	NA	NA	NA	NA
II_200058	II	200058	regressed_trait	0.627857013325922	5.19551221067407	0	NA	NA	NA	NA	NA	NA	NA	NA	NA
II_220592	II	220592	regressed_trait	0.612687567243416	5.19551221067407	0	NA	NA	NA	NA	NA	NA	NA	NA	NA
II_243170	II	243170	regressed_trait	0.827621772267282	5.19551221067407	0	NA	NA	NA	NA	NA	NA	NA	NA	NA
II_275227	II	275227	regressed_trait	0.570679897804631	5.19551221067407	0	NA	NA	NA	NA	NA	NA	NA	NA	NA
II_288203	II	288203	regressed_trait	0.214808676031032	5.19551221067407	0	NA	NA	NA	NA	NA	NA	NA	NA	NA
II_305158	II	305158	regressed_trait	1.6735393239251	5.19551221067407	0	NA	NA	NA	NA	NA	NA	NA	NA	NA
II_325046	II	325046	regressed_trait	0.827621772267282	5.19551221067407	0	NA	NA	NA	NA	NA	NA	NA	NA	NA
II_361769	II	361769	regressed_trait	0.772210261904226	5.19551221067407	0	NA	NA	NA	NA	NA	NA	NA	NA	NA
II_370400	II	370400	regressed_trait	0.310924938061746	5.19551221067407	0	NA	NA	NA	NA	NA	NA	NA	NA	NA
II_374500	II	374500	regressed_trait	0.67074706007433	5.19551221067407	0	NA	NA	NA	NA	NA	NA	NA	NA	NA
II_381758	II	381758	regressed_trait	0.578949991352435	5.19551221067407	0	NA	NA	NA	NA	NA	NA	NA	NA	NA
II_381843	II	381843	regressed_trait	0.199981909754352	5.19551221067407	0	NA	NA	NA	NA	NA	NA	NA	NA	NA
II_401571	II	401571	regressed_trait	0.502105997125325	5.19551221067407	0	NA	NA	NA	NA	NA	NA	NA	NA	NA
II_401587	II	401587	regressed_trait	0.502105997125325	5.19551221067407	0	NA	NA	NA	NA	NA	NA	NA	NA	NA
II_438845	II	438845	regressed_trait	0.616456531574711	5.19551221067407	0	NA	NA	NA	NA	NA	NA	NA	NA	NA
II_446763	II	446763	regressed_trait	0.244122589395206	5.19551221067407	0	NA	NA	NA	NA	NA	NA	NA	NA	NA
II_457491	II	457491	regressed_trait	0.196940632016571	5.19551221067407	0	NA	NA	NA	NA	NA	NA	NA	NA	NA
II_458120	II	458120	regressed_trait	1.79200019069537	5.19551221067407	0	NA	NA	NA	NA	NA	NA	NA	NA	NA
II_458203	II	458203	regressed_trait	1.79200019069537	5.19551221067407	0	NA	NA	NA	NA	NA	NA	NA	NA	NA
II_461241	II	461241	regressed_trait	0.691490050699702	5.19551221067407	0	NA	NA	NA	NA	NA	NA	NA	NA	NA
II_483334	II	483334	regressed_trait	1.15765510170784	5.19551221067407	0	NA	NA	NA	NA	NA	NA	NA	NA	NA
II_496660	II	496660	regressed_trait	0.229213927649685	5.19551221067407	0	NA	NA	NA	NA	NA	NA	NA	NA	NA
II_502891	II	502891	regressed_trait	0.111647062516119	5.19551221067407	0	NA	NA	NA	NA	NA	NA	NA	NA	NA
II_502930	II	502930	regressed_trait	0.111647062516119	5.19551221067407	0	NA	NA	NA	NA	NA	NA	NA	NA	NA
II_506965	II	506965	regressed_trait	0.336795783792207	5.19551221067407	0	NA	NA	NA	NA	NA	NA	NA	NA	NA
II_516063	II	516063	regressed_trait	0.40996440478304	5.19551221067407	0	NA	NA	NA	NA	NA	NA	NA	NA	NA
II_518587	II	518587	regressed_trait	0.111647062516119	5.19551221067407	0	NA	NA	NA	NA	NA	NA	NA	NA	NA
II_518699	II	518699	regressed_trait	0.06448836609301	5.19551221067407	0	NA	NA	NA	NA	NA	NA	NA	NA	NA
II_536243	II	536243	regressed_trait	0.557747716458153	5.19551221067407	0	NA	NA	NA	NA	NA	NA	NA	NA	NA
II_545775	II	545775	regressed_trait	0.225366886838572	5.19551221067407	0	NA	NA	NA	NA	NA	NA	NA	NA	NA
II_549871	II	549871	regressed_trait	0.225366886838572	5.19551221067407	0	NA	NA	NA	NA	NA	NA	NA	NA	NA
II_550200	II	550200	regressed_trait	0.14039692353631	5.19551221067407	0	NA	NA	NA	NA	NA	NA	NA	NA	NA
II_568477	II	568477	regressed_trait	0.267473679173827	5.19551221067407	0	NA	NA	NA	NA	NA	NA	NA	NA	NA
II_585631	II	585631	regressed_trait	0.0803966135573828	5.19551221067407	0	NA	NA	NA	NA	NA	NA	NA	NA	NA
II_601070	II	601070	regressed_trait	0.664800848128518	5.19551221067407	0	NA	NA	NA	NA	NA	NA	NA	NA	NA
II_617224	II	617224	regressed_trait	0.55320945523835	5.19551221067407	0	NA	NA	NA	NA	NA	NA	NA	NA	NA
II_619894	II	619894	regressed_trait	0.40996440478304	5.19551221067407	0	NA	NA	NA	NA	NA	NA	NA	NA	NA
II_627924	II	627924	regressed_trait	0.00566432647759087	5.19551221067407	0	NA	NA	NA	NA	NA	NA	NA	NA	NA
II_627940	II	627940	regressed_trait	0.00388845178205004	5.19551221067407	0	NA	NA	NA	NA	NA	NA	NA	NA	NA
II_634685	II	634685	regressed_trait	0.114675235680333	5.19551221067407	0	NA	NA	NA	NA	NA	NA	NA	NA	NA
II_636990	II	636990	regressed_trait	0.114675235680333	5.19551221067407	0	NA	NA	NA	NA	NA	NA	NA	NA	NA
II_683556	II	683556	regressed_trait	0.55320945523835	5.19551221067407	0	NA	NA	NA	NA	NA	NA	NA	NA	NA
II_706382	II	706382	regressed_trait	0.165353794058204	5.19551221067407	0	NA	NA	NA	NA	NA	NA	NA	NA	NA
II_706423	II	706423	regressed_trait	0.165353794058204	5.19551221067407	0	NA	NA	NA	NA	NA	NA	NA	NA	NA
II_715714	II	715714	regressed_trait	1.6735393239251	5.19551221067407	0	NA	NA	NA	NA	NA	NA	NA	NA	NA
II_724804	II	724804	regressed_trait	0.865933374631792	5.19551221067407	0	NA	NA	NA	NA	NA	NA	NA	NA	NA
II_727042	II	727042	regressed_trait	0.40996440478304	5.19551221067407	0	NA	NA	NA	NA	NA	NA	NA	NA	NA
II_733872	II	733872	regressed_trait	0.202747433439549	5.19551221067407	0	NA	NA	NA	NA	NA	NA	NA	NA	NA
II_737995	II	737995	regressed_trait	1.6735393239251	5.19551221067407	0	NA	NA	NA	NA	NA	NA	NA	NA	NA
II_747341	II	747341	regressed_trait	0.251654029256586	5.19551221067407	0	NA	NA	NA	NA	NA	NA	NA	NA	NA
II_747398	II	747398	regressed_trait	0.180756985276625	5.19551221067407	0	NA	NA	NA	NA	NA	NA	NA	NA	NA
II_757266	II	757266	regressed_trait	1.6735393239251	5.19551221067407	0	NA	NA	NA	NA	NA	NA	NA	NA	NA
II_763448	II	763448	regressed_trait	0.882282254626826	5.19551221067407	0	NA	NA	NA	NA	NA	NA	NA	NA	NA
II_806805	II	806805	regressed_trait	0.0892915096647488	5.19551221067407	0	NA	NA	NA	NA	NA	NA	NA	NA	NA
II_810286	II	810286	regressed_trait	0.665072112473297	5.19551221067407	0	NA	NA	NA	NA	NA	NA	NA	NA	NA
II_826419	II	826419	regressed_trait	0.290485382605778	5.19551221067407	0	NA	NA	NA	NA	NA	NA	NA	NA	NA
II_826485	II	826485	regressed_trait	1.6735393239251	5.19551221067407	0	NA	NA	NA	NA	NA	NA	NA	NA	NA
II_826614	II	826614	regressed_trait	0.179486910903086	5.19551221067407	0	NA	NA	NA	NA	NA	NA	NA	NA	NA
II_829629	II	829629	regressed_trait	0.561504182432152	5.19551221067407	0	NA	NA	NA	NA	NA	NA	NA	NA	NA
II_833337	II	833337	regressed_trait	1.6735393239251	5.19551221067407	0	NA	NA	NA	NA	NA	NA	NA	NA	NA
II_834750	II	834750	regressed_trait	1.6735393239251	5.19551221067407	0	NA	NA	NA	NA	NA	NA	NA	NA	NA
II_835009	II	835009	regressed_trait	0.564292562833114	5.19551221067407	0	NA	NA	NA	NA	NA	NA	NA	NA	NA
II_843349	II	843349	regressed_trait	0.331836129746591	5.19551221067407	0	NA	NA	NA	NA	NA	NA	NA	NA	NA
II_843533	II	843533	regressed_trait	0.598923917544611	5.19551221067407	0	NA	NA	NA	NA	NA	NA	NA	NA	NA
II_858055	II	858055	regressed_trait	1.82660438037166	5.19551221067407	0	NA	NA	NA	NA	NA	NA	NA	NA	NA
II_859840	II	859840	regressed_trait	1.6735393239251	5.19551221067407	0	NA	NA	NA	NA	NA	NA	NA	NA	NA
II_876408	II	876408	regressed_trait	1.82660438037166	5.19551221067407	0	NA	NA	NA	NA	NA	NA	NA	NA	NA
II_876426	II	876426	regressed_trait	1.38210379254487	5.19551221067407	0	NA	NA	NA	NA	NA	NA	NA	NA	NA
II_876444	II	876444	regressed_trait	1.82660438037166	5.19551221067407	0	NA	NA	NA	NA	NA	NA	NA	NA	NA
II_877653	II	877653	regressed_trait	1.82660438037166	5.19551221067407	0	NA	NA	NA	NA	NA	NA	NA	NA	NA
II_899531	II	899531	regressed_trait	1.82660438037166	5.19551221067407	0	NA	NA	NA	NA	NA	NA	NA	NA	NA
II_899558	II	899558	regressed_trait	1.82660438037166	5.19551221067407	0	NA	NA	NA	NA	NA	NA	NA	NA	NA
II_920326	II	920326	regressed_trait	0.201051458365922	5.19551221067407	0	NA	NA	NA	NA	NA	NA	NA	NA	NA
II_921526	II	921526	regressed_trait	0.290485382605778	5.19551221067407	0	NA	NA	NA	NA	NA	NA	NA	NA	NA
II_924535	II	924535	regressed_trait	1.6735393239251	5.19551221067407	0	NA	NA	NA	NA	NA	NA	NA	NA	NA
II_924562	II	924562	regressed_trait	1.4944858119713	5.19551221067407	0	NA	NA	NA	NA	NA	NA	NA	NA	NA
II_931354	II	931354	regressed_trait	1.4944858119713	5.19551221067407	0	NA	NA	NA	NA	NA	NA	NA	NA	NA
II_931356	II	931356	regressed_trait	1.4944858119713	5.19551221067407	0	NA	NA	NA	NA	NA	NA	NA	NA	NA
II_951925	II	951925	regressed_trait	0.300809836112408	5.19551221067407	0	NA	NA	NA	NA	NA	NA	NA	NA	NA
II_951989	II	951989	regressed_trait	0.564292562833114	5.19551221067407	0	NA	NA	NA	NA	NA	NA	NA	NA	NA
II_959487	II	959487	regressed_trait	0.912529565775067	5.19551221067407	0	NA	NA	NA	NA	NA	NA	NA	NA	NA
II_959517	II	959517	regressed_trait	1.41961905936206	5.19551221067407	0	NA	NA	NA	NA	NA	NA	NA	NA	NA
II_976193	II	976193	regressed_trait	0.834280134562853	5.19551221067407	0	NA	NA	NA	NA	NA	NA	NA	NA	NA
II_991474	II	991474	regressed_trait	0.0800299139896702	5.19551221067407	0	NA	NA	NA	NA	NA	NA	NA	NA	NA
II_1044952	II	1044952	regressed_trait	0.528163250368563	5.19551221067407	0	NA	NA	NA	NA	NA	NA	NA	NA	NA
II_1047977	II	1047977	regressed_trait	0.110672117127432	5.19551221067407	0	NA	NA	NA	NA	NA	NA	NA	NA	NA
II_1047988	II	1047988	regressed_trait	1.6735393239251	5.19551221067407	0	NA	NA	NA	NA	NA	NA	NA	NA	NA
II_1048019	II	1048019	regressed_trait	0.30068895382657	5.19551221067407	0	NA	NA	NA	NA	NA	NA	NA	NA	NA
II_1069724	II	1069724	regressed_trait	0.250728404923202	5.19551221067407	0	NA	NA	NA	NA	NA	NA	NA	NA	NA
II_1083817	II	1083817	regressed_trait	0.20939944481196	5.19551221067407	0	NA	NA	NA	NA	NA	NA	NA	NA	NA
II_1106058	II	1106058	regressed_trait	0.0172955671094096	5.19551221067407	0	NA	NA	NA	NA	NA	NA	NA	NA	NA
II_1106185	II	1106185	regressed_trait	0.0590917625591085	5.19551221067407	0	NA	NA	NA	NA	NA	NA	NA	NA	NA
II_1131928	II	1131928	regressed_trait	0.404708559795526	5.19551221067407	0	NA	NA	NA	NA	NA	NA	NA	NA	NA
II_1158996	II	1158996	regressed_trait	0.162566364851373	5.19551221067407	0	NA	NA	NA	NA	NA	NA	NA	NA	NA
II_1163313	II	1163313	regressed_trait	0.550540501338712	5.19551221067407	0	NA	NA	NA	NA	NA	NA	NA	NA	NA
II_1186750	II	1186750	regressed_trait	0.631277608451677	5.19551221067407	0	NA	NA	NA	NA	NA	NA	NA	NA	NA
II_1192352	II	1192352	regressed_trait	0.0166575028624416	5.19551221067407	0	NA	NA	NA	NA	NA	NA	NA	NA	NA
II_1192389	II	1192389	regressed_trait	0.288560342122343	5.19551221067407	0	NA	NA	NA	NA	NA	NA	NA	NA	NA
II_1193171	II	1193171	regressed_trait	0.00964816359825661	5.19551221067407	0	NA	NA	NA	NA	NA	NA	NA	NA	NA
II_1196765	II	1196765	regressed_trait	0.0166575028624416	5.19551221067407	0	NA	NA	NA	NA	NA	NA	NA	NA	NA
II_1196801	II	1196801	regressed_trait	0.417844586611438	5.19551221067407	0	NA	NA	NA	NA	NA	NA	NA	NA	NA
II_1201746	II	1201746	regressed_trait	0.10881434721796	5.19551221067407	0	NA	NA	NA	NA	NA	NA	NA	NA	NA
II_1216932	II	1216932	regressed_trait	0.0586060152874414	5.19551221067407	0	NA	NA	NA	NA	NA	NA	NA	NA	NA
II_1220360	II	1220360	regressed_trait	0.158907042681973	5.19551221067407	0	NA	NA	NA	NA	NA	NA	NA	NA	NA
II_1220678	II	1220678	regressed_trait	0.0514138483514276	5.19551221067407	0	NA	NA	NA	NA	NA	NA	NA	NA	NA
II_1230915	II	1230915	regressed_trait	0.63988742325793	5.19551221067407	0	NA	NA	NA	NA	NA	NA	NA	NA	NA
II_1230930	II	1230930	regressed_trait	0.0166575028624416	5.19551221067407	0	NA	NA	NA	NA	NA	NA	NA	NA	NA
II_1239611	II	1239611	regressed_trait	0.686776509785404	5.19551221067407	0	NA	NA	NA	NA	NA	NA	NA	NA	NA
II_1247347	II	1247347	regressed_trait	0.788803588333231	5.19551221067407	0	NA	NA	NA	NA	NA	NA	NA	NA	NA
II_1247472	II	1247472	regressed_trait	0.788803588333231	5.19551221067407	0	NA	NA	NA	NA	NA	NA	NA	NA	NA
II_1282056	II	1282056	regressed_trait	0.747478675309916	5.19551221067407	0	NA	NA	NA	NA	NA	NA	NA	NA	NA
II_1304980	II	1304980	regressed_trait	0.747478675309916	5.19551221067407	0	NA	NA	NA	NA	NA	NA	NA	NA	NA
II_1308007	II	1308007	regressed_trait	0.747478675309916	5.19551221067407	0	NA	NA	NA	NA	NA	NA	NA	NA	NA
II_1318777	II	1318777	regressed_trait	0.747478675309916	5.19551221067407	0	NA	NA	NA	NA	NA	NA	NA	NA	NA
II_1324795	II	1324795	regressed_trait	0.0251669715295618	5.19551221067407	0	NA	NA	NA	NA	NA	NA	NA	NA	NA
II_1324925	II	1324925	regressed_trait	0.0166575028624416	5.19551221067407	0	NA	NA	NA	NA	NA	NA	NA	NA	NA
II_1331541	II	1331541	regressed_trait	0.0166575028624416	5.19551221067407	0	NA	NA	NA	NA	NA	NA	NA	NA	NA
II_1333157	II	1333157	regressed_trait	0.0166575028624416	5.19551221067407	0	NA	NA	NA	NA	NA	NA	NA	NA	NA
II_1335153	II	1335153	regressed_trait	0.0251669715295618	5.19551221067407	0	NA	NA	NA	NA	NA	NA	NA	NA	NA
II_1336626	II	1336626	regressed_trait	0.0751414682870117	5.19551221067407	0	NA	NA	NA	NA	NA	NA	NA	NA	NA
II_1342303	II	1342303	regressed_trait	0.0166575028624416	5.19551221067407	0	NA	NA	NA	NA	NA	NA	NA	NA	NA
II_1342467	II	1342467	regressed_trait	0.0166575028624416	5.19551221067407	0	NA	NA	NA	NA	NA	NA	NA	NA	NA
II_1342871	II	1342871	regressed_trait	0.0166575028624416	5.19551221067407	0	NA	NA	NA	NA	NA	NA	NA	NA	NA
II_1344182	II	1344182	regressed_trait	0.0321394820087675	5.19551221067407	0	NA	NA	NA	NA	NA	NA	NA	NA	NA
II_1347167	II	1347167	regressed_trait	0.201372395459323	5.19551221067407	0	NA	NA	NA	NA	NA	NA	NA	NA	NA
II_1416046	II	1416046	regressed_trait	0.254940285301397	5.19551221067407	0	NA	NA	NA	NA	NA	NA	NA	NA	NA
II_1420008	II	1420008	regressed_trait	0.0251669715295618	5.19551221067407	0	NA	NA	NA	NA	NA	NA	NA	NA	NA
II_1422355	II	1422355	regressed_trait	0.387331108005004	5.19551221067407	0	NA	NA	NA	NA	NA	NA	NA	NA	NA
II_1422386	II	1422386	regressed_trait	0.0251669715295618	5.19551221067407	0	NA	NA	NA	NA	NA	NA	NA	NA	NA
II_1422454	II	1422454	regressed_trait	0.630655620506606	5.19551221067407	0	NA	NA	NA	NA	NA	NA	NA	NA	NA
II_1422477	II	1422477	regressed_trait	0.64928334513371	5.19551221067407	0	NA	NA	NA	NA	NA	NA	NA	NA	NA
II_1446758	II	1446758	regressed_trait	0.387331108005004	5.19551221067407	0	NA	NA	NA	NA	NA	NA	NA	NA	NA
II_1446759	II	1446759	regressed_trait	0.387331108005004	5.19551221067407	0	NA	NA	NA	NA	NA	NA	NA	NA	NA
II_1463999	II	1463999	regressed_trait	0.387331108005004	5.19551221067407	0	NA	NA	NA	NA	NA	NA	NA	NA	NA
II_1464084	II	1464084	regressed_trait	0.387331108005004	5.19551221067407	0	NA	NA	NA	NA	NA	NA	NA	NA	NA
II_1467325	II	1467325	regressed_trait	0.18756418555849	5.19551221067407	0	NA	NA	NA	NA	NA	NA	NA	NA	NA
II_1489520	II	1489520	regressed_trait	0.841736748697204	5.19551221067407	0	NA	NA	NA	NA	NA	NA	NA	NA	NA
II_1489523	II	1489523	regressed_trait	0.519544457266821	5.19551221067407	0	NA	NA	NA	NA	NA	NA	NA	NA	NA
II_1494393	II	1494393	regressed_trait	0.214470540879789	5.19551221067407	0	NA	NA	NA	NA	NA	NA	NA	NA	NA
II_1494396	II	1494396	regressed_trait	0.775245782644316	5.19551221067407	0	NA	NA	NA	NA	NA	NA	NA	NA	NA
II_1496093	II	1496093	regressed_trait	0.217504858073732	5.19551221067407	0	NA	NA	NA	NA	NA	NA	NA	NA	NA
II_1496171	II	1496171	regressed_trait	0.764197343850707	5.19551221067407	0	NA	NA	NA	NA	NA	NA	NA	NA	NA
II_1501134	II	1501134	regressed_trait	0.700599164452854	5.19551221067407	0	NA	NA	NA	NA	NA	NA	NA	NA	NA
II_1501144	II	1501144	regressed_trait	0.775245782644316	5.19551221067407	0	NA	NA	NA	NA	NA	NA	NA	NA	NA
II_1509206	II	1509206	regressed_trait	0.597424091593371	5.19551221067407	0	NA	NA	NA	NA	NA	NA	NA	NA	NA
II_1521664	II	1521664	regressed_trait	0.579807826574911	5.19551221067407	0	NA	NA	NA	NA	NA	NA	NA	NA	NA
II_1521742	II	1521742	regressed_trait	0.179340941191885	5.19551221067407	0	NA	NA	NA	NA	NA	NA	NA	NA	NA
II_1603713	II	1603713	regressed_trait	0.851685502242626	5.19551221067407	0	NA	NA	NA	NA	NA	NA	NA	NA	NA
II_1603719	II	1603719	regressed_trait	0.851685502242626	5.19551221067407	0	NA	NA	NA	NA	NA	NA	NA	NA	NA
II_1603755	II	1603755	regressed_trait	0.851685502242626	5.19551221067407	0	NA	NA	NA	NA	NA	NA	NA	NA	NA
II_1604442	II	1604442	regressed_trait	0.694738593721393	5.19551221067407	0	NA	NA	NA	NA	NA	NA	NA	NA	NA
II_1604455	II	1604455	regressed_trait	0.694738593721393	5.19551221067407	0	NA	NA	NA	NA	NA	NA	NA	NA	NA
II_1604484	II	1604484	regressed_trait	0.851685502242626	5.19551221067407	0	NA	NA	NA	NA	NA	NA	NA	NA	NA
II_1610022	II	1610022	regressed_trait	0.298617209851723	5.19551221067407	0	NA	NA	NA	NA	NA	NA	NA	NA	NA
II_1661378	II	1661378	regressed_trait	0.595278376459619	5.19551221067407	0	NA	NA	NA	NA	NA	NA	NA	NA	NA
II_1663962	II	1663962	regressed_trait	0.284090264896289	5.19551221067407	0	NA	NA	NA	NA	NA	NA	NA	NA	NA
II_1672086	II	1672086	regressed_trait	0.561688954626918	5.19551221067407	0	NA	NA	NA	NA	NA	NA	NA	NA	NA
II_1676223	II	1676223	regressed_trait	0.206075744569402	5.19551221067407	0	NA	NA	NA	NA	NA	NA	NA	NA	NA
II_1678760	II	1678760	regressed_trait	0.421180862355041	5.19551221067407	0	NA	NA	NA	NA	NA	NA	NA	NA	NA
II_1682393	II	1682393	regressed_trait	0.217504858073732	5.19551221067407	0	NA	NA	NA	NA	NA	NA	NA	NA	NA
II_1683347	II	1683347	regressed_trait	0.217504858073732	5.19551221067407	0	NA	NA	NA	NA	NA	NA	NA	NA	NA
II_1685003	II	1685003	regressed_trait	0.775245782644316	5.19551221067407	0	NA	NA	NA	NA	NA	NA	NA	NA	NA
II_1688228	II	1688228	regressed_trait	0.887361508313212	5.19551221067407	0	NA	NA	NA	NA	NA	NA	NA	NA	NA
II_1688260	II	1688260	regressed_trait	0.904058101022179	5.19551221067407	0	NA	NA	NA	NA	NA	NA	NA	NA	NA
II_1713129	II	1713129	regressed_trait	0.202311160807846	5.19551221067407	0	NA	NA	NA	NA	NA	NA	NA	NA	NA
II_1713157	II	1713157	regressed_trait	0.755134205993222	5.19551221067407	0	NA	NA	NA	NA	NA	NA	NA	NA	NA
II_1713178	II	1713178	regressed_trait	0.202311160807846	5.19551221067407	0	NA	NA	NA	NA	NA	NA	NA	NA	NA
II_1713187	II	1713187	regressed_trait	0.202311160807846	5.19551221067407	0	NA	NA	NA	NA	NA	NA	NA	NA	NA
II_1717085	II	1717085	regressed_trait	0.202311160807846	5.19551221067407	0	NA	NA	NA	NA	NA	NA	NA	NA	NA
II_1717112	II	1717112	regressed_trait	0.217504858073732	5.19551221067407	0	NA	NA	NA	NA	NA	NA	NA	NA	NA
II_1717173	II	1717173	regressed_trait	0.917882948659227	5.19551221067407	0	NA	NA	NA	NA	NA	NA	NA	NA	NA
II_1717192	II	1717192	regressed_trait	0.61621445597451	5.19551221067407	0	NA	NA	NA	NA	NA	NA	NA	NA	NA
II_1717196	II	1717196	regressed_trait	0.202311160807846	5.19551221067407	0	NA	NA	NA	NA	NA	NA	NA	NA	NA
II_1719800	II	1719800	regressed_trait	0.202311160807846	5.19551221067407	0	NA	NA	NA	NA	NA	NA	NA	NA	NA
II_1722800	II	1722800	regressed_trait	0.439180411409	5.19551221067407	0	NA	NA	NA	NA	NA	NA	NA	NA	NA
II_1722809	II	1722809	regressed_trait	0.217504858073732	5.19551221067407	0	NA	NA	NA	NA	NA	NA	NA	NA	NA
II_1726902	II	1726902	regressed_trait	0.775245782644316	5.19551221067407	0	NA	NA	NA	NA	NA	NA	NA	NA	NA
II_1741151	II	1741151	regressed_trait	0.202311160807846	5.19551221067407	0	NA	NA	NA	NA	NA	NA	NA	NA	NA
II_1955055	II	1955055	regressed_trait	0.184958154346456	5.19551221067407	0	NA	NA	NA	NA	NA	NA	NA	NA	NA
II_1955187	II	1955187	regressed_trait	0.94150894248843	5.19551221067407	0	NA	NA	NA	NA	NA	NA	NA	NA	NA
II_1955573	II	1955573	regressed_trait	0.217504858073732	5.19551221067407	0	NA	NA	NA	NA	NA	NA	NA	NA	NA
II_1955581	II	1955581	regressed_trait	0.217504858073732	5.19551221067407	0	NA	NA	NA	NA	NA	NA	NA	NA	NA
II_2044476	II	2044476	regressed_trait	0.251964245009286	5.19551221067407	0	NA	NA	NA	NA	NA	NA	NA	NA	NA
II_2053723	II	2053723	regressed_trait	0.669787685243475	5.19551221067407	0	NA	NA	NA	NA	NA	NA	NA	NA	NA
II_2053730	II	2053730	regressed_trait	0.942499109870983	5.19551221067407	0	NA	NA	NA	NA	NA	NA	NA	NA	NA
II_2053733	II	2053733	regressed_trait	0.942499109870983	5.19551221067407	0	NA	NA	NA	NA	NA	NA	NA	NA	NA
II_2184293	II	2184293	regressed_trait	0.391065172763908	5.19551221067407	0	NA	NA	NA	NA	NA	NA	NA	NA	NA
II_2188008	II	2188008	regressed_trait	0.135881808469573	5.19551221067407	0	NA	NA	NA	NA	NA	NA	NA	NA	NA
II_2188639	II	2188639	regressed_trait	0.0141132106479279	5.19551221067407	0	NA	NA	NA	NA	NA	NA	NA	NA	NA
II_2189034	II	2189034	regressed_trait	1.25849573149803	5.19551221067407	0	NA	NA	NA	NA	NA	NA	NA	NA	NA
II_2193656	II	2193656	regressed_trait	1.25849573149803	5.19551221067407	0	NA	NA	NA	NA	NA	NA	NA	NA	NA
II_2193667	II	2193667	regressed_trait	0.870569943533547	5.19551221067407	0	NA	NA	NA	NA	NA	NA	NA	NA	NA
II_2196696	II	2196696	regressed_trait	0.880017522696852	5.19551221067407	0	NA	NA	NA	NA	NA	NA	NA	NA	NA
II_2198501	II	2198501	regressed_trait	0.203669019677546	5.19551221067407	0	NA	NA	NA	NA	NA	NA	NA	NA	NA
II_2199923	II	2199923	regressed_trait	0.879331758422217	5.19551221067407	0	NA	NA	NA	NA	NA	NA	NA	NA	NA
II_2199948	II	2199948	regressed_trait	0.222048590858582	5.19551221067407	0	NA	NA	NA	NA	NA	NA	NA	NA	NA
II_2200508	II	2200508	regressed_trait	0.203669019677546	5.19551221067407	0	NA	NA	NA	NA	NA	NA	NA	NA	NA
II_2200531	II	2200531	regressed_trait	1.14623629555866	5.19551221067407	0	NA	NA	NA	NA	NA	NA	NA	NA	NA
II_2200578	II	2200578	regressed_trait	0.222048590858582	5.19551221067407	0	NA	NA	NA	NA	NA	NA	NA	NA	NA
II_2204558	II	2204558	regressed_trait	1.33040598607534	5.19551221067407	0	NA	NA	NA	NA	NA	NA	NA	NA	NA
II_2205794	II	2205794	regressed_trait	0.203669019677546	5.19551221067407	0	NA	NA	NA	NA	NA	NA	NA	NA	NA
II_2207145	II	2207145	regressed_trait	0.284973396427989	5.19551221067407	0	NA	NA	NA	NA	NA	NA	NA	NA	NA
II_2209059	II	2209059	regressed_trait	1.00095574497474	5.19551221067407	0	NA	NA	NA	NA	NA	NA	NA	NA	NA
II_2209060	II	2209060	regressed_trait	0.496681569446354	5.19551221067407	0	NA	NA	NA	NA	NA	NA	NA	NA	NA
II_2209080	II	2209080	regressed_trait	0.26935752512369	5.19551221067407	0	NA	NA	NA	NA	NA	NA	NA	NA	NA
II_2212106	II	2212106	regressed_trait	2.21271836127945	5.19551221067407	0	NA	NA	NA	NA	NA	NA	NA	NA	NA
II_2212137	II	2212137	regressed_trait	0.483940882769723	5.19551221067407	0	NA	NA	NA	NA	NA	NA	NA	NA	NA
II_2251702	II	2251702	regressed_trait	0.624401124284535	5.19551221067407	0	NA	NA	NA	NA	NA	NA	NA	NA	NA
II_2251706	II	2251706	regressed_trait	0.624401124284535	5.19551221067407	0	NA	NA	NA	NA	NA	NA	NA	NA	NA
II_2251709	II	2251709	regressed_trait	0.41500565982971	5.19551221067407	0	NA	NA	NA	NA	NA	NA	NA	NA	NA
II_2407285	II	2407285	regressed_trait	0.613673368379349	5.19551221067407	0	NA	NA	NA	NA	NA	NA	NA	NA	NA
II_2407537	II	2407537	regressed_trait	0.625304270035954	5.19551221067407	0	NA	NA	NA	NA	NA	NA	NA	NA	NA
II_2407549	II	2407549	regressed_trait	0.613673368379349	5.19551221067407	0	NA	NA	NA	NA	NA	NA	NA	NA	NA
II_2407584	II	2407584	regressed_trait	0.613673368379349	5.19551221067407	0	NA	NA	NA	NA	NA	NA	NA	NA	NA
II_2407672	II	2407672	regressed_trait	0.412120738982307	5.19551221067407	0	NA	NA	NA	NA	NA	NA	NA	NA	NA
II_2417717	II	2417717	regressed_trait	0.259098053355925	5.19551221067407	0	NA	NA	NA	NA	NA	NA	NA	NA	NA
II_2429509	II	2429509	regressed_trait	0.201718856002634	5.19551221067407	0	NA	NA	NA	NA	NA	NA	NA	NA	NA
II_2429530	II	2429530	regressed_trait	0.777718817225401	5.19551221067407	0	NA	NA	NA	NA	NA	NA	NA	NA	NA
II_2429652	II	2429652	regressed_trait	0.25030018901293	5.19551221067407	0	NA	NA	NA	NA	NA	NA	NA	NA	NA
II_2429664	II	2429664	regressed_trait	0.254784900008009	5.19551221067407	0	NA	NA	NA	NA	NA	NA	NA	NA	NA
II_2441253	II	2441253	regressed_trait	1.05849343081515	5.19551221067407	0	NA	NA	NA	NA	NA	NA	NA	NA	NA
II_2457986	II	2457986	regressed_trait	0.828374335125743	5.19551221067407	0	NA	NA	NA	NA	NA	NA	NA	NA	NA
II_2457987	II	2457987	regressed_trait	0.828374335125743	5.19551221067407	0	NA	NA	NA	NA	NA	NA	NA	NA	NA
II_2458000	II	2458000	regressed_trait	0.828374335125743	5.19551221067407	0	NA	NA	NA	NA	NA	NA	NA	NA	NA
II_2458118	II	2458118	regressed_trait	0.290190546423983	5.19551221067407	0	NA	NA	NA	NA	NA	NA	NA	NA	NA
II_2460472	II	2460472	regressed_trait	0.155596252471267	5.19551221067407	0	NA	NA	NA	NA	NA	NA	NA	NA	NA
II_2460824	II	2460824	regressed_trait	1.05849343081515	5.19551221067407	0	NA	NA	NA	NA	NA	NA	NA	NA	NA
II_2460833	II	2460833	regressed_trait	1.05849343081515	5.19551221067407	0	NA	NA	NA	NA	NA	NA	NA	NA	NA
II_2461769	II	2461769	regressed_trait	0.0324815256205583	5.19551221067407	0	NA	NA	NA	NA	NA	NA	NA	NA	NA
II_2461773	II	2461773	regressed_trait	1.05849343081515	5.19551221067407	0	NA	NA	NA	NA	NA	NA	NA	NA	NA
II_2476785	II	2476785	regressed_trait	0.181532946364841	5.19551221067407	0	NA	NA	NA	NA	NA	NA	NA	NA	NA
II_2492057	II	2492057	regressed_trait	0.172930554865197	5.19551221067407	0	NA	NA	NA	NA	NA	NA	NA	NA	NA
II_2499113	II	2499113	regressed_trait	0.155109052780755	5.19551221067407	0	NA	NA	NA	NA	NA	NA	NA	NA	NA
II_2511725	II	2511725	regressed_trait	0.908362187652701	5.19551221067407	0	NA	NA	NA	NA	NA	NA	NA	NA	NA
II_2512943	II	2512943	regressed_trait	0.56391903410422	5.19551221067407	0	NA	NA	NA	NA	NA	NA	NA	NA	NA
II_2513068	II	2513068	regressed_trait	0.414274176165669	5.19551221067407	0	NA	NA	NA	NA	NA	NA	NA	NA	NA
II_2523394	II	2523394	regressed_trait	1.05673425239889	5.19551221067407	0	NA	NA	NA	NA	NA	NA	NA	NA	NA
II_2523401	II	2523401	regressed_trait	0.69942560337813	5.19551221067407	0	NA	NA	NA	NA	NA	NA	NA	NA	NA
II_2558969	II	2558969	regressed_trait	0.0348480356734519	5.19551221067407	0	NA	NA	NA	NA	NA	NA	NA	NA	NA
II_2573623	II	2573623	regressed_trait	0.0708340068304309	5.19551221067407	0	NA	NA	NA	NA	NA	NA	NA	NA	NA
II_2573723	II	2573723	regressed_trait	0.0986879465659752	5.19551221067407	0	NA	NA	NA	NA	NA	NA	NA	NA	NA
II_2573729	II	2573729	regressed_trait	0.0641372631639473	5.19551221067407	0	NA	NA	NA	NA	NA	NA	NA	NA	NA
II_2575962	II	2575962	regressed_trait	0.115518247561317	5.19551221067407	0	NA	NA	NA	NA	NA	NA	NA	NA	NA
II_2582871	II	2582871	regressed_trait	0.437472882322789	5.19551221067407	0	NA	NA	NA	NA	NA	NA	NA	NA	NA
II_2586407	II	2586407	regressed_trait	0.57295370267555	5.19551221067407	0	NA	NA	NA	NA	NA	NA	NA	NA	NA
II_2587141	II	2587141	regressed_trait	0.497804936996227	5.19551221067407	0	NA	NA	NA	NA	NA	NA	NA	NA	NA
II_2618017	II	2618017	regressed_trait	0.497804936996227	5.19551221067407	0	NA	NA	NA	NA	NA	NA	NA	NA	NA
II_2626080	II	2626080	regressed_trait	0.45209872798426	5.19551221067407	0	NA	NA	NA	NA	NA	NA	NA	NA	NA
II_2626124	II	2626124	regressed_trait	0.563849080252213	5.19551221067407	0	NA	NA	NA	NA	NA	NA	NA	NA	NA
II_2626144	II	2626144	regressed_trait	0.169056387533065	5.19551221067407	0	NA	NA	NA	NA	NA	NA	NA	NA	NA
II_2628163	II	2628163	regressed_trait	0.313857087812049	5.19551221067407	0	NA	NA	NA	NA	NA	NA	NA	NA	NA
II_2628218	II	2628218	regressed_trait	0.313857087812049	5.19551221067407	0	NA	NA	NA	NA	NA	NA	NA	NA	NA
II_2634728	II	2634728	regressed_trait	0.209647004732794	5.19551221067407	0	NA	NA	NA	NA	NA	NA	NA	NA	NA
II_2652579	II	2652579	regressed_trait	0.0738597604895554	5.19551221067407	0	NA	NA	NA	NA	NA	NA	NA	NA	NA
II_2652581	II	2652581	regressed_trait	0.799299089917448	5.19551221067407	0	NA	NA	NA	NA	NA	NA	NA	NA	NA
II_2652699	II	2652699	regressed_trait	0.799299089917448	5.19551221067407	0	NA	NA	NA	NA	NA	NA	NA	NA	NA
II_2660273	II	2660273	regressed_trait	0.0987548903905116	5.19551221067407	0	NA	NA	NA	NA	NA	NA	NA	NA	NA
II_2660294	II	2660294	regressed_trait	0.0348855924919235	5.19551221067407	0	NA	NA	NA	NA	NA	NA	NA	NA	NA
II_2680274	II	2680274	regressed_trait	0.563849080252213	5.19551221067407	0	NA	NA	NA	NA	NA	NA	NA	NA	NA
II_2680293	II	2680293	regressed_trait	0.79302340458801	5.19551221067407	0	NA	NA	NA	NA	NA	NA	NA	NA	NA
II_2683840	II	2683840	regressed_trait	0.071494333832458	5.19551221067407	0	NA	NA	NA	NA	NA	NA	NA	NA	NA
II_2684001	II	2684001	regressed_trait	0.939971144270343	5.19551221067407	0	NA	NA	NA	NA	NA	NA	NA	NA	NA
II_2685902	II	2685902	regressed_trait	0.580602335569362	5.19551221067407	0	NA	NA	NA	NA	NA	NA	NA	NA	NA
II_2686068	II	2686068	regressed_trait	0.580602335569362	5.19551221067407	0	NA	NA	NA	NA	NA	NA	NA	NA	NA
II_2698596	II	2698596	regressed_trait	0.429352149214432	5.19551221067407	0	NA	NA	NA	NA	NA	NA	NA	NA	NA
II_2707603	II	2707603	regressed_trait	0.799299089917448	5.19551221067407	0	NA	NA	NA	NA	NA	NA	NA	NA	NA
II_2707668	II	2707668	regressed_trait	0.57238011637235	5.19551221067407	0	NA	NA	NA	NA	NA	NA	NA	NA	NA
II_2724808	II	2724808	regressed_trait	0.57238011637235	5.19551221067407	0	NA	NA	NA	NA	NA	NA	NA	NA	NA
II_2740715	II	2740715	regressed_trait	0.338727868751909	5.19551221067407	0	NA	NA	NA	NA	NA	NA	NA	NA	NA
II_2740786	II	2740786	regressed_trait	0.460880748885127	5.19551221067407	0	NA	NA	NA	NA	NA	NA	NA	NA	NA
II_2740844	II	2740844	regressed_trait	0.55514823941962	5.19551221067407	0	NA	NA	NA	NA	NA	NA	NA	NA	NA
II_2756983	II	2756983	regressed_trait	0.136923054416982	5.19551221067407	0	NA	NA	NA	NA	NA	NA	NA	NA	NA
II_2762332	II	2762332	regressed_trait	0.379657364036999	5.19551221067407	0	NA	NA	NA	NA	NA	NA	NA	NA	NA
II_2777273	II	2777273	regressed_trait	0.182963963067371	5.19551221067407	0	NA	NA	NA	NA	NA	NA	NA	NA	NA
II_2781194	II	2781194	regressed_trait	0.338727868751909	5.19551221067407	0	NA	NA	NA	NA	NA	NA	NA	NA	NA
II_2781319	II	2781319	regressed_trait	0.338727868751909	5.19551221067407	0	NA	NA	NA	NA	NA	NA	NA	NA	NA
II_2793160	II	2793160	regressed_trait	0.567132258118464	5.19551221067407	0	NA	NA	NA	NA	NA	NA	NA	NA	NA
II_2805590	II	2805590	regressed_trait	0.790572013293899	5.19551221067407	0	NA	NA	NA	NA	NA	NA	NA	NA	NA
II_2805617	II	2805617	regressed_trait	0.916919008024344	5.19551221067407	0	NA	NA	NA	NA	NA	NA	NA	NA	NA
II_2815439	II	2815439	regressed_trait	0.143843040608766	5.19551221067407	0	NA	NA	NA	NA	NA	NA	NA	NA	NA
II_2815552	II	2815552	regressed_trait	0.999825793203092	5.19551221067407	0	NA	NA	NA	NA	NA	NA	NA	NA	NA
II_2821583	II	2821583	regressed_trait	0.308584078309306	5.19551221067407	0	NA	NA	NA	NA	NA	NA	NA	NA	NA
II_2823571	II	2823571	regressed_trait	0.55726858403732	5.19551221067407	0	NA	NA	NA	NA	NA	NA	NA	NA	NA
II_2823674	II	2823674	regressed_trait	0.143843324660807	5.19551221067407	0	NA	NA	NA	NA	NA	NA	NA	NA	NA
II_2831122	II	2831122	regressed_trait	0.368420583814158	5.19551221067407	0	NA	NA	NA	NA	NA	NA	NA	NA	NA
II_2845516	II	2845516	regressed_trait	0.725481906187096	5.19551221067407	0	NA	NA	NA	NA	NA	NA	NA	NA	NA
II_2850989	II	2850989	regressed_trait	0.0287339206715202	5.19551221067407	0	NA	NA	NA	NA	NA	NA	NA	NA	NA
II_2866103	II	2866103	regressed_trait	0.235944435853099	5.19551221067407	0	NA	NA	NA	NA	NA	NA	NA	NA	NA
II_2866121	II	2866121	regressed_trait	0.479464399404529	5.19551221067407	0	NA	NA	NA	NA	NA	NA	NA	NA	NA
II_2866132	II	2866132	regressed_trait	0.145215076570712	5.19551221067407	0	NA	NA	NA	NA	NA	NA	NA	NA	NA
II_2922309	II	2922309	regressed_trait	0.00992675697095525	5.19551221067407	0	NA	NA	NA	NA	NA	NA	NA	NA	NA
II_2922310	II	2922310	regressed_trait	0.00992675697095525	5.19551221067407	0	NA	NA	NA	NA	NA	NA	NA	NA	NA
II_2938949	II	2938949	regressed_trait	0.2043275945705	5.19551221067407	0	NA	NA	NA	NA	NA	NA	NA	NA	NA
II_2948203	II	2948203	regressed_trait	0.197414745895975	5.19551221067407	0	NA	NA	NA	NA	NA	NA	NA	NA	NA
II_2953693	II	2953693	regressed_trait	0.379054859839768	5.19551221067407	0	NA	NA	NA	NA	NA	NA	NA	NA	NA
II_2977341	II	2977341	regressed_trait	0.369560999739899	5.19551221067407	0	NA	NA	NA	NA	NA	NA	NA	NA	NA
II_3033694	II	3033694	regressed_trait	0.0749280546721873	5.19551221067407	0	NA	NA	NA	NA	NA	NA	NA	NA	NA
II_3039331	II	3039331	regressed_trait	0.0156922810127728	5.19551221067407	0	NA	NA	NA	NA	NA	NA	NA	NA	NA
II_3041288	II	3041288	regressed_trait	0.525738727239589	5.19551221067407	0	NA	NA	NA	NA	NA	NA	NA	NA	NA
II_3046011	II	3046011	regressed_trait	0.525738727239589	5.19551221067407	0	NA	NA	NA	NA	NA	NA	NA	NA	NA
II_3062091	II	3062091	regressed_trait	0.74415355067516	5.19551221067407	0	NA	NA	NA	NA	NA	NA	NA	NA	NA
II_3076985	II	3076985	regressed_trait	0.277717109237057	5.19551221067407	0	NA	NA	NA	NA	NA	NA	NA	NA	NA
II_3076994	II	3076994	regressed_trait	0.189925260657928	5.19551221067407	0	NA	NA	NA	NA	NA	NA	NA	NA	NA
II_3077038	II	3077038	regressed_trait	0.526292081106905	5.19551221067407	0	NA	NA	NA	NA	NA	NA	NA	NA	NA
II_3077041	II	3077041	regressed_trait	0.0359816926433646	5.19551221067407	0	NA	NA	NA	NA	NA	NA	NA	NA	NA
II_3085486	II	3085486	regressed_trait	0.01446402021984	5.19551221067407	0	NA	NA	NA	NA	NA	NA	NA	NA	NA
II_3085629	II	3085629	regressed_trait	0.0799992025237221	5.19551221067407	0	NA	NA	NA	NA	NA	NA	NA	NA	NA
II_3088934	II	3088934	regressed_trait	2.11706573050285	5.19551221067407	0	NA	NA	NA	NA	NA	NA	NA	NA	NA
II_3104401	II	3104401	regressed_trait	0.216148375091612	5.19551221067407	0	NA	NA	NA	NA	NA	NA	NA	NA	NA
II_3104452	II	3104452	regressed_trait	0.216148375091612	5.19551221067407	0	NA	NA	NA	NA	NA	NA	NA	NA	NA
II_3104455	II	3104455	regressed_trait	0.216148375091612	5.19551221067407	0	NA	NA	NA	NA	NA	NA	NA	NA	NA
II_3104461	II	3104461	regressed_trait	0.216148375091612	5.19551221067407	0	NA	NA	NA	NA	NA	NA	NA	NA	NA
II_3128028	II	3128028	regressed_trait	1.5833510573697	5.19551221067407	0	NA	NA	NA	NA	NA	NA	NA	NA	NA
II_3131348	II	3131348	regressed_trait	0.122542742789242	5.19551221067407	0	NA	NA	NA	NA	NA	NA	NA	NA	NA
II_3131410	II	3131410	regressed_trait	0.0643751157143445	5.19551221067407	0	NA	NA	NA	NA	NA	NA	NA	NA	NA
II_3135202	II	3135202	regressed_trait	1.44528951104572	5.19551221067407	0	NA	NA	NA	NA	NA	NA	NA	NA	NA
II_3136041	II	3136041	regressed_trait	0.601993627860121	5.19551221067407	0	NA	NA	NA	NA	NA	NA	NA	NA	NA
II_3136042	II	3136042	regressed_trait	0.0643751157143445	5.19551221067407	0	NA	NA	NA	NA	NA	NA	NA	NA	NA
II_3137078	II	3137078	regressed_trait	1.44528951104572	5.19551221067407	0	NA	NA	NA	NA	NA	NA	NA	NA	NA
II_3137182	II	3137182	regressed_trait	0.601993627860121	5.19551221067407	0	NA	NA	NA	NA	NA	NA	NA	NA	NA
II_3146061	II	3146061	regressed_trait	0.0732270617581712	5.19551221067407	0	NA	NA	NA	NA	NA	NA	NA	NA	NA
II_3146076	II	3146076	regressed_trait	0.122542742789242	5.19551221067407	0	NA	NA	NA	NA	NA	NA	NA	NA	NA
II_3146079	II	3146079	regressed_trait	0.0643751157143445	5.19551221067407	0	NA	NA	NA	NA	NA	NA	NA	NA	NA
II_3146713	II	3146713	regressed_trait	2.35787434283865	5.19551221067407	0	NA	NA	NA	NA	NA	NA	NA	NA	NA
II_3194492	II	3194492	regressed_trait	0.168334039688463	5.19551221067407	0	NA	NA	NA	NA	NA	NA	NA	NA	NA
II_3257009	II	3257009	regressed_trait	0.0789524986466428	5.19551221067407	0	NA	NA	NA	NA	NA	NA	NA	NA	NA
II_3260049	II	3260049	regressed_trait	0.247726675081331	5.19551221067407	0	NA	NA	NA	NA	NA	NA	NA	NA	NA
II_3268081	II	3268081	regressed_trait	0.0494052466507597	5.19551221067407	0	NA	NA	NA	NA	NA	NA	NA	NA	NA
II_3272786	II	3272786	regressed_trait	0.0283681549254536	5.19551221067407	0	NA	NA	NA	NA	NA	NA	NA	NA	NA
II_3303305	II	3303305	regressed_trait	0.204665437301827	5.19551221067407	0	NA	NA	NA	NA	NA	NA	NA	NA	NA
II_3363718	II	3363718	regressed_trait	0.0316094175155319	5.19551221067407	0	NA	NA	NA	NA	NA	NA	NA	NA	NA
II_3364693	II	3364693	regressed_trait	0.551828351679831	5.19551221067407	0	NA	NA	NA	NA	NA	NA	NA	NA	NA
II_3364702	II	3364702	regressed_trait	0.033599401036721	5.19551221067407	0	NA	NA	NA	NA	NA	NA	NA	NA	NA
II_3364710	II	3364710	regressed_trait	0.033599401036721	5.19551221067407	0	NA	NA	NA	NA	NA	NA	NA	NA	NA
II_3364711	II	3364711	regressed_trait	0.033599401036721	5.19551221067407	0	NA	NA	NA	NA	NA	NA	NA	NA	NA
II_3364742	II	3364742	regressed_trait	0.551828351679831	5.19551221067407	0	NA	NA	NA	NA	NA	NA	NA	NA	NA
II_3364815	II	3364815	regressed_trait	0.595297207020364	5.19551221067407	0	NA	NA	NA	NA	NA	NA	NA	NA	NA
II_3364820	II	3364820	regressed_trait	0.551828351679831	5.19551221067407	0	NA	NA	NA	NA	NA	NA	NA	NA	NA
II_3364829	II	3364829	regressed_trait	0.558246834699713	5.19551221067407	0	NA	NA	NA	NA	NA	NA	NA	NA	NA
II_3364853	II	3364853	regressed_trait	0.222665438388007	5.19551221067407	0	NA	NA	NA	NA	NA	NA	NA	NA	NA
II_3375110	II	3375110	regressed_trait	0.150062091900661	5.19551221067407	0	NA	NA	NA	NA	NA	NA	NA	NA	NA
II_3375175	II	3375175	regressed_trait	0.150062091900661	5.19551221067407	0	NA	NA	NA	NA	NA	NA	NA	NA	NA
II_3375395	II	3375395	regressed_trait	0.150062091900661	5.19551221067407	0	NA	NA	NA	NA	NA	NA	NA	NA	NA
II_3375462	II	3375462	regressed_trait	0.2739159664871	5.19551221067407	0	NA	NA	NA	NA	NA	NA	NA	NA	NA
II_3376392	II	3376392	regressed_trait	0.176263527146303	5.19551221067407	0	NA	NA	NA	NA	NA	NA	NA	NA	NA
II_3376414	II	3376414	regressed_trait	0.43500822994382	5.19551221067407	0	NA	NA	NA	NA	NA	NA	NA	NA	NA
II_3377380	II	3377380	regressed_trait	0.348074162847595	5.19551221067407	0	NA	NA	NA	NA	NA	NA	NA	NA	NA
II_3377406	II	3377406	regressed_trait	0.176263527146303	5.19551221067407	0	NA	NA	NA	NA	NA	NA	NA	NA	NA
II_3378376	II	3378376	regressed_trait	0.350625532539239	5.19551221067407	0	NA	NA	NA	NA	NA	NA	NA	NA	NA
II_3378379	II	3378379	regressed_trait	0.350625532539239	5.19551221067407	0	NA	NA	NA	NA	NA	NA	NA	NA	NA
II_3392153	II	3392153	regressed_trait	1.00343701920859	5.19551221067407	0	NA	NA	NA	NA	NA	NA	NA	NA	NA
II_3398033	II	3398033	regressed_trait	0.492101706453805	5.19551221067407	0	NA	NA	NA	NA	NA	NA	NA	NA	NA
II_3404275	II	3404275	regressed_trait	0.74051171550639	5.19551221067407	0	NA	NA	NA	NA	NA	NA	NA	NA	NA
II_3413203	II	3413203	regressed_trait	0.207343687079624	5.19551221067407	0	NA	NA	NA	NA	NA	NA	NA	NA	NA
II_3421664	II	3421664	regressed_trait	0.0354335183894468	5.19551221067407	0	NA	NA	NA	NA	NA	NA	NA	NA	NA
II_3421785	II	3421785	regressed_trait	0.0354335183894468	5.19551221067407	0	NA	NA	NA	NA	NA	NA	NA	NA	NA
II_3432564	II	3432564	regressed_trait	0.0354335183894468	5.19551221067407	0	NA	NA	NA	NA	NA	NA	NA	NA	NA
II_3444422	II	3444422	regressed_trait	1.80390032368313	5.19551221067407	0	NA	NA	NA	NA	NA	NA	NA	NA	NA
II_3445989	II	3445989	regressed_trait	0.995069919973832	5.19551221067407	0	NA	NA	NA	NA	NA	NA	NA	NA	NA
II_3452951	II	3452951	regressed_trait	1.2161091065429	5.19551221067407	0	NA	NA	NA	NA	NA	NA	NA	NA	NA
II_3459991	II	3459991	regressed_trait	0.0300692995196722	5.19551221067407	0	NA	NA	NA	NA	NA	NA	NA	NA	NA
II_3459992	II	3459992	regressed_trait	0.0300692995196722	5.19551221067407	0	NA	NA	NA	NA	NA	NA	NA	NA	NA
II_3460063	II	3460063	regressed_trait	0.404622770358833	5.19551221067407	0	NA	NA	NA	NA	NA	NA	NA	NA	NA
II_3460102	II	3460102	regressed_trait	0.392474589824732	5.19551221067407	0	NA	NA	NA	NA	NA	NA	NA	NA	NA
II_3462862	II	3462862	regressed_trait	0.122542742789242	5.19551221067407	0	NA	NA	NA	NA	NA	NA	NA	NA	NA
II_3472153	II	3472153	regressed_trait	0.20956051609952	5.19551221067407	0	NA	NA	NA	NA	NA	NA	NA	NA	NA
II_3473998	II	3473998	regressed_trait	0.718600155251135	5.19551221067407	0	NA	NA	NA	NA	NA	NA	NA	NA	NA
II_3474386	II	3474386	regressed_trait	0.120750278730627	5.19551221067407	0	NA	NA	NA	NA	NA	NA	NA	NA	NA
II_3474452	II	3474452	regressed_trait	0.369210410201958	5.19551221067407	0	NA	NA	NA	NA	NA	NA	NA	NA	NA
II_3477435	II	3477435	regressed_trait	0.20779194586448	5.19551221067407	0	NA	NA	NA	NA	NA	NA	NA	NA	NA
II_3479047	II	3479047	regressed_trait	0.697505993968034	5.19551221067407	0	NA	NA	NA	NA	NA	NA	NA	NA	NA
II_3481586	II	3481586	regressed_trait	2.57766790339579	5.19551221067407	0	NA	NA	NA	NA	NA	NA	NA	NA	NA
II_3484819	II	3484819	regressed_trait	0.0767972490781469	5.19551221067407	0	NA	NA	NA	NA	NA	NA	NA	NA	NA
II_3496040	II	3496040	regressed_trait	0.440927614025195	5.19551221067407	0	NA	NA	NA	NA	NA	NA	NA	NA	NA
II_3496081	II	3496081	regressed_trait	0.440927614025195	5.19551221067407	0	NA	NA	NA	NA	NA	NA	NA	NA	NA
II_3503157	II	3503157	regressed_trait	1.33347213497377	5.19551221067407	0	NA	NA	NA	NA	NA	NA	NA	NA	NA
II_3503528	II	3503528	regressed_trait	0.0876818791249783	5.19551221067407	0	NA	NA	NA	NA	NA	NA	NA	NA	NA
II_3503618	II	3503618	regressed_trait	0.0876818791249783	5.19551221067407	0	NA	NA	NA	NA	NA	NA	NA	NA	NA
II_3506759	II	3506759	regressed_trait	0.20956051609952	5.19551221067407	0	NA	NA	NA	NA	NA	NA	NA	NA	NA
II_3518758	II	3518758	regressed_trait	1.23232077517358	5.19551221067407	0	NA	NA	NA	NA	NA	NA	NA	NA	NA
II_3520106	II	3520106	regressed_trait	1.23232077517358	5.19551221067407	0	NA	NA	NA	NA	NA	NA	NA	NA	NA
II_3553026	II	3553026	regressed_trait	0.420036195866854	5.19551221067407	0	NA	NA	NA	NA	NA	NA	NA	NA	NA
II_3577785	II	3577785	regressed_trait	0.249668501604116	5.19551221067407	0	NA	NA	NA	NA	NA	NA	NA	NA	NA
II_3605381	II	3605381	regressed_trait	0.20956051609952	5.19551221067407	0	NA	NA	NA	NA	NA	NA	NA	NA	NA
II_3632392	II	3632392	regressed_trait	1.37111627306887	5.19551221067407	0	NA	NA	NA	NA	NA	NA	NA	NA	NA
II_3632457	II	3632457	regressed_trait	0.279314427226979	5.19551221067407	0	NA	NA	NA	NA	NA	NA	NA	NA	NA
II_3635970	II	3635970	regressed_trait	0.279314427226979	5.19551221067407	0	NA	NA	NA	NA	NA	NA	NA	NA	NA
II_3653675	II	3653675	regressed_trait	0.413512110228317	5.19551221067407	0	NA	NA	NA	NA	NA	NA	NA	NA	NA
II_3653807	II	3653807	regressed_trait	0.141999144386856	5.19551221067407	0	NA	NA	NA	NA	NA	NA	NA	NA	NA
II_3653812	II	3653812	regressed_trait	0.141999144386856	5.19551221067407	0	NA	NA	NA	NA	NA	NA	NA	NA	NA
II_3658505	II	3658505	regressed_trait	0.20107010361473	5.19551221067407	0	NA	NA	NA	NA	NA	NA	NA	NA	NA
II_3678302	II	3678302	regressed_trait	2.21190532240205	5.19551221067407	0	NA	NA	NA	NA	NA	NA	NA	NA	NA
II_3700810	II	3700810	regressed_trait	0.211450616725425	5.19551221067407	0	NA	NA	NA	NA	NA	NA	NA	NA	NA
II_3713241	II	3713241	regressed_trait	0.568364665247365	5.19551221067407	0	NA	NA	NA	NA	NA	NA	NA	NA	NA
II_3729426	II	3729426	regressed_trait	0.488050550426815	5.19551221067407	0	NA	NA	NA	NA	NA	NA	NA	NA	NA
II_3729463	II	3729463	regressed_trait	0.488050550426815	5.19551221067407	0	NA	NA	NA	NA	NA	NA	NA	NA	NA
II_3730487	II	3730487	regressed_trait	0.488050550426815	5.19551221067407	0	NA	NA	NA	NA	NA	NA	NA	NA	NA
II_3764615	II	3764615	regressed_trait	0.178800799102955	5.19551221067407	0	NA	NA	NA	NA	NA	NA	NA	NA	NA
II_3767235	II	3767235	regressed_trait	0.729841687557225	5.19551221067407	0	NA	NA	NA	NA	NA	NA	NA	NA	NA
II_3767356	II	3767356	regressed_trait	0.593016059693729	5.19551221067407	0	NA	NA	NA	NA	NA	NA	NA	NA	NA
II_3836823	II	3836823	regressed_trait	0.54591077392671	5.19551221067407	0	NA	NA	NA	NA	NA	NA	NA	NA	NA
II_3847866	II	3847866	regressed_trait	1.44569052216729	5.19551221067407	0	NA	NA	NA	NA	NA	NA	NA	NA	NA
II_3903794	II	3903794	regressed_trait	0.512161107233509	5.19551221067407	0	NA	NA	NA	NA	NA	NA	NA	NA	NA
II_3903834	II	3903834	regressed_trait	0.193416680118591	5.19551221067407	0	NA	NA	NA	NA	NA	NA	NA	NA	NA
II_3908639	II	3908639	regressed_trait	0.413512110228317	5.19551221067407	0	NA	NA	NA	NA	NA	NA	NA	NA	NA
II_3908726	II	3908726	regressed_trait	0.383819385727069	5.19551221067407	0	NA	NA	NA	NA	NA	NA	NA	NA	NA
II_3933030	II	3933030	regressed_trait	0.0366245047914513	5.19551221067407	0	NA	NA	NA	NA	NA	NA	NA	NA	NA
II_3935452	II	3935452	regressed_trait	0.21633464852867	5.19551221067407	0	NA	NA	NA	NA	NA	NA	NA	NA	NA
II_3935767	II	3935767	regressed_trait	2.57766790339579	5.19551221067407	0	NA	NA	NA	NA	NA	NA	NA	NA	NA
II_3973552	II	3973552	regressed_trait	1.79154939672103	5.19551221067407	0	NA	NA	NA	NA	NA	NA	NA	NA	NA
II_3987335	II	3987335	regressed_trait	0.0366245047914513	5.19551221067407	0	NA	NA	NA	NA	NA	NA	NA	NA	NA
II_4011937	II	4011937	regressed_trait	0.418665441306037	5.19551221067407	0	NA	NA	NA	NA	NA	NA	NA	NA	NA
II_4031286	II	4031286	regressed_trait	1.12361804599047	5.19551221067407	0	NA	NA	NA	NA	NA	NA	NA	NA	NA
II_4031393	II	4031393	regressed_trait	1.39726255815141	5.19551221067407	0	NA	NA	NA	NA	NA	NA	NA	NA	NA
II_4042370	II	4042370	regressed_trait	0.117026160808798	5.19551221067407	0	NA	NA	NA	NA	NA	NA	NA	NA	NA
II_4046795	II	4046795	regressed_trait	1.47752551051428	5.19551221067407	0	NA	NA	NA	NA	NA	NA	NA	NA	NA
II_4060760	II	4060760	regressed_trait	0.0621096372823781	5.19551221067407	0	NA	NA	NA	NA	NA	NA	NA	NA	NA
II_4077382	II	4077382	regressed_trait	0.480852979331504	5.19551221067407	0	NA	NA	NA	NA	NA	NA	NA	NA	NA
II_4130011	II	4130011	regressed_trait	0.970855835330604	5.19551221067407	0	NA	NA	NA	NA	NA	NA	NA	NA	NA
II_4142594	II	4142594	regressed_trait	2.17381626825418	5.19551221067407	0	NA	NA	NA	NA	NA	NA	NA	NA	NA
II_4158551	II	4158551	regressed_trait	0.480852979331504	5.19551221067407	0	NA	NA	NA	NA	NA	NA	NA	NA	NA
II_4160902	II	4160902	regressed_trait	0.480852979331504	5.19551221067407	0	NA	NA	NA	NA	NA	NA	NA	NA	NA
II_4190313	II	4190313	regressed_trait	1.45187854090815	5.19551221067407	0	NA	NA	NA	NA	NA	NA	NA	NA	NA
II_4210139	II	4210139	regressed_trait	0.295633774860935	5.19551221067407	0	NA	NA	NA	NA	NA	NA	NA	NA	NA
II_4211140	II	4211140	regressed_trait	0.480852979331504	5.19551221067407	0	NA	NA	NA	NA	NA	NA	NA	NA	NA
II_4305770	II	4305770	regressed_trait	0.355632573240841	5.19551221067407	0	NA	NA	NA	NA	NA	NA	NA	NA	NA
II_4305810	II	4305810	regressed_trait	0.355632573240841	5.19551221067407	0	NA	NA	NA	NA	NA	NA	NA	NA	NA
II_4312120	II	4312120	regressed_trait	0.355632573240841	5.19551221067407	0	NA	NA	NA	NA	NA	NA	NA	NA	NA
II_4312168	II	4312168	regressed_trait	0.355632573240841	5.19551221067407	0	NA	NA	NA	NA	NA	NA	NA	NA	NA
II_4313274	II	4313274	regressed_trait	0.472834736748083	5.19551221067407	0	NA	NA	NA	NA	NA	NA	NA	NA	NA
II_4321177	II	4321177	regressed_trait	1.79453129898614	5.19551221067407	0	NA	NA	NA	NA	NA	NA	NA	NA	NA
II_4322062	II	4322062	regressed_trait	1.25383634780154	5.19551221067407	0	NA	NA	NA	NA	NA	NA	NA	NA	NA
II_4324744	II	4324744	regressed_trait	1.0823579870453	5.19551221067407	0	NA	NA	NA	NA	NA	NA	NA	NA	NA
II_4324886	II	4324886	regressed_trait	0.582104441550364	5.19551221067407	0	NA	NA	NA	NA	NA	NA	NA	NA	NA
II_4324887	II	4324887	regressed_trait	0.644225271460778	5.19551221067407	0	NA	NA	NA	NA	NA	NA	NA	NA	NA
II_4370094	II	4370094	regressed_trait	0.120773573613614	5.19551221067407	0	NA	NA	NA	NA	NA	NA	NA	NA	NA
II_4392129	II	4392129	regressed_trait	0.238081031189897	5.19551221067407	0	NA	NA	NA	NA	NA	NA	NA	NA	NA
II_4410939	II	4410939	regressed_trait	0.136504928825542	5.19551221067407	0	NA	NA	NA	NA	NA	NA	NA	NA	NA
II_4411095	II	4411095	regressed_trait	0.705123389390704	5.19551221067407	0	NA	NA	NA	NA	NA	NA	NA	NA	NA
II_4414077	II	4414077	regressed_trait	0.0360659229398405	5.19551221067407	0	NA	NA	NA	NA	NA	NA	NA	NA	NA
II_4425643	II	4425643	regressed_trait	0.360926732345295	5.19551221067407	0	NA	NA	NA	NA	NA	NA	NA	NA	NA
II_4428551	II	4428551	regressed_trait	1.0293750471928	5.19551221067407	0	NA	NA	NA	NA	NA	NA	NA	NA	NA
II_4447495	II	4447495	regressed_trait	0.478942727699978	5.19551221067407	0	NA	NA	NA	NA	NA	NA	NA	NA	NA
II_4478549	II	4478549	regressed_trait	0.31965199485025	5.19551221067407	0	NA	NA	NA	NA	NA	NA	NA	NA	NA
II_4486669	II	4486669	regressed_trait	0.490488409654445	5.19551221067407	0	NA	NA	NA	NA	NA	NA	NA	NA	NA
II_4486715	II	4486715	regressed_trait	0.437013603680448	5.19551221067407	0	NA	NA	NA	NA	NA	NA	NA	NA	NA
II_4488915	II	4488915	regressed_trait	0.193055038117136	5.19551221067407	0	NA	NA	NA	NA	NA	NA	NA	NA	NA
II_4488950	II	4488950	regressed_trait	0.558144818826549	5.19551221067407	0	NA	NA	NA	NA	NA	NA	NA	NA	NA
II_4491467	II	4491467	regressed_trait	0.320895532749784	5.19551221067407	0	NA	NA	NA	NA	NA	NA	NA	NA	NA
II_4494508	II	4494508	regressed_trait	0.558144818826549	5.19551221067407	0	NA	NA	NA	NA	NA	NA	NA	NA	NA
II_4501826	II	4501826	regressed_trait	0.144169833468458	5.19551221067407	0	NA	NA	NA	NA	NA	NA	NA	NA	NA
II_4503059	II	4503059	regressed_trait	0.860491297014639	5.19551221067407	0	NA	NA	NA	NA	NA	NA	NA	NA	NA
II_4512896	II	4512896	regressed_trait	0.415026768904971	5.19551221067407	0	NA	NA	NA	NA	NA	NA	NA	NA	NA
II_4522516	II	4522516	regressed_trait	1.86336437108607	5.19551221067407	0	NA	NA	NA	NA	NA	NA	NA	NA	NA
II_4524957	II	4524957	regressed_trait	0.0190585749792296	5.19551221067407	0	NA	NA	NA	NA	NA	NA	NA	NA	NA
II_4571362	II	4571362	regressed_trait	1.3397955923374	5.19551221067407	0	NA	NA	NA	NA	NA	NA	NA	NA	NA
II_4572781	II	4572781	regressed_trait	0.254042918627476	5.19551221067407	0	NA	NA	NA	NA	NA	NA	NA	NA	NA
II_4573238	II	4573238	regressed_trait	1.3397955923374	5.19551221067407	0	NA	NA	NA	NA	NA	NA	NA	NA	NA
II_4573247	II	4573247	regressed_trait	1.3397955923374	5.19551221067407	0	NA	NA	NA	NA	NA	NA	NA	NA	NA
II_4573256	II	4573256	regressed_trait	1.74108508585843	5.19551221067407	0	NA	NA	NA	NA	NA	NA	NA	NA	NA
II_4582568	II	4582568	regressed_trait	0.0485091440002858	5.19551221067407	0	NA	NA	NA	NA	NA	NA	NA	NA	NA
II_4582571	II	4582571	regressed_trait	0.0485091440002858	5.19551221067407	0	NA	NA	NA	NA	NA	NA	NA	NA	NA
II_4582577	II	4582577	regressed_trait	0.0485091440002858	5.19551221067407	0	NA	NA	NA	NA	NA	NA	NA	NA	NA
II_4582580	II	4582580	regressed_trait	0.0485091440002858	5.19551221067407	0	NA	NA	NA	NA	NA	NA	NA	NA	NA
II_4584052	II	4584052	regressed_trait	0.120122864272219	5.19551221067407	0	NA	NA	NA	NA	NA	NA	NA	NA	NA
II_4690641	II	4690641	regressed_trait	0.611205662096672	5.19551221067407	0	NA	NA	NA	NA	NA	NA	NA	NA	NA
II_4734658	II	4734658	regressed_trait	0.195170074671531	5.19551221067407	0	NA	NA	NA	NA	NA	NA	NA	NA	NA
II_4740162	II	4740162	regressed_trait	2.53079191289847	5.19551221067407	0	NA	NA	NA	NA	NA	NA	NA	NA	NA
II_4745963	II	4745963	regressed_trait	2.39386748025349	5.19551221067407	0	NA	NA	NA	NA	NA	NA	NA	NA	NA
II_4755840	II	4755840	regressed_trait	0.195170074671531	5.19551221067407	0	NA	NA	NA	NA	NA	NA	NA	NA	NA
II_4767768	II	4767768	regressed_trait	1.20525680354145	5.19551221067407	0	NA	NA	NA	NA	NA	NA	NA	NA	NA
II_4806196	II	4806196	regressed_trait	1.69797252735976	5.19551221067407	0	NA	NA	NA	NA	NA	NA	NA	NA	NA
II_4870368	II	4870368	regressed_trait	0.963770601915899	5.19551221067407	0	NA	NA	NA	NA	NA	NA	NA	NA	NA
II_4906573	II	4906573	regressed_trait	0.58927404010851	5.19551221067407	0	NA	NA	NA	NA	NA	NA	NA	NA	NA
II_4953818	II	4953818	regressed_trait	0.708880844838531	5.19551221067407	0	NA	NA	NA	NA	NA	NA	NA	NA	NA
II_4959096	II	4959096	regressed_trait	0.209738147095715	5.19551221067407	0	NA	NA	NA	NA	NA	NA	NA	NA	NA
II_4969015	II	4969015	regressed_trait	0.284297025171709	5.19551221067407	0	NA	NA	NA	NA	NA	NA	NA	NA	NA
II_5041550	II	5041550	regressed_trait	0.624530560770967	5.19551221067407	0	NA	NA	NA	NA	NA	NA	NA	NA	NA
II_5041675	II	5041675	regressed_trait	0.213166692231584	5.19551221067407	0	NA	NA	NA	NA	NA	NA	NA	NA	NA
II_5063545	II	5063545	regressed_trait	0.213166692231584	5.19551221067407	0	NA	NA	NA	NA	NA	NA	NA	NA	NA
II_5097919	II	5097919	regressed_trait	2.06619919873122	5.19551221067407	0	NA	NA	NA	NA	NA	NA	NA	NA	NA
II_5109185	II	5109185	regressed_trait	0.789145516810013	5.19551221067407	0	NA	NA	NA	NA	NA	NA	NA	NA	NA
II_5147998	II	5147998	regressed_trait	0.682035615401674	5.19551221067407	0	NA	NA	NA	NA	NA	NA	NA	NA	NA
II_5186242	II	5186242	regressed_trait	0.225917311230808	5.19551221067407	0	NA	NA	NA	NA	NA	NA	NA	NA	NA
II_5219040	II	5219040	regressed_trait	0.70583616092648	5.19551221067407	0	NA	NA	NA	NA	NA	NA	NA	NA	NA
II_5225281	II	5225281	regressed_trait	0.225917311230808	5.19551221067407	0	NA	NA	NA	NA	NA	NA	NA	NA	NA
II_5263682	II	5263682	regressed_trait	0.0380510013452404	5.19551221067407	0	NA	NA	NA	NA	NA	NA	NA	NA	NA
II_5281110	II	5281110	regressed_trait	1.15690807856905	5.19551221067407	0	NA	NA	NA	NA	NA	NA	NA	NA	NA
II_5281819	II	5281819	regressed_trait	0.70583616092648	5.19551221067407	0	NA	NA	NA	NA	NA	NA	NA	NA	NA
II_5303919	II	5303919	regressed_trait	0.339497060607422	5.19551221067407	0	NA	NA	NA	NA	NA	NA	NA	NA	NA
II_5416858	II	5416858	regressed_trait	1.21403164402667	5.19551221067407	0	NA	NA	NA	NA	NA	NA	NA	NA	NA
II_5497859	II	5497859	regressed_trait	1.10853711637905	5.19551221067407	0	NA	NA	NA	NA	NA	NA	NA	NA	NA
II_5555278	II	5555278	regressed_trait	1.10853711637905	5.19551221067407	0	NA	NA	NA	NA	NA	NA	NA	NA	NA
II_5594002	II	5594002	regressed_trait	3.04221362507258	5.19551221067407	0	NA	NA	NA	NA	NA	NA	NA	NA	NA
II_5649754	II	5649754	regressed_trait	2.02519731828379	5.19551221067407	0	NA	NA	NA	NA	NA	NA	NA	NA	NA
II_5691490	II	5691490	regressed_trait	0.713292354612596	5.19551221067407	0	NA	NA	NA	NA	NA	NA	NA	NA	NA
II_5691708	II	5691708	regressed_trait	0.202120196278847	5.19551221067407	0	NA	NA	NA	NA	NA	NA	NA	NA	NA
II_5691973	II	5691973	regressed_trait	0.713292354612596	5.19551221067407	0	NA	NA	NA	NA	NA	NA	NA	NA	NA
II_5700230	II	5700230	regressed_trait	0.236894952827997	5.19551221067407	0	NA	NA	NA	NA	NA	NA	NA	NA	NA
II_5708256	II	5708256	regressed_trait	0.13165161644031	5.19551221067407	0	NA	NA	NA	NA	NA	NA	NA	NA	NA
II_5709005	II	5709005	regressed_trait	0.434479009958754	5.19551221067407	0	NA	NA	NA	NA	NA	NA	NA	NA	NA
II_5728243	II	5728243	regressed_trait	0.434479009958754	5.19551221067407	0	NA	NA	NA	NA	NA	NA	NA	NA	NA
II_5734355	II	5734355	regressed_trait	0.876795322625885	5.19551221067407	0	NA	NA	NA	NA	NA	NA	NA	NA	NA
II_5747316	II	5747316	regressed_trait	0.876795322625885	5.19551221067407	0	NA	NA	NA	NA	NA	NA	NA	NA	NA
II_5752082	II	5752082	regressed_trait	0.184408906387212	5.19551221067407	0	NA	NA	NA	NA	NA	NA	NA	NA	NA
II_5775564	II	5775564	regressed_trait	0.260692123068572	5.19551221067407	0	NA	NA	NA	NA	NA	NA	NA	NA	NA
II_5781800	II	5781800	regressed_trait	1.80594992084089	5.19551221067407	0	NA	NA	NA	NA	NA	NA	NA	NA	NA
II_5850681	II	5850681	regressed_trait	0.565379788816527	5.19551221067407	0	NA	NA	NA	NA	NA	NA	NA	NA	NA
II_5855117	II	5855117	regressed_trait	0.107496314719015	5.19551221067407	0	NA	NA	NA	NA	NA	NA	NA	NA	NA
II_5855703	II	5855703	regressed_trait	0.0191729624362399	5.19551221067407	0	NA	NA	NA	NA	NA	NA	NA	NA	NA
II_5856326	II	5856326	regressed_trait	0.0748146195555246	5.19551221067407	0	NA	NA	NA	NA	NA	NA	NA	NA	NA
II_5857560	II	5857560	regressed_trait	2.1998500262105	5.19551221067407	0	NA	NA	NA	NA	NA	NA	NA	NA	NA
II_5864689	II	5864689	regressed_trait	0.361614604143757	5.19551221067407	0	NA	NA	NA	NA	NA	NA	NA	NA	NA
II_5864731	II	5864731	regressed_trait	0.152972649566927	5.19551221067407	0	NA	NA	NA	NA	NA	NA	NA	NA	NA
II_5879908	II	5879908	regressed_trait	0.0191729624362399	5.19551221067407	0	NA	NA	NA	NA	NA	NA	NA	NA	NA
II_5888467	II	5888467	regressed_trait	1.80594992084089	5.19551221067407	0	NA	NA	NA	NA	NA	NA	NA	NA	NA
II_5898319	II	5898319	regressed_trait	0.373085926386043	5.19551221067407	0	NA	NA	NA	NA	NA	NA	NA	NA	NA
II_5903891	II	5903891	regressed_trait	0.292306816850913	5.19551221067407	0	NA	NA	NA	NA	NA	NA	NA	NA	NA
II_5913094	II	5913094	regressed_trait	0.0547729167730125	5.19551221067407	0	NA	NA	NA	NA	NA	NA	NA	NA	NA
II_5948650	II	5948650	regressed_trait	0.511314619498629	5.19551221067407	0	NA	NA	NA	NA	NA	NA	NA	NA	NA
II_5977682	II	5977682	regressed_trait	0.0191729624362399	5.19551221067407	0	NA	NA	NA	NA	NA	NA	NA	NA	NA
II_5983926	II	5983926	regressed_trait	0.0191729624362399	5.19551221067407	0	NA	NA	NA	NA	NA	NA	NA	NA	NA
II_6113950	II	6113950	regressed_trait	0.0191729624362399	5.19551221067407	0	NA	NA	NA	NA	NA	NA	NA	NA	NA
II_6152887	II	6152887	regressed_trait	0.0308089739221282	5.19551221067407	0	NA	NA	NA	NA	NA	NA	NA	NA	NA
II_6182022	II	6182022	regressed_trait	0.10032467037983	5.19551221067407	0	NA	NA	NA	NA	NA	NA	NA	NA	NA
II_6247446	II	6247446	regressed_trait	0.202120196278847	5.19551221067407	0	NA	NA	NA	NA	NA	NA	NA	NA	NA
II_6330935	II	6330935	regressed_trait	0.0493289466285691	5.19551221067407	0	NA	NA	NA	NA	NA	NA	NA	NA	NA
II_6363357	II	6363357	regressed_trait	0.865117424752681	5.19551221067407	0	NA	NA	NA	NA	NA	NA	NA	NA	NA
II_6364758	II	6364758	regressed_trait	0.0493289466285691	5.19551221067407	0	NA	NA	NA	NA	NA	NA	NA	NA	NA
II_6382431	II	6382431	regressed_trait	0.53845668881323	5.19551221067407	0	NA	NA	NA	NA	NA	NA	NA	NA	NA
II_6427156	II	6427156	regressed_trait	1.75232721242426	5.19551221067407	0	NA	NA	NA	NA	NA	NA	NA	NA	NA
II_6471971	II	6471971	regressed_trait	0.497247225440183	5.19551221067407	0	NA	NA	NA	NA	NA	NA	NA	NA	NA
II_6489799	II	6489799	regressed_trait	0.640779621277695	5.19551221067407	0	NA	NA	NA	NA	NA	NA	NA	NA	NA
II_6555772	II	6555772	regressed_trait	0.742699621190025	5.19551221067407	0	NA	NA	NA	NA	NA	NA	NA	NA	NA
II_6601317	II	6601317	regressed_trait	0.640779621277695	5.19551221067407	0	NA	NA	NA	NA	NA	NA	NA	NA	NA
II_6654199	II	6654199	regressed_trait	0.906058616338542	5.19551221067407	0	NA	NA	NA	NA	NA	NA	NA	NA	NA
II_6778152	II	6778152	regressed_trait	1.90621143065157	5.19551221067407	0	NA	NA	NA	NA	NA	NA	NA	NA	NA
II_6809215	II	6809215	regressed_trait	1.32967787569373	5.19551221067407	0	NA	NA	NA	NA	NA	NA	NA	NA	NA
II_6830739	II	6830739	regressed_trait	0.272906020250186	5.19551221067407	0	NA	NA	NA	NA	NA	NA	NA	NA	NA
II_6830741	II	6830741	regressed_trait	0.0544331776935934	5.19551221067407	0	NA	NA	NA	NA	NA	NA	NA	NA	NA
II_6876433	II	6876433	regressed_trait	0.459825931997404	5.19551221067407	0	NA	NA	NA	NA	NA	NA	NA	NA	NA
II_6877030	II	6877030	regressed_trait	0.0843740335591611	5.19551221067407	0	NA	NA	NA	NA	NA	NA	NA	NA	NA
II_6877273	II	6877273	regressed_trait	0.752682077706137	5.19551221067407	0	NA	NA	NA	NA	NA	NA	NA	NA	NA
II_6883191	II	6883191	regressed_trait	1.07215072200644	5.19551221067407	0	NA	NA	NA	NA	NA	NA	NA	NA	NA
II_6886854	II	6886854	regressed_trait	0.0158656683593782	5.19551221067407	0	NA	NA	NA	NA	NA	NA	NA	NA	NA
II_6892938	II	6892938	regressed_trait	0.165292237531839	5.19551221067407	0	NA	NA	NA	NA	NA	NA	NA	NA	NA
II_6895744	II	6895744	regressed_trait	0.651998643616158	5.19551221067407	0	NA	NA	NA	NA	NA	NA	NA	NA	NA
II_6920787	II	6920787	regressed_trait	1.12054074926748	5.19551221067407	0	NA	NA	NA	NA	NA	NA	NA	NA	NA
II_6961462	II	6961462	regressed_trait	1.47008225400064	5.19551221067407	0	NA	NA	NA	NA	NA	NA	NA	NA	NA
II_7149570	II	7149570	regressed_trait	0.431554880912804	5.19551221067407	0	NA	NA	NA	NA	NA	NA	NA	NA	NA
II_7156655	II	7156655	regressed_trait	0.805466502721993	5.19551221067407	0	NA	NA	NA	NA	NA	NA	NA	NA	NA
II_7201531	II	7201531	regressed_trait	0.431554880912804	5.19551221067407	0	NA	NA	NA	NA	NA	NA	NA	NA	NA
II_7244322	II	7244322	regressed_trait	1.05823579146149	5.19551221067407	0	NA	NA	NA	NA	NA	NA	NA	NA	NA
II_7289843	II	7289843	regressed_trait	0.175688406763354	5.19551221067407	0	NA	NA	NA	NA	NA	NA	NA	NA	NA
II_7323045	II	7323045	regressed_trait	0.431554880912804	5.19551221067407	0	NA	NA	NA	NA	NA	NA	NA	NA	NA
II_7325814	II	7325814	regressed_trait	0.798832053052437	5.19551221067407	0	NA	NA	NA	NA	NA	NA	NA	NA	NA
II_7331665	II	7331665	regressed_trait	0.703649921699864	5.19551221067407	0	NA	NA	NA	NA	NA	NA	NA	NA	NA
II_7360151	II	7360151	regressed_trait	0.703649921699864	5.19551221067407	0	NA	NA	NA	NA	NA	NA	NA	NA	NA
II_7433553	II	7433553	regressed_trait	0.309233654171007	5.19551221067407	0	NA	NA	NA	NA	NA	NA	NA	NA	NA
II_7539812	II	7539812	regressed_trait	0.102501795904126	5.19551221067407	0	NA	NA	NA	NA	NA	NA	NA	NA	NA
II_7542079	II	7542079	regressed_trait	0.558663413490166	5.19551221067407	0	NA	NA	NA	NA	NA	NA	NA	NA	NA
II_7556712	II	7556712	regressed_trait	0.25085649921388	5.19551221067407	0	NA	NA	NA	NA	NA	NA	NA	NA	NA
II_7583005	II	7583005	regressed_trait	0.102501795904126	5.19551221067407	0	NA	NA	NA	NA	NA	NA	NA	NA	NA
II_7663916	II	7663916	regressed_trait	0.0776399863542046	5.19551221067407	0	NA	NA	NA	NA	NA	NA	NA	NA	NA
II_7669888	II	7669888	regressed_trait	0.257166384891369	5.19551221067407	0	NA	NA	NA	NA	NA	NA	NA	NA	NA
II_7669901	II	7669901	regressed_trait	0.694771878684866	5.19551221067407	0	NA	NA	NA	NA	NA	NA	NA	NA	NA
II_7673164	II	7673164	regressed_trait	0.704906861075662	5.19551221067407	0	NA	NA	NA	NA	NA	NA	NA	NA	NA
II_7685461	II	7685461	regressed_trait	0.0792189606609834	5.19551221067407	0	NA	NA	NA	NA	NA	NA	NA	NA	NA
II_7690438	II	7690438	regressed_trait	0.16059028416999	5.19551221067407	0	NA	NA	NA	NA	NA	NA	NA	NA	NA
II_7723321	II	7723321	regressed_trait	0.694771878684866	5.19551221067407	0	NA	NA	NA	NA	NA	NA	NA	NA	NA
II_7734408	II	7734408	regressed_trait	0.0792189606609834	5.19551221067407	0	NA	NA	NA	NA	NA	NA	NA	NA	NA
II_7758794	II	7758794	regressed_trait	1.1700951593796	5.19551221067407	0	NA	NA	NA	NA	NA	NA	NA	NA	NA
II_7764714	II	7764714	regressed_trait	0.0792189606609834	5.19551221067407	0	NA	NA	NA	NA	NA	NA	NA	NA	NA
II_7770079	II	7770079	regressed_trait	0.282843072987071	5.19551221067407	0	NA	NA	NA	NA	NA	NA	NA	NA	NA
II_7771681	II	7771681	regressed_trait	0.582333027360925	5.19551221067407	0	NA	NA	NA	NA	NA	NA	NA	NA	NA
II_7772743	II	7772743	regressed_trait	0.582333027360925	5.19551221067407	0	NA	NA	NA	NA	NA	NA	NA	NA	NA
II_7782032	II	7782032	regressed_trait	0.694771878684866	5.19551221067407	0	NA	NA	NA	NA	NA	NA	NA	NA	NA
II_7796269	II	7796269	regressed_trait	0.601799727876294	5.19551221067407	0	NA	NA	NA	NA	NA	NA	NA	NA	NA
II_7822230	II	7822230	regressed_trait	0.585162505831463	5.19551221067407	0	NA	NA	NA	NA	NA	NA	NA	NA	NA
II_7855662	II	7855662	regressed_trait	0.659647620186824	5.19551221067407	0	NA	NA	NA	NA	NA	NA	NA	NA	NA
II_7856832	II	7856832	regressed_trait	0.668393282013251	5.19551221067407	0	NA	NA	NA	NA	NA	NA	NA	NA	NA
II_7879970	II	7879970	regressed_trait	1.1700951593796	5.19551221067407	0	NA	NA	NA	NA	NA	NA	NA	NA	NA
II_7882647	II	7882647	regressed_trait	0.585162505831463	5.19551221067407	0	NA	NA	NA	NA	NA	NA	NA	NA	NA
II_7917010	II	7917010	regressed_trait	0.891746630200222	5.19551221067407	0	NA	NA	NA	NA	NA	NA	NA	NA	NA
II_7925702	II	7925702	regressed_trait	0.68999312323599	5.19551221067407	0	NA	NA	NA	NA	NA	NA	NA	NA	NA
II_7946308	II	7946308	regressed_trait	0.891746630200222	5.19551221067407	0	NA	NA	NA	NA	NA	NA	NA	NA	NA
II_7949745	II	7949745	regressed_trait	0.891746630200222	5.19551221067407	0	NA	NA	NA	NA	NA	NA	NA	NA	NA
II_7956558	II	7956558	regressed_trait	0.694771878684866	5.19551221067407	0	NA	NA	NA	NA	NA	NA	NA	NA	NA
II_7962995	II	7962995	regressed_trait	0.891746630200222	5.19551221067407	0	NA	NA	NA	NA	NA	NA	NA	NA	NA
II_7963984	II	7963984	regressed_trait	1.1700951593796	5.19551221067407	0	NA	NA	NA	NA	NA	NA	NA	NA	NA
II_7995385	II	7995385	regressed_trait	0.659647620186824	5.19551221067407	0	NA	NA	NA	NA	NA	NA	NA	NA	NA
II_8002766	II	8002766	regressed_trait	0.0480792065663097	5.19551221067407	0	NA	NA	NA	NA	NA	NA	NA	NA	NA
II_8007499	II	8007499	regressed_trait	0.454857495973658	5.19551221067407	0	NA	NA	NA	NA	NA	NA	NA	NA	NA
II_8007551	II	8007551	regressed_trait	0.161634613312545	5.19551221067407	0	NA	NA	NA	NA	NA	NA	NA	NA	NA
II_8007559	II	8007559	regressed_trait	0.00174504475829904	5.19551221067407	0	NA	NA	NA	NA	NA	NA	NA	NA	NA
II_8019865	II	8019865	regressed_trait	0.435417383212925	5.19551221067407	0	NA	NA	NA	NA	NA	NA	NA	NA	NA
II_8046836	II	8046836	regressed_trait	0.358131061902585	5.19551221067407	0	NA	NA	NA	NA	NA	NA	NA	NA	NA
II_8054501	II	8054501	regressed_trait	0.441324910205466	5.19551221067407	0	NA	NA	NA	NA	NA	NA	NA	NA	NA
II_8074279	II	8074279	regressed_trait	1.29934592362451	5.19551221067407	0	NA	NA	NA	NA	NA	NA	NA	NA	NA
II_8078619	II	8078619	regressed_trait	0.0792189606609834	5.19551221067407	0	NA	NA	NA	NA	NA	NA	NA	NA	NA
II_8080305	II	8080305	regressed_trait	0.0792189606609834	5.19551221067407	0	NA	NA	NA	NA	NA	NA	NA	NA	NA
II_8082202	II	8082202	regressed_trait	0.0792189606609834	5.19551221067407	0	NA	NA	NA	NA	NA	NA	NA	NA	NA
II_8111116	II	8111116	regressed_trait	1.72516298908972	5.19551221067407	0	NA	NA	NA	NA	NA	NA	NA	NA	NA
II_8150892	II	8150892	regressed_trait	0.159553038980469	5.19551221067407	0	NA	NA	NA	NA	NA	NA	NA	NA	NA
II_8186316	II	8186316	regressed_trait	0.0792189606609834	5.19551221067407	0	NA	NA	NA	NA	NA	NA	NA	NA	NA
II_8196573	II	8196573	regressed_trait	0.498117582940094	5.19551221067407	0	NA	NA	NA	NA	NA	NA	NA	NA	NA
II_8204972	II	8204972	regressed_trait	0.235877273288298	5.19551221067407	0	NA	NA	NA	NA	NA	NA	NA	NA	NA
II_8213308	II	8213308	regressed_trait	0.435417383212925	5.19551221067407	0	NA	NA	NA	NA	NA	NA	NA	NA	NA
II_8222224	II	8222224	regressed_trait	0.435417383212925	5.19551221067407	0	NA	NA	NA	NA	NA	NA	NA	NA	NA
II_8231445	II	8231445	regressed_trait	1.33232220153095	5.19551221067407	0	NA	NA	NA	NA	NA	NA	NA	NA	NA
II_8237890	II	8237890	regressed_trait	1.50566382119411	5.19551221067407	0	NA	NA	NA	NA	NA	NA	NA	NA	NA
II_8237892	II	8237892	regressed_trait	1.33232220153095	5.19551221067407	0	NA	NA	NA	NA	NA	NA	NA	NA	NA
II_8279578	II	8279578	regressed_trait	1.50566382119411	5.19551221067407	0	NA	NA	NA	NA	NA	NA	NA	NA	NA
II_8337152	II	8337152	regressed_trait	1.87192687235109	5.19551221067407	0	NA	NA	NA	NA	NA	NA	NA	NA	NA
II_8337155	II	8337155	regressed_trait	1.87192687235109	5.19551221067407	0	NA	NA	NA	NA	NA	NA	NA	NA	NA
II_8337175	II	8337175	regressed_trait	1.50566382119411	5.19551221067407	0	NA	NA	NA	NA	NA	NA	NA	NA	NA
II_8337788	II	8337788	regressed_trait	0.429847017567966	5.19551221067407	0	NA	NA	NA	NA	NA	NA	NA	NA	NA
II_8380950	II	8380950	regressed_trait	0.0868290981870562	5.19551221067407	0	NA	NA	NA	NA	NA	NA	NA	NA	NA
II_8429995	II	8429995	regressed_trait	0.408247053519522	5.19551221067407	0	NA	NA	NA	NA	NA	NA	NA	NA	NA
II_8429996	II	8429996	regressed_trait	0.408247053519522	5.19551221067407	0	NA	NA	NA	NA	NA	NA	NA	NA	NA
II_8437099	II	8437099	regressed_trait	2.32749577384238	5.19551221067407	0	NA	NA	NA	NA	NA	NA	NA	NA	NA
II_8442160	II	8442160	regressed_trait	0.408247053519522	5.19551221067407	0	NA	NA	NA	NA	NA	NA	NA	NA	NA
II_8442268	II	8442268	regressed_trait	2.37558542791683	5.19551221067407	0	NA	NA	NA	NA	NA	NA	NA	NA	NA
II_8481425	II	8481425	regressed_trait	0.0868290981870562	5.19551221067407	0	NA	NA	NA	NA	NA	NA	NA	NA	NA
II_8487271	II	8487271	regressed_trait	0.235877273288298	5.19551221067407	0	NA	NA	NA	NA	NA	NA	NA	NA	NA
II_8490050	II	8490050	regressed_trait	0.0741639960382063	5.19551221067407	0	NA	NA	NA	NA	NA	NA	NA	NA	NA
II_8493577	II	8493577	regressed_trait	0.0577070888880165	5.19551221067407	0	NA	NA	NA	NA	NA	NA	NA	NA	NA
II_8493612	II	8493612	regressed_trait	0.0868290981870562	5.19551221067407	0	NA	NA	NA	NA	NA	NA	NA	NA	NA
II_8507973	II	8507973	regressed_trait	0.408247053519522	5.19551221067407	0	NA	NA	NA	NA	NA	NA	NA	NA	NA
II_8522932	II	8522932	regressed_trait	1.45944976842333	5.19551221067407	0	NA	NA	NA	NA	NA	NA	NA	NA	NA
II_8524802	II	8524802	regressed_trait	0.659647620186824	5.19551221067407	0	NA	NA	NA	NA	NA	NA	NA	NA	NA
II_8628478	II	8628478	regressed_trait	0.659647620186824	5.19551221067407	0	NA	NA	NA	NA	NA	NA	NA	NA	NA
II_8635262	II	8635262	regressed_trait	0.0868290981870562	5.19551221067407	0	NA	NA	NA	NA	NA	NA	NA	NA	NA
II_8637157	II	8637157	regressed_trait	0.849322888174275	5.19551221067407	0	NA	NA	NA	NA	NA	NA	NA	NA	NA
II_8666199	II	8666199	regressed_trait	0.43849398646801	5.19551221067407	0	NA	NA	NA	NA	NA	NA	NA	NA	NA
II_8671533	II	8671533	regressed_trait	0.0868290981870562	5.19551221067407	0	NA	NA	NA	NA	NA	NA	NA	NA	NA
II_8683347	II	8683347	regressed_trait	0.291046250115252	5.19551221067407	0	NA	NA	NA	NA	NA	NA	NA	NA	NA
II_8719947	II	8719947	regressed_trait	0.232987549291823	5.19551221067407	0	NA	NA	NA	NA	NA	NA	NA	NA	NA
II_8748442	II	8748442	regressed_trait	0.659647620186824	5.19551221067407	0	NA	NA	NA	NA	NA	NA	NA	NA	NA
II_8788922	II	8788922	regressed_trait	0.468352634471209	5.19551221067407	0	NA	NA	NA	NA	NA	NA	NA	NA	NA
II_8796967	II	8796967	regressed_trait	0.0868290981870562	5.19551221067407	0	NA	NA	NA	NA	NA	NA	NA	NA	NA
II_8850667	II	8850667	regressed_trait	0.186943156385823	5.19551221067407	0	NA	NA	NA	NA	NA	NA	NA	NA	NA
II_8859607	II	8859607	regressed_trait	0.186943156385823	5.19551221067407	0	NA	NA	NA	NA	NA	NA	NA	NA	NA
II_8880710	II	8880710	regressed_trait	0.531795523858852	5.19551221067407	0	NA	NA	NA	NA	NA	NA	NA	NA	NA
II_8885520	II	8885520	regressed_trait	0.0868290981870562	5.19551221067407	0	NA	NA	NA	NA	NA	NA	NA	NA	NA
II_8899187	II	8899187	regressed_trait	0.659647620186824	5.19551221067407	0	NA	NA	NA	NA	NA	NA	NA	NA	NA
II_8903050	II	8903050	regressed_trait	0.203077597124915	5.19551221067407	0	NA	NA	NA	NA	NA	NA	NA	NA	NA
II_9018384	II	9018384	regressed_trait	0.531795523858852	5.19551221067407	0	NA	NA	NA	NA	NA	NA	NA	NA	NA
II_9037037	II	9037037	regressed_trait	0.0868290981870562	5.19551221067407	0	NA	NA	NA	NA	NA	NA	NA	NA	NA
II_9051043	II	9051043	regressed_trait	0.267186122119663	5.19551221067407	0	NA	NA	NA	NA	NA	NA	NA	NA	NA
II_9055249	II	9055249	regressed_trait	0.0868290981870562	5.19551221067407	0	NA	NA	NA	NA	NA	NA	NA	NA	NA
II_9147105	II	9147105	regressed_trait	0.531795523858852	5.19551221067407	0	NA	NA	NA	NA	NA	NA	NA	NA	NA
II_9149487	II	9149487	regressed_trait	0.756658596013445	5.19551221067407	0	NA	NA	NA	NA	NA	NA	NA	NA	NA
II_9163995	II	9163995	regressed_trait	0.166563710837362	5.19551221067407	0	NA	NA	NA	NA	NA	NA	NA	NA	NA
II_9164023	II	9164023	regressed_trait	0.0741639960382063	5.19551221067407	0	NA	NA	NA	NA	NA	NA	NA	NA	NA
II_9207886	II	9207886	regressed_trait	0.164728718673063	5.19551221067407	0	NA	NA	NA	NA	NA	NA	NA	NA	NA
II_9214512	II	9214512	regressed_trait	0.292700088006608	5.19551221067407	0	NA	NA	NA	NA	NA	NA	NA	NA	NA
II_9232982	II	9232982	regressed_trait	0.81550165745304	5.19551221067407	0	NA	NA	NA	NA	NA	NA	NA	NA	NA
II_9238093	II	9238093	regressed_trait	0.217793759618336	5.19551221067407	0	NA	NA	NA	NA	NA	NA	NA	NA	NA
II_9241777	II	9241777	regressed_trait	0.531795523858852	5.19551221067407	0	NA	NA	NA	NA	NA	NA	NA	NA	NA
II_9255383	II	9255383	regressed_trait	0.543336369040514	5.19551221067407	0	NA	NA	NA	NA	NA	NA	NA	NA	NA
II_9255683	II	9255683	regressed_trait	0.543336369040514	5.19551221067407	0	NA	NA	NA	NA	NA	NA	NA	NA	NA
II_9265845	II	9265845	regressed_trait	0.81550165745304	5.19551221067407	0	NA	NA	NA	NA	NA	NA	NA	NA	NA
II_9311444	II	9311444	regressed_trait	0.145050145149095	5.19551221067407	0	NA	NA	NA	NA	NA	NA	NA	NA	NA
II_9315323	II	9315323	regressed_trait	0.0573882001958099	5.19551221067407	0	NA	NA	NA	NA	NA	NA	NA	NA	NA
II_9317479	II	9317479	regressed_trait	0.884235057294764	5.19551221067407	0	NA	NA	NA	NA	NA	NA	NA	NA	NA
II_9330334	II	9330334	regressed_trait	0.212287249827222	5.19551221067407	0	NA	NA	NA	NA	NA	NA	NA	NA	NA
II_9334770	II	9334770	regressed_trait	0.180786458627589	5.19551221067407	0	NA	NA	NA	NA	NA	NA	NA	NA	NA
II_9343340	II	9343340	regressed_trait	0.483523172925705	5.19551221067407	0	NA	NA	NA	NA	NA	NA	NA	NA	NA
II_9379195	II	9379195	regressed_trait	0.174236219680118	5.19551221067407	0	NA	NA	NA	NA	NA	NA	NA	NA	NA
II_9381895	II	9381895	regressed_trait	0.740119910234847	5.19551221067407	0	NA	NA	NA	NA	NA	NA	NA	NA	NA
II_9392571	II	9392571	regressed_trait	0.722993053929908	5.19551221067407	0	NA	NA	NA	NA	NA	NA	NA	NA	NA
II_9431694	II	9431694	regressed_trait	0.740119910234847	5.19551221067407	0	NA	NA	NA	NA	NA	NA	NA	NA	NA
II_9485346	II	9485346	regressed_trait	0.450241673429868	5.19551221067407	0	NA	NA	NA	NA	NA	NA	NA	NA	NA
II_9495775	II	9495775	regressed_trait	0.616265222029576	5.19551221067407	0	NA	NA	NA	NA	NA	NA	NA	NA	NA
II_9498373	II	9498373	regressed_trait	0.643625406606614	5.19551221067407	0	NA	NA	NA	NA	NA	NA	NA	NA	NA
II_9499476	II	9499476	regressed_trait	0.643625406606614	5.19551221067407	0	NA	NA	NA	NA	NA	NA	NA	NA	NA
II_9517450	II	9517450	regressed_trait	0.735278367767404	5.19551221067407	0	NA	NA	NA	NA	NA	NA	NA	NA	NA
II_9525382	II	9525382	regressed_trait	0.143543361577219	5.19551221067407	0	NA	NA	NA	NA	NA	NA	NA	NA	NA
II_9548733	II	9548733	regressed_trait	0.212287249827222	5.19551221067407	0	NA	NA	NA	NA	NA	NA	NA	NA	NA
II_9554740	II	9554740	regressed_trait	0.212287249827222	5.19551221067407	0	NA	NA	NA	NA	NA	NA	NA	NA	NA
II_9584108	II	9584108	regressed_trait	0.473807856628875	5.19551221067407	0	NA	NA	NA	NA	NA	NA	NA	NA	NA
II_9608738	II	9608738	regressed_trait	0.345892835951595	5.19551221067407	0	NA	NA	NA	NA	NA	NA	NA	NA	NA
II_9622961	II	9622961	regressed_trait	0.256965510598456	5.19551221067407	0	NA	NA	NA	NA	NA	NA	NA	NA	NA
II_9623066	II	9623066	regressed_trait	0.423890448221482	5.19551221067407	0	NA	NA	NA	NA	NA	NA	NA	NA	NA
II_9636299	II	9636299	regressed_trait	0.256965510598456	5.19551221067407	0	NA	NA	NA	NA	NA	NA	NA	NA	NA
II_9656017	II	9656017	regressed_trait	0.444080502932148	5.19551221067407	0	NA	NA	NA	NA	NA	NA	NA	NA	NA
II_9672885	II	9672885	regressed_trait	0.256521421098272	5.19551221067407	0	NA	NA	NA	NA	NA	NA	NA	NA	NA
II_9689892	II	9689892	regressed_trait	0.882995925375212	5.19551221067407	0	NA	NA	NA	NA	NA	NA	NA	NA	NA
II_9718145	II	9718145	regressed_trait	0.379168192755815	5.19551221067407	0	NA	NA	NA	NA	NA	NA	NA	NA	NA
II_9750041	II	9750041	regressed_trait	0.246145240028339	5.19551221067407	0	NA	NA	NA	NA	NA	NA	NA	NA	NA
II_9768282	II	9768282	regressed_trait	0.257928704079668	5.19551221067407	0	NA	NA	NA	NA	NA	NA	NA	NA	NA
II_9772037	II	9772037	regressed_trait	0.735278367767404	5.19551221067407	0	NA	NA	NA	NA	NA	NA	NA	NA	NA
II_9806409	II	9806409	regressed_trait	0.749035376488362	5.19551221067407	0	NA	NA	NA	NA	NA	NA	NA	NA	NA
II_9825699	II	9825699	regressed_trait	0.357005575483186	5.19551221067407	0	NA	NA	NA	NA	NA	NA	NA	NA	NA
II_9825850	II	9825850	regressed_trait	0.257928704079668	5.19551221067407	0	NA	NA	NA	NA	NA	NA	NA	NA	NA
II_9825868	II	9825868	regressed_trait	0.257928704079668	5.19551221067407	0	NA	NA	NA	NA	NA	NA	NA	NA	NA
II_9837731	II	9837731	regressed_trait	0.532288168389814	5.19551221067407	0	NA	NA	NA	NA	NA	NA	NA	NA	NA
II_9844409	II	9844409	regressed_trait	0.309957052757583	5.19551221067407	0	NA	NA	NA	NA	NA	NA	NA	NA	NA
II_9844412	II	9844412	regressed_trait	0.309957052757583	5.19551221067407	0	NA	NA	NA	NA	NA	NA	NA	NA	NA
II_9850731	II	9850731	regressed_trait	0.257928704079668	5.19551221067407	0	NA	NA	NA	NA	NA	NA	NA	NA	NA
II_9868917	II	9868917	regressed_trait	0.537244860251218	5.19551221067407	0	NA	NA	NA	NA	NA	NA	NA	NA	NA
II_9898556	II	9898556	regressed_trait	0.257928704079668	5.19551221067407	0	NA	NA	NA	NA	NA	NA	NA	NA	NA
II_9926874	II	9926874	regressed_trait	0.0245758448127485	5.19551221067407	0	NA	NA	NA	NA	NA	NA	NA	NA	NA
II_9931293	II	9931293	regressed_trait	0.531433104776521	5.19551221067407	0	NA	NA	NA	NA	NA	NA	NA	NA	NA
II_9940513	II	9940513	regressed_trait	0.301201130915952	5.19551221067407	0	NA	NA	NA	NA	NA	NA	NA	NA	NA
II_9946356	II	9946356	regressed_trait	0.0709970586787148	5.19551221067407	0	NA	NA	NA	NA	NA	NA	NA	NA	NA
II_9963774	II	9963774	regressed_trait	0.530205633074371	5.19551221067407	0	NA	NA	NA	NA	NA	NA	NA	NA	NA
II_9984722	II	9984722	regressed_trait	0.13683662195139	5.19551221067407	0	NA	NA	NA	NA	NA	NA	NA	NA	NA
II_9990815	II	9990815	regressed_trait	0.317069938092513	5.19551221067407	0	NA	NA	NA	NA	NA	NA	NA	NA	NA
II_10008220	II	10008220	regressed_trait	0.0538310512058324	5.19551221067407	0	NA	NA	NA	NA	NA	NA	NA	NA	NA
II_10026851	II	10026851	regressed_trait	0.223801925753961	5.19551221067407	0	NA	NA	NA	NA	NA	NA	NA	NA	NA
II_10045728	II	10045728	regressed_trait	0.591777943437612	5.19551221067407	0	NA	NA	NA	NA	NA	NA	NA	NA	NA
II_10070180	II	10070180	regressed_trait	0.591777943437612	5.19551221067407	0	NA	NA	NA	NA	NA	NA	NA	NA	NA
II_10076679	II	10076679	regressed_trait	0.591777943437612	5.19551221067407	0	NA	NA	NA	NA	NA	NA	NA	NA	NA
II_10087300	II	10087300	regressed_trait	0.591777943437612	5.19551221067407	0	NA	NA	NA	NA	NA	NA	NA	NA	NA
II_10102408	II	10102408	regressed_trait	0.101353281733417	5.19551221067407	0	NA	NA	NA	NA	NA	NA	NA	NA	NA
II_10107226	II	10107226	regressed_trait	0.798830823909652	5.19551221067407	0	NA	NA	NA	NA	NA	NA	NA	NA	NA
II_10111783	II	10111783	regressed_trait	0.634665096380194	5.19551221067407	0	NA	NA	NA	NA	NA	NA	NA	NA	NA
II_10134711	II	10134711	regressed_trait	0.688574665211852	5.19551221067407	0	NA	NA	NA	NA	NA	NA	NA	NA	NA
II_10165265	II	10165265	regressed_trait	0.735278367767404	5.19551221067407	0	NA	NA	NA	NA	NA	NA	NA	NA	NA
II_10165274	II	10165274	regressed_trait	0.0211517220512503	5.19551221067407	0	NA	NA	NA	NA	NA	NA	NA	NA	NA
II_10226977	II	10226977	regressed_trait	0.000757078428879959	5.19551221067407	0	NA	NA	NA	NA	NA	NA	NA	NA	NA
II_10232353	II	10232353	regressed_trait	0.254695318052099	5.19551221067407	0	NA	NA	NA	NA	NA	NA	NA	NA	NA
II_10281955	II	10281955	regressed_trait	0.0211517220512503	5.19551221067407	0	NA	NA	NA	NA	NA	NA	NA	NA	NA
II_10293142	II	10293142	regressed_trait	0.379168192755815	5.19551221067407	0	NA	NA	NA	NA	NA	NA	NA	NA	NA
II_10314608	II	10314608	regressed_trait	0.185042953303958	5.19551221067407	0	NA	NA	NA	NA	NA	NA	NA	NA	NA
II_10326916	II	10326916	regressed_trait	0.379168192755815	5.19551221067407	0	NA	NA	NA	NA	NA	NA	NA	NA	NA
II_10326939	II	10326939	regressed_trait	0.0211517220512503	5.19551221067407	0	NA	NA	NA	NA	NA	NA	NA	NA	NA
II_10334813	II	10334813	regressed_trait	0.144492667094965	5.19551221067407	0	NA	NA	NA	NA	NA	NA	NA	NA	NA
II_10343635	II	10343635	regressed_trait	0.127261628231149	5.19551221067407	0	NA	NA	NA	NA	NA	NA	NA	NA	NA
II_10369041	II	10369041	regressed_trait	0.414495502467215	5.19551221067407	0	NA	NA	NA	NA	NA	NA	NA	NA	NA
II_10369112	II	10369112	regressed_trait	0.338744658140853	5.19551221067407	0	NA	NA	NA	NA	NA	NA	NA	NA	NA
II_10372084	II	10372084	regressed_trait	0.392753958949173	5.19551221067407	0	NA	NA	NA	NA	NA	NA	NA	NA	NA
II_10385932	II	10385932	regressed_trait	0.0897060778967854	5.19551221067407	0	NA	NA	NA	NA	NA	NA	NA	NA	NA
II_10433277	II	10433277	regressed_trait	0.0493008997511994	5.19551221067407	0	NA	NA	NA	NA	NA	NA	NA	NA	NA
II_10442339	II	10442339	regressed_trait	0.0493008997511994	5.19551221067407	0	NA	NA	NA	NA	NA	NA	NA	NA	NA
II_10442351	II	10442351	regressed_trait	0.104045316594295	5.19551221067407	0	NA	NA	NA	NA	NA	NA	NA	NA	NA
II_10475415	II	10475415	regressed_trait	0.863050895011397	5.19551221067407	0	NA	NA	NA	NA	NA	NA	NA	NA	NA
II_10520006	II	10520006	regressed_trait	0.324325555274673	5.19551221067407	0	NA	NA	NA	NA	NA	NA	NA	NA	NA
II_10533952	II	10533952	regressed_trait	0.129187725045515	5.19551221067407	0	NA	NA	NA	NA	NA	NA	NA	NA	NA
II_10569344	II	10569344	regressed_trait	0.129187725045515	5.19551221067407	0	NA	NA	NA	NA	NA	NA	NA	NA	NA
II_10585633	II	10585633	regressed_trait	0.225370087767607	5.19551221067407	0	NA	NA	NA	NA	NA	NA	NA	NA	NA
II_10585641	II	10585641	regressed_trait	0.129187725045515	5.19551221067407	0	NA	NA	NA	NA	NA	NA	NA	NA	NA
II_10592127	II	10592127	regressed_trait	0.129187725045515	5.19551221067407	0	NA	NA	NA	NA	NA	NA	NA	NA	NA
II_10609805	II	10609805	regressed_trait	1.88894053485728	5.19551221067407	0	NA	NA	NA	NA	NA	NA	NA	NA	NA
II_10641373	II	10641373	regressed_trait	0.0821885887795243	5.19551221067407	0	NA	NA	NA	NA	NA	NA	NA	NA	NA
II_10643785	II	10643785	regressed_trait	0.114326385741157	5.19551221067407	0	NA	NA	NA	NA	NA	NA	NA	NA	NA
II_10652039	II	10652039	regressed_trait	0.0863416549025122	5.19551221067407	0	NA	NA	NA	NA	NA	NA	NA	NA	NA
II_10666865	II	10666865	regressed_trait	0.129187725045515	5.19551221067407	0	NA	NA	NA	NA	NA	NA	NA	NA	NA
II_10668647	II	10668647	regressed_trait	0.0530381095015486	5.19551221067407	0	NA	NA	NA	NA	NA	NA	NA	NA	NA
II_10668802	II	10668802	regressed_trait	0.0897060778967854	5.19551221067407	0	NA	NA	NA	NA	NA	NA	NA	NA	NA
II_10676491	II	10676491	regressed_trait	0.129187725045515	5.19551221067407	0	NA	NA	NA	NA	NA	NA	NA	NA	NA
II_10682633	II	10682633	regressed_trait	1.38700150113563	5.19551221067407	0	NA	NA	NA	NA	NA	NA	NA	NA	NA
II_10724599	II	10724599	regressed_trait	0.0167846112441087	5.19551221067407	0	NA	NA	NA	NA	NA	NA	NA	NA	NA
II_10757212	II	10757212	regressed_trait	0.279401099833227	5.19551221067407	0	NA	NA	NA	NA	NA	NA	NA	NA	NA
II_10809277	II	10809277	regressed_trait	2.27220210705516	5.19551221067407	0	NA	NA	NA	NA	NA	NA	NA	NA	NA
II_10814095	II	10814095	regressed_trait	2.68678955438911	5.19551221067407	0	NA	NA	NA	NA	NA	NA	NA	NA	NA
II_10815696	II	10815696	regressed_trait	0.102443819814591	5.19551221067407	0	NA	NA	NA	NA	NA	NA	NA	NA	NA
II_10829225	II	10829225	regressed_trait	0.122897889265746	5.19551221067407	0	NA	NA	NA	NA	NA	NA	NA	NA	NA
II_10847471	II	10847471	regressed_trait	0.0793055105396581	5.19551221067407	0	NA	NA	NA	NA	NA	NA	NA	NA	NA
II_10867820	II	10867820	regressed_trait	0.100731933967507	5.19551221067407	0	NA	NA	NA	NA	NA	NA	NA	NA	NA
II_10877001	II	10877001	regressed_trait	0.438765149289384	5.19551221067407	0	NA	NA	NA	NA	NA	NA	NA	NA	NA
II_10885067	II	10885067	regressed_trait	0.302924573516735	5.19551221067407	0	NA	NA	NA	NA	NA	NA	NA	NA	NA
II_10889377	II	10889377	regressed_trait	2.27220210705516	5.19551221067407	0	NA	NA	NA	NA	NA	NA	NA	NA	NA
II_10899746	II	10899746	regressed_trait	0.651427039419471	5.19551221067407	0	NA	NA	NA	NA	NA	NA	NA	NA	NA
II_10915895	II	10915895	regressed_trait	0.302924573516735	5.19551221067407	0	NA	NA	NA	NA	NA	NA	NA	NA	NA
II_10949641	II	10949641	regressed_trait	0.186205225493425	5.19551221067407	0	NA	NA	NA	NA	NA	NA	NA	NA	NA
II_10967790	II	10967790	regressed_trait	1.62731756302624	5.19551221067407	0	NA	NA	NA	NA	NA	NA	NA	NA	NA
II_10974463	II	10974463	regressed_trait	0.326892235390188	5.19551221067407	0	NA	NA	NA	NA	NA	NA	NA	NA	NA
II_10984973	II	10984973	regressed_trait	0.651427039419471	5.19551221067407	0	NA	NA	NA	NA	NA	NA	NA	NA	NA
II_11005334	II	11005334	regressed_trait	1.72186708536868	5.19551221067407	0	NA	NA	NA	NA	NA	NA	NA	NA	NA
II_11096378	II	11096378	regressed_trait	0.589966970931864	5.19551221067407	0	NA	NA	NA	NA	NA	NA	NA	NA	NA
II_11106452	II	11106452	regressed_trait	0.651427039419471	5.19551221067407	0	NA	NA	NA	NA	NA	NA	NA	NA	NA
II_11136208	II	11136208	regressed_trait	0.575607390682588	5.19551221067407	0	NA	NA	NA	NA	NA	NA	NA	NA	NA
II_11136294	II	11136294	regressed_trait	0.753510758386921	5.19551221067407	0	NA	NA	NA	NA	NA	NA	NA	NA	NA
II_11168719	II	11168719	regressed_trait	0.969622115765367	5.19551221067407	0	NA	NA	NA	NA	NA	NA	NA	NA	NA
II_11178164	II	11178164	regressed_trait	1.0548431764829	5.19551221067407	0	NA	NA	NA	NA	NA	NA	NA	NA	NA
II_11178979	II	11178979	regressed_trait	2.44829673933131	5.19551221067407	0	NA	NA	NA	NA	NA	NA	NA	NA	NA
II_11184817	II	11184817	regressed_trait	0.575607390682588	5.19551221067407	0	NA	NA	NA	NA	NA	NA	NA	NA	NA
II_11207161	II	11207161	regressed_trait	2.44829673933131	5.19551221067407	0	NA	NA	NA	NA	NA	NA	NA	NA	NA
II_11207164	II	11207164	regressed_trait	3.12049474231612	5.19551221067407	0	NA	NA	NA	NA	NA	NA	NA	NA	NA
II_11211023	II	11211023	regressed_trait	3.12049474231612	5.19551221067407	0	NA	NA	NA	NA	NA	NA	NA	NA	NA
II_11232375	II	11232375	regressed_trait	0.651427039419471	5.19551221067407	0	NA	NA	NA	NA	NA	NA	NA	NA	NA
II_11237418	II	11237418	regressed_trait	0.651427039419471	5.19551221067407	0	NA	NA	NA	NA	NA	NA	NA	NA	NA
II_11243020	II	11243020	regressed_trait	0.651427039419471	5.19551221067407	0	NA	NA	NA	NA	NA	NA	NA	NA	NA
II_11243167	II	11243167	regressed_trait	0.182014887464618	5.19551221067407	0	NA	NA	NA	NA	NA	NA	NA	NA	NA
II_11249430	II	11249430	regressed_trait	0.984474146861434	5.19551221067407	0	NA	NA	NA	NA	NA	NA	NA	NA	NA
II_11267300	II	11267300	regressed_trait	1.37387966834297	5.19551221067407	0	NA	NA	NA	NA	NA	NA	NA	NA	NA
II_11294086	II	11294086	regressed_trait	2.44829673933131	5.19551221067407	0	NA	NA	NA	NA	NA	NA	NA	NA	NA
II_11303315	II	11303315	regressed_trait	0.984474146861434	5.19551221067407	0	NA	NA	NA	NA	NA	NA	NA	NA	NA
II_11316441	II	11316441	regressed_trait	1.22295634718773	5.19551221067407	0	NA	NA	NA	NA	NA	NA	NA	NA	NA
II_11321863	II	11321863	regressed_trait	2.26201556570499	5.19551221067407	0	NA	NA	NA	NA	NA	NA	NA	NA	NA
II_11324153	II	11324153	regressed_trait	2.15367887858885	5.19551221067407	0	NA	NA	NA	NA	NA	NA	NA	NA	NA
II_11340363	II	11340363	regressed_trait	1.22295634718773	5.19551221067407	0	NA	NA	NA	NA	NA	NA	NA	NA	NA
II_11346521	II	11346521	regressed_trait	0.984474146861434	5.19551221067407	0	NA	NA	NA	NA	NA	NA	NA	NA	NA
II_11373699	II	11373699	regressed_trait	0.984474146861434	5.19551221067407	0	NA	NA	NA	NA	NA	NA	NA	NA	NA
II_11377290	II	11377290	regressed_trait	1.35395069818983	5.19551221067407	0	NA	NA	NA	NA	NA	NA	NA	NA	NA
II_11413777	II	11413777	regressed_trait	0.372023481542734	5.19551221067407	0	NA	NA	NA	NA	NA	NA	NA	NA	NA
II_11414593	II	11414593	regressed_trait	2.37249643265443	5.19551221067407	0	NA	NA	NA	NA	NA	NA	NA	NA	NA
II_11414614	II	11414614	regressed_trait	0.0990806892222778	5.19551221067407	0	NA	NA	NA	NA	NA	NA	NA	NA	NA
II_11418599	II	11418599	regressed_trait	1.76258959494507	5.19551221067407	0	NA	NA	NA	NA	NA	NA	NA	NA	NA
II_11439805	II	11439805	regressed_trait	0.143432242317766	5.19551221067407	0	NA	NA	NA	NA	NA	NA	NA	NA	NA
II_11458272	II	11458272	regressed_trait	0.575607390682588	5.19551221067407	0	NA	NA	NA	NA	NA	NA	NA	NA	NA
II_11458273	II	11458273	regressed_trait	0.575607390682588	5.19551221067407	0	NA	NA	NA	NA	NA	NA	NA	NA	NA
II_11463335	II	11463335	regressed_trait	0.575607390682588	5.19551221067407	0	NA	NA	NA	NA	NA	NA	NA	NA	NA
II_11465001	II	11465001	regressed_trait	0.0453555804573847	5.19551221067407	0	NA	NA	NA	NA	NA	NA	NA	NA	NA
II_11471035	II	11471035	regressed_trait	2.58176863296013	5.19551221067407	0	NA	NA	NA	NA	NA	NA	NA	NA	NA
II_11476180	II	11476180	regressed_trait	0.984474146861434	5.19551221067407	0	NA	NA	NA	NA	NA	NA	NA	NA	NA
II_11483447	II	11483447	regressed_trait	1.95844229138158	5.19551221067407	0	NA	NA	NA	NA	NA	NA	NA	NA	NA
II_11503151	II	11503151	regressed_trait	0.575607390682588	5.19551221067407	0	NA	NA	NA	NA	NA	NA	NA	NA	NA
II_11513017	II	11513017	regressed_trait	0.883981085180714	5.19551221067407	0	NA	NA	NA	NA	NA	NA	NA	NA	NA
II_11572682	II	11572682	regressed_trait	0.674597202265141	5.19551221067407	0	NA	NA	NA	NA	NA	NA	NA	NA	NA
II_11572718	II	11572718	regressed_trait	2.27664469005199	5.19551221067407	0	NA	NA	NA	NA	NA	NA	NA	NA	NA
II_11580558	II	11580558	regressed_trait	0.280066575261367	5.19551221067407	0	NA	NA	NA	NA	NA	NA	NA	NA	NA
II_11580566	II	11580566	regressed_trait	1.09986170535931	5.19551221067407	0	NA	NA	NA	NA	NA	NA	NA	NA	NA
II_11588641	II	11588641	regressed_trait	2.5404651762319	5.19551221067407	0	NA	NA	NA	NA	NA	NA	NA	NA	NA
II_11588695	II	11588695	regressed_trait	0.0214204293727656	5.19551221067407	0	NA	NA	NA	NA	NA	NA	NA	NA	NA
II_11589306	II	11589306	regressed_trait	1.33468059001331	5.19551221067407	0	NA	NA	NA	NA	NA	NA	NA	NA	NA
II_11593289	II	11593289	regressed_trait	0.280066575261367	5.19551221067407	0	NA	NA	NA	NA	NA	NA	NA	NA	NA
II_11600669	II	11600669	regressed_trait	0.651427039419471	5.19551221067407	0	NA	NA	NA	NA	NA	NA	NA	NA	NA
II_11603753	II	11603753	regressed_trait	1.35408099098443	5.19551221067407	0	NA	NA	NA	NA	NA	NA	NA	NA	NA
II_11603767	II	11603767	regressed_trait	1.33468059001331	5.19551221067407	0	NA	NA	NA	NA	NA	NA	NA	NA	NA
II_11654302	II	11654302	regressed_trait	1.35408099098443	5.19551221067407	0	NA	NA	NA	NA	NA	NA	NA	NA	NA
II_11663823	II	11663823	regressed_trait	0.306553289797154	5.19551221067407	0	NA	NA	NA	NA	NA	NA	NA	NA	NA
II_11675846	II	11675846	regressed_trait	0.17464097961136	5.19551221067407	0	NA	NA	NA	NA	NA	NA	NA	NA	NA
II_11678633	II	11678633	regressed_trait	1.7462179334562	5.19551221067407	0	NA	NA	NA	NA	NA	NA	NA	NA	NA
II_11696630	II	11696630	regressed_trait	0.185889092589201	5.19551221067407	0	NA	NA	NA	NA	NA	NA	NA	NA	NA
II_11702673	II	11702673	regressed_trait	0.48123298946922	5.19551221067407	0	NA	NA	NA	NA	NA	NA	NA	NA	NA
II_11707787	II	11707787	regressed_trait	0.372777212748001	5.19551221067407	0	NA	NA	NA	NA	NA	NA	NA	NA	NA
II_11716479	II	11716479	regressed_trait	0.0181951372040018	5.19551221067407	0	NA	NA	NA	NA	NA	NA	NA	NA	NA
II_11719681	II	11719681	regressed_trait	1.56905972426582	5.19551221067407	0	NA	NA	NA	NA	NA	NA	NA	NA	NA
II_11722865	II	11722865	regressed_trait	1.75076325713403	5.19551221067407	0	NA	NA	NA	NA	NA	NA	NA	NA	NA
II_11735215	II	11735215	regressed_trait	0.335316903733025	5.19551221067407	0	NA	NA	NA	NA	NA	NA	NA	NA	NA
II_11736612	II	11736612	regressed_trait	1.43855702675219	5.19551221067407	0	NA	NA	NA	NA	NA	NA	NA	NA	NA
II_11750707	II	11750707	regressed_trait	2.26715121589787	5.19551221067407	0	NA	NA	NA	NA	NA	NA	NA	NA	NA
II_11788015	II	11788015	regressed_trait	1.56905972426582	5.19551221067407	0	NA	NA	NA	NA	NA	NA	NA	NA	NA
II_11788449	II	11788449	regressed_trait	1.78959070404987	5.19551221067407	0	NA	NA	NA	NA	NA	NA	NA	NA	NA
II_11792670	II	11792670	regressed_trait	0.420824626517913	5.19551221067407	0	NA	NA	NA	NA	NA	NA	NA	NA	NA
II_11792684	II	11792684	regressed_trait	0.00645778291032266	5.19551221067407	0	NA	NA	NA	NA	NA	NA	NA	NA	NA
II_11792769	II	11792769	regressed_trait	0.276696325750644	5.19551221067407	0	NA	NA	NA	NA	NA	NA	NA	NA	NA
II_11792806	II	11792806	regressed_trait	0.325216457004447	5.19551221067407	0	NA	NA	NA	NA	NA	NA	NA	NA	NA
II_11794839	II	11794839	regressed_trait	0.167480628064221	5.19551221067407	0	NA	NA	NA	NA	NA	NA	NA	NA	NA
II_11820460	II	11820460	regressed_trait	1.56905972426582	5.19551221067407	0	NA	NA	NA	NA	NA	NA	NA	NA	NA
II_11836393	II	11836393	regressed_trait	1.68514048698378	5.19551221067407	0	NA	NA	NA	NA	NA	NA	NA	NA	NA
II_11850793	II	11850793	regressed_trait	1.0222269717764	5.19551221067407	0	NA	NA	NA	NA	NA	NA	NA	NA	NA
II_11850803	II	11850803	regressed_trait	2.26781334488818	5.19551221067407	0	NA	NA	NA	NA	NA	NA	NA	NA	NA
II_11850817	II	11850817	regressed_trait	0.0934835449176632	5.19551221067407	0	NA	NA	NA	NA	NA	NA	NA	NA	NA
II_11868148	II	11868148	regressed_trait	1.17603105022206	5.19551221067407	0	NA	NA	NA	NA	NA	NA	NA	NA	NA
II_11873894	II	11873894	regressed_trait	1.56237132681327	5.19551221067407	0	NA	NA	NA	NA	NA	NA	NA	NA	NA
II_11873975	II	11873975	regressed_trait	1.38934351292248	5.19551221067407	0	NA	NA	NA	NA	NA	NA	NA	NA	NA
II_11876673	II	11876673	regressed_trait	1.56237132681327	5.19551221067407	0	NA	NA	NA	NA	NA	NA	NA	NA	NA
II_11876714	II	11876714	regressed_trait	1.0222269717764	5.19551221067407	0	NA	NA	NA	NA	NA	NA	NA	NA	NA
II_11877529	II	11877529	regressed_trait	0.393576492380638	5.19551221067407	0	NA	NA	NA	NA	NA	NA	NA	NA	NA
II_11915977	II	11915977	regressed_trait	0.157407789538309	5.19551221067407	0	NA	NA	NA	NA	NA	NA	NA	NA	NA
II_11916455	II	11916455	regressed_trait	0.482268931546046	5.19551221067407	0	NA	NA	NA	NA	NA	NA	NA	NA	NA
II_11920556	II	11920556	regressed_trait	2.02147334967055	5.19551221067407	0	NA	NA	NA	NA	NA	NA	NA	NA	NA
II_11947602	II	11947602	regressed_trait	0.0253091669152894	5.19551221067407	0	NA	NA	NA	NA	NA	NA	NA	NA	NA
II_11947605	II	11947605	regressed_trait	1.55504190969654	5.19551221067407	0	NA	NA	NA	NA	NA	NA	NA	NA	NA
II_11963473	II	11963473	regressed_trait	0.0253091669152894	5.19551221067407	0	NA	NA	NA	NA	NA	NA	NA	NA	NA
II_11963498	II	11963498	regressed_trait	0.086422800488588	5.19551221067407	0	NA	NA	NA	NA	NA	NA	NA	NA	NA
II_11965605	II	11965605	regressed_trait	0.086422800488588	5.19551221067407	0	NA	NA	NA	NA	NA	NA	NA	NA	NA
II_11972447	II	11972447	regressed_trait	0.627383453576983	5.19551221067407	0	NA	NA	NA	NA	NA	NA	NA	NA	NA
II_11972514	II	11972514	regressed_trait	0.237020624308218	5.19551221067407	0	NA	NA	NA	NA	NA	NA	NA	NA	NA
II_11974737	II	11974737	regressed_trait	0.630175250794507	5.19551221067407	0	NA	NA	NA	NA	NA	NA	NA	NA	NA
II_11974756	II	11974756	regressed_trait	0.0011730628464222	5.19551221067407	0	NA	NA	NA	NA	NA	NA	NA	NA	NA
II_11974812	II	11974812	regressed_trait	0.0416875282347571	5.19551221067407	0	NA	NA	NA	NA	NA	NA	NA	NA	NA
II_11978314	II	11978314	regressed_trait	0.0416875282347571	5.19551221067407	0	NA	NA	NA	NA	NA	NA	NA	NA	NA
II_11979671	II	11979671	regressed_trait	1.73350004104412	5.19551221067407	0	NA	NA	NA	NA	NA	NA	NA	NA	NA
II_11982291	II	11982291	regressed_trait	1.87861180667234	5.19551221067407	0	NA	NA	NA	NA	NA	NA	NA	NA	NA
II_11982410	II	11982410	regressed_trait	1.33593127540932	5.19551221067407	0	NA	NA	NA	NA	NA	NA	NA	NA	NA
II_12005234	II	12005234	regressed_trait	1.02691551788885	5.19551221067407	0	NA	NA	NA	NA	NA	NA	NA	NA	NA
II_12006843	II	12006843	regressed_trait	0.231892412048665	5.19551221067407	0	NA	NA	NA	NA	NA	NA	NA	NA	NA
II_12006931	II	12006931	regressed_trait	0.703908270689651	5.19551221067407	0	NA	NA	NA	NA	NA	NA	NA	NA	NA
II_12026288	II	12026288	regressed_trait	1.07716770650296	5.19551221067407	0	NA	NA	NA	NA	NA	NA	NA	NA	NA
II_12028688	II	12028688	regressed_trait	0.413315366085971	5.19551221067407	0	NA	NA	NA	NA	NA	NA	NA	NA	NA
II_12030913	II	12030913	regressed_trait	0.0915539954277805	5.19551221067407	0	NA	NA	NA	NA	NA	NA	NA	NA	NA
II_12036189	II	12036189	regressed_trait	0.670728087610035	5.19551221067407	0	NA	NA	NA	NA	NA	NA	NA	NA	NA
II_12040150	II	12040150	regressed_trait	1.25929072606198	5.19551221067407	0	NA	NA	NA	NA	NA	NA	NA	NA	NA
II_12042291	II	12042291	regressed_trait	1.35785186037296	5.19551221067407	0	NA	NA	NA	NA	NA	NA	NA	NA	NA
II_12042315	II	12042315	regressed_trait	1.68989548704508	5.19551221067407	0	NA	NA	NA	NA	NA	NA	NA	NA	NA
II_12046158	II	12046158	regressed_trait	0.0356303685561557	5.19551221067407	0	NA	NA	NA	NA	NA	NA	NA	NA	NA
II_12048987	II	12048987	regressed_trait	0.527364622645327	5.19551221067407	0	NA	NA	NA	NA	NA	NA	NA	NA	NA
II_12052496	II	12052496	regressed_trait	1.2000275186811	5.19551221067407	0	NA	NA	NA	NA	NA	NA	NA	NA	NA
II_12055387	II	12055387	regressed_trait	0.197187455359282	5.19551221067407	0	NA	NA	NA	NA	NA	NA	NA	NA	NA
II_12067145	II	12067145	regressed_trait	0.206963319247558	5.19551221067407	0	NA	NA	NA	NA	NA	NA	NA	NA	NA
II_12067524	II	12067524	regressed_trait	0.206963319247558	5.19551221067407	0	NA	NA	NA	NA	NA	NA	NA	NA	NA
II_12067571	II	12067571	regressed_trait	0.206963319247558	5.19551221067407	0	NA	NA	NA	NA	NA	NA	NA	NA	NA
II_12067651	II	12067651	regressed_trait	1.54302035003431	5.19551221067407	0	NA	NA	NA	NA	NA	NA	NA	NA	NA
II_12104722	II	12104722	regressed_trait	0.433663517621944	5.19551221067407	0	NA	NA	NA	NA	NA	NA	NA	NA	NA
II_12104730	II	12104730	regressed_trait	0.433663517621944	5.19551221067407	0	NA	NA	NA	NA	NA	NA	NA	NA	NA
II_12104777	II	12104777	regressed_trait	0.170676027959891	5.19551221067407	0	NA	NA	NA	NA	NA	NA	NA	NA	NA
II_12111818	II	12111818	regressed_trait	1.1251090808959	5.19551221067407	0	NA	NA	NA	NA	NA	NA	NA	NA	NA
II_12115731	II	12115731	regressed_trait	0.716896826799011	5.19551221067407	0	NA	NA	NA	NA	NA	NA	NA	NA	NA
II_12115812	II	12115812	regressed_trait	0.755719513001504	5.19551221067407	0	NA	NA	NA	NA	NA	NA	NA	NA	NA
II_12115872	II	12115872	regressed_trait	1.1251090808959	5.19551221067407	0	NA	NA	NA	NA	NA	NA	NA	NA	NA
II_12115912	II	12115912	regressed_trait	0.314476850628376	5.19551221067407	0	NA	NA	NA	NA	NA	NA	NA	NA	NA
II_12115936	II	12115936	regressed_trait	0.314476850628376	5.19551221067407	0	NA	NA	NA	NA	NA	NA	NA	NA	NA
II_12115944	II	12115944	regressed_trait	0.166869335666262	5.19551221067407	0	NA	NA	NA	NA	NA	NA	NA	NA	NA
II_12132631	II	12132631	regressed_trait	0.68416198947024	5.19551221067407	0	NA	NA	NA	NA	NA	NA	NA	NA	NA
II_12132901	II	12132901	regressed_trait	0.157417005805592	5.19551221067407	0	NA	NA	NA	NA	NA	NA	NA	NA	NA
II_12132902	II	12132902	regressed_trait	0.9265257337556	5.19551221067407	0	NA	NA	NA	NA	NA	NA	NA	NA	NA
II_12133059	II	12133059	regressed_trait	0.9265257337556	5.19551221067407	0	NA	NA	NA	NA	NA	NA	NA	NA	NA
II_12138766	II	12138766	regressed_trait	0.902982664255641	5.19551221067407	0	NA	NA	NA	NA	NA	NA	NA	NA	NA
II_12148018	II	12148018	regressed_trait	0.341411534029474	5.19551221067407	0	NA	NA	NA	NA	NA	NA	NA	NA	NA
II_12152349	II	12152349	regressed_trait	0.154486007578724	5.19551221067407	0	NA	NA	NA	NA	NA	NA	NA	NA	NA
II_12153040	II	12153040	regressed_trait	0.66941930783515	5.19551221067407	0	NA	NA	NA	NA	NA	NA	NA	NA	NA
II_12163338	II	12163338	regressed_trait	0.482822556550401	5.19551221067407	0	NA	NA	NA	NA	NA	NA	NA	NA	NA
II_12166378	II	12166378	regressed_trait	0.283439040270195	5.19551221067407	0	NA	NA	NA	NA	NA	NA	NA	NA	NA
II_12166450	II	12166450	regressed_trait	0.283439040270195	5.19551221067407	0	NA	NA	NA	NA	NA	NA	NA	NA	NA
II_12167076	II	12167076	regressed_trait	0.367836452438385	5.19551221067407	0	NA	NA	NA	NA	NA	NA	NA	NA	NA
II_12169209	II	12169209	regressed_trait	0.482822556550401	5.19551221067407	0	NA	NA	NA	NA	NA	NA	NA	NA	NA
II_12171121	II	12171121	regressed_trait	0.774946802402119	5.19551221067407	0	NA	NA	NA	NA	NA	NA	NA	NA	NA
II_12171131	II	12171131	regressed_trait	0.803659599233408	5.19551221067407	0	NA	NA	NA	NA	NA	NA	NA	NA	NA
II_12175764	II	12175764	regressed_trait	0.622726096957612	5.19551221067407	0	NA	NA	NA	NA	NA	NA	NA	NA	NA
II_12176822	II	12176822	regressed_trait	0.358425333250202	5.19551221067407	0	NA	NA	NA	NA	NA	NA	NA	NA	NA
II_12199651	II	12199651	regressed_trait	0.846477754801255	5.19551221067407	0	NA	NA	NA	NA	NA	NA	NA	NA	NA
II_12199657	II	12199657	regressed_trait	0.622726096957612	5.19551221067407	0	NA	NA	NA	NA	NA	NA	NA	NA	NA
II_12203344	II	12203344	regressed_trait	0.423973083139891	5.19551221067407	0	NA	NA	NA	NA	NA	NA	NA	NA	NA
II_12203401	II	12203401	regressed_trait	0.423973083139891	5.19551221067407	0	NA	NA	NA	NA	NA	NA	NA	NA	NA
II_12203402	II	12203402	regressed_trait	0.423973083139891	5.19551221067407	0	NA	NA	NA	NA	NA	NA	NA	NA	NA
II_12203445	II	12203445	regressed_trait	0.540737618909158	5.19551221067407	0	NA	NA	NA	NA	NA	NA	NA	NA	NA
II_12219205	II	12219205	regressed_trait	0.0425603018025756	5.19551221067407	0	NA	NA	NA	NA	NA	NA	NA	NA	NA
II_12233949	II	12233949	regressed_trait	0.423314234323345	5.19551221067407	0	NA	NA	NA	NA	NA	NA	NA	NA	NA
II_12244810	II	12244810	regressed_trait	0.425661297397349	5.19551221067407	0	NA	NA	NA	NA	NA	NA	NA	NA	NA
II_12270320	II	12270320	regressed_trait	0.278873286984654	5.19551221067407	0	NA	NA	NA	NA	NA	NA	NA	NA	NA
II_12270344	II	12270344	regressed_trait	0.278873286984654	5.19551221067407	0	NA	NA	NA	NA	NA	NA	NA	NA	NA
II_12279090	II	12279090	regressed_trait	1.2656902759884	5.19551221067407	0	NA	NA	NA	NA	NA	NA	NA	NA	NA
II_12279192	II	12279192	regressed_trait	0.862608676968888	5.19551221067407	0	NA	NA	NA	NA	NA	NA	NA	NA	NA
II_12279605	II	12279605	regressed_trait	0.173795879576706	5.19551221067407	0	NA	NA	NA	NA	NA	NA	NA	NA	NA
II_12285173	II	12285173	regressed_trait	0.649919563860387	5.19551221067407	0	NA	NA	NA	NA	NA	NA	NA	NA	NA
II_12292183	II	12292183	regressed_trait	1.32171988003158	5.19551221067407	0	NA	NA	NA	NA	NA	NA	NA	NA	NA
II_12292326	II	12292326	regressed_trait	0.173795879576706	5.19551221067407	0	NA	NA	NA	NA	NA	NA	NA	NA	NA
II_12304173	II	12304173	regressed_trait	0.0588088629507968	5.19551221067407	0	NA	NA	NA	NA	NA	NA	NA	NA	NA
II_12307048	II	12307048	regressed_trait	0.419013264192155	5.19551221067407	0	NA	NA	NA	NA	NA	NA	NA	NA	NA
II_12307077	II	12307077	regressed_trait	0.539721393147487	5.19551221067407	0	NA	NA	NA	NA	NA	NA	NA	NA	NA
II_12307096	II	12307096	regressed_trait	0.419013264192155	5.19551221067407	0	NA	NA	NA	NA	NA	NA	NA	NA	NA
II_12307135	II	12307135	regressed_trait	0.419013264192155	5.19551221067407	0	NA	NA	NA	NA	NA	NA	NA	NA	NA
II_12307242	II	12307242	regressed_trait	0.419013264192155	5.19551221067407	0	NA	NA	NA	NA	NA	NA	NA	NA	NA
II_12310560	II	12310560	regressed_trait	0.369078713179484	5.19551221067407	0	NA	NA	NA	NA	NA	NA	NA	NA	NA
II_12310561	II	12310561	regressed_trait	0.369078713179484	5.19551221067407	0	NA	NA	NA	NA	NA	NA	NA	NA	NA
II_12341259	II	12341259	regressed_trait	0.0460566056587314	5.19551221067407	0	NA	NA	NA	NA	NA	NA	NA	NA	NA
II_12348360	II	12348360	regressed_trait	0.054676012594598	5.19551221067407	0	NA	NA	NA	NA	NA	NA	NA	NA	NA
II_12357857	II	12357857	regressed_trait	0.138772024300352	5.19551221067407	0	NA	NA	NA	NA	NA	NA	NA	NA	NA
II_12361094	II	12361094	regressed_trait	0.0803874592864245	5.19551221067407	0	NA	NA	NA	NA	NA	NA	NA	NA	NA
II_12367512	II	12367512	regressed_trait	0.0444654632490717	5.19551221067407	0	NA	NA	NA	NA	NA	NA	NA	NA	NA
II_12381819	II	12381819	regressed_trait	0.0444654632490717	5.19551221067407	0	NA	NA	NA	NA	NA	NA	NA	NA	NA
II_12383546	II	12383546	regressed_trait	0.588706188731989	5.19551221067407	0	NA	NA	NA	NA	NA	NA	NA	NA	NA
II_12383646	II	12383646	regressed_trait	0.522315715587807	5.19551221067407	0	NA	NA	NA	NA	NA	NA	NA	NA	NA
II_12387073	II	12387073	regressed_trait	0.0444654632490717	5.19551221067407	0	NA	NA	NA	NA	NA	NA	NA	NA	NA
II_12399116	II	12399116	regressed_trait	0.61546408427192	5.19551221067407	0	NA	NA	NA	NA	NA	NA	NA	NA	NA
II_12400820	II	12400820	regressed_trait	0.247033099587473	5.19551221067407	0	NA	NA	NA	NA	NA	NA	NA	NA	NA
II_12400910	II	12400910	regressed_trait	0.247033099587473	5.19551221067407	0	NA	NA	NA	NA	NA	NA	NA	NA	NA
II_12407199	II	12407199	regressed_trait	0.618728411016436	5.19551221067407	0	NA	NA	NA	NA	NA	NA	NA	NA	NA
II_12420333	II	12420333	regressed_trait	0.284700530150301	5.19551221067407	0	NA	NA	NA	NA	NA	NA	NA	NA	NA
II_12422944	II	12422944	regressed_trait	0.225243133511719	5.19551221067407	0	NA	NA	NA	NA	NA	NA	NA	NA	NA
II_12422945	II	12422945	regressed_trait	0.225243133511719	5.19551221067407	0	NA	NA	NA	NA	NA	NA	NA	NA	NA
II_12424050	II	12424050	regressed_trait	0.253129488791379	5.19551221067407	0	NA	NA	NA	NA	NA	NA	NA	NA	NA
II_12424157	II	12424157	regressed_trait	0.62811196641803	5.19551221067407	0	NA	NA	NA	NA	NA	NA	NA	NA	NA
II_12431353	II	12431353	regressed_trait	0.110554291579837	5.19551221067407	0	NA	NA	NA	NA	NA	NA	NA	NA	NA
II_12431402	II	12431402	regressed_trait	0.110554291579837	5.19551221067407	0	NA	NA	NA	NA	NA	NA	NA	NA	NA
II_12431469	II	12431469	regressed_trait	0.110554291579837	5.19551221067407	0	NA	NA	NA	NA	NA	NA	NA	NA	NA
II_12433467	II	12433467	regressed_trait	0.543035716858101	5.19551221067407	0	NA	NA	NA	NA	NA	NA	NA	NA	NA
II_12434866	II	12434866	regressed_trait	0.618728411016436	5.19551221067407	0	NA	NA	NA	NA	NA	NA	NA	NA	NA
II_12448403	II	12448403	regressed_trait	0.544677241316172	5.19551221067407	0	NA	NA	NA	NA	NA	NA	NA	NA	NA
II_12448482	II	12448482	regressed_trait	0.618728411016436	5.19551221067407	0	NA	NA	NA	NA	NA	NA	NA	NA	NA
II_12449951	II	12449951	regressed_trait	0.477513913265805	5.19551221067407	0	NA	NA	NA	NA	NA	NA	NA	NA	NA
II_12451249	II	12451249	regressed_trait	0.0103925334760322	5.19551221067407	0	NA	NA	NA	NA	NA	NA	NA	NA	NA
II_12451347	II	12451347	regressed_trait	0.10827903229512	5.19551221067407	0	NA	NA	NA	NA	NA	NA	NA	NA	NA
II_12453031	II	12453031	regressed_trait	0.469768889490776	5.19551221067407	0	NA	NA	NA	NA	NA	NA	NA	NA	NA
II_12453048	II	12453048	regressed_trait	0.618728411016436	5.19551221067407	0	NA	NA	NA	NA	NA	NA	NA	NA	NA
II_12453049	II	12453049	regressed_trait	0.425943086830508	5.19551221067407	0	NA	NA	NA	NA	NA	NA	NA	NA	NA
II_12453070	II	12453070	regressed_trait	0.425943086830508	5.19551221067407	0	NA	NA	NA	NA	NA	NA	NA	NA	NA
II_12453123	II	12453123	regressed_trait	0.469768889490776	5.19551221067407	0	NA	NA	NA	NA	NA	NA	NA	NA	NA
II_12453133	II	12453133	regressed_trait	0.469768889490776	5.19551221067407	0	NA	NA	NA	NA	NA	NA	NA	NA	NA
II_12453152	II	12453152	regressed_trait	0.425943086830508	5.19551221067407	0	NA	NA	NA	NA	NA	NA	NA	NA	NA
II_12453187	II	12453187	regressed_trait	0.425943086830508	5.19551221067407	0	NA	NA	NA	NA	NA	NA	NA	NA	NA
II_12459896	II	12459896	regressed_trait	0.716920534927956	5.19551221067407	0	NA	NA	NA	NA	NA	NA	NA	NA	NA
II_12463061	II	12463061	regressed_trait	0.10827903229512	5.19551221067407	0	NA	NA	NA	NA	NA	NA	NA	NA	NA
II_12463265	II	12463265	regressed_trait	0.10827903229512	5.19551221067407	0	NA	NA	NA	NA	NA	NA	NA	NA	NA
II_12463289	II	12463289	regressed_trait	0.100801889258396	5.19551221067407	0	NA	NA	NA	NA	NA	NA	NA	NA	NA
II_12469508	II	12469508	regressed_trait	0.111435495224941	5.19551221067407	0	NA	NA	NA	NA	NA	NA	NA	NA	NA
II_12472440	II	12472440	regressed_trait	1.02902986647961	5.19551221067407	0	NA	NA	NA	NA	NA	NA	NA	NA	NA
II_12472544	II	12472544	regressed_trait	0.105714746583845	5.19551221067407	0	NA	NA	NA	NA	NA	NA	NA	NA	NA
II_12478485	II	12478485	regressed_trait	0.259517759464408	5.19551221067407	0	NA	NA	NA	NA	NA	NA	NA	NA	NA
II_12479583	II	12479583	regressed_trait	0.0424343765202158	5.19551221067407	0	NA	NA	NA	NA	NA	NA	NA	NA	NA
II_12479616	II	12479616	regressed_trait	0.437832046483897	5.19551221067407	0	NA	NA	NA	NA	NA	NA	NA	NA	NA
II_12484620	II	12484620	regressed_trait	0.0424343765202158	5.19551221067407	0	NA	NA	NA	NA	NA	NA	NA	NA	NA
II_12487217	II	12487217	regressed_trait	0.111435495224941	5.19551221067407	0	NA	NA	NA	NA	NA	NA	NA	NA	NA
II_12487295	II	12487295	regressed_trait	0.894514693819875	5.19551221067407	0	NA	NA	NA	NA	NA	NA	NA	NA	NA
II_12487352	II	12487352	regressed_trait	0.29007223402889	5.19551221067407	0	NA	NA	NA	NA	NA	NA	NA	NA	NA
II_12487388	II	12487388	regressed_trait	0.111435495224941	5.19551221067407	0	NA	NA	NA	NA	NA	NA	NA	NA	NA
II_12494522	II	12494522	regressed_trait	0.187870271513055	5.19551221067407	0	NA	NA	NA	NA	NA	NA	NA	NA	NA
[truncated: 6,047 more rows]
