# Supplementary material for: Extreme allelic heterogeneity at a Caenorhabditis elegans beta-tubulin locus explains natural resistance to benzimidazoles
Source: PLoS Pathog. 2018 Oct 29;14(10):e1007226. doi: 10.1371/journal.ppat.1007226 (PMC6224181; doi:10.1371/journal.ppat.1007226)
Supplement: S19 Data — (PED) [file ppat.1007226.s019.ped]

Fam	Sample	Paternal	Maternal	Sex	regressed_trait
elegans	AB1	0	0	2	11.232138339904
elegans	BRC20067	0	0	2	-1.84535629802194
elegans	BRC20263	0	0	2	-22.1171473735355
elegans	CB4852	0	0	2	14.186385395693
elegans	CB4856	0	0	2	-21.0468859763764
elegans	CB4857	0	0	2	8.93733896088691
elegans	CB4858	0	0	2	-10.6112389506325
elegans	CB4932	0	0	2	14.9087454622845
elegans	CX11262	0	0	2	-8.9391801513614
elegans	CX11264	0	0	2	-14.1565659875077
elegans	CX11271	0	0	2	22.5419296368288
elegans	CX11276	0	0	2	-10.3393885003134
elegans	CX11285	0	0	2	22.455167829686
elegans	CX11292	0	0	2	2.61789139229291
elegans	CX11307	0	0	2	-58.9701674398328
elegans	CX11314	0	0	2	47.6407121250408
elegans	CX11315	0	0	2	2.89651961139691
elegans	DL200	0	0	2	6.21191836795141
elegans	DL226	0	0	2	-9.05060718720239
elegans	DL238	0	0	2	-7.71239489620449
elegans	ECA189	0	0	2	14.1817613891644
elegans	ECA252	0	0	2	-93.0248821845302
elegans	ECA348	0	0	2	18.7917549477908
elegans	ECA349	0	0	2	17.6983807476612
elegans	ECA36	0	0	2	-0.369110658227791
elegans	ECA372	0	0	2	-65.3811767743742
elegans	ECA396	0	0	2	-37.8256347967692
elegans	ED3011	0	0	2	63.5021254628307
elegans	ED3012	0	0	2	19.2405622920477
elegans	ED3017	0	0	2	57.3429264417926
elegans	ED3040	0	0	2	1.46430415634991
elegans	ED3046	0	0	2	48.2245517342654
elegans	ED3048	0	0	2	9.29058381084951
elegans	ED3049	0	0	2	14.5503368705731
elegans	ED3052	0	0	2	-2.31549227095059
elegans	ED3073	0	0	2	12.3464567777597
elegans	EG4347	0	0	2	-7.43831131994659
elegans	EG4349	0	0	2	-79.2103914844762
elegans	EG4724	0	0	2	-11.8575176860702
elegans	EG4725	0	0	2	78.3881143624884
elegans	EG4946	0	0	2	50.0368139210088
elegans	GXW1	0	0	2	-132.366330770982
elegans	JT11398	0	0	2	-8.91698969508519
elegans	JU1088	0	0	2	-36.0928267873195
elegans	JU1172	0	0	2	-27.9485609784553
elegans	JU1200	0	0	2	-8.90674229207429
elegans	JU1213	0	0	2	14.208285462758
elegans	JU1242	0	0	2	27.239216451937
elegans	JU1395	0	0	2	6.29308915581074
elegans	JU1409	0	0	2	-32.4595854752351
elegans	JU1491	0	0	2	-28.5643393504084
elegans	JU1530	0	0	2	38.4002318535337
elegans	JU1543	0	0	2	-6.13955310685189
elegans	JU1568	0	0	2	-57.4862959842249
elegans	JU1580	0	0	2	4.67747706346921
elegans	JU1652	0	0	2	-13.4432855424163
elegans	JU1666	0	0	2	3.62506843502381
elegans	JU1792	0	0	2	6.25089890799501
elegans	JU1793	0	0	2	-3.14336190364219
elegans	JU1808	0	0	2	-70.1849513648739
elegans	JU1896	0	0	2	7.21013809558581
elegans	JU1934	0	0	2	-17.2571364552996
elegans	JU2007	0	0	2	15.6977669720564
elegans	JU2016	0	0	2	9.08867577821501
elegans	JU2017	0	0	2	57.246333289029
elegans	JU2131	0	0	2	-2.06657621508439
elegans	JU2141	0	0	2	-115.756222735104
elegans	JU2250	0	0	2	21.4627990910192
elegans	JU2257	0	0	2	-18.1050697412889
elegans	JU2464	0	0	2	7.36611054387021
elegans	JU2466	0	0	2	5.44898334048161
elegans	JU2478	0	0	2	34.6212115697401
elegans	JU2513	0	0	2	4.70051709543931
elegans	JU2522	0	0	2	-3.88887570817419
elegans	JU2526	0	0	2	24.5962254666571
elegans	JU2534	0	0	2	16.9183385519407
elegans	JU2565	0	0	2	-74.5162663623992
elegans	JU2566	0	0	2	-17.8401718266335
elegans	JU2570	0	0	2	-21.9545926619675
elegans	JU2572	0	0	2	-44.1717348938728
elegans	JU2575	0	0	2	-44.237558101635
elegans	JU2576	0	0	2	-64.1757650530611
elegans	JU2578	0	0	2	4.71209844352881
elegans	JU258	0	0	2	30.3717304373392
elegans	JU2581	0	0	2	63.9792712464628
elegans	JU2586	0	0	2	-3.34256445841079
elegans	JU2587	0	0	2	-25.6760787029733
elegans	JU2592	0	0	2	-31.643255776718
elegans	JU2593	0	0	2	21.2277275183808
elegans	JU2600	0	0	2	-22.1560885797746
elegans	JU2610	0	0	2	-40.039696098772
elegans	JU2619	0	0	2	12.503750856452
elegans	JU2800	0	0	2	-16.9648654193876
elegans	JU2825	0	0	2	-34.4149480801602
elegans	JU2829	0	0	2	43.5837922464788
elegans	JU2838	0	0	2	-46.8642386188044
elegans	JU2853	0	0	2	-5.83105166946499
elegans	JU2862	0	0	2	-106.034461653655
elegans	JU2866	0	0	2	-18.1209312105645
elegans	JU2878	0	0	2	-12.5392563636907
elegans	JU2879	0	0	2	9.86451845272021
elegans	JU2906	0	0	2	0.989145557256406
elegans	JU311	0	0	2	17.0192171899032
elegans	JU3125	0	0	2	-24.5610826131425
elegans	JU3127	0	0	2	13.9872769726588
elegans	JU3128	0	0	2	4.79224475052801
elegans	JU3134	0	0	2	-23.076332841388
elegans	JU3135	0	0	2	27.4258087167248
elegans	JU3137	0	0	2	-18.6568314008202
elegans	JU3140	0	0	2	31.8201305891459
elegans	JU3144	0	0	2	38.3611798359164
elegans	JU346	0	0	2	-13.7730490389022
elegans	JU367	0	0	2	-44.3789108637729
elegans	JU393	0	0	2	62.1068064564357
elegans	JU394	0	0	2	20.7582756197099
elegans	JU397	0	0	2	-12.2140206337763
elegans	JU406	0	0	2	-1.34386158431719
elegans	JU440	0	0	2	0.928481762544009
elegans	JU561	0	0	2	6.62735494285961
elegans	JU642	0	0	2	-4.00324420538529
elegans	JU751	0	0	2	-44.3055357249755
elegans	JU774	0	0	2	27.0529056293788
elegans	JU775	0	0	2	24.6079633209768
elegans	JU778	0	0	2	31.4053798641743
elegans	JU782	0	0	2	-35.0659011992833
elegans	JU792	0	0	2	33.2776715412745
elegans	JU830	0	0	2	2.98948377006175
elegans	KR314	0	0	2	21.0455562026808
elegans	LKC34	0	0	2	37.5881871940154
elegans	MY1	0	0	2	1.87648452623591
elegans	MY10	0	0	2	-7.6692793117794
elegans	MY16	0	0	2	36.3649156665787
elegans	MY18	0	0	2	32.9715847766147
elegans	MY2147	0	0	2	24.7489273577101
elegans	MY2212	0	0	2	11.2046292063854
elegans	MY23	0	0	2	-5.92310706242324
elegans	MY2453	0	0	2	52.8923429860767
elegans	MY2530	0	0	2	-0.635680420263993
elegans	MY2535	0	0	2	-16.175071295792
elegans	MY2573	0	0	2	4.46412187861821
elegans	MY2585	0	0	2	32.6531689703131
elegans	MY2693	0	0	2	28.8485134729161
elegans	MY2713	0	0	2	36.4176167387137
elegans	MY2741	0	0	2	34.0061428105342
elegans	MY518	0	0	2	52.6829199187468
elegans	MY679	0	0	2	53.1497439190587
elegans	MY772	0	0	2	20.1706784670724
elegans	MY795	0	0	2	2.10491956481775
elegans	MY920	0	0	2	2.68111895488461
elegans	N2	0	0	2	-56.7960779507755
elegans	NIC1	0	0	2	18.1625370877329
elegans	NIC199	0	0	2	8.39691045909371
elegans	NIC2	0	0	2	-6.07910233223159
elegans	NIC207	0	0	2	1.25671020960611
elegans	NIC231	0	0	2	-1.08296160181199
elegans	NIC236	0	0	2	14.8486402273417
elegans	NIC242	0	0	2	12.3676132577751
elegans	NIC251	0	0	2	45.4113108702203
elegans	NIC252	0	0	2	-9.59385941457439
elegans	NIC255	0	0	2	26.8281190227281
elegans	NIC256	0	0	2	12.6292326191137
elegans	NIC258	0	0	2	12.6805329423287
elegans	NIC259	0	0	2	2.56251641557681
elegans	NIC261	0	0	2	28.5501523923083
elegans	NIC262	0	0	2	-7.21792119320469
elegans	NIC265	0	0	2	67.6112374591406
elegans	NIC266	0	0	2	26.0856600945854
elegans	NIC267	0	0	2	-8.67044898584739
elegans	NIC268	0	0	2	13.4042591022687
elegans	NIC269	0	0	2	-22.601175081341
elegans	NIC272	0	0	2	41.7537363504333
elegans	NIC274	0	0	2	28.911800145946
elegans	NIC275	0	0	2	-21.9439684064224
elegans	NIC276	0	0	2	6.32602671464421
elegans	NIC277	0	0	2	13.1351043480018
elegans	NIC501	0	0	2	-21.5227750071358
elegans	NIC511	0	0	2	-59.8940157006816
elegans	NIC513	0	0	2	3.08272072917361
elegans	NIC514	0	0	2	-33.3440036494086
elegans	NIC515	0	0	2	50.9745852339098
elegans	NIC522	0	0	2	-37.9761934446036
elegans	NIC526	0	0	2	21.7787039353006
elegans	NIC527	0	0	2	39.0042078267822
elegans	NIC528	0	0	2	25.3272121799673
elegans	NIC529	0	0	2	-31.3070310870778
elegans	PB303	0	0	2	12.2199550111572
elegans	PB306	0	0	2	6.23226283563741
elegans	PS2025	0	0	2	-38.719250306946
elegans	PX179	0	0	2	-0.314467341692791
elegans	QG2075	0	0	2	-112.67860036372
elegans	QG556	0	0	2	23.5596440998428
elegans	QG557	0	0	2	-5.77567200071479
elegans	QX1212	0	0	2	12.4582815114728
elegans	QX1233	0	0	2	-1.38932547413924
elegans	QX1791	0	0	2	25.2661828306067
elegans	QX1792	0	0	2	-9.31269602214579
elegans	QX1793	0	0	2	28.1641107347192
elegans	QX1794	0	0	2	-21.6855741618863
elegans	RC301	0	0	2	-29.6910821925818
elegans	WN2001	0	0	2	-30.8949167922425
elegans	WN2033	0	0	2	-1.43479371217124
elegans	WN2050	0	0	2	-26.5310721592724
elegans	XZ1513	0	0	2	43.4730617075368
elegans	XZ1516	0	0	2	-28.7650316954961
