# Supplementary material for: Extreme allelic heterogeneity at a Caenorhabditis elegans beta-tubulin locus explains natural resistance to benzimidazoles
Source: PLoS Pathog. 2018 Oct 29;14(10):e1007226. doi: 10.1371/journal.ppat.1007226 (PMC6224181; doi:10.1371/journal.ppat.1007226)
Supplement: S20 Data — (ASSOC) [file ppat.1007226.s020.assoc]

Gene	RANGE	N_INFORMATIVE	NumVar	NumPolyVar		OptFreq	Zmax	NumPerm	ActualPerm	Stat	NumGreater	NumEqual	PermPvalue
WBGene00007063	II:1866-4663	204	18	18		0.019608	614.158	10000	2202	614.158	1000	0	0.454133
WBGene00200402	II:24-175	204	1	1		0.028187	902.212	10000	10000	902.212	688	0	0.0688
WBGene00007064	II:15268211-15273314,II:15268211-15275689	204	53	53		0.014706	601.672	10000	2317	601.672	1000	0	0.431593
WBGene00195865	II:15265685-15265757	204	1	0		0.014706	601.672	10000	0	0	0	0	1
WBGene00199694	II:15273616-15273693	204	1	1		0.039706	893.373	10000	10000	893.373	689	0	0.0689
WBGene00007065	III:13780227-13781133,III:13780219-13781133	204	5	4		0.004902	823.887	10000	8605	823.887	1000	0	0.116212
WBGene00003525	IV:17486981-17490497,IV:17486981-17488295	204	22	22		0.004902	188.061	10000	1042	188.061	1000	0	0.959693
WBGene00007067	IV:17480395-17483330,IV:17480395-17482329	204	26	26		0.007353	82.0919	10000	1015	82.0919	1000	0	0.985222
WBGene00007069	X:17714455-17714832	204	5	5		0.014706	512.272	10000	2797	512.272	1000	0	0.357526
WBGene00005532	V:10368555-10369868	204	8	8		0.009804	2057.89	10000	10000	2057.89	9	0	0.0009
WBGene00004964	V:10384156-10385711	204	10	9		0.014706	911.207	10000	10000	911.207	913	0	0.0913
WBGene00077503	V:10378951-10379403	204	1	1		0.00817	411.858	10000	3002	411.858	986	14	0.330779
WBGene00195634	V:10393880-10394029	204	1	1		0.009104	439.234	10000	2726	439.234	1000	0	0.366838
WBGene00199275	V:10388295-10388442	204	2	2		0.02451	406.043	10000	2156	406.043	1000	0	0.463822
WBGene00007070	V:10372140-10374261	204	20	20		0.019608	1034.35	10000	10000	1034.35	886	0	0.0886
WBGene00000024	V:10380338-10381823	204	1	1		0.018138	148.278	10000	1316	148.278	1000	0	0.759878
WBGene00004098	V:10382441-10383976	204	2	2		0.004902	411.858	10000	1801	411.858	997	3	0.554414
WBGene00007071	V:10388514-10393503,V:10388469-10393503,V:10388469-10393503	204	20	20		0.029412	498.535	10000	1804	498.535	1000	0	0.554324
WBGene00000724	V:10393530-10395232	204	7	6		0.014706	652.788	10000	3832	652.788	1000	0	0.26096
WBGene00007072	V:10395676-10397817	204	9	9		0.004902	1060.77	10000	10000	1060.77	552	0	0.0552
WBGene00007073	V:10398809-10401313	204	11	11		0.004902	651.603	10000	2875	651.603	1000	0	0.347826
WBGene00006428	IV:5112928-5122019,IV:5112928-5122019	204	71	71		0.046263	609.174	10000	3994	609.174	1000	0	0.250376
WBGene00004929	IV:5127005-5133857,IV:5127005-5134060,IV:5127005-5145810,IV:5127005-5152485,IV:5127005-5149537	204	201	201		0.007353	403.917	10000	2060	403.917	1000	0	0.485437
WBGene00014997	IV:5111838-5112875	204	7	7		0.041667	269.94	10000	1582	269.94	1000	0	0.632111
WBGene00007082	V:14146508-14148784	204	12	12		0.004902	308.753	10000	1315	308.753	1000	0	0.760456
WBGene00219777	V:14130594-14130674	204	1	1		0.038481	110.426	10000	1329	110.426	996	4	0.750941
WBGene00007083	V:14156830-14157622	204	7	7		0.029412	203.383	10000	1097	203.383	1000	0	0.911577
WBGene00007084	V:14144029-14145411	204	11	11		0.036542	439.721	10000	1676	439.721	1000	0	0.596659
WBGene00007085	V:14137347-14137640	204	2	2		0.019608	390.717	10000	1693	390.717	1000	0	0.590667
WBGene00001528	II:9512489-9516936	204	26	26		0.009804	623.429	10000	3858	623.429	1000	0	0.259202
WBGene00005032	II:9548404-9549698	204	7	7		0.046667	285.245	10000	1165	285.245	1000	0	0.858369
WBGene00005033	II:9544685-9546208	204	10	10		0.014706	296.307	10000	1554	296.307	1000	0	0.643501
WBGene00005034	II:9537728-9539085	204	14	13		0.004902	601.938	10000	3212	601.938	1000	0	0.311333
WBGene00005035	II:9532298-9533974	204	10	10		0.029412	432	10000	1995	432	1000	0	0.501253
WBGene00219290	II:9523169-9523534	204	5	5		0.041076	482.122	10000	2426	482.122	1000	0	0.412201
WBGene00007080	II:9517567-9518896	204	8	8		0.03987	270.646	10000	1656	270.646	1000	0	0.603865
WBGene00007081	II:9519095-9520210	204	11	11		0.004902	453.98	10000	1655	453.98	1000	0	0.60423
WBGene00005027	II:9520199-9521670	204	12	12		0.019608	1360.47	10000	10000	1360.47	190	0	0.019
WBGene00003231	II:9524173-9526366	204	16	16		0.02451	691.901	10000	3520	691.901	1000	0	0.284091
WBGene00005028	II:9528779-9529862	204	14	14		0.004902	288.938	10000	1474	288.938	1000	0	0.678426
WBGene00005029	II:9539273-9540823	204	9	9		0.014706	325.724	10000	1342	325.724	1000	0	0.745156
WBGene00005030	II:9541600-9542885	204	9	9		0.04902	391.323	10000	1485	391.323	1000	0	0.673401
WBGene00014998	X:2243233-2247008	204	27	27		0.02451	516.541	10000	1962	516.541	1000	0	0.509684
WBGene00000797	X:2255847-2258081	204	13	13		0.042183	674.893	10000	4733	674.893	1000	0	0.211282
WBGene00014999	X:2259151-2260526	204	7	6		0.041102	281.079	10000	1396	281.079	1000	0	0.716332
WBGene00015000	X:2271024-2274337	204	32	32		0.014706	437.607	10000	1937	437.607	1000	0	0.516262
WBGene00044701	X:2263175-2267472	204	38	38		0.004902	405.296	10000	1847	405.296	1000	0	0.541419
WBGene00175029	X:2243114-2244467	204	11	11		0.004902	235.361	10000	1040	235.361	1000	0	0.961538
WBGene00219776	X:2243482-2243586	204	2	2		0.004902	403.254	10000	1691	403.254	992	8	0.589001
WBGene00196931	IV:12126760-12127057	204	2	2		0.02451	1233.8	10000	10000	1233.8	203	0	0.0203
WBGene00200968	IV:12131738-12131888	204	1	0		0.02451	1233.8	10000	0	0	0	0	1
WBGene00003010	IV:12129503-12135095,IV:12131936-12135432,IV:12132862-12135095,IV:12131936-12135432	204	31	31		0.040175	856.295	10000	6408	856.295	1000	0	0.156055
WBGene00007087	IV:12146480-12150975	204	35	35		0.029412	848.696	10000	6173	848.696	1000	0	0.161996
WBGene00007088	IV:12143430-12145731,IV:12143430-12145731,IV:12143430-12145700	204	10	10		0.029412	1298.56	10000	10000	1298.56	343	0	0.0343
WBGene00007089	IV:12135079-12137349	204	17	17		0.038516	1004.47	10000	10000	1004.47	930	0	0.093
WBGene00007090	IV:12141159-12143331	204	24	23		0.02451	430.98	10000	1989	430.98	1000	0	0.502765
WBGene00007091	IV:12159469-12164274,IV:12156837-12164274	204	62	62		0.029412	981.058	10000	8746	981.058	1000	0	0.114338
WBGene00007092	IV:12150955-12154242,IV:12150955-12154242,IV:12151191-12151898	204	16	16		0.009804	1017.32	10000	8055	1017.32	1000	0	0.124146
WBGene00007093	IV:12138844-12141057,IV:12138859-12141057	204	10	10		0.02451	1229.97	10000	10000	1229.97	341	0	0.0341
WBGene00000138	I:12759585-12764960	204	62	62		0.04902	572.585	10000	2142	572.585	1000	0	0.466853
WBGene00007094	I:12773658-12782257	204	132	132		0.004902	344.398	10000	1234	344.398	1000	0	0.810373
WBGene00000722	V:10291695-10292868	204	11	11		0.02451	235.861	10000	1492	235.861	1000	0	0.670241
WBGene00007100	V:10315249-10317394	204	10	10		0.019608	804.662	10000	3530	804.662	1000	0	0.283286
WBGene00007101	V:10317489-10319534	204	13	13		0.034314	945.809	10000	8262	945.809	1000	0	0.121036
WBGene00001646	V:10319534-10320158	204	4	3		0.004902	411.858	10000	2475	411.858	995	5	0.40303
WBGene00007102	V:10320714-10322304	204	9	9		0.009804	959.151	10000	7898	959.151	1000	0	0.126614
WBGene00007103	V:10322286-10329253,V:10322286-10332112,V:10324037-10329253,V:10324430-10329253,V:10322286-10329253,V:10322592-10329253,V:10322286-10326444	204	57	57		0.014706	1414.03	10000	10000	1414.03	192	0	0.0192
WBGene00007104	V:10290042-10291710,V:10289720-10291710	204	24	24		0.044118	254.281	10000	1392	254.281	1000	0	0.718391
WBGene00197715	V:10294697-10294841	204	2	2		0.040306	1319.39	10000	10000	1319.39	181	0	0.0181
WBGene00198491	V:10328202-10328409	204	2	2		0.034314	800.803	10000	9867	800.803	1000	0	0.101348
WBGene00000723	V:10293564-10294621	204	14	14		0.02451	1116.66	10000	10000	1116.66	645	0	0.0645
WBGene00007096	V:10287563-10289272	204	8	8		0.029412	871.388	10000	6603	871.388	1000	0	0.151446
WBGene00007097	V:10297398-10298982	204	14	13		0.02451	949.61	10000	10000	949.61	641	0	0.0641
WBGene00001533	V:10308290-10314053,V:10308290-10314053	204	27	27		0.009804	713.499	10000	4083	713.499	1000	0	0.244918
WBGene00000491	V:10299472-10307354,V:10299472-10303590,V:10299472-10302881,V:10299472-10302340	204	41	41		0.014706	1006.63	10000	10000	1006.63	825	0	0.0825
WBGene00007099	V:10314640-10315776,V:10314640-10315776	204	4	4		0.004902	675.854	10000	3168	675.854	1000	0	0.315657
WBGene00006932	I:6028485-6033458,I:6029771-6033458,I:6028485-6033458,I:6028497-6033458	204	24	24		0.014706	351.948	10000	1760	351.948	1000	0	0.568182
WBGene00000814	I:6022666-6026981,I:6022659-6026981	204	23	23		0.014706	552.87	10000	3379	552.87	1000	0	0.295946
WBGene00015001	I:6027193-6028370	204	3	3		0.009804	756.426	10000	4581	756.426	1000	0	0.218293
WBGene00194700	I:6024150-6024955	204	4	4		0.035904	408.697	10000	1862	408.697	1000	0	0.537057
WBGene00200669	I:6031805-6031982	204	3	3		0.036536	774.077	10000	4376	774.077	1000	0	0.228519
WBGene00015002	II:5970104-5972655	204	19	19		0.019608	580.618	10000	2594	580.618	1000	0	0.385505
WBGene00197686	II:5960746-5960846	204	1	1		0.036033	5.28492	10000	1005	5.28492	997	3	0.993532
WBGene00197958	II:5965518-5965687	204	1	1		0.035634	5.28492	10000	1005	5.28492	995	5	0.992537
WBGene00199321	II:5957679-5957819	204	3	3		0.03934	272.034	10000	1210	272.034	1000	0	0.826446
WBGene00200211	II:5958387-5958536	204	2	2		0.03891	597.52	10000	3450	597.52	998	2	0.289565
WBGene00200808	II:5966754-5967030	204	6	6		0.03849	305.517	10000	1688	305.517	1000	0	0.592417
WBGene00015003	II:5944195-5944368	204	1	1		0.03808	133.339	10000	1398	133.339	996	4	0.713877
WBGene00000403	II:5945405-5956683,II:5945405-5948714,II:5945405-5947303	204	73	73		0.019608	371.118	10000	1495	371.118	1000	0	0.668896
WBGene00015004	II:5968134-5969058	204	6	6		0.029412	1229.86	10000	10000	1229.86	446	0	0.0446
WBGene00015005	II:5972855-5974977	204	9	9		0.019608	622.412	10000	2435	622.412	1000	0	0.410678
WBGene00044394	II:5961676-5962000	204	5	5		0.036765	478.186	10000	2164	478.186	1000	0	0.462107
WBGene00196414	II:5966777-5966979	204	6	6		0.036399	305.517	10000	1742	305.517	1000	0	0.574053
WBGene00197204	II:5965518-5965687	204	1	1		0.036041	5.28492	10000	1007	5.28492	996	4	0.991063
WBGene00001919	IV:11326556-11327220	204	4	4		0.035691	416.479	10000	1896	416.479	1000	0	0.527426
WBGene00007110	IV:11327613-11329369	204	8	8		0.014706	278.093	10000	1285	278.093	1000	0	0.77821
WBGene00007111	IV:11329465-11332892,IV:11329490-11332892,IV:11329465-11332944	204	18	18		0.004902	779.324	10000	5465	779.324	1000	0	0.182983
WBGene00007112	IV:11304720-11306720	204	13	13		0.009804	801.633	10000	4388	801.633	1000	0	0.227894
WBGene00001019	IV:11299035-11304787,IV:11299007-11304787,IV:11303844-11304787	204	23	22		0.004902	991.544	10000	10000	991.544	617	0	0.0617
WBGene00007113	IV:11296990-11298419	204	13	13		0.039216	1066.53	10000	10000	1066.53	562	0	0.0562
WBGene00007114	IV:11295147-11296887	204	7	7		0.004902	669.92	10000	2917	669.92	1000	0	0.342818
WBGene00044290	IV:11320319-11320643	204	1	1		0.033497	222.354	10000	1632	222.354	1000	0	0.612745
WBGene00196590	IV:11298658-11298802	204	2	2		0.004902	411.858	10000	1768	411.858	994	6	0.563914
WBGene00007105	IV:11310971-11312382,IV:11310971-11312497	204	6	6		0.014706	401.764	10000	1646	401.764	1000	0	0.607533
WBGene00001020	IV:11312472-11313976	204	5	5		0.004902	134.223	10000	1161	134.223	1000	0	0.861326
WBGene00235095	IV:11327355-11327569	204	1	1		0.033922	411.858	10000	3026	411.858	987	13	0.328321
WBGene00007106	IV:11314076-11315050	204	9	9		0.02451	1088.71	10000	10000	1088.71	730	0	0.073
WBGene00007107	IV:11315206-11315877	204	7	7		0.03453	563.292	10000	1900	563.292	1000	0	0.526316
WBGene00007108	IV:11317418-11319950	204	5	5		0.039216	350.261	10000	1363	350.261	1000	0	0.733676
WBGene00007109	IV:11320799-11323636	204	25	25		0.009804	378.095	10000	1443	378.095	1000	0	0.693001
WBGene00001921	IV:11323884-11324470	204	4	4		0.004902	141.975	10000	1077	141.975	1000	0	0.928505
WBGene00015006	I:4664498-4665348	204	6	6		0.03406	460.646	10000	1910	460.646	1000	0	0.52356
WBGene00198277	I:4660520-4660713	204	4	4		0.02451	705.171	10000	3792	705.171	1000	0	0.263713
WBGene00206362	I:4661140-4662199,I:4661114-4662192	204	8	8		0.004902	554.582	10000	2432	554.582	1000	0	0.411184
WBGene00015007	I:4655348-4659518,I:4653470-4659518,I:4653470-4660079,I:4655348-4660087,I:4653470-4660087,I:4653526-4659518	204	39	39		0.004902	649.111	10000	2938	649.111	1000	0	0.340368
WBGene00015008	I:4644436-4645626	204	9	9		0.034247	309.977	10000	1419	309.977	1000	0	0.704722
WBGene00004415	I:4645635-4646963	204	8	8		0.004902	458.608	10000	1759	458.608	1000	0	0.568505
WBGene00015009	I:4648268-4650770	204	18	18		0.014706	571.423	10000	2574	571.423	1000	0	0.3885
WBGene00015010	I:4652142-4652906,I:4652142-4652905	204	3	3		0.004902	387.653	10000	2241	387.653	1000	0	0.446229
WBGene00006961	I:4665743-4671738	204	32	32		0.014706	387.878	10000	1744	387.878	1000	0	0.573394
WBGene00015011	I:4647423-4648275,I:4647317-4648278	204	3	3		0.035316	530.731	10000	2330	530.731	1000	0	0.429185
WBGene00015012	II:2040394-2041615,II:2040270-2041615	204	25	25		0.046569	223.735	10000	1251	223.735	1000	0	0.799361
WBGene00015013	II:2043022-2044059	204	30	30		0.004902	430.519	10000	1536	430.519	1000	0	0.651042
WBGene00015014	II:2044623-2045585	204	17	17		0.04121	577.868	10000	3007	577.868	1000	0	0.332557
WBGene00015015	II:2045962-2046656	204	45	45		0.014706	665.477	10000	3197	665.477	1000	0	0.312793
WBGene00006646	X:12031597-12034037	204	21	20		0.004902	389.7	10000	1763	389.7	1000	0	0.567215
WBGene00202471	X:12023586-12023663	204	1	1		0.044361	823.778	10000	10000	823.778	912	0	0.0912
WBGene00007115	X:12028710-12031457,X:12028710-12031497	204	23	22		0.044118	385.98	10000	1616	385.98	1000	0	0.618812
WBGene00007116	X:12042615-12049347	204	49	48		0.04364	1104.73	10000	10000	1104.73	432	0	0.0432
WBGene00196331	X:12025180-12025315	204	4	4		0.043367	426.852	10000	1673	426.852	1000	0	0.597729
WBGene00197531	X:12049520-12049659	204	2	2		0.043059	939.796	10000	10000	939.796	811	1	0.08115
WBGene00198743	X:12050248-12050463	204	5	5		0.004902	675.854	10000	5987	675.854	1000	0	0.167029
WBGene00198865	X:12050215-12050430	204	3	3		0.004902	675.854	10000	5401	675.854	1000	0	0.185151
WBGene00198935	X:12023586-12023663	204	1	1		0.046033	823.778	10000	10000	823.778	912	0	0.0912
WBGene00199905	X:12049787-12050001	204	2	2		0.009804	577.27	10000	3434	577.27	1000	0	0.291206
WBGene00015024	I:10708403-10710375,I:10708362-10710375	204	13	13		0.02451	343.182	10000	1579	343.182	1000	0	0.633312
WBGene00015025	I:10732541-10733685	204	9	9		0.014706	580.432	10000	1734	580.432	1000	0	0.576701
WBGene00044413	I:10730466-10730712	204	2	2		0.019608	611.91	10000	3176	611.91	1000	0	0.314861
WBGene00044644	I:10727750-10728795	204	21	20		0.039216	576.697	10000	3607	576.697	1000	0	0.277239
WBGene00044646	I:10726917-10727351	204	4	4		0.011438	652.312	10000	4565	652.312	1000	0	0.219058
WBGene00198848	I:10734142-10734256	204	1	1		0.004902	5.28492	10000	1004	5.28492	995	5	0.993526
WBGene00015017	I:10713449-10718201,I:10713449-10716997	204	51	51		0.014706	585.712	10000	2967	585.712	1000	0	0.337041
WBGene00015018	I:10724160-10725563,I:10724160-10726136	204	10	10		0.009804	524.027	10000	2711	524.027	1000	0	0.368868
WBGene00004466	I:10730728-10732424,I:10730728-10732448	204	13	13		0.004902	581.372	10000	3964	581.372	1000	0	0.25227
WBGene00015019	I:10741368-10744443	204	34	34		0.004902	664.692	10000	4619	664.692	1000	0	0.216497
WBGene00015020	I:10740217-10740590	204	5	5		0.014706	614.664	10000	3549	614.664	1000	0	0.28177
WBGene00015021	I:10736696-10739911	204	29	29		0.009804	663.141	10000	4741	663.141	1000	0	0.210926
WBGene00002191	I:10734021-10736607	204	21	21		0.029412	632.336	10000	4050	632.336	1000	0	0.246914
WBGene00015022	I:10728894-10730237	204	15	15		0.012255	485.923	10000	2275	485.923	1000	0	0.43956
WBGene00015023	I:10720825-10723591	204	15	15		0.004902	358.589	10000	1925	358.589	1000	0	0.519481
WBGene00015026	I:5965061-5967211	204	11	10		0.014706	587.309	10000	3951	587.309	1000	0	0.2531
WBGene00015033	I:5959007-5959526	204	1	1		0.005794	411.858	10000	3146	411.858	992	8	0.316592
WBGene00015034	I:5962951-5964126	204	7	7		0.014706	308.539	10000	1672	308.539	1000	0	0.598086
WBGene00000232	I:5969123-5973320,I:5967250-5973320,I:5970294-5973320	204	34	34		0.02451	566.604	10000	3159	566.604	1000	0	0.316556
WBGene00197736	I:5919379-5919529	204	1	1		0.006303	110.426	10000	1319	110.426	992	8	0.755118
WBGene00015027	I:5955030-5956883	204	8	8		0.990197	1072.36	10000	10000	1072.36	511	0	0.0511
WBGene00001676	I:5942576-5945537,I:5942418-5945537	204	17	16		0.034314	429.112	10000	2232	429.112	1000	0	0.448029
WBGene00000099	I:5937476-5938885	204	3	3		0.005768	1557.05	10000	10000	1557.05	210	0	0.021
WBGene00015028	I:5919054-5935416,I:5919054-5935416	204	103	103		0.004902	594.085	10000	4166	594.085	1000	0	0.240038
WBGene00015029	I:5935369-5936944	204	7	7		0.006192	680.634	10000	5065	680.634	1000	0	0.197433
WBGene00015030	I:5945756-5947342	204	3	3		0.004902	387.653	10000	1888	387.653	1000	0	0.529661
WBGene00015031	I:5951135-5951742	204	1	1		0.00607	411.858	10000	2975	411.858	977	23	0.332269
WBGene00015032	I:5957459-5958359	204	4	4		0.006017	413.434	10000	2334	413.434	1000	0	0.428449
WBGene00015035	IV:3572471-3577630,IV:3568978-3577630,IV:3570718-3577630	204	92	92		0.004902	856.03	10000	4265	856.03	1000	0	0.234467
WBGene00015036	IV:3565200-3567814	204	27	27		0.006945	506.792	10000	1479	506.792	1000	0	0.676133
WBGene00015037	IV:3540187-3543602	204	27	27		0.004902	450.806	10000	1539	450.806	1000	0	0.649773
WBGene00015038	IV:3543627-3547600,IV:3543627-3546527,IV:3543627-3545816,IV:3543627-3544546	204	27	27		0.004902	586.863	10000	2850	586.863	1000	0	0.350877
WBGene00003889	IV:3551089-3557431	204	39	39		0.004902	707.543	10000	3490	707.543	1000	0	0.286533
WBGene00200460	IV:3552128-3552353	204	4	4		0.004902	222.637	10000	1381	222.637	1000	0	0.724113
WBGene00201154	IV:3575407-3575461	204	1	1		0.025186	599.261	10000	4528	599.261	1000	0	0.220848
WBGene00201697	IV:3546878-3546958	204	1	0		0.025186	599.261	10000	0	0	0	0	1
WBGene00022894	IV:3552188-3552260	204	1	1		0.02372	448.254	10000	3360	448.254	983	17	0.295089
WBGene00015040	V:3955765-3957715	204	161	161		0.009804	557.766	10000	1905	557.766	1000	0	0.524934
WBGene00015041	V:3958238-3961189,V:3958238-3961358	204	141	141		0.014706	424.597	10000	1776	424.597	1000	0	0.563063
WBGene00015042	V:3961759-3963815	204	180	180		0.014706	549.884	10000	2462	549.884	1000	0	0.406174
WBGene00015043	V:3964778-3967871	204	192	192		0.004902	431.308	10000	1947	431.308	1000	0	0.513611
WBGene00015044	V:3968139-3970514,V:3968132-3970514,V:3968139-3968644	204	237	237		0.007353	536.608	10000	2569	536.608	1000	0	0.389257
WBGene00015045	V:3970711-3973001	204	214	214		0.004902	425.543	10000	2056	425.543	1000	0	0.486381
WBGene00015046	V:3978828-3979134	204	26	26		0.004902	196.196	10000	1228	196.196	1000	0	0.814332
WBGene00003765	V:3989090-3989770	204	41	41		0.004902	305.804	10000	1424	305.804	1000	0	0.702247
WBGene00201444	V:3965637-3965703	204	1	1		0.022917	441.686	10000	2752	441.686	1000	0	0.363372
WBGene00003766	V:3987899-3988314	204	22	22		0.009804	279.588	10000	1316	279.588	1000	0	0.759878
WBGene00003767	V:3984412-3984849	204	27	27		0.004902	221.433	10000	1195	221.433	1000	0	0.83682
WBGene00003768	V:3981979-3982745	204	60	60		0.004902	582.956	10000	3317	582.956	1000	0	0.301477
WBGene00003769	V:3980054-3980617	204	44	44		0.004902	399.725	10000	1701	399.725	1000	0	0.587889
WBGene00006142	V:3977263-3978811	204	150	150		0.009804	376.387	10000	1651	376.387	1000	0	0.605694
WBGene00006141	V:3974660-3976264	204	185	185		0.004902	613.168	10000	3670	613.168	1000	0	0.27248
WBGene00006274	V:3954038-3955460	204	121	121		0.004902	451.962	10000	1594	451.962	1000	0	0.627353
WBGene00015047	IV:8159386-8162042,IV:8159406-8162042,IV:8159415-8162042,IV:8159357-8162042,IV:8159386-8162042,IV:8159406-8162042,IV:8159415-8162042,IV:8159357-8162042	204	14	14		0.004902	711.128	10000	3754	711.128	1000	0	0.266383
WBGene00015048	IV:8152444-8154859	204	11	11		0.019608	559.587	10000	1837	559.587	1000	0	0.544366
WBGene00004055	IV:8148793-8151246	204	12	12		0.004902	926.137	10000	9464	926.137	1000	0	0.105664
WBGene00015049	IV:8155250-8156447	204	2	2		0.0223	416.93	10000	1946	416.93	1000	0	0.513875
WBGene00015050	IV:8161751-8163795,IV:8161751-8163787	204	8	8		0.004902	675.854	10000	3494	675.854	1000	0	0.286205
WBGene00015051	IV:8164593-8166050	204	4	4		0.029412	981.445	10000	8112	981.445	1000	0	0.123274
WBGene00015052	IV:8167162-8168774	204	8	8		0.009804	680.834	10000	3098	680.834	1000	0	0.322789
WBGene00015053	V:9134298-9135575	204	3	3		0.021837	395.183	10000	2043	395.183	1000	0	0.489476
WBGene00015058	V:9158383-9159538	204	4	4		0.004902	201.23	10000	1159	201.23	1000	0	0.862813
WBGene00044582	V:9165819-9168041	204	20	20		0.004902	639.935	10000	3372	639.935	1000	0	0.29656
WBGene00235316	V:9155614-9156736	204	11	11		0.014706	652.58	10000	3546	652.58	1000	0	0.282008
WBGene00015054	V:9135655-9137718	204	9	9		0.02235	838.346	10000	7328	838.346	1000	0	0.136463
WBGene00015055	V:9138949-9141397	204	6	6		0.014706	364.394	10000	1347	364.394	1000	0	0.74239
WBGene00006418	V:9144614-9146899	204	13	12		0.02451	263.209	10000	1224	263.209	1000	0	0.816993
WBGene00015056	V:9152320-9154872	204	25	25		0.009804	799.952	10000	6495	799.952	1000	0	0.153965
WBGene00000717	V:9159641-9160642	204	4	4		0.02202	578.098	10000	3015	578.098	1000	0	0.331675
WBGene00000718	V:9162050-9163005	204	12	11		0.004902	252.384	10000	1377	252.384	1000	0	0.726216
WBGene00000599	V:9164294-9165307	204	5	4		0.009804	61.5518	10000	1031	61.5518	1000	0	0.969932
WBGene00015057	V:9168391-9173024	204	21	21		0.004902	719.053	10000	3726	719.053	1000	0	0.268384
WBGene00015059	II:7756007-7756908	204	5	5		0.020852	593.458	10000	3259	593.458	1000	0	0.306843
WBGene00015061	II:7724902-7752726,II:7724902-7752726,II:7724902-7731383,II:7742396-7752726	204	138	138		0.004902	699.798	10000	5866	699.798	1000	0	0.170474
WBGene00015062	II:7752631-7753513,II:7752631-7753607	204	2	2		0.004902	411.858	10000	1723	411.858	995	5	0.578932
WBGene00015063	II:7754146-7755156	204	4	4		0.021569	530.006	10000	2605	530.006	1000	0	0.383877
WBGene00015064	II:7757189-7758390,II:7757189-7758439	204	5	5		0.021334	351.231	10000	1569	351.231	1000	0	0.637349
WBGene00015065	II:7759709-7761540	204	11	11		0.014706	557.364	10000	2909	557.364	1000	0	0.343761
WBGene00015066	II:7762061-7763669	204	9	9		0.014706	1216.38	10000	10000	1216.38	265	0	0.0265
WBGene00022896	II:7756951-7757023	204	2	2		0.020668	260.134	10000	1372	260.134	999	1	0.728499
WBGene00015067	V:5240769-5243136	204	83	83		0.012255	462.36	10000	3023	462.36	1000	0	0.330797
WBGene00015074	V:5274075-5275562	204	43	43		0.009804	445.864	10000	3124	445.864	1000	0	0.320102
WBGene00015075	V:5269484-5270744	204	37	37		0.014706	489.723	10000	3693	489.723	1000	0	0.270783
WBGene00015076	V:5267821-5268823	204	41	41		0.014706	502.653	10000	3878	502.653	1000	0	0.257865
WBGene00015077	V:5243728-5248040	204	64	64		0.004902	529.119	10000	2509	529.119	1000	0	0.398565
WBGene00044537	V:5240188-5240451	204	2	2		0.019608	270.247	10000	1307	270.247	1000	0	0.765111
WBGene00015068	V:5250603-5252116	204	88	88		0.01985	434.329	10000	3050	434.329	1000	0	0.327869
WBGene00015069	V:5256141-5257458	204	80	80		0.004902	425.395	10000	2831	425.395	1000	0	0.353232
WBGene00015070	V:5258035-5259548	204	80	80		0.04902	443.632	10000	3081	443.632	1000	0	0.32457
WBGene00015071	V:5260331-5263099	204	154	154		0.004902	429.617	10000	3013	429.617	1000	0	0.331895
WBGene00015072	V:5263950-5265681,V:5263950-5265776	204	57	57		0.004902	433.764	10000	2771	433.764	1000	0	0.360881
WBGene00015073	V:5275548-5278101,V:5275548-5278306	204	67	67		0.014706	498.037	10000	3384	498.037	1000	0	0.295508
WBGene00004359	V:11727897-11730160	204	17	17		0.019608	535.598	10000	2241	535.598	1000	0	0.446229
WBGene00007117	V:11733543-11736968	204	23	23		0.019608	1076.04	10000	10000	1076.04	675	0	0.0675
WBGene00000907	V:11718088-11725652	204	45	45		0.039216	546.44	10000	2405	546.44	1000	0	0.4158
WBGene00007118	V:11730991-11733472	204	8	8		0.029412	676.315	10000	2826	676.315	1000	0	0.353857
WBGene00198702	V:11737505-11737649	204	2	2		0.019339	823.221	10000	6302	823.221	1000	0	0.15868
WBGene00219781	V:11738711-11738801	204	3	3		0.019182	541.587	10000	2350	541.587	991	9	0.423617
WBGene00015085	III:5733996-5737515	204	19	19		0.02451	642.704	10000	3910	642.704	1000	0	0.255754
WBGene00015086	III:5767881-5768665	204	6	6		0.009804	807.771	10000	3295	807.771	1000	0	0.30349
WBGene00206513	III:5742555-5744820	204	9	9		0.025903	381.587	10000	1779	381.587	1000	0	0.562114
WBGene00002048	III:5755538-5765815	204	67	67		0.014706	384.173	10000	2152	384.173	1000	0	0.464684
WBGene00015079	III:5747484-5751608,III:5747484-5751637,III:5747484-5751637	204	31	30		0.004902	630.645	10000	4835	630.645	1000	0	0.206825
WBGene00015080	III:5744869-5747195	204	18	18		0.02451	422.792	10000	1657	422.792	1000	0	0.6035
WBGene00015081	III:5738007-5741554	204	16	15		0.02451	658.806	10000	3680	658.806	1000	0	0.271739
WBGene00015082	III:5731500-5732854	204	9	9		0.004902	1182.35	10000	10000	1182.35	450	0	0.045
WBGene00015083	III:5728179-5730394	204	11	11		0.014706	442.774	10000	2170	442.774	1000	0	0.460829
WBGene00015084	III:5730119-5731011	204	3	3		0.004902	541.587	10000	1873	541.587	991	9	0.5315
WBGene00022898	III:5769903-5769985	204	5	5		0.031268	293.175	10000	1725	293.175	1000	0	0.57971
WBGene00022899	III:5762056-5762126	204	1	1		0.031015	137.365	10000	1408	137.365	993	7	0.707741
WBGene00004413	V:20479688-20480846	204	9	9		0.009804	373.546	10000	1337	373.546	1000	0	0.747943
WBGene00007127	V:20487644-20489202	204	8	8		0.004902	301.349	10000	1354	301.349	996	4	0.737075
WBGene00189978	V:20472741-20472760	204	1	1		0.030558	637.126	10000	5945	637.126	1000	0	0.168209
WBGene00196688	V:20479373-20479505	204	3	3		0.009804	35.5111	10000	1004	35.5111	1000	0	0.996016
WBGene00197937	V:20483503-20483612	204	15	15		0.030986	461.441	10000	2877	461.441	1000	0	0.347584
WBGene00198398	V:20483656-20483887	204	8	8		0.004902	416.625	10000	1430	416.625	1000	0	0.699301
WBGene00206505	V:20456852-20457254,V:20456845-20456911	204	23	23		0.004902	302.939	10000	1372	302.939	1000	0	0.728863
WBGene00007119	V:20476747-20479089	204	146	146		0.004902	78.0557	10000	1004	78.0557	1000	0	0.996016
WBGene00007122	V:20493923-20497346	204	126	126		0.004902	1251.99	10000	10000	1251.99	282	0	0.0282
WBGene00007123	V:20490770-20492485	204	40	40		0.004902	300.715	10000	1407	300.715	1000	0	0.710732
WBGene00007124	V:20473167-20473929	204	3	3		0.019608	333.15	10000	1461	333.15	1000	0	0.684463
WBGene00007125	V:20469702-20470485	204	5	5		0.009804	326.753	10000	1293	326.753	1000	0	0.773395
WBGene00007126	V:20480791-20485385	204	131	131		0.004902	479.279	10000	1899	479.279	1000	0	0.526593
WBGene00015087	II:6919730-6923665	204	22	21		0.004902	372.017	10000	2281	372.017	1000	0	0.438404
WBGene00000211	II:6910071-6912697	204	13	13		0.036044	819.922	10000	8131	819.922	1000	0	0.122986
WBGene00015088	II:6902869-6904615,II:6902869-6907757,II:6902869-6907290	204	29	29		0.04277	1611.46	10000	10000	1611.46	94	0	0.0094
WBGene00000886	II:6912764-6913365,II:6912541-6913365	204	7	7		0.004902	1045.74	10000	10000	1045.74	762	0	0.0762
WBGene00015089	II:6916992-6918922	204	8	7		0.042109	20.2556	10000	1011	20.2556	1000	0	0.98912
WBGene00044615	II:6916155-6916967	204	5	5		0.041926	610.018	10000	3646	610.018	1000	0	0.274273
WBGene00015091	I:5263693-5268384	204	25	25		0.019608	341.188	10000	1744	341.188	1000	0	0.573394
WBGene00002583	I:5245742-5263426,I:5245742-5263426	204	97	97		0.009804	577.107	10000	3144	577.107	1000	0	0.318066
WBGene00015092	I:5244282-5245523,I:5244282-5245523	204	4	4		0.041356	604.803	10000	2833	604.803	1000	0	0.352983
WBGene00015093	I:5249771-5250437	204	7	6		0.014706	742.16	10000	5446	742.16	1000	0	0.183621
WBGene00015094	I:5255446-5256923,I:5255553-5256448	204	7	7		0.014706	649.094	10000	2848	649.094	1000	0	0.351124
WBGene00015095	I:5269543-5270934	204	8	8		0.04047	227.183	10000	1287	227.183	1000	0	0.777001
WBGene00015096	I:5271276-5272037	204	4	4		0.014706	593.783	10000	3237	593.783	1000	0	0.308928
WBGene00195057	I:5268418-5269463	204	13	13		0.009804	670.627	10000	4443	670.627	1000	0	0.225073
WBGene00006538	X:9434451-9436893	204	13	13		0.039216	532.44	10000	1734	532.44	1000	0	0.576701
WBGene00007128	X:9440397-9441564	204	16	16		0.034314	774.232	10000	4231	774.232	1000	0	0.236351
WBGene00007129	X:9431431-9432748	204	11	11		0.034314	649.059	10000	2566	649.059	1000	0	0.389712
WBGene00007130	X:9428430-9430323	204	23	23		0.039434	703.432	10000	2542	703.432	1000	0	0.393391
WBGene00199932	IV:5506865-5507124	204	2	2		0.03918	371.473	10000	2179	371.473	1000	0	0.458926
WBGene00200969	IV:5509027-5509170	204	3	3		0.039002	479.651	10000	2518	479.651	1000	0	0.397141
WBGene00202409	IV:5521351-5521552	204	1	1		0.038754	5.28492	10000	1002	5.28492	995	5	0.995509
WBGene00206473	IV:5490554-5491154	204	1	1		0.038511	909.223	10000	10000	909.223	655	49	0.06795
WBGene00015097	IV:5493994-5495250,IV:5494776-5495250	204	5	5		0.009804	591.301	10000	2054	591.301	1000	0	0.486855
WBGene00004243	IV:5486712-5490331,IV:5486684-5490331	204	11	11		0.004902	100.241	10000	1149	100.241	1000	0	0.870322
WBGene00015098	IV:5484045-5486210	204	8	8		0.009804	445.253	10000	1597	445.253	1000	0	0.626174
WBGene00006745	IV:5495665-5516265,IV:5497509-5516265,IV:5495665-5528338,IV:5495665-5501940,IV:5495665-5501488,IV:5495665-5499507	204	229	229		0.014706	518.623	10000	2877	518.623	1000	0	0.347584
WBGene00015105	III:7132033-7133678	204	19	19		0.019608	66.1754	10000	1073	66.1754	1000	0	0.931966
WBGene00015106	III:7136509-7138278	204	26	26		0.009804	61.4005	10000	1036	61.4005	1000	0	0.965251
WBGene00001613	III:7138682-7144832,III:7138682-7144832	204	105	104		0.004902	7.31512	10000	1013	7.31512	1000	0	0.987167
WBGene00015107	III:7128900-7132048	204	19	19		0.009804	340.644	10000	1435	340.644	1000	0	0.696864
WBGene00044674	III:7135021-7136127	204	22	21		0.004902	27.9278	10000	1040	27.9278	1000	0	0.961538
WBGene00195674	III:7108048-7108196	204	1	1		0.04369	314.194	10000	2122	314.194	989	11	0.468662
WBGene00015099	III:7133788-7136463,III:7133788-7136432	204	38	38		0.004902	30.1271	10000	1032	30.1271	1000	0	0.968992
WBGene00015100	III:7124663-7128382	204	17	17		0.014706	228.851	10000	1124	228.851	1000	0	0.88968
WBGene00201910	III:7108048-7108196	204	1	1		0.042957	314.194	10000	2202	314.194	993	7	0.452543
WBGene00015101	III:7123164-7124332,III:7123127-7124332	204	3	3		0.043125	484.185	10000	1978	484.185	1000	0	0.505561
WBGene00003845	III:7108321-7109310	204	9	9		0.019608	469.688	10000	1415	469.688	1000	0	0.706714
WBGene00015102	III:7102085-7103990	204	9	9		0.043486	656.179	10000	3477	656.179	1000	0	0.287604
WBGene00015103	III:7110302-7111873	204	6	5		0.004902	411.858	10000	1719	411.858	994	6	0.579988
WBGene00003609	III:7112299-7115438	204	24	24		0.004902	336.016	10000	1305	336.016	1000	0	0.766284
WBGene00015104	III:7120903-7122895	204	9	9		0.004902	215.908	10000	1076	215.908	1000	0	0.929368
WBGene00015108	II:2313066-2314927	204	36	36		0.041667	170.252	10000	1024	170.252	1000	0	0.976562
WBGene00015109	II:2308399-2309566	204	1	1		0.045007	971.183	10000	10000	971.183	454	0	0.0454
WBGene00015110	II:2307040-2308351	204	62	62		0.004902	450.615	10000	2032	450.615	1000	0	0.492126
WBGene00015111	II:2297846-2298793	204	28	28		0.048718	973.36	10000	8024	973.36	1000	0	0.124626
WBGene00015112	II:2299847-2300882,II:2299852-2300818	204	29	29		0.049922	456.657	10000	1838	456.657	1000	0	0.54407
WBGene00015113	II:2301307-2302229	204	14	14		0.009804	364.271	10000	2119	364.271	1000	0	0.471921
WBGene00015114	II:2311489-2312847	204	39	39		0.04902	1028.1	10000	10000	1028.1	892	0	0.0892
WBGene00007131	III:4376502-4379200	204	19	19		0.009804	733.203	10000	5956	733.203	1000	0	0.167898
WBGene00007132	III:4381738-4384141	204	14	13		0.005515	776.252	10000	7730	776.252	1000	0	0.129366
WBGene00007133	III:4379367-4381041	204	10	10		0.019608	691.71	10000	3684	691.71	1000	0	0.271444
WBGene00007134	III:4384786-4387757	204	17	17		0.009804	589.772	10000	2382	589.772	1000	0	0.419815
WBGene00045189	III:4378906-4379199	204	1	1		0.035365	599.035	10000	4770	599.035	1000	0	0.209644
WBGene00198895	III:4392674-4392733	204	1	1		0.03217	930.019	10000	10000	930.019	591	0	0.0591
WBGene00000513	III:4370884-4372820	204	14	14		0.004902	951.849	10000	10000	951.849	804	0	0.0804
WBGene00197514	III:4357997-4358057	204	1	0		0.004902	951.849	10000	0	0	0	0	1
WBGene00198795	III:4362460-4362677	204	2	2		0.004902	411.858	10000	2976	411.858	984	16	0.333333
WBGene00007135	III:4333395-4340483,III:4333395-4340483,III:4333395-4340483	204	39	38		0.004902	424.791	10000	2034	424.791	1000	0	0.491642
WBGene00007136	III:4341684-4343336	204	15	15		0.019608	849.106	10000	5589	849.106	1000	0	0.178923
WBGene00007137	III:4343460-4345222	204	12	12		0.004902	867.117	10000	8397	867.117	1000	0	0.11909
WBGene00002003	III:4345338-4350079	204	36	36		0.04902	788.17	10000	7301	788.17	1000	0	0.136968
WBGene00007138	III:4352245-4355888	204	26	26		0.020681	904.303	10000	7595	904.303	1000	0	0.131666
WBGene00007139	III:4356538-4364966	204	57	57		0.020041	963.863	10000	10000	963.863	936	0	0.0936
WBGene00000511	III:4365374-4367469	204	12	12		0.04902	950.808	10000	8944	950.808	1000	0	0.111807
WBGene00000512	III:4367831-4370160	204	12	12		0.04902	1250.94	10000	10000	1250.94	317	0	0.0317
WBGene00007475	III:4362523-4362643	204	1	1		0.018505	411.858	10000	3114	411.858	986	14	0.318882
WBGene00015115	II:4378655-4386353	204	67	67		0.004902	764.153	10000	6576	764.153	1000	0	0.152068
WBGene00002252	II:4359081-4368281,II:4365012-4368262	204	68	68		0.014706	760.446	10000	5411	760.446	1000	0	0.184809
WBGene00015116	II:4369624-4372568	204	15	15		0.014706	448.618	10000	2373	448.618	1000	0	0.421408
WBGene00003825	II:4372739-4376458,II:4372739-4376742,II:4372739-4375023,II:4372739-4376458,II:4372739-4376458,II:4372739-4375712,II:4372739-4376736,II:4372739-4374699,II:4372739-4374699,II:4372739-4375712	204	25	25		0.004902	684.682	10000	4599	684.682	1000	0	0.217439
WBGene00001438	II:4379882-4383288	204	33	33		0.004902	910.381	10000	9367	910.381	1000	0	0.106758
WBGene00023425	II:4368489-4369692	204	9	9		0.014706	1072.3	10000	10000	1072.3	554	0	0.0554
WBGene00199439	II:4368816-4368905	204	1	1		0.004902	5.28492	10000	1003	5.28492	993	7	0.993519
WBGene00200213	II:4368816-4368905	204	1	1		0.004902	5.28492	10000	1006	5.28492	997	3	0.992545
WBGene00015117	X:1896662-1897343	204	5	5		0.014706	664.454	10000	4578	664.454	1000	0	0.218436
WBGene00015118	X:1892186-1893272	204	41	41		0.009804	564.318	10000	4254	564.318	1000	0	0.235073
WBGene00002207	X:17186379-17193293,X:17186139-17193293,X:17186379-17193293,X:17186139-17193293,X:17186139-17193293	204	45	45		0.004902	706.049	10000	4941	706.049	1000	0	0.202388
WBGene00015119	X:17178538-17178992	204	4	4		0.004902	675.854	10000	3617	675.854	1000	0	0.276472
WBGene00015120	X:17169395-17170235	204	2	2		0.0144	635.675	10000	3438	635.675	1000	0	0.290867
WBGene00015121	X:17176489-17176777	204	3	3		0.013345	561.221	10000	2490	561.221	1000	0	0.401606
WBGene00015122	X:17193297-17195118	204	10	9		0.01201	470.268	10000	2319	470.268	1000	0	0.43122
WBGene00015123	X:17195899-17197341	204	2	2		0.004902	916.055	10000	8184	916.055	963	37	0.119929
WBGene00201064	X:17173932-17174046	204	1	1		0.035744	169.398	10000	1374	169.398	1000	0	0.727802
WBGene00015131	III:8703304-8710112	204	37	37		0.004902	790.913	10000	6499	790.913	1000	0	0.15387
WBGene00015132	III:8713988-8716184	204	15	15		0.034314	844.84	10000	7981	844.84	1000	0	0.125298
WBGene00015133	III:8717641-8718567	204	7	7		0.029576	459.949	10000	2886	459.949	1000	0	0.3465
WBGene00044678	III:8705108-8706345	204	4	4		0.004902	189.289	10000	1233	189.289	1000	0	0.81103
WBGene00197908	III:8708876-8709101	204	2	2		0.004902	321.493	10000	2175	321.493	1000	0	0.45977
WBGene00015124	III:8684807-8686481	204	13	13		0.009804	865.811	10000	7276	865.811	1000	0	0.137438
WBGene00015125	III:8686117-8688166,III:8686117-8688477	204	10	10		0.009804	566.427	10000	3713	566.427	1000	0	0.269324
WBGene00015126	III:8689941-8693473,III:8689849-8693473	204	11	11		0.004902	573.567	10000	2378	573.567	1000	0	0.420521
WBGene00015128	III:8693637-8699453,III:8696970-8699453	204	13	13		0.014706	414.469	10000	1858	414.469	1000	0	0.538213
WBGene00015129	III:8699480-8700333	204	4	4		0.004902	387.653	10000	2691	387.653	1000	0	0.371609
WBGene00015130	III:8700926-8703304	204	8	8		0.019608	286.124	10000	1617	286.124	1000	0	0.618429
WBGene00196970	II:4514888-4514999	204	2	2		0.004902	541.587	10000	2754	541.587	993	7	0.361837
WBGene00001948	II:4518559-4522457,II:4518559-4522457,II:4518559-4522457	204	26	26		0.019608	511.663	10000	2586	511.663	1000	0	0.386698
WBGene00015134	II:4523614-4524592	204	9	8		0.004902	505.268	10000	1955	505.268	1000	0	0.511509
WBGene00015135	II:4512210-4516133	204	43	43		0.029412	1105.8	10000	10000	1105.8	392	0	0.0392
WBGene00015136	II:4522461-4523222	204	3	3		0.029412	819.876	10000	4708	819.876	1000	0	0.212404
WBGene00005058	II:4529635-4531964	204	18	18		0.019608	394.581	10000	1789	394.581	1000	0	0.558971
WBGene00005059	II:4534741-4537241	204	19	19		0.019608	609.677	10000	3083	609.677	1000	0	0.324359
WBGene00005060	II:4541864-4543668	204	8	8		0.019608	948.178	10000	8906	948.178	1000	0	0.112284
WBGene00005061	II:4524633-4527900	204	30	29		0.008824	725.6	10000	5764	725.6	1000	0	0.173491
WBGene00005062	II:4538987-4540731	204	11	11		0.004902	365.328	10000	1839	365.328	1000	0	0.543774
WBGene00015137	X:493963-497213,X:493235-497213	204	29	29		0.009804	310.841	10000	1244	310.841	1000	0	0.803859
WBGene00015138	X:501964-506943	204	36	36		0.009804	830.378	10000	7819	830.378	1000	0	0.127894
WBGene00015139	X:510817-514533	204	35	35		0.004902	464.247	10000	1837	464.247	1000	0	0.544366
WBGene00015141	X:525927-530176	204	38	38		0.009804	522.23	10000	1688	522.23	1000	0	0.592417
WBGene00015142	X:530624-530961	204	2	2		0.018717	722.328	10000	4956	722.328	1000	0	0.201776
WBGene00007140	V:9654704-9657975	204	23	23		0.004902	897.746	10000	6860	897.746	1000	0	0.145773
WBGene00007141	V:9658930-9661614	204	10	10		0.039216	564.056	10000	2098	564.056	1000	0	0.476644
WBGene00007142	II:11485511-11486748,II:11485509-11486774	204	5	5		0.014706	547.888	10000	2312	547.888	1000	0	0.432526
WBGene00007148	II:11518487-11519571	204	3	3		0.004902	541.587	10000	2043	541.587	995	5	0.488253
WBGene00003868	II:11493230-11495314,II:11493230-11495314	204	18	18		0.039216	346.26	10000	1427	346.26	1000	0	0.700771
WBGene00007149	II:11488286-11489619	204	10	10		0.023934	674.282	10000	2755	674.282	1000	0	0.362976
WBGene00195248	II:11496779-11498060	204	7	6		0.02451	603.793	10000	3222	603.793	1000	0	0.310366
WBGene00197047	II:11493041-11493183	204	1	1		0.022188	687.03	10000	7037	687.03	1000	0	0.142106
WBGene00197809	II:11518847-11518922	204	1	1		0.033334	438.801	10000	2741	438.801	1000	0	0.36483
WBGene00200584	II:11492516-11492666	204	4	4		0.047153	1357.71	10000	10000	1357.71	180	0	0.018
WBGene00219293	II:11499642-11500464	204	4	4		0.004902	1147.36	10000	10000	1147.36	502	0	0.0502
WBGene00006660	II:11483200-11484847,II:11483200-11485300,II:11483200-11485359	204	16	16		0.004902	719.495	10000	4286	719.495	1000	0	0.233318
WBGene00007143	II:11489604-11492963,II:11489604-11493021,II:11489604-11492992	204	20	20		0.004902	595.208	10000	2266	595.208	1000	0	0.441306
WBGene00007144	II:11495691-11496669	204	7	7		0.014706	360.423	10000	1949	360.423	1000	0	0.513084
WBGene00007145	II:11497664-11499623	204	19	19		0.034314	671.303	10000	3178	671.303	1000	0	0.314663
WBGene00007146	II:11510674-11513890	204	24	24		0.044118	694.763	10000	3001	694.763	1000	0	0.333222
WBGene00005267	II:11515074-11518154	204	28	28		0.004902	769.638	10000	3367	769.638	1000	0	0.297
WBGene00000090	II:11519498-11527062	204	58	58		0.004902	646.385	10000	2532	646.385	1000	0	0.394945
WBGene00006943	III:5722849-5727114	204	25	25		0.014706	536.895	10000	3032	536.895	1000	0	0.329815
WBGene00004435	III:5705520-5706127,III:5705562-5706127,III:5705512-5706326	204	5	5		0.009804	637.126	10000	2853	637.126	999	1	0.350333
WBGene00015148	III:5706736-5709329,III:5708191-5709329	204	17	17		0.014706	599.461	10000	3939	599.461	1000	0	0.253872
WBGene00015149	III:5710061-5710509	204	2	2		0.040256	505.56	10000	2782	505.56	1000	0	0.359454
WBGene00015150	III:5694035-5695223	204	6	6		0.039216	881.085	10000	10000	881.085	874	0	0.0874
WBGene00197400	III:5719646-5719782	204	1	1		0.038236	411.858	10000	2904	411.858	980	20	0.340909
WBGene00198234	III:5719646-5719782	204	1	1		0.03731	411.858	10000	3155	411.858	987	13	0.314897
WBGene00000182	III:5716114-5717583,III:5716114-5717547	204	11	11		0.036434	601.08	10000	4437	601.08	1000	0	0.225378
WBGene00015143	III:5711547-5714624	204	14	14		0.037797	897.411	10000	5976	897.411	1000	0	0.167336
WBGene00004348	III:5698435-5702302,III:5698435-5702302	204	16	16		0.014706	501.336	10000	2534	501.336	1000	0	0.394633
WBGene00015145	III:5692920-5693938,III:5692919-5693938	204	8	8		0.02451	398.258	10000	1357	398.258	1000	0	0.73692
WBGene00015146	III:5690106-5692730,III:5690106-5692740	204	10	10		0.02451	708.974	10000	4558	708.974	1000	0	0.219394
WBGene00015147	III:5694734-5697366,III:5694734-5697293	204	10	10		0.04155	706.25	10000	6371	706.25	1000	0	0.156961
WBGene00002982	III:5697476-5698010	204	3	3		0.004902	533.078	10000	2871	533.078	1000	0	0.348311
WBGene00006359	III:5702254-5705364,III:5702254-5704727,III:5704779-5705464,III:5702254-5705466,III:5704121-5705464	204	15	14		0.02451	934.953	10000	10000	934.953	790	0	0.079
WBGene00006955	X:1576634-1590895	204	164	163		0.004902	625.877	10000	4386	625.877	1000	0	0.227998
WBGene00197918	X:1590077-1590155	204	2	2		0.038151	328.603	10000	1608	328.603	1000	0	0.621891
WBGene00200240	X:1590497-1590583	204	2	1		0.004902	411.858	10000	3022	411.858	985	15	0.328425
WBGene00022900	X:1590507-1590581	204	2	1		0.004902	411.858	10000	3155	411.858	984	16	0.314422
WBGene00022901	X:1590079-1590153	204	1	1		0.035915	78.0185	10000	1190	78.0185	992	8	0.836975
WBGene00015151	V:48921-49619	204	29	29		0.004902	449.11	10000	3104	449.11	1000	0	0.322165
WBGene00015152	V:45462-46923	204	46	46		0.004902	536.261	10000	3526	536.261	1000	0	0.283607
WBGene00001177	V:20824-43971,V:20824-43971,V:20824-30703	204	710	710		0.009804	440.53	10000	3048	440.53	1000	0	0.328084
WBGene00015153	V:5689-6511	204	22	22		0.004902	474.776	10000	2863	474.776	1000	0	0.349284
WBGene00002061	V:6588-7822,V:6588-7822,V:6588-7822,V:6588-7822,V:6588-7822,V:6588-7822	204	14	14		0.004902	576.308	10000	2289	576.308	1000	0	0.436872
WBGene00235314	V:12524-13369	204	19	19		0.009804	520.338	10000	3223	520.338	1000	0	0.31027
WBGene00006780	IV:5975556-5987479,IV:5966655-5987479,IV:5981069-5985382,IV:5975556-5987471,IV:5966655-5987471,IV:5982434-5985382,IV:5975556-5987471,IV:5966655-5987471,IV:5975556-6004859,IV:5966655-6004859,IV:5975556-5986669,IV:5966655-5986669,IV:5975556-5985382,IV:5966655-5985382,IV:5979317-5987471,IV:5979317-5985382	204	205	205		0.014706	551.472	10000	2584	551.472	1000	0	0.386997
WBGene00195406	IV:5974022-5974258	204	1	1		0.035346	541.587	10000	4419	541.587	981	19	0.224146
WBGene00196221	IV:5976097-5976247	204	2	1		0.029412	480.64	10000	3275	480.64	1000	0	0.305344
WBGene00196498	IV:5979444-5979594	204	1	1		0.034397	556.27	10000	4398	556.27	1000	0	0.227376
WBGene00199441	IV:5967105-5967297	204	2	2		0.004902	330.407	10000	1709	330.407	997	3	0.58426
WBGene00200594	IV:5985444-5985560	204	1	0		0.004902	330.407	10000	0	0	0	0	1
WBGene00200898	IV:5980160-5980274	204	1	1		0.033049	556.27	10000	4127	556.27	1000	0	0.242307
WBGene00201108	IV:5977018-5977318	204	2	2		0.032602	1169.78	10000	10000	1169.78	381	0	0.0381
WBGene00201487	IV:5973826-5973962	204	1	1		0.03217	5.28492	10000	1003	5.28492	996	4	0.995015
WBGene00202317	IV:5974016-5974252	204	1	1		0.03175	541.587	10000	4682	541.587	978	22	0.211235
WBGene00022903	IV:5967159-5967232	204	2	1		0.004902	330.407	10000	2419	330.407	995	5	0.41236
WBGene00015155	III:560139-572137,III:557517-572137	204	116	116		0.004902	752.371	10000	3579	752.371	1000	0	0.279408
WBGene00015164	III:7285996-7287603,III:7286341-7287603	204	13	13		0.030494	536.273	10000	3329	536.273	1000	0	0.300391
WBGene00015165	III:7277603-7281217	204	22	22		0.031259	535.003	10000	2370	535.003	1000	0	0.421941
WBGene00235162	III:7278468-7278531	204	2	2		0.033194	644.188	10000	3144	644.188	1000	0	0.318066
WBGene00015156	III:7293631-7308359,III:7305977-7308364	204	70	70		0.02451	792.413	10000	5209	792.413	1000	0	0.191975
WBGene00015157	III:7281461-7283956,III:7281403-7283956	204	12	12		0.004902	615.032	10000	4198	615.032	1000	0	0.238209
WBGene00015158	III:7259011-7268485	204	61	61		0.02451	553.972	10000	2493	553.972	1000	0	0.401123
WBGene00015159	III:7268413-7271143,III:7268413-7275396	204	43	43		0.02451	384.827	10000	1930	384.827	1000	0	0.518135
WBGene00015160	III:7275504-7277274	204	10	9		0.031242	670.607	10000	4523	670.607	1000	0	0.221092
WBGene00015161	III:7283920-7285883	204	15	15		0.004902	558.524	10000	2581	558.524	1000	0	0.387447
WBGene00015162	III:7287846-7290562	204	12	12		0.019608	717.404	10000	5414	717.404	1000	0	0.184706
WBGene00015163	III:7298347-7299643	204	7	7		0.009804	744.149	10000	3198	744.149	1000	0	0.312695
WBGene00007150	V:13116502-13120135	204	103	103		0.004902	412.951	10000	2809	412.951	1000	0	0.355999
WBGene00219786	V:13130358-13130478	204	2	2		0.004902	411.858	10000	2077	411.858	992	8	0.479538
WBGene00001137	V:13126406-13129995,V:13126465-13129995	204	48	48		0.004902	420.625	10000	2779	420.625	1000	0	0.359842
WBGene00007152	V:13133749-13134858,V:13133758-13134838	204	48	48		0.030189	410.827	10000	3127	410.827	1000	0	0.319795
WBGene00007153	V:13134964-13138086,V:13134965-13138086,V:13134992-13138086	204	27	27		0.004902	461.816	10000	2258	461.816	1000	0	0.44287
WBGene00007154	V:13138980-13152466	204	100	100		0.019608	371.846	10000	1441	371.846	1000	0	0.693963
WBGene00199942	V:13114170-13114307	204	2	2		0.004902	212.603	10000	1292	212.603	997	3	0.772833
WBGene00219208	V:13131925-13133535	204	65	65		0.004902	414.764	10000	2814	414.764	1000	0	0.355366
WBGene00196917	I:10103209-10103353	204	2	2		0.004902	411.858	10000	1718	411.858	995	5	0.580617
WBGene00007155	I:10074968-10077750	204	13	12		0.030081	361.719	10000	1856	361.719	1000	0	0.538793
WBGene00007156	I:10070922-10071830	204	4	4		0.004902	346.203	10000	1590	346.203	1000	0	0.628931
WBGene00003508	I:10080158-10086291,I:10080158-10086291	204	30	30		0.019608	421.9	10000	2289	421.9	1000	0	0.436872
WBGene00007054	I:10085712-10102012,I:10086391-10094480,I:10086391-10088752	204	118	118		0.004902	634.177	10000	4549	634.177	1000	0	0.219829
WBGene00007158	I:10097316-10097777	204	4	4		0.029252	332.032	10000	1499	332.032	1000	0	0.667111
WBGene00007159	I:10072581-10074387,I:10072581-10074063	204	10	10		0.019608	461.875	10000	1826	461.875	1000	0	0.547645
WBGene00196204	I:10095270-10095537	204	2	2		0.028891	638.985	10000	4255	638.985	1000	0	0.235018
WBGene00007166	V:15600359-15602345,V:15600359-15602345	204	32	32		0.004902	410.943	10000	2469	410.943	1000	0	0.405022
WBGene00006289	V:15613185-15614968	204	64	64		0.004902	135.388	10000	1027	135.388	1000	0	0.97371
WBGene00196283	V:15615047-15615106	204	3	3		0.009804	247.42	10000	1245	247.42	1000	0	0.803213
WBGene00206462	V:15599170-15599731	204	9	9		0.004902	541.587	10000	1664	541.587	997	3	0.60006
WBGene00007161	V:15614936-15617611	204	89	88		0.004902	334.802	10000	1725	334.802	1000	0	0.57971
WBGene00006080	V:15610889-15612591	204	74	74		0.004902	256.334	10000	1208	256.334	1000	0	0.827815
WBGene00007162	V:15605723-15610380	204	107	107		0.007353	525.978	10000	3201	525.978	1000	0	0.312402
WBGene00007163	V:15602914-15605155	204	40	39		0.039216	375.568	10000	1974	375.568	1000	0	0.506586
WBGene00007164	V:15593461-15593799	204	5	5		0.004902	323.263	10000	1433	323.263	1000	0	0.697837
WBGene00004469	III:4752898-4754051,III:4752898-4754083	204	3	2		0.026938	212.992	10000	1368	212.992	1000	0	0.730994
WBGene00195794	III:4763409-4763556	204	1	1		0.026915	619.524	10000	5160	619.524	1000	0	0.193798
WBGene00196707	III:4754235-4754352	204	1	1		0.026707	110.426	10000	1316	110.426	995	5	0.757979
WBGene00197954	III:4767010-4767148	204	1	1		0.026503	5.28492	10000	1006	5.28492	999	1	0.993539
WBGene00197966	III:4774928-4775118	204	2	2		0.004902	650.199	10000	3724	650.199	990	10	0.267186
WBGene00198723	III:4766569-4766719	204	1	1		0.026377	556.27	10000	4164	556.27	1000	0	0.240154
WBGene00199221	III:4769872-4770018	204	1	1		0.026315	241.208	10000	1662	241.208	1000	0	0.601685
WBGene00007167	III:4754587-4757019,III:4754431-4757019	204	7	7		0.009804	391.428	10000	1616	391.428	1000	0	0.618812
WBGene00007168	III:4757247-4759731	204	5	4		0.014706	371.779	10000	1587	371.779	1000	0	0.63012
WBGene00007169	III:4759741-4763609	204	22	22		0.02451	456.542	10000	1685	456.542	1000	0	0.593472
WBGene00007170	III:4765832-4776277	204	60	60		0.029412	703.829	10000	4662	703.829	1000	0	0.2145
WBGene00007171	III:4780158-4781981	204	12	12		0.027601	541.434	10000	2427	541.434	1000	0	0.412031
WBGene00007172	III:4776263-4778065	204	8	8		0.004902	1030.77	10000	10000	1030.77	671	0	0.0671
WBGene00044636	III:4778390-4779916,III:4778389-4780157	204	7	7		0.027213	615.648	10000	2923	615.648	1000	0	0.342114
WBGene00003729	X:16017517-16021748	204	38	38		0.004902	754.111	10000	4425	754.111	1000	0	0.225989
WBGene00007174	X:16030805-16034816	204	44	44		0.004902	623.007	10000	2978	623.007	1000	0	0.335796
WBGene00007175	X:16035046-16039231,X:16035046-16039514	204	42	42		0.004902	668.073	10000	4081	668.073	1000	0	0.245038
WBGene00199089	X:16019554-16019704	204	3	3		0.009804	437.478	10000	2108	437.478	1000	0	0.474383
WBGene00199788	X:16029269-16029326	204	1	1		0.02883	291.889	10000	1937	291.889	1000	0	0.516262
WBGene00201033	X:16029269-16029326	204	1	1		0.028675	291.889	10000	1869	291.889	1000	0	0.535045
WBGene00007176	V:19565390-19606120,V:19565385-19606120,V:19600929-19606120,V:19590903-19606120,V:19595203-19606120,V:19582522-19606120	204	1231	1231		0.029412	475.722	10000	3381	475.722	1000	0	0.29577
WBGene00007177	V:19551015-19555872	204	266	265		0.007353	418.938	10000	2633	418.938	1000	0	0.379795
WBGene00044980	V:19576045-19576076	204	1	1		0.031688	411.858	10000	2954	411.858	983	17	0.335647
WBGene00015166	X:7068881-7069790	204	7	7		0.019608	718.149	10000	3560	718.149	1000	0	0.280899
WBGene00197662	X:7033986-7034180	204	1	1		0.031423	1022.12	10000	10000	1022.12	351	0	0.0351
WBGene00199097	X:7037214-7037344	204	2	2		0.02451	686.05	10000	4116	686.05	1000	0	0.242954
WBGene00200184	X:7037402-7037603	204	1	1		0.031316	686.05	10000	6610	686.05	1000	0	0.151286
WBGene00200741	X:7037407-7037611	204	1	1		0.031265	686.05	10000	6399	686.05	1000	0	0.156274
WBGene00201712	X:7047694-7047754	204	1	1		0.031213	1022.12	10000	10000	1022.12	344	0	0.0344
WBGene00006712	X:7050576-7055374	204	22	22		0.019608	623.74	10000	2939	623.74	1000	0	0.340252
WBGene00015167	X:7061848-7063330	204	8	8		0.030821	429.68	10000	2120	429.68	1000	0	0.471698
WBGene00015168	X:7066344-7068563	204	15	14		0.004902	153.368	10000	1245	153.368	1000	0	0.803213
WBGene00015169	X:7057807-7061682	204	36	36		0.029412	629.547	10000	2795	629.547	1000	0	0.357782
WBGene00043982	X:7071389-7075337	204	47	47		0.009804	647.458	10000	3030	647.458	1000	0	0.330033
WBGene00196142	X:7047694-7047754	204	1	1		0.030176	1022.12	10000	10000	1022.12	350	0	0.035
WBGene00196675	X:7063376-7063518	204	2	2		0.004902	322.755	10000	1591	322.755	994	6	0.62665
WBGene00197563	X:7067768-7067909	204	1	1		0.029815	411.858	10000	3021	411.858	979	21	0.327541
WBGene00015170	X:2894572-2895244	204	5	5		0.02451	155.256	10000	1047	155.256	1000	0	0.95511
WBGene00015171	X:2885866-2890601,X:2885869-2890601	204	26	26		0.004902	521.783	10000	2898	521.783	1000	0	0.345066
WBGene00015172	X:2890573-2891491	204	7	7		0.030012	3.08969	10000	1001	3.08969	1000	0	0.999001
WBGene00197982	X:2896160-2896292	204	1	1		0.030076	661.445	10000	5990	661.445	1000	0	0.166945
WBGene00000895	III:816245-821729,III:818307-821729	204	80	80		0.009804	396.589	10000	2004	396.589	1000	0	0.499002
WBGene00000903	III:811827-813764	204	14	14		0.004902	739.324	10000	3147	739.324	1000	0	0.317763
WBGene00015173	III:795138-809439,III:795135-809439	204	138	138		0.04902	683.349	10000	3268	683.349	1000	0	0.305998
WBGene00004498	III:794299-795077	204	11	11		0.004902	419.42	10000	1635	419.42	1000	0	0.611621
WBGene00015175	I:5801871-5803266	204	8	8		0.029725	580.823	10000	3218	580.823	1000	0	0.310752
WBGene00004393	I:5776153-5788609	204	62	62		0.014706	537.887	10000	3106	537.887	1000	0	0.321958
WBGene00001856	I:5774584-5775610	204	5	5		0.030045	598.99	10000	4550	598.99	999	1	0.21967
WBGene00000772	I:5788630-5791752	204	16	16		0.004902	451.474	10000	2196	451.474	1000	0	0.455373
WBGene00001600	I:5792323-5795114	204	8	8		0.019608	642.924	10000	3785	642.924	1000	0	0.264201
WBGene00003472	I:5795403-5801299,I:5795471-5801299	204	22	22		0.014706	294.647	10000	1639	294.647	1000	0	0.610128
WBGene00015176	I:5803958-5807291,I:5803983-5807291	204	16	16		0.004902	871.951	10000	9765	871.951	1000	0	0.102407
WBGene00015177	X:9303723-9310483	204	46	45		0.019608	569.06	10000	3959	569.06	1000	0	0.252589
WBGene00206482	X:9273737-9274671	204	10	10		0.004902	564.017	10000	1996	564.017	1000	0	0.501002
WBGene00206483	X:9282027-9283091	204	13	13		0.034314	694.039	10000	2622	694.039	1000	0	0.381388
WBGene00015178	X:9299170-9300131	204	6	6		0.004902	460.381	10000	1900	460.381	1000	0	0.526316
WBGene00015179	X:9291650-9293646	204	13	13		0.004902	347.898	10000	1453	347.898	1000	0	0.688231
WBGene00015180	X:9278961-9279946	204	10	10		0.004902	641.256	10000	3199	641.256	1000	0	0.312598
WBGene00015181	X:9268633-9270853,X:9268633-9270836	204	13	12		0.04902	479.748	10000	2619	479.748	1000	0	0.381825
WBGene00001638	X:9293665-9296622	204	32	32		0.039216	431.378	10000	1581	431.378	1000	0	0.632511
WBGene00015182	X:9296944-9297950,X:9296944-9297644	204	6	6		0.034314	676.68	10000	3506	676.68	1000	0	0.285225
WBGene00195710	X:9303473-9303595	204	1	1		0.030437	395.766	10000	2390	395.766	1000	0	0.41841
WBGene00198460	X:9303215-9303403	204	1	1		0.030283	411.858	10000	3022	411.858	979	21	0.327432
WBGene00015183	II:297398-299527	204	13	13		0.030131	639.266	10000	2254	639.266	1000	0	0.443656
WBGene00015191	II:283886-286275,II:283886-286224	204	98	98		0.019608	477.619	10000	1388	477.619	1000	0	0.720461
WBGene00015192	II:293863-294642	204	3	3		0.030036	343.014	10000	1334	343.014	1000	0	0.749625
WBGene00015193	II:296274-297017	204	6	6		0.009804	852.004	10000	5366	852.004	1000	0	0.186359
WBGene00015194	II:279131-282576,II:278620-282576	204	108	108		0.014706	650.434	10000	2583	650.434	1000	0	0.387147
WBGene00044640	II:264352-266305	204	37	37		0.009804	1225.5	10000	10000	1225.5	500	0	0.05
WBGene00195323	II:281817-281870	204	3	3		0.030361	505.56	10000	1931	505.56	1000	0	0.517866
WBGene00195535	II:289603-289658	204	4	4		0.030384	448.179	10000	2801	448.179	1000	0	0.357015
WBGene00196557	II:281817-281870	204	3	3		0.030239	505.56	10000	1799	505.56	1000	0	0.555864
WBGene00015184	II:290581-291861	204	6	5		0.044118	322.29	10000	1170	322.29	1000	0	0.854701
WBGene00015185	II:288938-290399	204	43	43		0.014706	979.315	10000	6649	979.315	1000	0	0.150399
WBGene00015186	II:286624-288850,II:286624-288698	204	57	57		0.019608	875.71	10000	4409	875.71	1000	0	0.226809
WBGene00000296	II:257818-261063,II:258778-261063,II:258462-261063	204	12	12		0.03022	551.887	10000	2082	551.887	1000	0	0.480307
WBGene00015187	II:266446-269280	204	55	54		0.034314	333.226	10000	1680	333.226	1000	0	0.595238
WBGene00015188	II:269389-273966	204	91	91		0.009804	722.095	10000	2542	722.095	1000	0	0.393391
WBGene00015189	II:276211-278738,II:276425-278738	204	77	77		0.014706	749.746	10000	3719	749.746	1000	0	0.268889
WBGene00015190	II:282575-283697	204	43	43		0.004902	918.868	10000	7218	918.868	970	30	0.136464
WBGene00002997	II:3056640-3060248	204	55	55		0.034314	839.494	10000	5490	839.494	1000	0	0.182149
WBGene00005542	II:3046218-3048154	204	59	59		0.032234	299.001	10000	1567	299.001	1000	0	0.638162
WBGene00195335	II:3039515-3039756	204	8	8		0.004902	211.331	10000	1437	211.331	1000	0	0.695894
WBGene00195464	II:3049229-3049366	204	3	3		0.004902	541.587	10000	3065	541.587	993	7	0.325122
WBGene00196084	II:3036915-3037012	204	6	6		0.032267	1053.65	10000	10000	1053.65	547	0	0.0547
WBGene00196256	II:3049278-3049366	204	2	2		0.032123	487.736	10000	2948	487.736	1000	0	0.339213
WBGene00199082	II:3035337-3035459	204	2	1		0.014706	30.1742	10000	1046	30.1742	1000	0	0.956023
WBGene00199379	II:3036915-3037012	204	6	6		0.032248	1053.65	10000	10000	1053.65	558	0	0.0558
WBGene00005543	II:3051002-3052322	204	28	28		0.029412	394.145	10000	1818	394.145	1000	0	0.550055
WBGene00200108	II:3036420-3036633	204	5	4		0.034314	1039.38	10000	10000	1039.38	665	0	0.0665
WBGene00200955	II:3039961-3040068	204	6	6		0.004902	570.117	10000	3996	570.117	1000	0	0.25025
WBGene00201053	II:3036487-3036633	204	4	4		0.019608	979.198	10000	8049	979.198	1000	0	0.124239
WBGene00201122	II:3039961-3040068	204	6	6		0.004902	570.117	10000	4054	570.117	1000	0	0.24667
WBGene00202018	II:3039515-3039714	204	8	8		0.004902	211.331	10000	1371	211.331	1000	0	0.729395
WBGene00202228	II:3036835-3036904	204	1	1		0.034673	128.813	10000	1264	128.813	1000	0	0.791139
WBGene00206372	II:3036186-3037757	204	24	24		0.019608	996.993	10000	9989	996.993	1000	0	0.10011
WBGene00005540	II:3048677-3050435	204	51	51		0.004902	702.829	10000	4638	702.829	1000	0	0.21561
WBGene00005541	II:3044322-3046115	204	35	35		0.019608	49.9817	10000	1006	49.9817	1000	0	0.994036
WBGene00015196	II:3038858-3040822	204	30	30		0.004902	460.332	10000	1789	460.332	1000	0	0.558971
WBGene00015197	II:3032779-3036117	204	33	32		0.004902	538.418	10000	2866	538.418	1000	0	0.348918
WBGene00015198	II:3020560-3023431	204	74	74		0.014706	623.661	10000	3251	623.661	1000	0	0.307598
WBGene00015199	II:3040939-3043406	204	14	14		0.004902	790.781	10000	3575	790.781	1000	0	0.27972
WBGene00015200	II:3052595-3054348	204	12	11		0.014706	584.99	10000	3629	584.99	1000	0	0.275558
WBGene00196769	II:8894477-8894618	204	3	3		0.014706	553.242	10000	2074	553.242	1000	0	0.48216
WBGene00198013	II:8894185-8894375	204	1	1		0.037743	919.733	10000	10000	919.733	591	0	0.0591
WBGene00198916	II:8893383-8893944	204	2	2		0.037586	443.958	10000	2256	443.958	1000	0	0.443262
WBGene00199885	II:8891706-8891838	204	2	2		0.03743	844.334	10000	6372	844.334	977	23	0.155132
WBGene00201149	II:8894426-8894618	204	3	3		0.014706	553.242	10000	2043	553.242	1000	0	0.489476
WBGene00201168	II:8901811-8902025	204	4	4		0.04902	553.591	10000	2240	553.591	1000	0	0.446429
WBGene00201815	II:8891076-8891249	204	2	1		0.029412	409.548	10000	2539	409.548	1000	0	0.393856
WBGene00202113	II:8891540-8891876	204	4	3		0.004902	684.979	10000	3941	684.979	1000	0	0.253743
WBGene00202231	II:8900418-8900769	204	2	1		0.004902	5.28492	10000	1003	5.28492	997	3	0.995513
WBGene00002251	II:8896840-8908653,II:8896840-8908653,II:8896878-8908069	204	71	71		0.019608	534.041	10000	2351	534.041	1000	0	0.425351
WBGene00007178	II:8924571-8926579	204	9	9		0.014706	474.531	10000	1778	474.531	1000	0	0.56243
WBGene00007179	II:8910912-8912029	204	7	7		0.036349	649.343	10000	3323	649.343	1000	0	0.300933
WBGene00007180	II:8922451-8924373	204	14	14		0.019608	1294.88	10000	10000	1294.88	259	0	0.0259
WBGene00196148	II:8894051-8894174	204	3	3		0.036063	241.985	10000	1385	241.985	1000	0	0.722022
WBGene00007182	V:18318594-18319776	204	31	31		0.036011	472.575	10000	2892	472.575	1000	0	0.345781
WBGene00007183	V:18329111-18331179	204	68	68		0.009804	404.343	10000	2047	404.343	1000	0	0.48852
WBGene00194695	V:18322214-18323327	204	27	27		0.02451	512.229	10000	2123	512.229	1000	0	0.471032
WBGene00001094	III:9489161-9491215,III:9489161-9491236	204	5	5		0.004902	1425.16	10000	10000	1425.16	122	0	0.0122
WBGene00007184	III:9491639-9497320,III:9491303-9492510,III:9491303-9497320,III:9491657-9492510	204	30	29		0.03609	558.823	10000	3738	558.823	1000	0	0.267523
WBGene00007185	III:9488730-9489181,III:9488617-9489186	204	3	3		0.036071	343.813	10000	1549	343.813	1000	0	0.645578
WBGene00000268	III:9469925-9473276,III:9469925-9485451	204	105	105		0.04902	535.068	10000	2757	535.068	1000	0	0.362713
WBGene00004980	III:9457656-9462692,III:9457656-9462960,III:9456613-9462423,III:9456562-9462423,III:9456613-9462692,III:9456613-9462960,III:9456562-9462692,III:9456597-9462692,III:9457234-9462692,III:9456597-9462960,III:9457226-9462692	204	27	27		0.035798	589.734	10000	3171	589.734	1000	0	0.315358
WBGene00007186	III:9462983-9465477,III:9462983-9465965	204	24	24		0.039216	433.037	10000	2099	433.037	1000	0	0.476417
WBGene00000235	III:9467456-9468066	204	4	3		0.035508	469.812	10000	2409	469.812	1000	0	0.41511
WBGene00007187	III:9468156-9470534	204	11	11		0.009804	862.24	10000	5759	862.24	1000	0	0.173641
WBGene00007188	III:9465772-9467148	204	5	5		0.004902	556.27	10000	3468	556.27	1000	0	0.288351
WBGene00002178	IV:6957640-6963716,IV:6960208-6963695,IV:6960205-6963695	204	33	33		0.009804	613.913	10000	3294	613.913	1000	0	0.303582
WBGene00015201	IV:6947724-6950437	204	4	4		0.03576	759.779	10000	5541	759.779	1000	0	0.180473
WBGene00198994	IV:6954783-6954925	204	1	1		0.035858	157.472	10000	1335	157.472	1000	0	0.749064
WBGene00200751	IV:6958982-6959120	204	1	1		0.035727	5.28492	10000	1006	5.28492	992	8	0.99006
WBGene00015202	IV:6963874-6964562	204	7	7		0.004902	395.652	10000	2162	395.652	1000	0	0.462535
WBGene00007189	II:11348429-11350376	204	9	8		0.009804	634.482	10000	4082	634.482	1000	0	0.244978
WBGene00199878	II:11358204-11358331	204	2	2		0.004902	650.199	10000	4455	650.199	986	14	0.222896
WBGene00005016	II:11336690-11337835,II:11336690-11337819,II:11336690-11337831	204	6	6		0.004902	650.199	10000	3166	650.199	990	10	0.314277
WBGene00007190	II:11338449-11339599	204	10	10		0.038525	682.251	10000	3601	682.251	1000	0	0.277701
WBGene00007191	II:11340133-11343530	204	19	19		0.009804	629.476	10000	4158	629.476	1000	0	0.2405
WBGene00007192	II:11343715-11345620,II:11343722-11345620,II:11343715-11345743	204	9	9		0.009804	386.758	10000	1734	386.758	1000	0	0.576701
WBGene00007193	II:11345944-11347957,II:11345944-11347872	204	15	15		0.038734	662.355	10000	4416	662.355	1000	0	0.226449
WBGene00007194	II:11350191-11351375	204	5	5		0.004902	562.82	10000	2633	562.82	1000	0	0.379795
WBGene00000529	II:11358446-11370312,II:11358446-11370312,II:11365391-11370312	204	157	156		0.019608	533.278	10000	3211	533.278	1000	0	0.311429
WBGene00005149	II:7709788-7711444	204	12	11		0.039335	592.454	10000	4227	592.454	1000	0	0.236574
WBGene00007044	II:7711870-7718591,II:7711916-7714743,II:7711916-7718591	204	28	27		0.034314	455.299	10000	2626	455.299	1000	0	0.380807
WBGene00195287	II:7694440-7694590	204	1	1		0.039039	133.339	10000	1402	133.339	994	6	0.711127
WBGene00196022	II:7716008-7716154	204	1	1		0.039177	360.982	10000	2284	360.982	1000	0	0.437828
WBGene00198226	II:7716232-7716381	204	1	1		0.04156	100.183	10000	1191	100.183	1000	0	0.839631
WBGene00199122	II:7725250-7725396	204	1	1		0.041453	179.387	10000	1432	179.387	1000	0	0.698324
WBGene00015203	II:7699253-7702304	204	12	12		0.041309	623.914	10000	3129	623.914	1000	0	0.319591
WBGene00200617	II:7716015-7716162	204	1	1		0.041436	360.982	10000	2247	360.982	1000	0	0.445038
WBGene00201744	II:7719218-7719365	204	1	1		0.041292	141.24	10000	1475	141.24	993	7	0.675593
WBGene00003730	II:7690706-7693957	204	11	11		0.044425	894.051	10000	9801	894.051	1000	0	0.10203
WBGene00015204	II:7695933-7698494,II:7695933-7698506	204	14	14		0.044309	565.296	10000	3731	565.296	1000	0	0.268025
WBGene00015205	II:7698612-7699178	204	8	8		0.014706	566.18	10000	2479	566.18	1000	0	0.403388
WBGene00015206	II:7701947-7705233,II:7702011-7705233	204	8	8		0.014706	526.473	10000	3086	526.473	1000	0	0.324044
WBGene00015207	II:7705534-7707481,II:7706676-7707483,II:7706985-7707483	204	6	6		0.043948	206.478	10000	1301	206.478	1000	0	0.76864
WBGene00015208	II:7707581-7708716	204	8	8		0.004902	489.884	10000	2132	489.884	1000	0	0.469043
WBGene00015210	IV:7446389-7447463	204	13	13		0.04365	651.379	10000	5116	651.379	1000	0	0.195465
WBGene00194883	IV:7433547-7433958	204	5	5		0.009804	417.188	10000	1465	417.188	1000	0	0.682594
WBGene00195793	IV:7428609-7428756	204	3	2		0.014706	632.844	10000	3879	632.844	1000	0	0.257798
WBGene00198668	IV:7451625-7451770	204	2	2		0.004902	5.28492	10000	1003	5.28492	998	2	0.996012
WBGene00198986	IV:7422605-7422739	204	1	1		0.043768	183.264	10000	1411	183.264	1000	0	0.708717
WBGene00199083	IV:7453496-7453638	204	1	1		0.043622	5.28492	10000	1005	5.28492	995	5	0.992537
WBGene00199787	IV:7420986-7421115	204	2	2		0.043478	615.032	10000	4387	615.032	1000	0	0.227946
WBGene00199849	IV:7453423-7453567	204	2	2		0.004902	5.28492	10000	1007	5.28492	997	3	0.991559
WBGene00201851	IV:7428466-7428881	204	3	2		0.014706	632.844	10000	3824	632.844	1000	0	0.261506
WBGene00015211	IV:7447855-7449169	204	6	6		0.043051	594.983	10000	2712	594.983	1000	0	0.368732
WBGene00006814	IV:7428925-7444662,IV:7428925-7444662,IV:7440202-7444662,IV:7428925-7444662,IV:7424495-7444662,IV:7424497-7444662,IV:7428925-7444662,IV:7428925-7444662,IV:7428925-7444662,IV:7431347-7444662	204	138	138		0.014706	579.022	10000	2879	579.022	1000	0	0.347343
WBGene00015214	IV:7420957-7422671	204	8	8		0.014706	583.039	10000	2024	583.039	1000	0	0.494071
WBGene00015215	IV:7419151-7419971	204	2	2		0.042884	505.56	10000	2734	505.56	1000	0	0.365764
WBGene00015216	IV:7444633-7445365	204	2	2		0.042746	180.592	10000	1195	180.592	1000	0	0.83682
WBGene00015217	IV:7449072-7451445	204	28	28		0.004902	432.521	10000	2661	432.521	1000	0	0.375799
WBGene00015218	V:8776655-8779293	204	17	17		0.004902	858.917	10000	7717	858.917	1000	0	0.129584
WBGene00015227	V:8758819-8760516	204	124	124		0.004902	401.267	10000	1986	401.267	1000	0	0.503525
WBGene00006006	V:8771898-8773781	204	53	53		0.004902	363.446	10000	1929	363.446	1000	0	0.518403
WBGene00195358	V:8767323-8767375	204	1	1		0.042578	168.949	10000	1418	168.949	1000	0	0.705219
WBGene00199663	V:8779603-8779796	204	1	1		0.042443	650.199	10000	6594	650.199	959	41	0.148544
WBGene00202499	V:8751883-8753014	204	6	5		0.044118	181.734	10000	1213	181.734	1000	0	0.824402
WBGene00015219	V:8774331-8776516	204	38	38		0.004902	741.356	10000	5271	741.356	1000	0	0.189717
WBGene00015220	V:8768908-8770876,V:8769740-8770876	204	94	94		0.004902	581.237	10000	3870	581.237	1000	0	0.258398
WBGene00015221	V:8754969-8755759	204	49	49		0.004902	304.555	10000	1516	304.555	1000	0	0.659631
WBGene00015222	V:8753694-8754873,V:8753694-8754518	204	33	32		0.044118	93.9561	10000	1034	93.9561	1000	0	0.967118
WBGene00015223	V:8746157-8750193	204	157	157		0.004902	291.346	10000	1362	291.346	1000	0	0.734214
WBGene00015224	V:8757488-8758718	204	104	104		0.004902	584.216	10000	3168	584.216	1000	0	0.315657
WBGene00015225	V:8760686-8763194	204	123	123		0.029412	179.119	10000	1291	179.119	1000	0	0.774593
WBGene00015226	V:8764887-8766038	204	65	65		0.004902	442.336	10000	2162	442.336	1000	0	0.462535
WBGene00001432	I:10667954-10671016	204	22	21		0.019608	642.08	10000	3862	642.08	1000	0	0.258933
WBGene00001228	I:10640392-10642281	204	10	10		0.041164	138.941	10000	1041	138.941	1000	0	0.960615
WBGene00015236	I:10648600-10654179	204	26	26		0.04104	347.775	10000	1291	347.775	1000	0	0.774593
WBGene00015237	I:10654297-10666877,I:10654297-10666877	204	90	90		0.004902	478.577	10000	2153	478.577	1000	0	0.464468
WBGene00015238	I:10633189-10636017,I:10634571-10636017	204	17	17		0.004902	232.132	10000	1129	232.132	1000	0	0.88574
WBGene00199530	I:10669867-10670017	204	3	3		0.040773	447.806	10000	2034	447.806	1000	0	0.491642
WBGene00200290	I:10636291-10636441	204	2	2		0.042055	769.283	10000	4771	769.283	1000	0	0.2096
WBGene00219234	I:10643028-10643724	204	5	5		0.009804	449.579	10000	1377	449.579	1000	0	0.726216
WBGene00015228	I:10651029-10653043	204	2	2		0.031863	634.083	10000	3955	634.083	1000	0	0.252845
WBGene00015229	I:10646761-10647777	204	11	11		0.004902	507.83	10000	2156	507.83	1000	0	0.463822
WBGene00015230	I:10644283-10645617	204	7	7		0.02451	467.101	10000	1626	467.101	1000	0	0.615006
WBGene00015231	I:10628742-10631673	204	18	18		0.004902	536.281	10000	2275	536.281	1000	0	0.43956
WBGene00015232	I:10625387-10628387	204	8	8		0.04153	227.833	10000	1110	227.833	1000	0	0.900901
WBGene00015233	I:10631650-10633152	204	11	11		0.041425	664.688	10000	3156	664.688	1000	0	0.316857
WBGene00044321	I:10636692-10638966,I:10636692-10638977	204	11	11		0.009804	449.471	10000	1723	449.471	1000	0	0.580383
WBGene00015235	I:10639085-10640230,I:10639091-10640228,I:10639148-10640230,I:10639085-10640227	204	4	4		0.041187	708.723	10000	3918	708.723	1000	0	0.255232
WBGene00001562	IV:13888088-13893013,IV:13891674-13893980,IV:13888088-13893924	204	46	46		0.041068	163.28	10000	1102	163.28	1000	0	0.907441
WBGene00007195	IV:13882731-13884074,IV:13882731-13884177,IV:13882733-13884177,IV:13883561-13884044	204	12	12		0.040951	208.564	10000	1335	208.564	1000	0	0.749064
WBGene00004443	IV:13882193-13882663,IV:13882248-13882620	204	8	8		0.041041	626.139	10000	2693	626.139	1000	0	0.371333
WBGene00007196	IV:13880137-13881546,IV:13881320-13881546	204	19	18		0.019608	465.414	10000	2363	465.414	1000	0	0.423191
WBGene00007197	IV:13868553-13876615,IV:13868553-13874287	204	84	84		0.02451	229.343	10000	1175	229.343	1000	0	0.851064
WBGene00235301	IV:13867073-13867418	204	4	4		0.040709	393.277	10000	2053	393.277	1000	0	0.487092
WBGene00007200	IV:13860143-13865294,IV:13860436-13861388	204	56	56		0.004902	453.353	10000	2079	453.353	1000	0	0.481
WBGene00009206	IV:13870264-13870336	204	3	3		0.040496	710.252	10000	3557	710.252	1000	0	0.281136
WBGene00002212	III:8671703-8673626	204	6	6		0.014706	651.464	10000	3225	651.464	1000	0	0.310078
WBGene00003993	III:8670544-8675051	204	16	16		0.014706	458.702	10000	2473	458.702	1000	0	0.404367
WBGene00001443	III:8675521-8683693	204	36	36		0.004902	611.192	10000	3479	611.192	1000	0	0.287439
WBGene00199078	III:8678482-8678574	204	1	1		0.040156	510.194	10000	3388	510.194	1000	0	0.295159
WBGene00015241	III:1894057-1899856	204	150	150		0.004902	534.098	10000	1897	534.098	1000	0	0.527148
WBGene00015242	III:1887557-1889691	204	39	39		0.009804	173.662	10000	1081	173.662	1000	0	0.925069
WBGene00015243	III:1883606-1886218	204	62	61		0.046569	93.8162	10000	1043	93.8162	1000	0	0.958773
WBGene00015244	III:1891382-1893842	204	33	33		0.034314	556.686	10000	1885	556.686	1000	0	0.530504
WBGene00015245	III:1902192-1905640	204	55	55		0.009804	667.579	10000	2512	667.579	1000	0	0.398089
WBGene00195367	III:1904455-1904510	204	1	1		0.043695	968.057	10000	10000	968.057	443	42	0.0464
WBGene00196244	III:1904455-1904510	204	1	1		0.043575	968.057	10000	10000	968.057	427	49	0.04515
WBGene00201476	III:1887735-1887818	204	3	3		0.043457	380.943	10000	1494	380.943	1000	0	0.669344
WBGene00006599	IV:92015-110361,IV:103443-110707,IV:92802-110707	204	177	177		0.029412	611.456	10000	2698	611.456	1000	0	0.370645
WBGene00015246	IV:86874-90082	204	33	33		0.029412	492.951	10000	1809	492.951	1000	0	0.552792
WBGene00015247	IV:109053-109677,IV:109053-109684	204	6	6		0.029412	658.558	10000	3124	658.558	1000	0	0.320102
WBGene00015248	IV:3385909-3386907,IV:3385637-3386907	204	10	10		0.004902	462.183	10000	1413	462.183	1000	0	0.707714
WBGene00015249	IV:3373393-3378130,IV:3373393-3378130,IV:3373393-3378102,IV:3373393-3378102	204	50	50		0.004902	516.833	10000	2179	516.833	1000	0	0.458926
WBGene00015250	IV:3379354-3382834,IV:3379354-3381960,IV:3379354-3380149	204	75	75		0.004902	563.157	10000	2661	563.157	1000	0	0.375799
WBGene00015251	IV:3382949-3384147,IV:3382959-3384147,IV:3383015-3383674,IV:3382959-3383641,IV:3383179-3384045	204	33	33		0.004902	480.971	10000	1884	480.971	1000	0	0.530786
WBGene00015252	IV:3388049-3390087	204	7	7		0.029412	403.513	10000	1247	403.513	1000	0	0.801925
WBGene00000817	IV:5649532-5651081	204	8	8		0.004902	411.858	10000	1904	411.858	997	3	0.524422
WBGene00015253	IV:5645830-5646233	204	7	7		0.039216	758.887	10000	6268	758.887	1000	0	0.159541
WBGene00199137	IV:5649271-5649322	204	1	1		0.044467	295.693	10000	1958	295.693	1000	0	0.510725
WBGene00005086	IV:5643251-5645614	204	20	20		0.004902	641.408	10000	5209	641.408	1000	0	0.191975
WBGene00015254	V:438400-438674	204	4	4		0.044595	294.342	10000	1337	294.342	1000	0	0.747943
WBGene00015255	V:434767-436726	204	24	24		0.04902	507.892	10000	1528	507.892	1000	0	0.65445
WBGene00015256	V:434147-434401	204	2	2		0.004902	543.743	10000	2539	543.743	993	7	0.392477
WBGene00015257	V:429143-433574	204	35	35		0.004902	803.524	10000	4715	803.524	1000	0	0.212089
WBGene00015258	V:424439-426560	204	22	22		0.019608	594.6	10000	1927	594.6	1000	0	0.518941
WBGene00015259	V:422497-424166	204	20	20		0.019608	880.262	10000	6710	880.262	1000	0	0.149031
WBGene00015260	V:437575-441023	204	37	37		0.004902	445.538	10000	1565	445.538	1000	0	0.638978
WBGene00015261	X:9171561-9172204	204	12	12		0.039216	636.895	10000	2540	636.895	1000	0	0.393701
WBGene00077673	X:9166747-9167256	204	4	4		0.046011	1161.61	10000	10000	1161.61	579	0	0.0579
WBGene00195575	X:9133181-9133264	204	1	1		0.045893	411.858	10000	3014	411.858	984	16	0.329131
WBGene00196554	X:9133181-9133264	204	1	1		0.045776	411.858	10000	3139	411.858	990	10	0.31698
WBGene00199389	X:9141337-9141517	204	5	5		0.045659	676.496	10000	4030	676.496	1000	0	0.248139
WBGene00206365	X:9172577-9173318	204	5	5		0.004902	583.035	10000	2551	583.035	1000	0	0.392003
WBGene00006637	X:9163163-9166007	204	24	23		0.04902	529.9	10000	2726	529.9	1000	0	0.366838
WBGene00006479	X:9150693-9160654	204	77	77		0.039216	571.304	10000	2213	571.304	1000	0	0.451875
WBGene00015262	X:9146115-9147555	204	14	14		0.046569	602.41	10000	2284	602.41	1000	0	0.437828
WBGene00015263	X:9137926-9145656,X:9140442-9144545,X:9137926-9145595	204	69	69		0.004902	468.733	10000	1613	468.733	1000	0	0.619963
WBGene00015264	X:9152434-9154184	204	17	16		0.004902	555.813	10000	3202	555.813	1000	0	0.312305
WBGene00015265	X:9173684-9174490	204	10	10		0.019608	545.057	10000	2660	545.057	1000	0	0.37594
WBGene00044687	X:9168538-9169022	204	2	2		0.046364	578.89	10000	3680	578.89	1000	0	0.271739
WBGene00006766	IV:13119095-13124387,IV:13119213-13124316,IV:13121171-13124316,IV:13121171-13124316	204	49	49		0.039216	330.4	10000	1252	330.4	1000	0	0.798722
WBGene00023421	IV:13105336-13106926,IV:13105322-13106926	204	15	14		0.004902	564.788	10000	2586	564.788	1000	0	0.386698
WBGene00007201	IV:13098977-13100616	204	11	10		0.045992	506.417	10000	2359	506.417	1000	0	0.423908
WBGene00044083	IV:13099004-13099859,IV:13098994-13099859,IV:13098977-13099859	204	4	3		0.034314	421.001	10000	1751	421.001	1000	0	0.571102
WBGene00007202	IV:13107656-13111503,IV:13111211-13111439	204	31	31		0.04902	710.351	10000	3096	710.351	1000	0	0.322997
WBGene00007203	IV:13108139-13109779,IV:13108139-13109799	204	10	10		0.04902	462.635	10000	1415	462.635	1000	0	0.706714
WBGene00007204	IV:13111519-13113082	204	9	9		0.04902	596.99	10000	2049	596.99	1000	0	0.488043
WBGene00007207	IV:13100714-13104641,IV:13100714-13104879,IV:13103844-13104641	204	34	34		0.007353	560.402	10000	2352	560.402	1000	0	0.42517
WBGene00015266	III:1037508-1046274	204	199	199		0.014706	168.819	10000	1137	168.819	1000	0	0.879507
WBGene00015267	III:1031313-1037212	204	142	142		0.012255	377.995	10000	1758	377.995	1000	0	0.568828
WBGene00015268	III:1046247-1060010	204	315	315		0.019608	188.76	10000	1262	188.76	1000	0	0.792393
WBGene00195946	III:1052383-1052588	204	11	11		0.004902	295.042	10000	1394	295.042	1000	0	0.71736
WBGene00200732	III:1052383-1052588	204	11	11		0.004902	295.042	10000	1375	295.042	1000	0	0.727273
WBGene00007209	III:12787678-12789477	204	22	22		0.014706	1344.1	10000	10000	1344.1	150	0	0.015
WBGene00007210	III:12793383-12798157	204	39	39		0.02451	983.135	10000	9858	983.135	1000	0	0.10144
WBGene00007211	III:12808090-12811650	204	32	31		0.009804	525.181	10000	2178	525.181	1000	0	0.459137
WBGene00007212	III:12813514-12816798	204	35	35		0.004902	585.037	10000	2604	585.037	1000	0	0.384025
WBGene00044127	III:12806226-12806812,III:12806209-12806855	204	8	8		0.034314	961.699	10000	7170	961.699	1000	0	0.13947
WBGene00202313	III:12801771-12801921	204	4	4		0.004902	630.569	10000	4078	630.569	1000	0	0.245218
WBGene00007213	I:13410156-13411451,I:13410156-13410509,I:13410662-13411245	204	13	13		0.014706	348.06	10000	1196	348.06	1000	0	0.83612
WBGene00007214	I:13397267-13398528,I:13398049-13398480	204	9	9		0.004902	354.189	10000	1675	354.189	1000	0	0.597015
WBGene00007215	I:13387818-13391450	204	54	54		0.004902	742.036	10000	3445	742.036	1000	0	0.290276
WBGene00007216	I:13392117-13394001	204	34	33		0.004902	207.22	10000	1158	207.22	1000	0	0.863558
WBGene00007217	I:13384751-13387084	204	17	17		0.014706	705.787	10000	3160	705.787	1000	0	0.316456
WBGene00007218	I:13379916-13384371	204	31	31		0.004902	374.785	10000	1200	374.785	1000	0	0.833333
WBGene00007219	I:13402448-13404099,I:13402446-13404099	204	18	18		0.004902	359.152	10000	1683	359.152	1000	0	0.594177
WBGene00077546	I:13376875-13377347	204	6	6		0.04585	100.5	10000	1012	100.5	1000	0	0.988142
WBGene00015284	IV:6624563-6627992	204	45	45		0.004902	652.426	10000	2898	652.426	1000	0	0.345066
WBGene00044294	IV:6657978-6660436	204	23	23		0.019608	47.7863	10000	1001	47.7863	1000	0	0.999001
WBGene00015278	IV:6619468-6621352	204	39	39		0.004902	614.948	10000	2167	614.948	1000	0	0.461467
WBGene00194839	IV:6623689-6624493	204	17	17		0.045479	206.091	10000	1065	206.091	1000	0	0.938967
WBGene00195911	IV:6645867-6646001	204	2	1		0.019608	443.814	10000	2947	443.814	1000	0	0.339328
WBGene00201114	IV:6627241-6627327	204	1	0		0.019608	443.814	10000	0	0	0	0	1
WBGene00219792	IV:6648691-6648891	204	6	6		0.019608	543.058	10000	1792	543.058	1000	0	0.558036
WBGene00015279	IV:6628352-6631745,IV:6628352-6631681	204	23	23		0.004902	266.234	10000	1180	266.234	1000	0	0.847458
WBGene00001858	IV:6646033-6646925,IV:6646033-6646925,IV:6646311-6646936,IV:6646311-6646936,IV:6646311-6646939,IV:6646311-6646939,IV:6646311-6646753	204	34	34		0.004902	911.45	10000	6054	911.45	1000	0	0.16518
WBGene00015280	IV:6640179-6645352,IV:6640179-6645352,IV:6640160-6645352,IV:6640179-6645352,IV:6641547-6645352,IV:6640182-6645352,IV:6643832-6645207,IV:6643918-6645212,IV:6643140-6645207,IV:6644351-6645207,IV:6643763-6645207,IV:6643794-6645218	204	294	294		0.004902	453.891	10000	1733	453.891	1000	0	0.577034
WBGene00015281	IV:6638555-6639264,IV:6638578-6639152	204	32	32		0.004902	541.587	10000	2434	541.587	998	2	0.410435
WBGene00015282	IV:6635088-6638158,IV:6635038-6638158	204	171	171		0.009804	507.607	10000	2092	507.607	1000	0	0.478011
WBGene00015283	IV:6632221-6634998	204	45	44		0.004902	490.869	10000	3036	490.869	1000	0	0.329381
WBGene00005017	II:23327-24457	204	6	6		0.044499	526.919	10000	1981	526.919	1000	0	0.504796
WBGene00015285	II:19537-22170	204	18	18		0.009804	695.575	10000	2994	695.575	1000	0	0.334001
WBGene00015286	II:12984-16001	204	16	16		0.009804	883.739	10000	4971	883.739	1000	0	0.201167
WBGene00015287	II:6663-9233	204	9	9		0.019608	763.37	10000	2839	763.37	1000	0	0.352237
WBGene00015288	II:9807-11846	204	7	7		0.019608	889.51	10000	4303	889.51	1000	0	0.232396
WBGene00015291	II:24760-25435	204	3	3		0.004902	857.562	10000	6498	857.562	975	25	0.15197
WBGene00022904	II:5128-5483	204	1	0		0.004902	857.562	10000	0	0	0	0	1
WBGene00015273	V:2483003-2487785	204	17	17		0.009804	509.217	10000	2677	509.217	1000	0	0.373552
WBGene00197279	V:8796629-8796928	204	6	6		0.004902	182.264	10000	1175	182.264	1000	0	0.851064
WBGene00197765	V:8808204-8808351	204	1	1		0.04401	541.587	10000	4602	541.587	975	25	0.214581
WBGene00198056	V:8801246-8801392	204	1	0		0.04401	541.587	10000	0	0	0	0	1
WBGene00200053	V:8782993-8783291	204	1	1		0.043807	1613.33	10000	10000	1613.33	104	50	0.0129
WBGene00200596	V:8801246-8801419	204	1	0		0.043807	1613.33	10000	0	0	0	0	1
WBGene00006342	V:8786550-8792775,V:8786577-8792775,V:8786550-8789647,V:8786577-8789647,V:8786550-8792775,V:8786577-8792775,V:8786550-8792775,V:8786577-8792775	204	37	37		0.014706	471.001	10000	2426	471.001	1000	0	0.412201
WBGene00015275	V:8783421-8784165	204	4	4		0.009804	226.904	10000	1241	226.904	1000	0	0.805802
WBGene00006467	V:8792695-8795567	204	12	12		0.004902	687.69	10000	4664	687.69	1000	0	0.214408
WBGene00015276	V:8800150-8800996	204	7	7		0.004902	273.247	10000	1203	273.247	1000	0	0.831255
WBGene00004457	V:8805415-8819955	204	29	29		0.004902	962.258	10000	10000	962.258	851	0	0.0851
WBGene00195328	V:8783168-8783391	204	1	1		0.043213	435.047	10000	3101	435.047	1000	0	0.322477
WBGene00196436	V:8796367-8796557	204	3	3		0.043121	667.786	10000	3463	667.786	1000	0	0.288767
WBGene00007220	II:13772436-13779025,II:13771574-13779025	204	48	48		0.039216	784.079	10000	3108	784.079	1000	0	0.32175
WBGene00194890	II:13770838-13784016	204	110	110		0.029412	680.497	10000	2569	680.497	1000	0	0.389257
WBGene00200813	II:13788896-13789046	204	1	1		0.04406	85.5894	10000	1169	85.5894	1000	0	0.855432
WBGene00206391	II:13771025-13771320	204	5	5		0.043967	460.728	10000	2353	460.728	1000	0	0.424989
WBGene00000523	X:7431469-7433535	204	16	16		0.029412	856.594	10000	6928	856.594	1000	0	0.144342
WBGene00015294	X:7436937-7437981,X:7435636-7437981	204	26	26		0.019608	535.078	10000	1650	535.078	1000	0	0.606061
WBGene00015295	X:7439398-7442577	204	29	29		0.02451	657.728	10000	2056	657.728	1000	0	0.486381
WBGene00000526	X:7433631-7435733	204	13	13		0.048422	1237.42	10000	10000	1237.42	355	0	0.0355
WBGene00003739	X:3727573-3728438	204	5	4		0.048308	337.759	10000	1861	337.759	1000	0	0.537346
WBGene00015292	X:3716313-3718642	204	11	11		0.014706	528.002	10000	2905	528.002	1000	0	0.344234
WBGene00015293	X:3709269-3713331,X:3706741-3712592	204	44	44		0.019608	541.911	10000	2674	541.911	1000	0	0.373972
WBGene00199009	X:3697754-3697852	204	2	1		0.026961	48.4636	10000	1074	48.4636	1000	0	0.931099
WBGene00201823	X:3701767-3701819	204	1	1		0.047894	541.587	10000	4577	541.587	969	31	0.215097
WBGene00000186	IV:12622161-12631022,IV:12622083-12631022	204	72	72		0.014706	662.165	10000	3163	662.165	1000	0	0.316156
WBGene00015296	II:4301606-4305287	204	31	31		0.04902	621.933	10000	2383	621.933	1000	0	0.419639
WBGene00015297	II:4299657-4301103	204	14	14		0.004902	717.745	10000	4220	717.745	1000	0	0.236967
WBGene00015298	II:4295100-4298941,II:4298310-4299211	204	45	45		0.004902	532.286	10000	2121	532.286	1000	0	0.471476
WBGene00015299	II:4276213-4279268	204	44	44		0.004902	565.617	10000	2129	565.617	1000	0	0.469704
WBGene00015300	II:4279788-4281828	204	16	16		0.04736	376.424	10000	1342	376.424	1000	0	0.745156
WBGene00015301	II:4282278-4288210	204	64	64		0.004902	453.74	10000	1611	453.74	1000	0	0.620732
WBGene00195643	II:4295464-4295590	204	2	2		0.009804	444.574	10000	2349	444.574	1000	0	0.425713
WBGene00202373	II:4295341-4295596	204	6	6		0.034314	953.317	10000	8330	953.317	1000	0	0.120048
WBGene00015303	I:4850681-4867825,I:4850974-4867825	204	118	118		0.009804	566.595	10000	3391	566.595	1000	0	0.294898
WBGene00197034	I:4862056-4862119	204	1	0		0.009804	566.595	10000	0	0	0	0	1
WBGene00197505	I:4856792-4856938	204	1	0		0.009804	566.595	10000	0	0	0	0	1
WBGene00198507	I:4856881-4857115	204	1	0		0.009804	566.595	10000	0	0	0	0	1
WBGene00199623	I:4862056-4862119	204	1	0		0.009804	566.595	10000	0	0	0	0	1
WBGene00007221	IV:9096841-9099487	204	15	15		0.034314	985.112	10000	10000	985.112	948	0	0.0948
WBGene00199478	IV:9118387-9118644	204	1	1		0.046421	958.89	10000	10000	958.89	493	0	0.0493
WBGene00219207	IV:9103896-9104121	204	1	1		0.046405	637.878	10000	5371	637.878	1000	0	0.186185
WBGene00219793	IV:9096628-9096716	204	1	1		0.046367	958.89	10000	10000	958.89	490	0	0.049
WBGene00235286	IV:9123277-9123876	204	6	6		0.02451	1241.84	10000	10000	1241.84	313	0	0.0313
WBGene00007222	IV:9099262-9101585	204	13	13		0.046227	864.003	10000	6313	864.003	1000	0	0.158403
WBGene00001413	IV:9104965-9107609,IV:9105934-9107610	204	14	14		0.04619	818.148	10000	4468	818.148	1000	0	0.223814
WBGene00000120	IV:9108930-9109751	204	6	6		0.004902	1014.84	10000	10000	1014.84	929	0	0.0929
WBGene00006438	IV:9119097-9130370,IV:9121384-9130370,IV:9119097-9130368,IV:9119097-9130368,IV:9127104-9130370,IV:9119097-9130370,IV:9119100-9130370,IV:9124805-9130370,IV:9126291-9130370,IV:9119097-9130370,IV:9119097-9130368,IV:9127075-9130368,IV:9119097-9130368,IV:9119100-9130368	204	62	62		0.046126	793.883	10000	4445	793.883	1000	0	0.224972
WBGene00002046	IV:9094546-9095653,IV:9094546-9095655	204	5	5		0.046057	514.801	10000	2014	514.801	1000	0	0.496524
WBGene00007223	IV:9095753-9096233,IV:9095911-9096058,IV:9095904-9096039	204	1	1		0.045967	181.56	10000	1566	181.56	994	6	0.636654
WBGene00007230	V:15099746-15104804	204	54	54		0.004902	241.08	10000	1190	241.08	1000	0	0.840336
WBGene00007237	V:15080140-15082479	204	19	19		0.014706	913.555	10000	6150	913.555	1000	0	0.162602
WBGene00006808	V:15071875-15080142,V:15071766-15080142,V:15071875-15078789,V:15071762-15080144,V:15071755-15080142,V:15071879-15080142,V:15076139-15080142,V:15076933-15080142,V:15071875-15080142,V:15071766-15080142	204	89	89		0.04902	660.882	10000	4090	660.882	1000	0	0.244499
WBGene00001021	V:15068689-15069507	204	9	8		0.004902	327	10000	1786	327	1000	0	0.55991
WBGene00007239	V:15105375-15105927	204	3	3		0.031863	417.482	10000	1577	417.482	1000	0	0.634115
WBGene00007240	V:15086950-15087296	204	1	0		0.031863	417.482	10000	0	0	0	0	1
WBGene00007241	V:15092965-15094338	204	17	17		0.004902	464.346	10000	2046	464.346	1000	0	0.488759
WBGene00044658	V:15090756-15091119	204	5	5		0.014706	461.487	10000	1602	461.487	1000	0	0.62422
WBGene00077583	V:15088426-15088699	204	3	3		0.02451	659.829	10000	3300	659.829	1000	0	0.30303
WBGene00005969	V:15095048-15097452	204	19	19		0.009804	308.109	10000	1341	308.109	1000	0	0.745712
WBGene00007232	V:15089101-15089499	204	4	3		0.045136	297.703	10000	1500	297.703	1000	0	0.666667
WBGene00007233	V:15087655-15088336	204	7	7		0.045145	546.119	10000	2493	546.119	1000	0	0.401123
WBGene00007234	V:15085746-15087064	204	10	9		0.045048	660.633	10000	4271	660.633	1000	0	0.234137
WBGene00007235	V:15084057-15085382,V:15084078-15085382	204	3	2		0.004902	361.761	10000	2056	361.761	994	6	0.484922
WBGene00007236	V:15082763-15084091	204	15	15		0.004902	515.154	10000	2062	515.154	1000	0	0.484966
WBGene00007242	II:14573614-14576562	204	34	34		0.019608	415.932	10000	1561	415.932	1000	0	0.640615
WBGene00007250	II:14580330-14581043,II:14580330-14580649	204	8	8		0.019608	823.439	10000	5239	823.439	1000	0	0.190876
WBGene00007251	II:14580892-14581275	204	7	7		0.02451	536.914	10000	2383	536.914	1000	0	0.419639
WBGene00044333	II:14576956-14578075	204	13	12		0.044686	261.998	10000	1151	261.998	1000	0	0.86881
WBGene00201977	II:14574216-14574409	204	5	5		0.044118	147.739	10000	1022	147.739	1000	0	0.978474
WBGene00219299	III:4161236-4161827	204	6	6		0.044519	86.0357	10000	1127	86.0357	1000	0	0.887311
WBGene00007243	II:14578284-14578597	204	5	5		0.045646	505.503	10000	1335	505.503	1000	0	0.749064
WBGene00007244	II:14581464-14582360	204	10	10		0.014706	897.031	10000	5692	897.031	1000	0	0.175685
WBGene00007245	II:14586526-14587507	204	11	11		0.046702	943.828	10000	8792	943.828	1000	0	0.11374
WBGene00007246	II:14587956-14588261	204	5	5		0.046615	220.742	10000	1380	220.742	1000	0	0.724638
WBGene00007247	II:14588620-14591893	204	20	20		0.019608	78.2048	10000	1001	78.2048	1000	0	0.999001
WBGene00007248	II:14593523-14597640	204	20	20		0.014706	894.087	10000	5750	894.087	1000	0	0.173913
WBGene00007249	II:14579018-14580098	204	8	8		0.02451	270.759	10000	1070	270.759	1000	0	0.934579
WBGene00235291	IV:6541868-6548528	204	51	50		0.004902	646.084	10000	4907	646.084	1000	0	0.203791
WBGene00004179	IV:6526723-6529802	204	21	21		0.009804	310.97	10000	1257	310.97	1000	0	0.795545
WBGene00015305	IV:6536178-6537667	204	10	10		0.009804	598.99	10000	2780	598.99	1000	0	0.359712
WBGene00015306	IV:6531749-6535677	204	35	35		0.009804	764.11	10000	5707	764.11	1000	0	0.175223
WBGene00015307	IV:6524607-6526496	204	11	11		0.009804	476.105	10000	1684	476.105	1000	0	0.593824
WBGene00015308	IV:6522873-6524568	204	6	6		0.045989	422.124	10000	1906	422.124	1000	0	0.524659
WBGene00015309	IV:6518173-6519034,IV:6518173-6519502	204	11	11		0.029412	151.386	10000	1025	151.386	1000	0	0.97561
WBGene00015310	IV:6548850-6552567,IV:6550616-6552567	204	16	15		0.045832	747.309	10000	6908	747.309	1000	0	0.14476
WBGene00015311	IV:6519974-6522303	204	14	14		0.014706	574.991	10000	2803	574.991	1000	0	0.356761
WBGene00000170	II:9259049-9261979,II:9258912-9261979,II:9259049-9261994,II:9259059-9261979,II:9259395-9261979,II:9259059-9261994	204	20	20		0.009804	592.302	10000	3981	592.302	1000	0	0.251193
WBGene00007224	II:9267335-9268303	204	5	5		0.004902	607.59	10000	3152	607.59	1000	0	0.317259
WBGene00007225	II:9269893-9271271	204	8	8		0.014706	216.984	10000	1205	216.984	1000	0	0.829876
WBGene00007226	II:9271261-9273042	204	12	12		0.019608	587.74	10000	2668	587.74	1000	0	0.374813
WBGene00007227	II:9275053-9280098	204	32	32		0.019608	663.886	10000	3970	663.886	1000	0	0.251889
WBGene00006510	II:9285974-9289136,II:9285931-9289136,II:9285974-9286852,II:9285931-9286664	204	22	22		0.019608	606.43	10000	2791	606.43	1000	0	0.358295
WBGene00007228	II:9292016-9294041	204	3	3		0.045461	847.683	10000	6378	847.683	1000	0	0.156789
WBGene00000289	II:9295936-9310301,II:9295936-9304821,II:9295936-9298974	204	89	89		0.004902	647.685	10000	4232	647.685	1000	0	0.236295
WBGene00007229	II:9294037-9295753	204	9	9		0.019608	484.49	10000	2253	484.49	1000	0	0.443853
WBGene00015312	I:5272845-5274322,I:5272845-5274322	204	10	10		0.009804	807.798	10000	5303	807.798	1000	0	0.188573
WBGene00000540	I:5274695-5278708	204	22	22		0.004902	527.869	10000	2901	527.869	1000	0	0.344709
WBGene00000965	I:5278803-5281516	204	25	25		0.004902	735.318	10000	5492	735.318	1000	0	0.182083
WBGene00001022	I:5282082-5283943	204	14	14		0.02451	259.535	10000	1183	259.535	1000	0	0.845309
WBGene00001333	I:5284056-5291604,I:5284056-5290694	204	61	61		0.004902	648.717	10000	4479	648.717	1000	0	0.223264
WBGene00015313	I:5298754-5300331	204	12	12		0.009804	666.171	10000	5383	666.171	1000	0	0.18577
WBGene00002717	I:5301517-5310726,I:5301001-5304785,I:5300994-5313926,I:5301517-5313926	204	56	56		0.004902	598.169	10000	3259	598.169	1000	0	0.306843
WBGene00000637	I:7202182-7203508	204	16	16		0.004902	731.522	10000	5576	731.522	1000	0	0.17934
WBGene00007252	I:7204544-7207717	204	13	13		0.004902	680.004	10000	4863	680.004	1000	0	0.205634
WBGene00007253	I:7208027-7209866	204	11	11		0.014706	538.823	10000	2256	538.823	1000	0	0.443262
WBGene00007254	I:7210542-7212699	204	12	12		0.004902	552.018	10000	2767	552.018	1000	0	0.361402
WBGene00003622	I:7216783-7221359,I:7218785-7221188,I:7214744-7221781,I:7214966-7221188,I:7219317-7221188,I:7218785-7221467	204	39	39		0.009804	542.791	10000	3178	542.791	1000	0	0.314663
WBGene00007255	I:7222295-7224135,I:7222050-7224135	204	11	11		0.004902	349.852	10000	1840	349.852	1000	0	0.543478
WBGene00007256	I:7224733-7227765,I:7224655-7227765,I:7224733-7227760,I:7224655-7227760	204	13	13		0.009804	635.973	10000	3786	635.973	1000	0	0.264131
WBGene00007257	I:7227863-7229434,I:7227880-7229428	204	11	11		0.044346	545.39	10000	2766	545.39	1000	0	0.361533
WBGene00007258	I:7229417-7233120	204	16	16		0.04427	563.195	10000	3728	563.195	1000	0	0.26824
WBGene00001781	V:3467452-3468501	204	45	45		0.009804	440.367	10000	3095	440.367	1000	0	0.323102
WBGene00044090	V:3483090-3484781	204	78	78		0.014706	457.915	10000	3279	457.915	1000	0	0.304971
WBGene00015315	V:3469444-3470589	204	29	29		0.004902	382.056	10000	2376	382.056	1000	0	0.420875
WBGene00015316	V:3478030-3480446	204	72	72		0.009804	463.118	10000	3326	463.118	1000	0	0.300661
WBGene00003096	V:3481418-3482600	204	37	37		0.043921	461.494	10000	3376	461.494	1000	0	0.296209
WBGene00015317	V:3485548-3486957	204	78	78		0.014706	415.035	10000	3093	415.035	1000	0	0.323311
WBGene00015318	V:3489227-3490535	204	60	60		0.043773	376.022	10000	2560	376.022	1000	0	0.390625
WBGene00015319	V:3479089-3479449	204	5	5		0.009804	602.902	10000	3865	602.902	1000	0	0.258732
WBGene00044088	V:3474276-3475121	204	6	6		0.009804	311.251	10000	1377	311.251	1000	0	0.726216
WBGene00044089	V:3476404-3477596	204	63	63		0.043552	438.434	10000	3207	438.434	1000	0	0.311818
WBGene00015326	IV:5086332-5088864,IV:5086332-5088878	204	14	14		0.014706	254.834	10000	1311	254.834	1000	0	0.762777
WBGene00015327	IV:5090289-5091109	204	5	4		0.004902	622.447	10000	3134	622.447	998	2	0.318762
WBGene00015328	IV:5092822-5103279	204	92	92		0.004902	481.729	10000	2328	481.729	1000	0	0.429553
WBGene00015329	IV:5091585-5092808	204	8	8		0.044109	423.112	10000	1758	423.112	1000	0	0.568828
WBGene00015330	IV:5083302-5086867,IV:5083329-5086867,IV:5084393-5086867	204	27	27		0.004902	187.312	10000	1104	187.312	1000	0	0.905797
WBGene00015331	IV:5070930-5072229	204	1	0		0.004902	187.312	10000	0	0	0	0	1
WBGene00196535	IV:5100346-5100464	204	1	1		0.04388	411.858	10000	3051	411.858	987	13	0.325631
WBGene00196900	IV:5073956-5074104	204	1	1		0.044036	329.747	10000	1960	329.747	1000	0	0.510204
WBGene00200553	IV:5098957-5099058	204	1	1		0.043963	5.28492	10000	1002	5.28492	998	2	0.997006
WBGene00000082	X:12678831-12689279	204	65	64		0.014706	692.384	10000	5778	692.384	1000	0	0.17307
WBGene00199348	X:12675196-12675346	204	1	1		0.0444	175.077	10000	1389	175.077	1000	0	0.719942
WBGene00200321	X:12676694-12676840	204	1	1		0.044881	61.6364	10000	1100	61.6364	1000	0	0.909091
WBGene00200401	X:12656671-12656812	204	1	1		0.045051	410.253	10000	2514	410.253	1000	0	0.397772
WBGene00201352	X:12678095-12678242	204	1	1		0.045448	139.989	10000	1314	139.989	1000	0	0.761035
WBGene00003616	X:12663794-12667854	204	25	24		0.044118	618.265	10000	3979	618.265	1000	0	0.251319
WBGene00007259	X:12658475-12661062	204	20	20		0.044118	420.343	10000	1759	420.343	1000	0	0.568505
WBGene00045386	X:12662473-12663624	204	13	13		0.009804	601.258	10000	2817	601.258	1000	0	0.354988
WBGene00196697	X:12677434-12677579	204	1	1		0.045725	124.41	10000	1231	124.41	1000	0	0.812348
WBGene00197413	X:12655296-12655587	204	2	2		0.004902	671.002	10000	3438	671.002	986	14	0.288831
WBGene00197462	X:12674474-12674686	204	2	1		0.004902	137.365	10000	1442	137.365	994	6	0.691401
WBGene00197828	X:12665223-12665323	204	1	0		0.004902	137.365	10000	0	0	0	0	1
WBGene00198254	X:12655301-12655446	204	2	2		0.004902	671.002	10000	3483	671.002	983	17	0.284668
WBGene00015320	X:8147709-8148470,X:8147709-8148588	204	23	23		0.019608	211.737	10000	1367	211.737	1000	0	0.731529
WBGene00200631	X:8117764-8117911	204	4	4		0.019608	540.379	10000	2359	540.379	1000	0	0.423908
WBGene00219375	X:8120409-8123220	204	52	52		0.029412	529.467	10000	2032	529.467	1000	0	0.492126
WBGene00015321	X:8143805-8145027	204	13	13		0.004902	375.997	10000	1458	375.997	1000	0	0.685871
WBGene00015322	X:8139521-8140233	204	11	11		0.019608	925.576	10000	6760	925.576	1000	0	0.147929
WBGene00001953	X:8116635-8120106	204	63	63		0.004902	472.679	10000	2170	472.679	1000	0	0.460829
WBGene00015323	X:8124082-8129643	204	136	136		0.019608	892.48	10000	6861	892.48	1000	0	0.145751
WBGene00015324	X:8133174-8136328	204	31	31		0.019608	670.7	10000	3172	670.7	1000	0	0.315259
WBGene00015325	X:8137720-8137879	204	3	3		0.004902	541.587	10000	2039	541.587	992	8	0.488475
WBGene00015332	III:7873780-7877106	204	12	12		0.004902	558.292	10000	3424	558.292	1000	0	0.292056
WBGene00000845	III:7866508-7868727	204	14	14		0.045656	483.14	10000	2394	483.14	1000	0	0.417711
WBGene00015333	III:7862579-7865288	204	13	13		0.045636	215.902	10000	1148	215.902	1000	0	0.87108
WBGene00015334	III:7877211-7878839	204	6	6		0.004902	754.444	10000	4792	754.444	1000	0	0.208681
WBGene00201551	X:15560495-15560635	204	2	1		0.004902	411.858	10000	3079	411.858	988	12	0.322832
WBGene00202257	X:15559221-15559355	204	1	1		0.045446	411.858	10000	2982	411.858	982	18	0.332327
WBGene00001130	X:15568920-15573021,X:15568915-15573693	204	30	30		0.046171	622.042	10000	2896	622.042	1000	0	0.345304
WBGene00007260	X:15537661-15546323,X:15543011-15546323	204	132	132		0.004902	616.631	10000	4254	616.631	1000	0	0.235073
WBGene00007261	X:15546713-15552233,X:15546713-15550516,X:15546713-15547317,X:15546713-15547422,X:15546713-15547422	204	40	40		0.004902	761.544	10000	4639	761.544	1000	0	0.215564
WBGene00196047	X:15542289-15542413	204	1	0		0.004902	761.544	10000	0	0	0	0	1
WBGene00197114	X:15575554-15575757	204	1	1		0.045907	25.348	10000	1047	25.348	1000	0	0.95511
WBGene00198465	X:15564467-15564579	204	2	2		0.009804	675.854	10000	6611	675.854	1000	0	0.151263
WBGene00199517	X:15575525-15575801	204	1	1		0.045806	25.348	10000	1037	25.348	1000	0	0.96432
WBGene00200486	X:15559221-15559355	204	1	1		0.045735	411.858	10000	3084	411.858	987	13	0.322147
WBGene00007262	X:15284206-15286227	204	13	13		0.004902	883.883	10000	6026	883.883	1000	0	0.165948
WBGene00199170	X:15296849-15297122	204	2	2		0.047963	1270.01	10000	10000	1270.01	318	0	0.0318
WBGene00199624	X:15288869-15289094	204	4	4		0.004902	462.183	10000	1855	462.183	1000	0	0.539084
WBGene00200000	X:15296891-15297122	204	2	2		0.048672	1270.01	10000	10000	1270.01	296	0	0.0296
WBGene00200761	X:15307535-15307680	204	1	0		0.048672	1270.01	10000	0	0	0	0	1
WBGene00004777	X:15286578-15294871,X:15286578-15298223,X:15289953-15298223,X:15289953-15302963,X:15286578-15294871,X:15286578-15292060,X:15286844-15294871	204	130	130		0.004902	631.631	10000	2776	631.631	1000	0	0.360231
WBGene00196797	X:15279338-15279459	204	5	4		0.014706	253.314	10000	1240	253.314	1000	0	0.806452
WBGene00197838	X:15305753-15305900	204	1	1		0.04859	110.426	10000	1300	110.426	994	6	0.766923
WBGene00198227	X:15305755-15305901	204	1	1		0.048515	110.426	10000	1316	110.426	995	5	0.757979
WBGene00198861	X:15296385-15296511	204	2	2		0.048448	735.343	10000	5061	735.343	1000	0	0.197589
WBGene00199038	X:15290793-15290936	204	2	2		0.048609	182.138	10000	1107	182.138	1000	0	0.903342
WBGene00009936	X:15297470-15297544	204	1	1		0.048534	148.039	10000	1397	148.039	992	8	0.712956
WBGene00015335	III:8561184-8562972	204	15	15		0.014706	421.357	10000	1711	421.357	1000	0	0.584454
WBGene00015336	III:8557334-8559194,III:8557357-8559194	204	17	17		0.048469	291.825	10000	1560	291.825	1000	0	0.641026
WBGene00015337	III:8554771-8555821	204	8	8		0.04902	495.995	10000	1814	495.995	1000	0	0.551268
WBGene00043097	III:8552552-8553837	204	8	7		0.048313	161.552	10000	1278	161.552	1000	0	0.782473
WBGene00195936	III:8570591-8570731	204	1	1		0.048256	556.27	10000	4385	556.27	1000	0	0.22805
WBGene00015344	V:1042691-1048580,V:1042691-1048577	204	276	276		0.004902	428.365	10000	2432	428.365	1000	0	0.411184
WBGene00015338	V:4934705-4939085	204	270	270		0.009804	592.515	10000	4906	592.515	1000	0	0.203832
WBGene00015342	V:4930816-4933027	204	142	142		0.009804	475.362	10000	2296	475.362	1000	0	0.43554
WBGene00006244	V:4943115-4944319	204	99	99		0.009804	551.033	10000	4404	551.033	1000	0	0.227066
WBGene00198871	V:4936997-4937147	204	11	11		0.009804	532.158	10000	3629	532.158	1000	0	0.275558
WBGene00202099	V:4919844-4919990	204	2	2		0.048045	696.318	10000	5179	696.318	1000	0	0.193087
WBGene00005246	V:4926670-4928195	204	96	96		0.009804	535.164	10000	3518	535.164	1000	0	0.284252
WBGene00005245	V:4924917-4926224	204	67	67		0.004902	441.994	10000	2732	441.994	1000	0	0.366032
WBGene00005247	V:4923291-4924594,V:4923291-4924594	204	68	68		0.04902	464.567	10000	2623	464.567	1000	0	0.381243
WBGene00005248	V:4921101-4922616	204	110	110		0.004902	454.495	10000	3093	454.495	1000	0	0.323311
WBGene00015339	V:4919206-4919581	204	6	6		0.004902	680.634	10000	6053	680.634	1000	0	0.165207
WBGene00015340	V:4918153-4918585	204	3	3		0.047615	606.22	10000	2802	606.22	1000	0	0.356888
WBGene00015341	V:4920341-4920790	204	6	6		0.02451	992.562	10000	9615	992.562	1000	0	0.104004
WBGene00006238	V:4928277-4929942	204	78	78		0.039216	442.54	10000	1882	442.54	1000	0	0.53135
WBGene00045215	X:3672276-3673918	204	16	16		0.04746	418.521	10000	2310	418.521	1000	0	0.4329
WBGene00006643	X:3681310-3684232,X:3681167-3684232	204	21	21		0.004902	601.101	10000	2956	601.101	1000	0	0.338295
WBGene00015354	X:3668104-3668942,X:3668112-3668907,X:3668419-3668909	204	6	6		0.047336	491.681	10000	2774	491.681	1000	0	0.36049
WBGene00006431	X:3674042-3678559	204	27	27		0.047267	705.669	10000	4842	705.669	1000	0	0.206526
WBGene00015355	X:3670372-3672058	204	10	10		0.014706	539.895	10000	2591	539.895	1000	0	0.385951
WBGene00015356	X:3684223-3689207	204	9	9		0.014706	591.781	10000	2852	591.781	1000	0	0.350631
WBGene00015357	X:3690166-3693238	204	19	19		0.019608	453.955	10000	1746	453.955	1000	0	0.572738
WBGene00015358	X:3696902-3700807	204	32	32		0.019608	562.924	10000	3050	562.924	1000	0	0.327869
WBGene00022905	X:3697755-3697828	204	1	0		0.019608	562.924	10000	0	0	0	0	1
WBGene00000419	IV:10484109-10492952	204	37	36		0.02451	746.428	10000	5917	746.428	1000	0	0.169005
WBGene00196852	IV:10503672-10503934	204	2	2		0.0468	387.653	10000	1931	387.653	1000	0	0.517866
WBGene00006527	IV:10493195-10501599,IV:10496423-10501599,IV:10493195-10501599	204	38	37		0.004902	381.404	10000	1981	381.404	1000	0	0.504796
WBGene00007264	IV:10513889-10515283	204	10	10		0.046728	985.678	10000	6911	985.678	1000	0	0.144697
WBGene00007265	IV:10523461-10524145	204	5	5		0.004902	675.854	10000	2934	675.854	1000	0	0.340832
WBGene00195947	IV:10502283-10502394	204	1	1		0.046601	541.587	10000	4657	541.587	974	26	0.211939
WBGene00002231	III:8250635-8254286	204	9	9		0.004902	675.854	10000	4511	675.854	1000	0	0.22168
WBGene00015351	III:8248684-8249481	204	5	5		0.004902	541.587	10000	3087	541.587	992	8	0.322643
WBGene00006628	III:8236916-8237893	204	7	7		0.004902	371.38	10000	1855	371.38	1000	0	0.539084
WBGene00015352	III:8240877-8243003	204	12	12		0.034314	501.282	10000	1703	501.282	1000	0	0.587199
WBGene00015353	III:8247347-8248816	204	7	7		0.004902	556.27	10000	2069	556.27	1000	0	0.483325
WBGene00044445	III:8234522-8235529	204	4	4		0.014706	282.538	10000	1140	282.538	1000	0	0.877193
WBGene00015345	III:8249636-8250193	204	6	6		0.046283	752.949	10000	5078	752.949	1000	0	0.196928
WBGene00015346	III:8245890-8247259	204	5	4		0.046209	389.607	10000	1946	389.607	1000	0	0.513875
WBGene00015347	III:8244442-8245794	204	6	6		0.004902	669.92	10000	3565	669.92	1000	0	0.280505
WBGene00015348	III:8236145-8236906	204	3	3		0.046211	305.745	10000	1563	305.745	1000	0	0.639795
WBGene00015349	III:8232645-8234328,III:8232645-8234534	204	12	12		0.047281	1004.99	10000	10000	1004.99	850	0	0.085
WBGene00015350	III:8229789-8232553,III:8229724-8232553,III:8229789-8232544,III:8229789-8232561,III:8229724-8232561	204	13	13		0.047214	640.03	10000	5047	640.03	1000	0	0.198138
WBGene00006627	III:8237994-8239423	204	5	5		0.047147	504.859	10000	1764	504.859	1000	0	0.566893
WBGene00003952	III:8243118-8244092	204	3	3		0.004902	819.653	10000	5164	819.653	977	23	0.191421
WBGene00015359	V:5876369-5879942	204	26	26		0.039216	923.043	10000	7688	923.043	1000	0	0.130073
WBGene00015360	V:5872083-5874914	204	36	36		0.039216	857.805	10000	6223	857.805	1000	0	0.160694
WBGene00044803	V:5881110-5882450	204	14	14		0.039216	914.021	10000	9089	914.021	1000	0	0.110023
WBGene00015361	V:7388389-7389871	204	107	107		0.004902	79.1155	10000	1090	79.1155	1000	0	0.917431
WBGene00015362	V:7390526-7392087	204	145	145		0.02451	79.4554	10000	1142	79.4554	1000	0	0.875657
WBGene00220257	V:7386674-7387855	204	103	103		0.02451	103.783	10000	1159	103.783	1000	0	0.862813
WBGene00001127	X:763768-766733	204	31	31		0.029412	461.083	10000	1773	461.083	1000	0	0.564016
WBGene00015364	X:731159-735672	204	23	23		0.029412	557.194	10000	2060	557.194	1000	0	0.485437
WBGene00000086	X:751210-759732,X:752710-759732	204	50	50		0.029412	281.351	10000	1245	281.351	1000	0	0.803213
WBGene00007266	X:11257360-11260225,X:11257492-11260225	204	21	21		0.950981	627.04	10000	3103	627.04	1000	0	0.322269
WBGene00007267	X:11262847-11266312	204	29	29		0.047045	194.798	10000	1167	194.798	1000	0	0.856898
WBGene00007268	X:11267390-11269023	204	12	12		0.048446	1025.59	10000	10000	1025.59	744	0	0.0744
WBGene00197484	X:11241790-11242014	204	1	1		0.049859	1372.23	10000	10000	1372.23	46	0	0.0046
WBGene00201557	X:11248068-11248268	204	3	3		0.004902	481.278	10000	2283	481.278	1000	0	0.43802
WBGene00015365	V:5186064-5190718	204	74	74		0.009804	804.704	10000	5159	804.704	1000	0	0.193836
WBGene00015368	V:5170913-5172933	204	28	28		0.009804	984.918	10000	10000	984.918	919	0	0.0919
WBGene00015369	V:5175025-5177256	204	25	25		0.009804	635.991	10000	3123	635.991	1000	0	0.320205
WBGene00015370	V:5178337-5181456	204	39	38		0.013726	890.593	10000	10000	890.593	935	0	0.0935
WBGene00015371	V:5191129-5192531	204	24	24		0.029412	858.737	10000	6503	858.737	1000	0	0.153775
WBGene00000031	V:5192992-5194608	204	10	10		0.004902	549.991	10000	1895	549.991	1000	0	0.527704
WBGene00015366	V:5181911-5183717	204	14	14		0.033089	858.836	10000	5930	858.836	1000	0	0.168634
WBGene00005887	V:5165725-5167241	204	10	10		0.030502	956.126	10000	10000	956.126	966	0	0.0966
WBGene00004099	V:5158622-5159897	204	5	5		0.044118	600.27	10000	2850	600.27	1000	0	0.350877
WBGene00005929	V:5154056-5155516	204	18	18		0.014706	657.617	10000	2675	657.617	1000	0	0.373832
WBGene00005930	V:5156652-5157760	204	11	11		0.004902	955.183	10000	9099	955.183	1000	0	0.109902
WBGene00000029	V:5160670-5161892	204	3	3		0.023379	936.127	10000	8608	936.127	966	34	0.114196
WBGene00000030	V:5163395-5164759	204	4	4		0.02451	946.127	10000	7526	946.127	1000	0	0.132873
WBGene00015367	V:5168274-5169686	204	13	13		0.009804	973.706	10000	7822	973.706	1000	0	0.127845
WBGene00015372	X:6374750-6375592	204	3	2		0.004902	295.693	10000	1816	295.693	1000	0	0.550661
WBGene00015380	X:6357746-6357904	204	1	1		0.031142	61.578	10000	1104	61.578	1000	0	0.905797
WBGene00003053	X:6376458-6377684	204	3	3		0.029685	636.12	10000	3054	636.12	1000	0	0.327439
WBGene00015381	X:6335274-6338035	204	20	20		0.029412	618.702	10000	2485	618.702	1000	0	0.402414
WBGene00015382	X:6359407-6360760	204	11	11		0.029412	560.216	10000	2938	560.216	1000	0	0.340368
WBGene00015373	X:6367613-6373157	204	39	39		0.004902	441.403	10000	1762	441.403	1000	0	0.567537
WBGene00015374	X:6366012-6366831	204	8	8		0.004902	588.107	10000	4218	588.107	1000	0	0.237079
WBGene00015375	X:6364495-6365717	204	7	7		0.029412	784.173	10000	5090	784.173	1000	0	0.196464
WBGene00015376	X:6355584-6357781	204	18	18		0.004902	360.342	10000	1447	360.342	1000	0	0.691085
WBGene00015377	X:6350186-6351172,X:6350186-6351876	204	14	14		0.014706	324.441	10000	1400	324.441	1000	0	0.714286
WBGene00015378	X:6341834-6346029,X:6342580-6346029	204	28	28		0.004902	526.764	10000	2029	526.764	1000	0	0.492854
WBGene00015379	X:6346358-6347113	204	5	4		0.004902	641.128	10000	3682	641.128	1000	0	0.271592
WBGene00015386	III:7712329-7717312	204	23	23		0.02451	762.516	10000	6369	762.516	1000	0	0.157011
WBGene00003002	III:7700133-7709472	204	47	47		0.014706	534.063	10000	3709	534.063	1000	0	0.269614
WBGene00200206	III:7712951-7713015	204	1	1		0.011438	125.32	10000	1250	125.32	1000	0	0.8
WBGene00002202	III:4084034-4086636,III:4084034-4086636	204	17	17		0.04902	706.622	10000	3659	706.622	1000	0	0.273299
WBGene00195511	III:4109870-4110018	204	2	2		0.011765	422.384	10000	1857	422.384	1000	0	0.538503
WBGene00197172	III:4104732-4104878	204	1	1		0.012255	556.27	10000	4221	556.27	1000	0	0.236911
WBGene00007269	III:4091076-4093296	204	11	11		0.011905	708.661	10000	4152	708.661	1000	0	0.240848
WBGene00004392	III:4093305-4094921	204	8	8		0.014706	887.792	10000	7241	887.792	1000	0	0.138102
WBGene00007270	III:4096900-4098133	204	4	4		0.009804	658.133	10000	4440	658.133	1000	0	0.225225
WBGene00007271	III:4090290-4090557	204	3	3		0.014706	556.27	10000	2567	556.27	1000	0	0.38956
WBGene00007273	III:4096044-4097140	204	9	9		0.019608	773.954	10000	6122	773.954	1000	0	0.163345
WBGene00007274	I:10014730-10015497	204	3	3		0.03554	538.232	10000	2384	538.232	1000	0	0.419463
WBGene00001483	I:10016777-10018115	204	7	7		0.033183	683.743	10000	5812	683.743	1000	0	0.172058
WBGene00197076	I:10011504-10011709	204	3	3		0.031163	657.374	10000	4505	657.374	1000	0	0.221976
WBGene00200507	I:10011504-10011836	204	3	3		0.029412	657.374	10000	4427	657.374	1000	0	0.225887
WBGene00007275	I:9668629-9670715	204	10	9		0.004902	52.1906	10000	1009	52.1906	1000	0	0.99108
WBGene00000466	I:9665254-9668664,I:9665254-9667772	204	10	9		0.004902	538.841	10000	2897	538.841	1000	0	0.345185
WBGene00003800	I:9660174-9665144	204	17	17		0.009804	468.637	10000	2172	468.637	1000	0	0.460405
WBGene00007277	I:9658273-9660073	204	6	6		0.004902	430.944	10000	1924	430.944	1000	0	0.519751
WBGene00007278	I:9657057-9657850	204	7	7		0.025	73.1994	10000	1017	73.1994	1000	0	0.983284
WBGene00004437	I:9669414-9670141	204	3	3		0.024043	263.334	10000	1436	263.334	1000	0	0.696379
WBGene00007279	V:11291187-11292569	204	12	12		0.034314	868.67	10000	6273	868.67	1000	0	0.159413
WBGene00007281	V:11286817-11288226	204	7	7		0.014706	466.244	10000	2348	466.244	1000	0	0.425894
WBGene00001645	V:11282571-11286042	204	22	22		0.019608	875.309	10000	7540	875.309	1000	0	0.132626
WBGene00007282	V:11273147-11278159	204	20	20		0.034314	840.942	10000	5088	840.942	1000	0	0.196541
WBGene00007283	V:11271350-11272469	204	5	5		0.025453	734.547	10000	3212	734.547	1000	0	0.311333
WBGene00015387	X:5386857-5394330	204	107	107		0.039216	623.163	10000	2861	623.163	1000	0	0.349528
WBGene00015388	X:5394562-5396928	204	29	29		0.034314	671.244	10000	2863	671.244	1000	0	0.349284
WBGene00015389	X:5397675-5400584	204	23	23		0.025186	543.349	10000	1909	543.349	1000	0	0.523834
WBGene00015390	X:5401484-5406443,X:5401484-5406443	204	35	35		0.025	440.354	10000	1423	440.354	1000	0	0.702741
WBGene00195532	X:5381313-5381525	204	3	3		0.019608	305.625	10000	1164	305.625	1000	0	0.859107
WBGene00196593	X:5397448-5397575	204	4	4		0.034314	467.955	10000	1560	467.955	1000	0	0.641026
WBGene00022906	X:5407412-5407485	204	2	2		0.025104	676.476	10000	4649	676.476	1000	0	0.2151
WBGene00015391	X:8542866-8546021	204	13	13		0.04902	371.06	10000	1293	371.06	1000	0	0.773395
WBGene00044338	X:8537107-8537513	204	3	3		0.004902	267.128	10000	1404	267.128	996	4	0.710826
WBGene00044339	X:8537948-8538359	204	10	10		0.014706	548.765	10000	1909	548.765	1000	0	0.523834
WBGene00044340	X:8538739-8539090	204	1	0		0.014706	548.765	10000	0	0	0	0	1
WBGene00219371	X:8521913-8522901	204	6	6		0.034314	802.85	10000	3382	802.85	1000	0	0.295683
WBGene00015392	X:8541864-8542284	204	1	1		0.038588	257.87	10000	1654	257.87	1000	0	0.604595
WBGene00001448	X:8528249-8531076,X:8528250-8531076	204	21	21		0.004902	763.417	10000	3933	763.417	1000	0	0.254259
WBGene00023477	X:8534669-8535106	204	3	3		0.009804	729.091	10000	4105	729.091	1000	0	0.243605
WBGene00015396	V:7342187-7343836	204	139	139		0.019608	528.055	10000	3805	528.055	1000	0	0.262812
WBGene00005439	V:7350880-7352236	204	90	90		0.014706	429.127	10000	2673	429.127	1000	0	0.374111
WBGene00015397	V:7348210-7350067	204	142	142		0.004902	382.774	10000	2278	382.774	1000	0	0.438982
WBGene00015398	V:7354475-7355507	204	71	71		0.004902	363.298	10000	1429	363.298	1000	0	0.69979
WBGene00015399	V:7359996-7361773	204	111	111		0.004902	310.516	10000	1457	310.516	1000	0	0.686342
WBGene00015400	V:7362315-7364204	204	134	134		0.02451	135.394	10000	1270	135.394	1000	0	0.787402
WBGene00015401	V:7377896-7379484	204	103	103		0.009804	77.5268	10000	1089	77.5268	1000	0	0.918274
WBGene00015402	V:7379753-7381084	204	99	99		0.004902	243.463	10000	1601	243.463	1000	0	0.62461
WBGene00005646	V:7382020-7383309	204	46	46		0.02451	164.31	10000	1191	164.31	1000	0	0.839631
WBGene00005647	V:7384231-7386306	204	98	98		0.04902	119.052	10000	1170	119.052	1000	0	0.854701
WBGene00005947	V:7374389-7375594	204	61	61		0.004902	254.904	10000	1458	254.904	1000	0	0.685871
WBGene00235116	V:7356023-7356784	204	28	28		0.019608	664.086	10000	4039	664.086	1000	0	0.247586
WBGene00005602	V:7370776-7372131	204	64	64		0.029412	237.048	10000	1485	237.048	1000	0	0.673401
WBGene00015393	V:7365242-7366224	204	62	62		0.004902	137.178	10000	1233	137.178	1000	0	0.81103
WBGene00015394	V:7357437-7358882	204	40	40		0.004902	428.976	10000	1956	428.976	1000	0	0.511247
WBGene00005480	V:7353039-7354254	204	107	107		0.019608	424.995	10000	1557	424.995	1000	0	0.642261
WBGene00015395	V:7346300-7348135	204	191	191		0.019608	733.444	10000	7473	733.444	1000	0	0.133815
WBGene00005450	V:7344060-7345234	204	117	117		0.019608	582.619	10000	4523	582.619	1000	0	0.221092
WBGene00007284	X:15689457-15696423,X:15689539-15696423,X:15694393-15696423,X:15689457-15696423,X:15689539-15696423,X:15694393-15696423	204	40	40		0.004902	733.348	10000	4189	733.348	1000	0	0.23872
WBGene00195772	X:15693460-15693608	204	1	1		0.030055	541.587	10000	4707	541.587	985	15	0.210856
WBGene00202227	X:15693459-15693609	204	1	1		0.029649	541.587	10000	4684	541.587	985	15	0.211892
WBGene00015403	II:402659-404216,II:402659-404235	204	9	9		0.009804	517.892	10000	1678	517.892	1000	0	0.595948
WBGene00015404	II:388832-392737	204	23	23		0.031863	465.038	10000	1773	465.038	1000	0	0.564016
WBGene00015405	II:386193-387920	204	6	6		0.030619	696.547	10000	3131	696.547	1000	0	0.319387
WBGene00015406	II:375249-375652	204	4	4		0.009804	390.182	10000	1467	390.182	1000	0	0.681663
WBGene00015407	II:382272-385354	204	16	16		0.009804	876.76	10000	4074	876.76	1000	0	0.245459
WBGene00015408	II:396690-399423	204	18	18		0.009804	1296.39	10000	10000	1296.39	430	0	0.043
WBGene00015409	II:380572-382257	204	19	19		0.009804	778.452	10000	4618	778.452	1000	0	0.216544
WBGene00199576	II:368532-368618	204	1	1		0.031723	314.741	10000	2030	314.741	1000	0	0.492611
WBGene00206366	II:378650-380361	204	9	9		0.004902	1643.11	10000	10000	1643.11	53	0	0.0053
WBGene00007285	X:13660518-13662963	204	12	11		0.031591	770.642	10000	6595	770.642	1000	0	0.15163
WBGene00007286	X:13665956-13668812	204	15	15		0.039216	199.209	10000	1117	199.209	1000	0	0.895255
WBGene00007287	X:13677191-13682078	204	25	25		0.039216	843.587	10000	5914	843.587	1000	0	0.16909
WBGene00000074	X:13687972-13695791	204	54	53		0.004902	1022.19	10000	10000	1022.19	454	0	0.0454
WBGene00007288	X:13664588-13665352	204	7	7		0.044118	868.36	10000	6397	868.36	1000	0	0.156323
WBGene00196619	X:13657650-13657855	204	1	1		0.030304	179.537	10000	1515	179.537	990	10	0.656766
WBGene00198308	X:13672222-13672315	204	1	0		0.030304	179.537	10000	0	0	0	0	1
WBGene00199448	X:13675844-13675985	204	1	1		0.03357	128.748	10000	1266	128.748	1000	0	0.789889
WBGene00000308	X:13665554-13665673	204	1	1		0.033211	307.304	10000	2080	307.304	992	8	0.478846
WBGene00015410	II:6848059-6851527,II:6848332-6851527	204	10	9		0.004902	1038.93	10000	10000	1038.93	549	0	0.0549
WBGene00200867	II:6833789-6834006	204	3	3		0.03264	320.531	10000	1486	320.531	1000	0	0.672948
WBGene00200874	II:6853080-6853295	204	2	2		0.032838	1001.76	10000	10000	1001.76	767	0	0.0767
WBGene00201735	II:6834140-6834326	204	1	1		0.032505	541.587	10000	4660	541.587	980	20	0.212446
WBGene00201982	II:6833777-6834000	204	2	2		0.032353	214.125	10000	1198	214.125	1000	0	0.834725
WBGene00202026	II:6834744-6834957	204	2	2		0.041724	991.945	10000	10000	991.945	798	0	0.0798
WBGene00206529	II:6852218-6853491	204	13	13		0.04609	1089.28	10000	10000	1089.28	740	0	0.074
WBGene00001194	II:6835080-6847908,II:6837929-6847908,II:6845361-6847908,II:6842408-6847908,II:6840465-6847908	204	51	51		0.029412	1132.06	10000	10000	1132.06	523	0	0.0523
WBGene00001023	II:6853468-6858288,II:6853468-6858298,II:6854433-6858288,II:6854433-6858298,II:6853468-6858288,II:6853468-6858298,II:6854189-6858288,II:6854189-6858298	204	18	18		0.004902	386.614	10000	1503	386.614	1000	0	0.665336
WBGene00200136	II:6835586-6835693	204	1	1		0.044717	541.587	10000	4819	541.587	971	29	0.204503
WBGene00007289	X:12280776-12282559,X:12280706-12282559	204	17	17		0.014706	360.031	10000	1555	360.031	1000	0	0.643087
WBGene00007290	X:12283300-12285314	204	14	14		0.014706	618.822	10000	2879	618.822	1000	0	0.347343
WBGene00007291	X:12285823-12287253	204	8	8		0.014706	644.575	10000	4594	644.575	1000	0	0.217675
WBGene00007292	X:12290838-12293267	204	17	17		0.029412	668.198	10000	3899	668.198	1000	0	0.256476
WBGene00007293	X:12287658-12288354	204	5	5		0.029412	774.081	10000	4748	774.081	1000	0	0.210615
WBGene00007294	X:12275041-12275677	204	6	6		0.042586	782.493	10000	5897	782.493	1000	0	0.169578
WBGene00197574	X:14044445-14044699	204	2	2		0.004902	255.435	10000	1223	255.435	998	2	0.816844
WBGene00198154	X:14042891-14043079	204	3	3		0.043018	699.913	10000	4259	699.913	1000	0	0.234797
WBGene00198879	X:14042817-14043079	204	3	3		0.042633	671.852	10000	5715	671.852	1000	0	0.174978
WBGene00199682	X:14019961-14020123	204	2	2		0.043628	486.983	10000	1886	486.983	1000	0	0.530223
WBGene00200393	X:14024566-14024708	204	1	1		0.043293	256.081	10000	1834	256.081	1000	0	0.545256
WBGene00200450	X:14019961-14020110	204	2	2		0.044262	486.983	10000	1910	486.983	1000	0	0.52356
WBGene00007295	X:14020343-14022409	204	25	25		0.019608	605.997	10000	2579	605.997	1000	0	0.387747
WBGene00007296	X:14033800-14037433,X:14033793-14037433	204	32	32		0.004902	388.44	10000	1498	388.44	1000	0	0.667557
WBGene00201909	X:14024487-14024761	204	1	1		0.009804	256.081	10000	1752	256.081	1000	0	0.570776
WBGene00202198	X:14047506-14047697	204	3	2		0.004902	402.271	10000	2011	402.271	1000	0	0.497265
WBGene00219556	X:14018616-14019323	204	6	6		0.004902	733.357	10000	7476	733.357	1000	0	0.133761
WBGene00195512	X:14045455-14045598	204	1	1		0.004902	541.587	10000	4535	541.587	978	22	0.218082
WBGene00195764	X:14030193-14030307	204	2	2		0.006863	321.879	10000	2059	321.879	1000	0	0.485673
WBGene00195987	X:14046350-14046575	204	2	2		0.019608	531.21	10000	2661	531.21	1000	0	0.375799
WBGene00196170	X:14015935-14016023	204	2	2		0.004902	310.494	10000	1425	310.494	997	3	0.700702
WBGene00196793	X:14030135-14030311	204	2	2		0.012255	321.879	10000	2097	321.879	1000	0	0.476872
WBGene00004708	X:14015943-14016015	204	1	0		0.012255	321.879	10000	0	0	0	0	1
WBGene00015411	IV:3428899-3430333	204	23	23		0.014216	639.365	10000	2769	639.365	1000	0	0.361141
WBGene00195724	IV:3423758-3423842	204	2	2		0.013815	303.394	10000	1451	303.394	1000	0	0.68918
WBGene00197323	IV:3424245-3424384	204	3	3		0.004902	675.854	10000	5476	675.854	1000	0	0.182615
WBGene00198367	IV:3424159-3424362	204	3	3		0.004902	611.788	10000	5374	611.788	1000	0	0.186081
WBGene00219410	IV:3395880-3396552	204	14	14		0.004902	334.813	10000	1502	334.813	1000	0	0.665779
WBGene00015412	IV:3415682-3419234	204	19	19		0.004902	667.394	10000	2869	667.394	1000	0	0.348554
WBGene00015413	IV:3399671-3403907	204	48	48		0.004902	603.934	10000	2425	603.934	1000	0	0.412371
WBGene00001119	IV:3396580-3398613,IV:3396580-3399123,IV:3396580-3398890	204	32	32		0.006536	656.067	10000	3484	656.067	1000	0	0.287026
WBGene00015416	IV:3419812-3422607	204	25	25		0.039216	759.961	10000	2912	759.961	1000	0	0.343407
WBGene00015417	IV:3432774-3433487	204	4	4		0.044118	348.957	10000	1442	348.957	1000	0	0.693481
WBGene00195067	IV:3428087-3428534	204	5	5		0.02451	130.617	10000	1013	130.617	1000	0	0.987167
WBGene00015418	III:8495067-8518882,III:8495017-8518881,III:8493877-8518881,III:8507634-8518881,III:8513202-8518881,III:8495067-8518881,III:8500270-8518881	204	144	144		0.02451	602.394	10000	4253	602.394	1000	0	0.235128
WBGene00197048	III:8510339-8510479	204	1	1		0.027574	819.653	10000	10000	819.653	919	48	0.0943
WBGene00197927	III:8506545-8506695	204	1	1		0.026144	556.27	10000	4153	556.27	1000	0	0.24079
WBGene00201566	III:8509736-8509878	204	1	0		0.026144	556.27	10000	0	0	0	0	1
WBGene00201689	III:8506842-8506992	204	5	5		0.014706	556.27	10000	3894	556.27	1000	0	0.256805
WBGene00015439	V:3377535-3382850	204	173	173		0.004902	671.967	10000	6423	671.967	1000	0	0.15569
WBGene00015440	V:3385694-3388156	204	80	80		0.004902	592.162	10000	3434	592.162	1000	0	0.291206
WBGene00015441	V:3389329-3390952	204	50	50		0.004902	732.198	10000	5896	732.198	1000	0	0.169607
WBGene00015433	V:3369080-3369877	204	18	18		0.009804	418.558	10000	2924	418.558	1000	0	0.341997
WBGene00015434	V:3362783-3368321	204	62	61		0.004902	499.59	10000	3363	499.59	1000	0	0.297354
WBGene00015435	V:3358598-3361093	204	85	85		0.009804	429.729	10000	3157	429.729	1000	0	0.316756
WBGene00015436	V:3354668-3355513	204	5	5		0.015251	115.351	10000	1166	115.351	1000	0	0.857633
WBGene00015437	V:3355979-3357193	204	36	36		0.014964	553.565	10000	4827	553.565	1000	0	0.207168
WBGene00006012	V:3370941-3372773	204	62	62		0.009804	405.225	10000	2933	405.225	1000	0	0.340948
WBGene00015438	V:3374361-3377073	204	45	45		0.014706	601.51	10000	4343	601.51	1000	0	0.230256
WBGene00005093	V:5904916-5906352	204	7	7		0.013592	344.522	10000	1221	344.522	1000	0	0.819001
WBGene00015425	V:5914094-5917848	204	18	17		0.004902	398.688	10000	1546	398.688	1000	0	0.646831
WBGene00015427	V:5912756-5913757	204	9	9		0.039216	905.388	10000	9705	905.388	1000	0	0.10304
WBGene00202161	V:5892770-5892911	204	1	1		0.013138	136.43	10000	1298	136.43	1000	0	0.770416
WBGene00015419	V:5922544-5924297	204	18	18		0.004902	606.087	10000	2416	606.087	1000	0	0.413907
WBGene00015420	V:5920120-5920395	204	3	3		0.004902	411.858	10000	1544	411.858	995	5	0.646049
WBGene00015421	V:5907407-5909620	204	23	23		0.014706	496.127	10000	2084	496.127	1000	0	0.479846
WBGene00015422	V:5902132-5904846	204	28	28		0.039216	750.122	10000	4224	750.122	1000	0	0.236742
WBGene00001698	V:5895387-5898602	204	33	33		0.039216	752.385	10000	4312	752.385	1000	0	0.231911
WBGene00015423	V:5893316-5895209	204	13	13		0.039216	822.403	10000	5539	822.403	1000	0	0.180538
WBGene00015424	V:5882664-5883837	204	11	11		0.009804	731.844	10000	3686	731.844	1000	0	0.271297
WBGene00005094	V:5898537-5900040	204	7	7		0.019608	819.32	10000	4994	819.32	1000	0	0.20024
WBGene00015428	X:358091-360198	204	27	27		0.019608	763.81	10000	5485	763.81	1000	0	0.182315
WBGene00015429	X:353619-357934	204	26	25		0.009804	343.224	10000	1615	343.224	1000	0	0.619195
WBGene00015430	X:344126-346289	204	21	21		0.009804	742.201	10000	2878	742.201	1000	0	0.347464
WBGene00015431	X:334579-341232	204	77	77		0.021463	553.316	10000	2394	553.316	1000	0	0.417711
WBGene00045270	X:360778-362966	204	15	15		0.009804	680.165	10000	5346	680.165	1000	0	0.187056
WBGene00015442	I:5726377-5729307	204	25	25		0.02074	509.277	10000	2659	509.277	1000	0	0.376081
WBGene00002989	I:5716675-5725356	204	34	34		0.014706	598.229	10000	4747	598.229	1000	0	0.210659
WBGene00007297	I:9673666-9678553	204	19	18		0.004902	367.503	10000	1900	367.503	1000	0	0.526316
WBGene00001405	I:9711066-9712719,I:9711066-9712766	204	7	7		0.004902	634.747	10000	3053	634.747	1000	0	0.327547
WBGene00077685	I:9694621-9695212	204	1	1		0.020406	11.7071	10000	1021	11.7071	1000	0	0.979432
WBGene00219286	I:9704951-9705293	204	1	1		0.020054	5.28492	10000	1001	5.28492	995	5	0.996503
WBGene00002069	I:9685481-9688648	204	15	15		0.029412	839.721	10000	6977	839.721	1000	0	0.143328
WBGene00004426	I:9689196-9690127,I:9689184-9690127	204	4	4		0.02451	175.904	10000	1084	175.904	1000	0	0.922509
WBGene00007299	I:9690097-9690557	204	4	4		0.004902	556.27	10000	2526	556.27	1000	0	0.395883
WBGene00007301	I:9695707-9696762	204	3	3		0.004902	411.858	10000	1860	411.858	1000	0	0.537634
WBGene00007302	I:9697593-9699555	204	7	7		0.019208	621.703	10000	3860	621.703	1000	0	0.259067
WBGene00007303	I:9710087-9710767	204	5	5		0.004902	334.212	10000	1412	334.212	1000	0	0.708215
WBGene00005300	V:7497739-7499055	204	96	96		0.02451	137.112	10000	1257	137.112	1000	0	0.795545
WBGene00005437	V:7502649-7504371	204	74	74		0.004902	423.591	10000	2918	423.591	1000	0	0.3427
WBGene00004795	V:5119969-5126916	204	87	86		0.009804	212.284	10000	1273	212.284	1000	0	0.785546
WBGene00015444	V:5093714-5096277	204	23	22		0.02451	540.963	10000	2647	540.963	1000	0	0.377786
WBGene00006782	V:5097108-5098907	204	19	18		0.01738	606.296	10000	3931	606.296	1000	0	0.254388
WBGene00015446	V:5100079-5102117	204	26	26		0.004902	888.462	10000	7904	888.462	1000	0	0.126518
WBGene00015447	V:5103041-5105034	204	33	32		0.04902	608.182	10000	4097	608.182	1000	0	0.244081
WBGene00015448	V:5105763-5107916	204	35	35		0.004902	678.81	10000	5364	678.81	1000	0	0.186428
WBGene00015449	V:5108014-5110789	204	77	76		0.04902	504.875	10000	3095	504.875	1000	0	0.323102
WBGene00015450	V:5111496-5113754	204	67	67		0.004902	492.276	10000	3599	492.276	1000	0	0.277855
WBGene00015451	V:5114744-5119209	204	55	54		0.019608	834.238	10000	10000	834.238	965	0	0.0965
WBGene00006929	X:3403470-3408605	204	42	42		0.007353	805.581	10000	6103	805.581	1000	0	0.163854
WBGene00000503	X:3397607-3400017	204	8	7		0.004902	344.448	10000	1643	344.448	1000	0	0.608643
WBGene00006810	X:3408663-3411615,X:3408663-3411683,X:3408693-3411615,X:3408693-3411683	204	15	14		0.004902	744.11	10000	6692	744.11	1000	0	0.149432
WBGene00000990	X:3412882-3414706	204	6	6		0.004902	675.854	10000	3622	675.854	999	1	0.275953
WBGene00195081	X:3416887-3419213	204	5	4		0.017974	575.948	10000	3175	575.948	1000	0	0.314961
WBGene00007309	IV:10115390-10118084,IV:10116254-10118084,IV:10116767-10118084	204	26	26		0.029412	922.718	10000	5814	922.718	1000	0	0.171999
WBGene00007310	IV:10119459-10122305	204	13	13		0.004902	693.295	10000	3808	693.295	1000	0	0.262605
WBGene00255426	IV:10114524-10115129	204	5	5		0.029412	898.9	10000	4381	898.9	1000	0	0.228258
WBGene00007304	IV:10088366-10089889,IV:10088370-10088608	204	10	10		0.017508	513.591	10000	3011	513.591	1000	0	0.332116
WBGene00007305	IV:10090733-10092379	204	10	10		0.004902	1141.54	10000	10000	1141.54	424	0	0.0424
WBGene00003432	IV:10095399-10095851	204	3	3		0.017157	568.279	10000	3324	568.279	1000	0	0.300842
WBGene00007306	IV:10094199-10095225	204	6	6		0.017057	245.304	10000	1234	245.304	1000	0	0.810373
WBGene00001001	IV:10097207-10106556	204	43	43		0.034314	876.588	10000	5847	876.588	1000	0	0.171028
WBGene00001204	IV:10107034-10110412	204	28	28		0.02451	953.594	10000	9287	953.594	1000	0	0.107677
WBGene00007307	IV:10110346-10111577,IV:10110815-10111577	204	5	5		0.02451	778.496	10000	4322	778.496	1000	0	0.231374
WBGene00007308	IV:10112890-10114231	204	7	7		0.02451	589.154	10000	2987	589.154	1000	0	0.334784
WBGene00015458	II:5101984-5102647	204	2	2		0.016529	499.647	10000	2357	499.647	1000	0	0.424268
WBGene00015459	II:5103340-5103834	204	6	6		0.004902	728.051	10000	5461	728.051	1000	0	0.183117
WBGene00077489	II:5094244-5095370	204	10	9		0.0163	802.229	10000	7918	802.229	1000	0	0.126295
WBGene00199205	II:5091153-5091299	204	2	2		0.004902	622.447	10000	3229	622.447	994	6	0.308764
WBGene00003402	II:5104429-5108901,II:5104429-5107047,II:5104117-5108901,II:5104429-5108901	204	40	40		0.019608	1144.76	10000	10000	1144.76	431	0	0.0431
WBGene00015453	II:5093235-5094214	204	4	3		0.004902	548.419	10000	3679	548.419	1000	0	0.271813
WBGene00004040	II:5083847-5091636	204	37	37		0.016049	593.066	10000	3596	593.066	1000	0	0.278087
WBGene00015454	II:5081494-5083441	204	14	14		0.034314	494.768	10000	2764	494.768	1000	0	0.361795
WBGene00015455	II:5085784-5086121	204	1	1		0.017043	518.037	10000	3319	518.037	1000	0	0.301296
WBGene00015456	II:5099437-5100242	204	3	3		0.004902	443.088	10000	2179	443.088	1000	0	0.458926
WBGene00015457	II:5100411-5101783	204	5	5		0.014706	599.191	10000	2826	599.191	1000	0	0.353857
WBGene00007311	II:7958843-7960237	204	6	6		0.01691	606.756	10000	2454	606.756	1000	0	0.407498
WBGene00197085	II:7966313-7966428	204	1	1		0.016776	133.339	10000	1376	133.339	992	8	0.723837
WBGene00007312	II:14534297-14535266	204	8	8		0.016646	67.9767	10000	1000	67.9767	1000	0	1
WBGene00007313	II:14535446-14537579,II:14535922-14537579	204	24	24		0.016731	140.635	10000	1007	140.635	1000	0	0.993049
WBGene00007314	II:14540818-14548791	204	70	70		0.016657	511.142	10000	1619	511.142	1000	0	0.617665
WBGene00003392	II:14552504-14561596,II:14552526-14556073	204	79	79		0.014706	853.969	10000	5622	853.969	1000	0	0.177873
WBGene00007315	II:14537945-14539162,II:14537990-14539162	204	17	17		0.016409	803.1	10000	3361	803.1	1000	0	0.29753
WBGene00007316	II:14550912-14552485,II:14552295-14552485	204	16	16		0.044118	150.162	10000	1012	150.162	1000	0	0.988142
WBGene00004083	V:10702548-10704906	204	11	11		0.009804	820.716	10000	6241	820.716	1000	0	0.160231
WBGene00202226	X:10849649-10849866	204	2	2		0.004902	411.858	10000	2013	411.858	998	2	0.496274
WBGene00219799	X:10840283-10840374	204	1	1		0.015944	622.447	10000	5728	622.447	979	21	0.172748
WBGene00003999	X:10854319-10859293,X:10854319-10858712	204	37	37		0.014706	466.681	10000	1589	466.681	1000	0	0.629327
WBGene00007317	X:10842681-10844674	204	15	15		0.004902	444.359	10000	1472	444.359	1000	0	0.679348
WBGene00196216	X:10846323-10846518	204	1	1		0.017446	622.447	10000	5703	622.447	974	26	0.173067
WBGene00198700	X:10843929-10844060	204	1	1		0.017324	89.2335	10000	1252	89.2335	998	2	0.797923
WBGene00199056	X:10843932-10844063	204	1	1		0.017204	89.2335	10000	1248	89.2335	991	9	0.797676
WBGene00201375	X:10829969-10830118	204	1	1		0.017087	303.938	10000	2063	303.938	991	9	0.48255
WBGene00201921	X:10849580-10849862	204	2	2		0.016972	527.26	10000	3069	527.26	1000	0	0.325839
WBGene00199265	IV:6839306-6839449	204	1	1		0.017043	606.245	10000	4805	606.245	1000	0	0.208117
WBGene00199353	IV:6840690-6840824	204	1	1		0.017475	105.706	10000	1205	105.706	1000	0	0.829876
WBGene00201550	IV:6839306-6839449	204	1	1		0.01754	606.245	10000	4717	606.245	1000	0	0.211999
WBGene00003043	IV:6842963-6844966,IV:6842963-6845901	204	10	10		0.014706	534.188	10000	2268	534.188	1000	0	0.440917
WBGene00202097	IV:6841484-6841609	204	1	1		0.018019	461.986	10000	3046	461.986	1000	0	0.328299
WBGene00202332	IV:6839063-6839199	204	1	1		0.018383	157.472	10000	1360	157.472	1000	0	0.735294
WBGene00007319	III:9987767-9988460	204	4	4		0.004902	675.854	10000	3473	675.854	1000	0	0.287936
WBGene00045242	III:10004512-10004965,III:10004465-10004965	204	4	4		0.004902	859.55	10000	5907	859.55	999	1	0.169206
WBGene00194886	III:9987378-9987728	204	2	2		0.014706	556.27	10000	2630	556.27	1000	0	0.380228
WBGene00198659	III:9995802-9995952	204	3	3		0.009804	556.27	10000	2557	556.27	1000	0	0.391083
WBGene00199190	III:9989479-9989628	204	4	4		0.009804	134.51	10000	1044	134.51	1000	0	0.957854
WBGene00219280	III:10012435-10013205	204	3	3		0.004902	82.0223	10000	1054	82.0223	1000	0	0.948767
WBGene00219314	III:9998541-9999335	204	6	6		0.004902	295.693	10000	1232	295.693	1000	0	0.811688
WBGene00007320	III:9999818-10000516	204	4	3		0.014706	566.31	10000	3323	566.31	1000	0	0.300933
WBGene00004100	III:9996210-9997920	204	13	13		0.004902	357.9	10000	1473	357.9	1000	0	0.678887
WBGene00007321	III:9993884-9996235	204	22	22		0.004902	701.906	10000	4550	701.906	1000	0	0.21978
WBGene00007322	III:10001374-10003782	204	24	24		0.004902	410.293	10000	2368	410.293	1000	0	0.422297
WBGene00007323	III:10007972-10010177	204	11	11		0.034314	185.734	10000	1110	185.734	1000	0	0.900901
WBGene00004344	III:10015110-10016534,III:10014592-10016534	204	16	16		0.004902	646.964	10000	3502	646.964	1000	0	0.285551
WBGene00007324	III:10005456-10006784	204	12	12		0.020075	451.712	10000	1500	451.712	1000	0	0.666667
WBGene00007328	II:9918124-9920568	204	12	12		0.004902	1036.16	10000	10000	1036.16	582	0	0.0582
WBGene00007329	II:9922247-9930830,II:9922247-9930830,II:9922247-9930770	204	58	58		0.04902	379.636	10000	1647	379.636	1000	0	0.607165
WBGene00007330	II:9934403-9936893	204	15	15		0.014706	332.853	10000	1339	332.853	1000	0	0.746826
WBGene00007331	II:9931844-9934427,II:9931844-9934431,II:9931844-9934443	204	13	13		0.019608	538.902	10000	2409	538.902	1000	0	0.41511
WBGene00007332	II:9939153-9940337,II:9939218-9940337,II:9939465-9940337,II:9939229-9940337,II:9939230-9940337	204	7	7		0.004902	615.032	10000	3039	615.032	1000	0	0.329056
WBGene00007333	II:9940760-9944047,II:9940760-9944047,II:9943014-9944047	204	12	12		0.019571	381.084	10000	1479	381.084	1000	0	0.676133
WBGene00007334	II:9938105-9938963	204	10	10		0.004902	469.2	10000	1934	469.2	1000	0	0.517063
WBGene00086567	II:9917121-9917943	204	10	10		0.004902	693.849	10000	2948	693.849	1000	0	0.339213
WBGene00007335	IV:11253984-11255720	204	6	6		0.039216	846.557	10000	6908	846.557	1000	0	0.14476
WBGene00001795	IV:11248901-11259465	204	44	44		0.004902	544.798	10000	2746	544.798	1000	0	0.364166
WBGene00007336	IV:11246447-11248052	204	7	7		0.02451	968.431	10000	10000	968.431	989	0	0.0989
WBGene00007337	IV:11260330-11261170	204	3	2		0.004902	541.587	10000	3555	541.587	989	11	0.279747
WBGene00007338	IV:11231669-11233123	204	10	10		0.020278	627.375	10000	3338	627.375	1000	0	0.299581
WBGene00235138	IV:11238948-11241453	204	7	7		0.009804	646.765	10000	3292	646.765	1000	0	0.303767
WBGene00197520	V:7225131-7225333	204	7	7		0.021555	641.492	10000	4525	641.492	1000	0	0.220994
WBGene00015460	V:7239770-7241366,V:7239770-7241360	204	52	52		0.021438	385.504	10000	2670	385.504	1000	0	0.374532
WBGene00015461	V:7231189-7232749	204	49	49		0.029412	423.192	10000	2840	423.192	1000	0	0.352113
WBGene00001428	V:7225368-7226314	204	24	24		0.02451	455.414	10000	3068	455.414	1000	0	0.325945
WBGene00001563	V:7226374-7230848	204	173	173		0.004902	432.686	10000	3051	432.686	1000	0	0.327761
WBGene00015462	V:7232433-7234826	204	107	107		0.004902	414.113	10000	2976	414.113	1000	0	0.336022
WBGene00015463	V:7234923-7237130	204	65	64		0.014706	417.044	10000	2920	417.044	1000	0	0.342466
WBGene00015464	V:7242906-7247050,V:7242906-7247287,V:7242906-7247157,V:7242906-7247297	204	113	113		0.029412	490.134	10000	3595	490.134	1000	0	0.278164
WBGene00015465	V:7252324-7255157	204	54	54		0.009804	318.342	10000	1469	318.342	1000	0	0.680735
WBGene00015466	V:7237392-7239662,V:7237442-7239662,V:7237392-7238151,V:7237442-7238151	204	90	90		0.029412	578.007	10000	4754	578.007	1000	0	0.210349
WBGene00007325	X:11160980-11163686	204	21	21		0.004902	213.275	10000	1187	213.275	1000	0	0.84246
WBGene00199199	X:11137624-11137760	204	2	2		0.004902	1122.36	10000	10000	1122.36	503	40	0.0523
WBGene00199716	X:11135782-11135925	204	2	2		0.027009	1202.7	10000	10000	1202.7	389	0	0.0389
WBGene00201115	X:11134950-11135078	204	1	1		0.026961	82.4268	10000	1175	82.4268	1000	0	0.851064
WBGene00202329	X:11134953-11135081	204	1	1		0.026914	82.4268	10000	1175	82.4268	1000	0	0.851064
WBGene00007326	X:11153064-11157643	204	30	30		0.014706	352.789	10000	1251	352.789	1000	0	0.799361
WBGene00007327	X:11142970-11152820	204	76	76		0.009804	367.26	10000	1597	367.26	1000	0	0.626174
WBGene00196504	X:11133895-11134039	204	1	1		0.027334	82.4268	10000	1158	82.4268	1000	0	0.863558
WBGene00197008	X:11162907-11163010	204	1	1		0.027193	635.417	10000	6792	635.417	976	24	0.145465
WBGene00197829	X:11141673-11141818	204	1	1		0.027084	444.423	10000	3049	444.423	1000	0	0.327976
WBGene00000310	X:11163357-11163439	204	2	1		0.004902	174.965	10000	1507	174.965	992	8	0.660916
WBGene00000311	X:11162918-11163000	204	1	1		0.02678	635.417	10000	6741	635.417	956	44	0.145082
WBGene00015477	III:6080562-6084737,III:6082170-6084737,III:6082790-6084737,III:6082164-6084737	204	23	23		0.014706	574.778	10000	3296	574.778	1000	0	0.303398
WBGene00015478	III:6067856-6072076,III:6067856-6069902,III:6067890-6068827,III:6067856-6072068	204	24	24		0.026573	505.169	10000	2771	505.169	1000	0	0.360881
WBGene00015479	III:6084672-6087455	204	14	14		0.009804	212.986	10000	1372	212.986	1000	0	0.728863
WBGene00015480	III:6088684-6102862,III:6088684-6102741,III:6088684-6091058	204	101	101		0.009804	485.717	10000	2692	485.717	1000	0	0.371471
WBGene00015481	III:6436607-6439958	204	19	19		0.009804	515.318	10000	3108	515.318	1000	0	0.32175
WBGene00015487	III:6431036-6431792	204	3	3		0.009804	309.086	10000	1380	309.086	1000	0	0.724638
WBGene00003214	III:6440144-6441867,III:6440144-6443000,III:6440144-6442837,III:6440144-6442822,III:6440144-6443000,III:6440144-6442837	204	20	19		0.025903	487.865	10000	2773	487.865	1000	0	0.36062
WBGene00002855	III:6444691-6446907,III:6444691-6446943	204	9	9		0.014706	321.616	10000	1801	321.616	1000	0	0.555247
WBGene00015488	III:6443074-6443971	204	5	5		0.025657	861.72	10000	9570	861.72	1000	0	0.104493
WBGene00006516	III:6433238-6436500	204	10	9		0.004902	352.671	10000	1803	352.671	1000	0	0.554631
WBGene00006515	III:6432180-6433153	204	10	10		0.014706	757.146	10000	5733	757.146	1000	0	0.174429
WBGene00002881	III:6407128-6410018	204	16	16		0.025863	525.977	10000	3155	525.977	1000	0	0.316957
WBGene00015483	III:6410035-6411559	204	5	5		0.025743	480.674	10000	2061	480.674	1000	0	0.485201
WBGene00003523	III:6412247-6414993,III:6411579-6414993,III:6411579-6414993	204	17	17		0.014706	462.334	10000	2789	462.334	1000	0	0.358551
WBGene00015484	III:6415778-6419457,III:6415778-6421712,III:6415771-6419457,III:6415771-6421712	204	25	25		0.009804	574.676	10000	3656	574.676	1000	0	0.273523
WBGene00015485	III:6422458-6427305	204	17	17		0.009804	321.432	10000	1739	321.432	1000	0	0.575043
WBGene00015486	III:6427530-6430934	204	23	23		0.004902	473.225	10000	2657	473.225	1000	0	0.376364
WBGene00007339	II:11411881-11415729,II:11411881-11415772	204	30	30		0.004902	366.274	10000	1717	366.274	1000	0	0.582411
WBGene00199308	II:11402676-11402825	204	4	4		0.004902	541.587	10000	2931	541.587	992	8	0.339816
WBGene00202088	II:11396416-11396566	204	1	1		0.025291	135.223	10000	1336	135.223	1000	0	0.748503
WBGene00007340	II:11418313-11423381	204	35	35		0.004902	186.195	10000	1109	186.195	1000	0	0.901713
WBGene00014666	II:11425268-11430344,II:11424829-11430344,II:11425268-11430599,II:11424829-11430599	204	29	29		0.025469	131.152	10000	1065	131.152	1000	0	0.938967
WBGene00007341	II:11431867-11432766	204	8	8		0.025438	86.537	10000	1092	86.537	1000	0	0.915751
WBGene00007342	II:11434220-11434958	204	7	7		0.02451	357.453	10000	1556	357.453	1000	0	0.642674
WBGene00044029	II:11410113-11411975	204	41	41		0.029517	215.425	10000	1161	215.425	1000	0	0.861326
WBGene00195552	II:11398962-11399085	204	1	0		0.029517	215.425	10000	0	0	0	0	1
WBGene00197698	II:11396421-11396571	204	1	1		0.029283	135.223	10000	1315	135.223	1000	0	0.760456
WBGene00015470	III:5597955-5600058,III:5597955-5600058	204	9	9		0.004902	629.23	10000	4511	629.23	1000	0	0.22168
WBGene00022910	III:5626943-5628206	204	7	7		0.029079	223.23	10000	1346	223.23	1000	0	0.742942
WBGene00197335	III:5603595-5603756	204	2	2		0.029361	667.386	10000	3747	667.386	1000	0	0.26688
WBGene00197666	III:5602040-5602188	204	1	1		0.029234	622.447	10000	5743	622.447	970	30	0.171513
WBGene00198368	III:5602333-5602474	204	1	1		0.030196	516.376	10000	3479	516.376	1000	0	0.287439
WBGene00200205	III:5602198-5602344	204	2	2		0.004902	174.965	10000	1175	174.965	999	1	0.850638
WBGene00000900	III:5625141-5632318,III:5626485-5632318,III:5625013-5632319,III:5625141-5630098	204	30	30		0.009804	289.032	10000	1549	289.032	1000	0	0.645578
WBGene00015467	III:5614971-5617272	204	17	16		0.029786	554.272	10000	3571	554.272	1000	0	0.280034
WBGene00000239	III:5612273-5614679,III:5612273-5614679	204	9	8		0.014706	669.799	10000	4296	669.799	1000	0	0.232775
WBGene00001514	III:5604459-5607553	204	12	12		0.004902	504.133	10000	2674	504.133	1000	0	0.373972
WBGene00015468	III:5600381-5603656,III:5600381-5603656	204	21	21		0.014706	505.289	10000	2675	505.289	1000	0	0.373832
WBGene00015469	III:5607507-5610346	204	16	16		0.004902	603.402	10000	4022	603.402	1000	0	0.248633
WBGene00004927	X:1128985-1132709,X:1128985-1132925	204	31	31		0.029145	499.418	10000	2881	499.418	1000	0	0.347102
WBGene00219800	X:1107078-1107207	204	3	3		0.014706	395.183	10000	1461	395.183	1000	0	0.684463
WBGene00015471	X:1125669-1128288,X:1125742-1128288,X:1125169-1128288	204	28	28		0.039216	413.659	10000	1842	413.659	1000	0	0.542888
WBGene00015472	X:1111902-1116794	204	27	26		0.009804	724.88	10000	4761	724.88	1000	0	0.21004
WBGene00015473	X:1107968-1110110	204	19	19		0.044118	397.075	10000	1678	397.075	1000	0	0.595948
WBGene00002062	X:1104211-1106247	204	10	10		0.004902	205.054	10000	1143	205.054	1000	0	0.874891
WBGene00015474	X:1117196-1119407	204	8	7		0.029271	162.327	10000	1076	162.327	1000	0	0.929368
WBGene00015476	X:1122487-1124224,X:1122420-1124234	204	15	14		0.029131	253.169	10000	1300	253.169	1000	0	0.769231
WBGene00015492	X:4588767-4590447	204	17	17		0.009804	518.265	10000	2416	518.265	1000	0	0.413907
WBGene00195517	X:4558740-4558884	204	3	3		0.029784	588.626	10000	2691	588.626	1000	0	0.371609
WBGene00196162	X:4555498-4555642	204	1	1		0.029667	130.132	10000	1354	130.132	991	9	0.735229
WBGene00197349	X:4555942-4556374	204	1	0		0.029667	130.132	10000	0	0	0	0	1
WBGene00197377	X:4584742-4584867	204	3	3		0.004902	541.587	10000	2466	541.587	990	10	0.403487
WBGene00198384	X:4555932-4556289	204	1	0		0.004902	541.587	10000	0	0	0	0	1
WBGene00200447	X:4571840-4572061	204	2	2		0.004902	558.462	10000	2582	558.462	989	11	0.385167
WBGene00200780	X:4573945-4574283	204	2	1		0.004902	110.426	10000	1323	110.426	994	6	0.75359
WBGene00201960	X:4556742-4556881	204	1	0		0.004902	110.426	10000	0	0	0	0	1
WBGene00202481	X:4584728-4584846	204	2	2		0.04902	326.605	10000	1790	326.605	1000	0	0.558659
WBGene00015493	X:4586916-4587993	204	13	12		0.009804	456.43	10000	2110	456.43	1000	0	0.473934
WBGene00015494	X:4579506-4581641,X:4578248-4581641	204	31	31		0.004902	436.58	10000	1658	436.58	1000	0	0.603136
WBGene00000133	X:4571447-4573914	204	22	22		0.019608	235.384	10000	1211	235.384	1000	0	0.825764
WBGene00000136	X:4565301-4569393	204	26	26		0.019608	559.72	10000	2313	559.72	1000	0	0.432339
WBGene00015495	X:4562194-4562837	204	2	1		0.004902	110.426	10000	1299	110.426	992	8	0.766744
WBGene00015496	X:4581597-4585665	204	25	25		0.044118	431.056	10000	1449	431.056	1000	0	0.690131
WBGene00001455	X:4591280-4592504,X:4592150-4592504	204	9	8		0.029673	444.224	10000	1701	444.224	1000	0	0.587889
WBGene00195372	X:4576405-4576536	204	1	1		0.029585	180.496	10000	1459	180.496	1000	0	0.685401
WBGene00005643	V:762816-764657,V:762733-764657,V:762816-764593	204	100	100		0.009804	450.541	10000	3369	450.541	1000	0	0.296824
WBGene00005613	V:734419-736271	204	74	74		0.009804	817.799	10000	3125	817.799	1000	0	0.32
WBGene00005612	V:736802-738870	204	56	56		0.019608	629.656	10000	2418	629.656	1000	0	0.413565
WBGene00015491	V:761625-761978	204	10	9		0.004902	238.704	10000	1505	238.704	1000	0	0.664452
WBGene00006288	V:751325-752779	204	92	92		0.04902	469.747	10000	2199	469.747	1000	0	0.454752
WBGene00005228	V:728311-734279,V:728308-734279,V:728311-734279	204	294	293		0.014706	512.551	10000	2680	512.551	1000	0	0.373134
WBGene00206359	V:760189-761414	204	16	16		0.009804	609.559	10000	2028	609.559	1000	0	0.493097
WBGene00219801	V:728230-728328	204	2	2		0.044118	512.911	10000	2251	512.911	1000	0	0.444247
WBGene00006087	V:756468-757892	204	71	71		0.009804	461.504	10000	3303	461.504	1000	0	0.302755
WBGene00005642	V:753333-755048	204	92	91		0.009804	390.931	10000	2529	390.931	1000	0	0.395413
WBGene00005516	V:748343-750467	204	101	101		0.009804	450.866	10000	1253	450.866	1000	0	0.798085
WBGene00006182	V:743647-745475	204	96	96		0.004902	471.031	10000	1345	471.031	1000	0	0.743494
WBGene00015489	V:742119-743273	204	80	79		0.044118	404.721	10000	2056	404.721	1000	0	0.486381
WBGene00001564	V:724206-728103,V:724359-728103	204	133	133		0.009804	521.834	10000	1656	521.834	1000	0	0.603865
WBGene00007343	X:12941440-12943547	204	13	13		0.004902	735.024	10000	5903	735.024	1000	0	0.169405
WBGene00007344	X:12938696-12940711	204	9	9		0.004902	656.802	10000	4381	656.802	1000	0	0.228258
WBGene00007345	X:12945615-12946562	204	3	3		0.004902	138.216	10000	1059	138.216	1000	0	0.944287
WBGene00007346	X:12965484-12968731	204	22	21		0.004902	209.449	10000	1311	209.449	1000	0	0.762777
WBGene00007347	X:14734445-14740088	204	74	74		0.004902	634.746	10000	3054	634.746	1000	0	0.327439
WBGene00197973	X:14752186-14752265	204	1	0		0.004902	634.746	10000	0	0	0	0	1
WBGene00007348	X:14747319-14750390	204	21	20		0.009804	540.704	10000	2812	540.704	1000	0	0.355619
WBGene00007349	X:14750856-14752011	204	8	8		0.004902	461.169	10000	1607	461.169	1000	0	0.622278
WBGene00007350	X:14754025-14756459	204	11	11		0.030893	1004.12	10000	10000	1004.12	811	0	0.0811
WBGene00007351	X:14756074-14760963,X:14756074-14760069,X:14756074-14758530	204	27	27		0.039216	1249.49	10000	10000	1249.49	365	0	0.0365
WBGene00050939	X:14743669-14743780	204	1	1		0.031562	38.7128	10000	1064	38.7128	1000	0	0.93985
WBGene00195629	X:14744541-14744679	204	1	0		0.031562	38.7128	10000	0	0	0	0	1
WBGene00197186	X:14761104-14761253	204	1	1		0.03139	945.721	10000	10000	945.721	523	0	0.0523
WBGene00015497	IV:627536-633965	204	55	55		0.004902	403.486	10000	1270	403.486	1000	0	0.787402
WBGene00200054	IV:624063-624270	204	1	1		0.031547	541.587	10000	4922	541.587	977	23	0.200833
WBGene00022911	IV:620481-620554	204	1	0		0.031547	541.587	10000	0	0	0	0	1
WBGene00000518	III:5651542-5654558,III:5635478-5654558	204	122	122		0.004902	786.779	10000	8027	786.779	1000	0	0.12458
WBGene00200418	III:5653994-5654130	204	2	2		0.031239	750.227	10000	5676	750.227	1000	0	0.17618
WBGene00007352	II:10560017-10563407	204	9	9		0.004902	567.542	10000	2978	567.542	1000	0	0.335796
WBGene00198115	II:10566615-10566723	204	1	1		0.031037	5.28492	10000	1002	5.28492	990	10	0.993014
WBGene00219803	II:10574650-10574840	204	4	4		0.004902	294.531	10000	1602	294.531	1000	0	0.62422
WBGene00007353	II:10570601-10572050,II:10570601-10571415	204	9	8		0.009804	231.537	10000	1381	231.537	1000	0	0.724113
WBGene00007354	II:10572262-10574070	204	10	9		0.004902	497.269	10000	3081	497.269	1000	0	0.32457
WBGene00007355	II:10579365-10579963	204	1	1		0.030605	650.199	10000	7047	650.199	967	33	0.139563
WBGene00007356	II:10564174-10564678	204	2	2		0.004902	411.858	10000	1916	411.858	995	5	0.520616
WBGene00044235	II:10564905-10565401	204	6	6		0.014706	823.053	10000	5788	823.053	1000	0	0.172771
WBGene00200156	IV:17406916-17407044	204	1	1		0.030903	247.568	10000	1641	247.568	1000	0	0.609385
WBGene00007357	IV:17427727-17429603,IV:17428427-17429603,IV:17427716-17429603,IV:17427716-17429603	204	12	11		0.030788	649.54	10000	4763	649.54	1000	0	0.209952
WBGene00001550	IV:17432976-17440091,IV:17432976-17440091	204	50	50		0.004902	247.337	10000	1072	247.337	1000	0	0.932836
WBGene00007358	IV:17429755-17431968	204	15	15		0.009804	460.224	10000	1421	460.224	1000	0	0.70373
WBGene00007359	IV:17437337-17438155	204	4	4		0.009804	377.73	10000	1281	377.73	1000	0	0.78064
WBGene00015499	I:6012057-6021983	204	53	53		0.004902	676.338	10000	5415	676.338	1000	0	0.184672
WBGene00004803	I:5990738-5992668	204	15	14		0.031031	587.022	10000	3870	587.022	1000	0	0.258398
WBGene00044414	I:6004652-6007595	204	17	17		0.004902	652.008	10000	3565	652.008	1000	0	0.280505
WBGene00015500	I:6006332-6007324	204	2	2		0.009804	131.012	10000	1176	131.012	1000	0	0.85034
WBGene00015501	I:5986491-5990581,I:5986491-5990581	204	27	27		0.014706	521.255	10000	2809	521.255	1000	0	0.355999
WBGene00015502	I:5980790-5981588	204	3	3		0.031017	108.909	10000	1041	108.909	1000	0	0.960615
WBGene00015504	I:5978689-5985869	204	24	24		0.014706	455.945	10000	2704	455.945	1000	0	0.369822
WBGene00006823	I:5992669-6001099,I:5992669-5999240	204	60	60		0.990197	645.724	10000	4917	645.724	1000	0	0.203376
WBGene00015505	I:6008077-6009606,I:6008077-6009429,I:6008077-6009490	204	9	9		0.030773	421.651	10000	1736	421.651	1000	0	0.576037
WBGene00004380	I:6009780-6011523	204	8	8		0.004902	556.27	10000	3031	556.27	1000	0	0.329924
WBGene00198222	IV:7851255-7851362	204	1	1		0.030694	271.887	10000	1701	271.887	1000	0	0.587889
WBGene00199496	IV:7851255-7851362	204	1	1		0.03069	271.887	10000	1745	271.887	1000	0	0.573066
WBGene00199573	IV:7849610-7849778	204	1	1		0.030599	411.858	10000	3002	411.858	978	22	0.329447
WBGene00200283	IV:7849636-7849778	204	1	1		0.030509	411.858	10000	3015	411.858	982	18	0.32869
WBGene00015507	IV:7846641-7854562,IV:7846641-7854562,IV:7850277-7854562,IV:7850277-7854562,IV:7852362-7854562,IV:7852439-7854562	204	40	40		0.004902	1087.36	10000	10000	1087.36	393	0	0.0393
WBGene00015508	IV:7830561-7832440	204	8	8		0.009804	463.381	10000	1958	463.381	1000	0	0.510725
WBGene00015509	IV:7826327-7829291,IV:7826327-7829301,IV:7826327-7829291,IV:7826327-7829301	204	12	12		0.030311	320.542	10000	1503	320.542	1000	0	0.665336
WBGene00015510	IV:7832342-7834675	204	10	10		0.034314	605.078	10000	3154	605.078	1000	0	0.317058
WBGene00015511	IV:7837372-7838520	204	8	8		0.014706	737.933	10000	4298	737.933	1000	0	0.232666
WBGene00197057	IV:7841503-7841651	204	1	1		0.030101	222.354	10000	1709	222.354	1000	0	0.585138
WBGene00199057	II:7794452-7794602	204	3	3		0.004902	541.587	10000	2310	541.587	990	10	0.430736
WBGene00201117	II:7794477-7794627	204	1	0		0.004902	541.587	10000	0	0	0	0	1
WBGene00201674	II:7772463-7772603	204	1	1		0.029828	83.489	10000	1211	83.489	999	1	0.825351
WBGene00015512	II:7773879-7777823,II:7773879-7777827	204	17	17		0.004902	684.507	10000	3976	684.507	1000	0	0.251509
WBGene00015513	II:7779341-7781254	204	7	7		0.014706	320.273	10000	1317	320.273	1000	0	0.759301
WBGene00015514	II:7790559-7791378	204	8	8		0.030268	453.537	10000	2076	453.537	1000	0	0.481696
WBGene00004823	II:7783816-7784647	204	4	4		0.030183	579.566	10000	2559	579.566	1000	0	0.390778
WBGene00015515	II:7781578-7783348	204	4	4		0.004902	486.776	10000	2684	486.776	1000	0	0.372578
WBGene00015516	II:7772566-7773912	204	6	6		0.014706	1362.63	10000	10000	1362.63	220	0	0.022
WBGene00005262	II:7763936-7765516	204	10	10		0.030029	480.621	10000	2529	480.621	1000	0	0.395413
WBGene00015517	II:7765544-7772017,II:7766795-7767784,II:7766788-7769429	204	42	42		0.004902	713.356	10000	5586	713.356	1000	0	0.179019
WBGene00001615	II:7785073-7794319,II:7785425-7794319	204	40	39		0.030138	484.382	10000	2682	484.382	1000	0	0.372856
WBGene00007360	V:13902794-13903886	204	52	52		0.034314	490.193	10000	3343	490.193	1000	0	0.299133
WBGene00006277	V:13918640-13920032	204	46	46		0.034314	443.124	10000	3146	443.124	1000	0	0.317864
WBGene00005933	V:13921029-13922404	204	37	37		0.034314	415.974	10000	2295	415.974	1000	0	0.43573
WBGene00044114	V:13924150-13925807	204	90	90		0.004902	401.569	10000	2616	401.569	1000	0	0.382263
WBGene00044115	V:13926697-13929320	204	99	99		0.034314	448.878	10000	2970	448.878	1000	0	0.3367
WBGene00044116	V:13929802-13931252	204	69	69		0.019608	426.1	10000	2924	426.1	1000	0	0.341997
WBGene00189947	V:13931524-13932198	204	31	30		0.009804	438.94	10000	3227	438.94	1000	0	0.309885
WBGene00007361	V:13899512-13902653	204	127	127		0.004902	421.625	10000	2694	421.625	1000	0	0.371195
WBGene00007362	V:13896656-13898488	204	72	72		0.034314	474.319	10000	3463	474.319	1000	0	0.288767
WBGene00007363	V:13906489-13908037	204	59	59		0.034314	484.473	10000	3010	484.473	1000	0	0.332226
WBGene00007364	V:13904610-13905996	204	57	57		0.029334	433.504	10000	2979	433.504	1000	0	0.335683
WBGene00007365	V:13908127-13908967,V:13908127-13909513	204	49	49		0.004902	405.231	10000	2789	405.231	1000	0	0.358551
WBGene00007366	V:13909747-13911524	204	102	102		0.039216	423.174	10000	2876	423.174	1000	0	0.347705
WBGene00001552	V:13912079-13915436	204	106	106		0.004902	408.578	10000	2713	408.578	1000	0	0.368596
WBGene00006278	V:13916495-13918051	204	57	57		0.004902	432.683	10000	2860	432.683	1000	0	0.34965
WBGene00007367	V:15479543-15481677	204	110	110		0.009804	470.422	10000	3502	470.422	1000	0	0.285551
WBGene00005428	V:15493979-15495761	204	89	89		0.019608	648.381	10000	5880	648.381	1000	0	0.170068
WBGene00007373	V:15486387-15487118	204	53	52		0.004902	439.842	10000	3345	439.842	1000	0	0.298954
WBGene00196413	V:15499166-15499266	204	5	5		0.009804	680.634	10000	5272	680.634	1000	0	0.189681
WBGene00197393	V:15499496-15499605	204	8	8		0.009804	545.507	10000	4188	545.507	1000	0	0.238777
WBGene00200811	V:15505196-15505284	204	1	1		0.029729	375.524	10000	2436	375.524	1000	0	0.410509
WBGene00007368	V:15476230-15478566,V:15476230-15478564,V:15476438-15478566,V:15476438-15478564,V:15476063-15478566,V:15476063-15478564,V:15476119-15478566,V:15476119-15478564	204	109	109		0.039216	475.556	10000	3544	475.556	1000	0	0.282167
WBGene00007369	V:15484053-15484637	204	30	30		0.029577	419.033	10000	3012	419.033	1000	0	0.332005
WBGene00007370	V:15491067-15492770	204	95	95		0.019608	637.346	10000	5412	637.346	1000	0	0.184775
WBGene00005429	V:15496268-15497567	204	75	75		0.009804	531.335	10000	4108	531.335	1000	0	0.243427
WBGene00007372	V:15498742-15511421	204	653	653		0.039216	586.971	10000	4839	586.971	1000	0	0.206654
WBGene00004452	V:15512178-15512737,V:15512178-15512735,V:15512178-15512736,V:15512178-15512773,V:15512178-15512734,V:15512165-15512736	204	21	21		0.009804	576.268	10000	4606	576.268	1000	0	0.217108
WBGene00005768	V:15488063-15489401	204	75	75		0.029914	603.933	10000	4996	603.933	1000	0	0.20016
WBGene00010777	V:15480693-15480777	204	3	3		0.009804	653.593	10000	3213	653.593	1000	0	0.311236
WBGene00044169	II:9375858-9377209	204	13	13		0.02451	1197.32	10000	10000	1197.32	407	0	0.0407
WBGene00175031	II:9375106-9375848	204	8	8		0.04902	536.105	10000	1843	536.105	1000	0	0.542594
WBGene00189982	II:9381179-9381198	204	1	1		0.029617	133.339	10000	1371	133.339	997	3	0.728301
WBGene00206526	II:9376070-9376310	204	3	3		0.030009	430.879	10000	1804	430.879	1000	0	0.554324
WBGene00003196	II:9358530-9369087,II:9358530-9369082,II:9358530-9369082,II:9358530-9369082	204	71	71		0.02451	707.84	10000	4547	707.84	1000	0	0.219925
WBGene00007374	II:9369177-9372371	204	24	24		0.029918	645.799	10000	4305	645.799	1000	0	0.232288
WBGene00007375	II:9373290-9374854	204	24	24		0.030782	779.877	10000	5370	779.877	1000	0	0.18622
WBGene00005271	II:9383377-9384995,II:9381227-9384995	204	28	28		0.009804	596.371	10000	3243	596.371	1000	0	0.308356
WBGene00007377	II:9385538-9386537	204	11	11		0.009804	755.118	10000	3623	755.118	1000	0	0.276014
WBGene00007378	II:9386583-9390900,II:9386583-9388339	204	42	42		0.02451	536.047	10000	2608	536.047	1000	0	0.383436
WBGene00014668	II:9376454-9378282	204	17	17		0.030481	957.551	10000	8911	957.551	1000	0	0.112221
WBGene00007379	V:16010709-16012112	204	41	41		0.004902	432.37	10000	3195	432.37	1000	0	0.312989
WBGene00006264	V:16008331-16009664	204	31	31		0.004902	399.127	10000	1928	399.127	1000	0	0.518672
WBGene00006262	V:16006303-16007605	204	31	31		0.004902	429.275	10000	3270	429.275	1000	0	0.30581
WBGene00003653	V:16002594-16004728	204	39	39		0.009804	422.011	10000	2863	422.011	1000	0	0.349284
WBGene00003640	V:15997778-16000653,V:15998756-15999678,V:15998964-16000653	204	101	101		0.009804	218.519	10000	1305	218.519	1000	0	0.766284
WBGene00007380	V:15988753-15991607	204	127	127		0.004902	586.195	10000	2990	586.195	1000	0	0.334448
WBGene00007381	V:15992205-15995607	204	69	69		0.004902	644.849	10000	3873	644.849	1000	0	0.258198
WBGene00007382	V:15997135-15997768	204	9	9		0.031174	479.508	10000	1901	479.508	1000	0	0.526039
WBGene00007383	V:15996213-15996745	204	7	7		0.031127	519.953	10000	2617	519.953	1000	0	0.382117
WBGene00015518	III:8605831-8606504	204	5	5		0.009804	265.201	10000	1326	265.201	1000	0	0.754148
WBGene00015525	III:8609876-8614569	204	22	22		0.019608	515.144	10000	2143	515.144	1000	0	0.466636
WBGene00015526	III:8614761-8616324	204	13	13		0.019608	762.973	10000	5795	762.973	1000	0	0.172563
WBGene00197917	III:8584302-8584425	204	1	1		0.030861	622.447	10000	5536	622.447	975	25	0.178378
WBGene00015519	III:8581101-8583910	204	8	8		0.004902	85.2189	10000	1164	85.2189	1000	0	0.859107
WBGene00001612	III:8584185-8588615	204	17	16		0.004902	252.418	10000	1638	252.418	1000	0	0.610501
WBGene00015520	III:8589296-8589542	204	7	7		0.004902	136.64	10000	1114	136.64	1000	0	0.897666
WBGene00015521	III:8590832-8590982	204	1	1		0.030587	556.27	10000	4204	556.27	1000	0	0.237869
WBGene00015522	III:8591238-8593092	204	10	10		0.004902	615.032	10000	2220	615.032	1000	0	0.45045
WBGene00015523	III:8595367-8597870	204	19	19		0.039216	212.751	10000	1101	212.751	1000	0	0.908265
WBGene00015524	III:8606507-8609783	204	26	26		0.004902	676.209	10000	4465	676.209	1000	0	0.223964
WBGene00015527	X:8872933-8874848	204	14	13		0.009804	166.928	10000	1157	166.928	1000	0	0.864304
WBGene00197244	X:8889084-8889189	204	2	2		0.004902	337.327	10000	1657	337.327	996	4	0.602293
WBGene00197960	X:8886389-8886452	204	3	3		0.030154	465.814	10000	2730	465.814	1000	0	0.3663
WBGene00198057	X:8876081-8876164	204	1	1		0.030085	411.858	10000	3036	411.858	983	17	0.326581
WBGene00015528	X:8879648-8880406	204	11	11		0.004902	629.461	10000	2819	629.461	1000	0	0.354736
WBGene00006716	X:8869624-8871835	204	16	16		0.034314	830.904	10000	3966	830.904	1000	0	0.252143
WBGene00015529	X:8857120-8857954,X:8857050-8857954	204	5	5		0.029987	398.2	10000	1669	398.2	1000	0	0.599161
WBGene00006717	X:8867610-8869256	204	28	28		0.004902	602.136	10000	2401	602.136	1000	0	0.416493
WBGene00002092	X:8866237-8866640	204	1	0		0.004902	602.136	10000	0	0	0	0	1
WBGene00044579	X:8861257-8861650	204	3	3		0.031791	736.432	10000	4287	736.432	1000	0	0.233263
WBGene00015530	IV:7283256-7283871	204	7	7		0.031733	543.339	10000	3428	543.339	1000	0	0.291715
WBGene00197939	IV:7275873-7276076	204	1	1		0.031661	5.28492	10000	1006	5.28492	996	4	0.992048
WBGene00199037	IV:7276736-7276872	204	1	1		0.03159	541.587	10000	4729	541.587	968	32	0.208078
WBGene00199812	IV:7276382-7276595	204	1	1		0.03152	541.587	10000	4445	541.587	982	18	0.222947
WBGene00201402	IV:7280961-7281103	204	1	1		0.031449	5.28492	10000	1003	5.28492	995	5	0.994516
WBGene00202314	IV:7274098-7274323	204	2	1		0.004902	541.587	10000	4777	541.587	976	24	0.206824
WBGene00015531	IV:7282291-7283086,IV:7276882-7283086	204	29	29		0.014706	621.635	10000	3427	621.635	1000	0	0.2918
WBGene00015532	IV:7260884-7262028	204	8	7		0.004902	281.504	10000	1391	281.504	1000	0	0.718907
WBGene00015534	IV:7254989-7255909	204	8	8		0.014706	429.51	10000	1254	429.51	1000	0	0.797448
WBGene00015535	IV:7257216-7258248	204	4	4		0.004902	98.1949	10000	1064	98.1949	1000	0	0.93985
WBGene00015536	IV:7262236-7263236	204	2	2		0.004902	449.662	10000	2101	449.662	996	4	0.475012
WBGene00015537	IV:7284218-7285873	204	9	9		0.004902	858.799	10000	8453	858.799	1000	0	0.118301
WBGene00015538	IV:5848656-5850849	204	8	8		0.009804	119.359	10000	1112	119.359	1000	0	0.899281
WBGene00015539	IV:5839477-5844003,IV:5839398-5844003,IV:5842404-5844003	204	80	80		0.004902	665.632	10000	4948	665.632	1000	0	0.202102
WBGene00015540	IV:5843981-5846369	204	10	10		0.009804	344.745	10000	1365	344.745	1000	0	0.732601
WBGene00015541	IV:5850838-5859976,IV:5850838-5853208	204	61	61		0.014706	378.573	10000	1807	378.573	1000	0	0.553403
WBGene00004973	IV:5864528-5865902	204	14	14		0.030873	390.981	10000	1965	390.981	1000	0	0.508906
WBGene00005728	IV:5867688-5870172	204	14	14		0.030819	203.418	10000	1171	203.418	1000	0	0.853971
WBGene00189995	IV:5865857-5867372	204	17	17		0.014706	223.918	10000	1156	223.918	1000	0	0.865052
WBGene00196795	IV:5862948-5863087	204	2	2		0.03075	371.635	10000	1604	371.635	1000	0	0.623441
WBGene00199949	IV:5836277-5836499	204	4	4		0.030709	241.459	10000	1204	241.459	1000	0	0.830565
WBGene00200982	IV:5834275-5834425	204	2	2		0.009804	295.693	10000	1977	295.693	1000	0	0.505817
WBGene00201030	IV:5858331-5858616	204	4	4		0.029412	588.104	10000	2460	588.104	1000	0	0.406504
WBGene00201872	IV:5839697-5839754	204	2	2		0.009804	295.693	10000	2068	295.693	1000	0	0.483559
WBGene00004182	III:6990244-7002311,III:6996481-6997358,III:6990244-7002286,III:6990170-7002311	204	49	49		0.031409	565.762	10000	2975	565.762	1000	0	0.336134
WBGene00015543	III:6998125-6999787	204	1	1		0.031667	413.086	10000	2635	413.086	1000	0	0.379507
WBGene00015544	III:7002300-7005363	204	15	15		0.009804	242.938	10000	1338	242.938	1000	0	0.747384
WBGene00197812	III:6994708-6994920	204	1	1		0.0324	601.757	10000	4769	601.757	1000	0	0.209688
WBGene00197189	X:16643438-16643588	204	1	1		0.032332	916.055	10000	10000	916.055	575	46	0.0598
WBGene00198383	X:16627126-16627264	204	1	0		0.032332	916.055	10000	0	0	0	0	1
WBGene00202059	X:16621630-16621771	204	1	1		0.032184	120.227	10000	1330	120.227	992	8	0.748872
WBGene00015545	X:16633362-16637633,X:16633362-16637633	204	24	24		0.004902	630.872	10000	2949	630.872	1000	0	0.339098
WBGene00015546	X:16621813-16622739	204	7	7		0.032423	882.642	10000	5788	882.642	1000	0	0.172771
WBGene00015547	X:16613450-16617605	204	15	15		0.009804	514.573	10000	2287	514.573	1000	0	0.437254
WBGene00015548	X:16638277-16643061,X:16638277-16643560	204	30	30		0.004902	741.534	10000	5059	741.534	1000	0	0.197668
WBGene00077591	X:16652104-16654483	204	8	8		0.004902	655.587	10000	2987	655.587	1000	0	0.334784
WBGene00195401	X:16647193-16647336	204	1	1		0.032859	687.561	10000	6601	687.561	1000	0	0.151492
WBGene00196579	X:16646333-16646531	204	1	1		0.033029	6.39887	10000	1004	6.39887	1000	0	0.996016
WBGene00197103	X:16626869-16627004	204	1	1		0.03321	21.7187	10000	1028	21.7187	1000	0	0.972763
WBGene00022916	X:16617891-16617963	204	2	2		0.033142	402.301	10000	2144	402.301	1000	0	0.466418
WBGene00000585	IV:7036959-7039580	204	13	13		0.02451	723.599	10000	4058	723.599	1000	0	0.246427
WBGene00006572	IV:7043934-7044604,IV:7044056-7044602	204	5	4		0.03303	599.191	10000	4586	599.191	1000	0	0.218055
WBGene00015556	IV:7053612-7053945	204	2	2		0.032974	190.288	10000	1147	190.288	1000	0	0.87184
WBGene00003695	IV:7050155-7053435,IV:7050101-7053435,IV:7050155-7053435,IV:7050101-7053435	204	16	16		0.004902	756.075	10000	6222	756.075	1000	0	0.16072
WBGene00002228	IV:7040210-7043694	204	20	20		0.004902	465.01	10000	2167	465.01	1000	0	0.461467
WBGene00015549	IV:7036122-7036469	204	2	2		0.004902	411.858	10000	1704	411.858	995	5	0.585387
WBGene00015551	IV:7024210-7028146,IV:7026471-7028146	204	19	19		0.014706	545.914	10000	2919	545.914	1000	0	0.342583
WBGene00015552	IV:7017625-7020202	204	11	11		0.034314	359.094	10000	1161	359.094	1000	0	0.861326
WBGene00015553	IV:7012002-7016580,IV:7013194-7016580	204	18	18		0.004902	972.951	10000	10000	972.951	913	0	0.0913
WBGene00015554	IV:7031290-7032559,IV:7031290-7031951	204	6	6		0.032777	490.361	10000	2183	490.361	1000	0	0.458085
WBGene00015555	IV:7032698-7036859,IV:7032698-7036982	204	20	20		0.009804	366.522	10000	1433	366.522	1000	0	0.697837
WBGene00015557	III:7987128-7990549	204	16	16		0.009804	494.883	10000	2194	494.883	1000	0	0.455789
WBGene00000542	III:7981073-7986337,III:7981073-7986337,III:7981073-7986314,III:7981168-7981604,III:7981168-7986337	204	43	43		0.004902	708.791	10000	4523	708.791	1000	0	0.221092
WBGene00015558	III:7977215-7977801,III:7977215-7979760	204	18	18		0.004902	476.043	10000	2323	476.043	1000	0	0.430478
WBGene00015559	III:7990788-7996448	204	39	39		0.014706	587.493	10000	4080	587.493	1000	0	0.245098
WBGene00044446	III:8004396-8005835	204	5	5		0.004902	556.27	10000	2616	556.27	1000	0	0.382263
WBGene00199731	III:7978470-7978545	204	1	1		0.032426	125.32	10000	1275	125.32	1000	0	0.784314
WBGene00022917	III:7978470-7978543	204	1	1		0.032408	125.32	10000	1263	125.32	1000	0	0.791766
WBGene00007384	IV:10778985-10780711	204	7	7		0.032344	1155.26	10000	10000	1155.26	540	0	0.054
WBGene00003876	IV:10790597-10794564	204	20	20		0.02451	1029.34	10000	10000	1029.34	853	0	0.0853
WBGene00014669	IV:10799675-10802246,IV:10799653-10802246	204	7	6		0.034314	769.852	10000	5337	769.852	1000	0	0.187371
WBGene00005085	IV:10785089-10786831	204	9	9		0.004902	983.12	10000	10000	983.12	893	0	0.0893
WBGene00007385	V:11122760-11123867	204	3	3		0.032228	415.255	10000	1715	415.255	1000	0	0.58309
WBGene00201058	V:11137344-11137546	204	4	4		0.032188	452.465	10000	2217	452.465	1000	0	0.45106
WBGene00007386	V:11125221-11127278	204	13	13		0.032126	1557.13	10000	10000	1557.13	60	0	0.006
WBGene00007387	V:11127496-11130085	204	24	24		0.019608	1298.09	10000	10000	1298.09	218	0	0.0218
WBGene00007388	V:11141497-11143063	204	4	4		0.039216	261.096	10000	1131	261.096	1000	0	0.884173
WBGene00007389	V:11138953-11140323,V:11134608-11140323	204	32	32		0.004902	747.516	10000	3303	747.516	1000	0	0.302755
WBGene00007390	V:11124302-11125058,V:11124723-11124858	204	3	3		0.031968	488.589	10000	2013	488.589	1000	0	0.496771
WBGene00007391	V:11143058-11144435,V:11143058-11144758	204	14	13		0.02451	236.821	10000	1297	236.821	1000	0	0.77101
WBGene00198771	V:11133874-11134086	204	3	3		0.004902	1527.52	10000	10000	1527.52	85	2	0.0086
WBGene00007392	V:17895306-17896786,V:17895306-17896804	204	8	7		0.031797	203.908	10000	1550	203.908	1000	0	0.645161
WBGene00235139	V:17893022-17893315	204	3	3		0.017157	281.214	10000	1213	281.214	1000	0	0.824402
WBGene00219445	V:17894784-17894985	204	6	6		0.046569	438.943	10000	1368	438.943	1000	0	0.730994
WBGene00007393	V:17899827-17901913	204	8	8		0.014706	87.9877	10000	1005	87.9877	1000	0	0.995025
WBGene00007394	V:17879843-17888984,V:17879843-17887528	204	86	86		0.009804	947.41	10000	6945	947.41	1000	0	0.143988
WBGene00007395	V:17910318-17917244	204	97	97		0.009804	938.223	10000	8389	938.223	1000	0	0.119204
WBGene00044795	V:17919036-17921753,V:17920681-17921753	204	58	58		0.004902	495.293	10000	3040	495.293	1000	0	0.328947
WBGene00197381	X:4554367-4554582	204	2	1		0.004902	179.537	10000	1570	179.537	986	14	0.632484
WBGene00197482	X:4550088-4550290	204	1	1		0.031863	541.587	10000	4759	541.587	979	21	0.207922
WBGene00198243	X:4554080-4554219	204	1	0		0.031863	541.587	10000	0	0	0	0	1
WBGene00199374	X:4553077-4553209	204	1	1		0.031734	301.349	10000	2029	301.349	989	11	0.490143
WBGene00201370	X:4554288-4554572	204	2	2		0.004902	179.537	10000	1175	179.537	998	2	0.850213
WBGene00201382	X:4549096-4549369	204	2	1		0.004902	5.28492	10000	1002	5.28492	996	4	0.996008
WBGene00202406	X:4554090-4554229	204	1	0		0.004902	5.28492	10000	0	0	0	0	1
WBGene00202464	X:4549243-4549459	204	1	1		0.03148	5.28492	10000	1002	5.28492	999	1	0.997505
WBGene00206364	X:4545706-4547835,X:4545702-4549948	204	23	22		0.031411	175.333	10000	1186	175.333	1000	0	0.84317
WBGene00219805	X:4524045-4524172	204	2	2		0.004902	179.537	10000	1190	179.537	999	1	0.839916
WBGene00001821	X:4554691-4559386,X:4554690-4558855,X:4557134-4558855	204	24	23		0.004902	316.961	10000	1748	316.961	1000	0	0.572082
WBGene00015560	X:4544875-4545418	204	4	4		0.034314	519.071	10000	1684	519.071	1000	0	0.593824
WBGene00003628	X:4532690-4537534,X:4532851-4537534	204	23	23		0.004902	782.459	10000	4464	782.459	1000	0	0.224014
WBGene00003963	X:4524186-4526536,X:4524186-4526532,X:4524186-4526536,X:4524186-4526532,X:4524186-4526536,X:4524186-4526532	204	12	12		0.034314	804.062	10000	3676	804.062	1000	0	0.272035
WBGene00005008	X:4514098-4516894,X:4514098-4516894	204	12	12		0.034314	822.207	10000	5321	822.207	1000	0	0.187935
WBGene00015561	X:4517742-4521049,X:4517742-4521069,X:4517747-4521049,X:4517747-4521069,X:4517747-4518686	204	13	12		0.034314	576.962	10000	3050	576.962	1000	0	0.327869
WBGene00196494	X:4551041-4551228	204	4	3		0.004902	1071.71	10000	10000	1071.71	447	0	0.0447
WBGene00007396	X:10167095-10171668	204	18	17		0.04902	763.68	10000	5497	763.68	1000	0	0.181917
WBGene00007397	X:10172325-10174157	204	9	9		0.004902	1180.07	10000	10000	1180.07	682	0	0.0682
WBGene00007398	X:10174984-10175927	204	3	3		0.004902	457.559	10000	2264	457.559	1000	0	0.441696
WBGene00196157	X:10176609-10176752	204	1	1		0.032034	1189.02	10000	10000	1189.02	157	0	0.0157
WBGene00197967	X:10176605-10176744	204	1	1		0.032049	1189.02	10000	10000	1189.02	152	0	0.0152
WBGene00198851	X:10164640-10164691	204	1	0		0.032049	1189.02	10000	0	0	0	0	1
WBGene00198896	X:10166784-10167063	204	3	2		0.019608	164.118	10000	1134	164.118	1000	0	0.881834
WBGene00007399	III:9723281-9725214	204	20	20		0.014706	568.257	10000	3276	568.257	1000	0	0.30525
WBGene00007406	III:9685169-9686726	204	10	10		0.004902	441.019	10000	2103	441.019	1000	0	0.475511
WBGene00003572	III:9715882-9720291	204	37	37		0.004902	856.731	10000	8763	856.731	1000	0	0.114116
WBGene00043994	III:9725284-9727539	204	14	14		0.04902	407.723	10000	1543	407.723	1000	0	0.648088
WBGene00044227	III:9679697-9681269	204	9	9		0.019608	702.286	10000	3972	702.286	1000	0	0.251762
WBGene00199493	III:9699493-9699643	204	2	2		0.004902	541.587	10000	2603	541.587	990	10	0.382251
WBGene00200150	III:9708844-9709069	204	1	1		0.031655	556.27	10000	4031	556.27	1000	0	0.248077
WBGene00007400	III:9694667-9696517,III:9694667-9695352	204	10	10		0.0316	565.304	10000	2984	565.304	1000	0	0.335121
WBGene00006579	III:9699880-9709924,III:9699880-9710268,III:9704885-9710252,III:9705621-9710268	204	58	58		0.04902	554.824	10000	3348	554.824	1000	0	0.298686
WBGene00003571	III:9710248-9713928	204	21	21		0.029412	723.593	10000	5183	723.593	1000	0	0.192938
WBGene00007401	III:9681523-9682829	204	7	7		0.009804	1414.51	10000	10000	1414.51	320	0	0.032
WBGene00007402	III:9676328-9679040	204	12	12		0.014706	455.161	10000	1423	455.161	1000	0	0.702741
WBGene00007403	III:9691037-9694572,III:9691037-9694572	204	26	26		0.014706	478.371	10000	2000	478.371	1000	0	0.5
WBGene00007404	III:9686932-9690253	204	21	21		0.014706	459.757	10000	1707	459.757	1000	0	0.585823
WBGene00007405	III:9663293-9667529	204	25	25		0.014706	565.739	10000	2878	565.739	1000	0	0.347464
WBGene00007407	X:9516506-9517187	204	10	10		0.031838	502.866	10000	2196	502.866	1000	0	0.455373
WBGene00007408	X:9522489-9523227	204	8	8		0.044118	554.252	10000	1861	554.252	1000	0	0.537346
WBGene00007409	X:9529659-9536634,X:9531628-9535218,X:9529532-9535218	204	66	66		0.02451	498.624	10000	1813	498.624	1000	0	0.551572
WBGene00003828	X:9539904-9542430	204	10	10		0.004902	478.55	10000	1549	478.55	1000	0	0.645578
WBGene00007410	X:9519021-9521486	204	18	18		0.031898	503.427	10000	1662	503.427	1000	0	0.601685
WBGene00195209	X:9536660-9536975	204	2	2		0.004902	541.587	10000	3106	541.587	989	11	0.320187
WBGene00197817	X:9509832-9510036	204	2	2		0.004902	411.858	10000	1619	411.858	993	7	0.615503
WBGene00007411	IV:9185063-9186023,IV:9185063-9185760	204	4	3		0.004902	370.004	10000	1772	370.004	1000	0	0.564334
WBGene00235302	IV:9166050-9166152	204	1	1		0.031819	637.878	10000	5404	637.878	1000	0	0.185048
WBGene00015566	II:7399009-7400547	204	13	13		0.004902	571.914	10000	2710	571.914	1000	0	0.369004
WBGene00015567	II:7394954-7397351,II:7394764-7397351,II:7394954-7397351,II:7394764-7397351	204	9	9		0.019608	1131.86	10000	10000	1131.86	624	0	0.0624
WBGene00015568	II:7387161-7389142	204	12	12		0.031834	217.258	10000	1426	217.258	1000	0	0.701262
WBGene00003526	II:7400543-7402707	204	8	8		0.004902	658.787	10000	4803	658.787	1000	0	0.208203
WBGene00015569	II:7381560-7383490,II:7381437-7383490	204	12	12		0.014706	1084.14	10000	10000	1084.14	610	0	0.061
WBGene00044673	II:7379176-7379612	204	6	6		0.031713	494.673	10000	2653	494.673	1000	0	0.376932
WBGene00015564	X:7344046-7344551	204	2	2		0.02451	1022.12	10000	10000	1022.12	641	0	0.0641
WBGene00015565	X:7341508-7342783	204	6	6		0.032794	387.653	10000	2342	387.653	1000	0	0.426985
WBGene00007420	II:10346396-10347008	204	2	2		0.009804	637.126	10000	4086	637.126	1000	0	0.244738
WBGene00195392	II:10377998-10378135	204	1	0		0.009804	637.126	10000	0	0	0	0	1
WBGene00196173	II:10358138-10358286	204	1	1		0.032621	5.28492	10000	1005	5.28492	998	2	0.99403
WBGene00201527	II:10377998-10378135	204	1	0		0.032621	5.28492	10000	0	0	0	0	1
WBGene00007412	II:10346980-10350007,II:10349471-10350005	204	10	10		0.009804	596.765	10000	2788	596.765	1000	0	0.35868
WBGene00007413	II:10339691-10345112	204	39	39		0.039216	280.584	10000	1271	280.584	1000	0	0.786782
WBGene00007414	II:10353632-10357518,II:10353632-10357518	204	25	25		0.039216	494.94	10000	2807	494.94	1000	0	0.356252
WBGene00007415	II:10360870-10362997	204	10	10		0.02451	332.663	10000	1258	332.663	1000	0	0.794913
WBGene00007416	II:10363583-10365709	204	22	22		0.004902	491.068	10000	2610	491.068	1000	0	0.383142
WBGene00007417	II:10367741-10369597	204	17	17		0.039216	711.608	10000	4799	711.608	1000	0	0.208377
WBGene00007418	II:10352104-10353463	204	12	12		0.004902	728.327	10000	3999	728.327	1000	0	0.250063
WBGene00007419	II:10350759-10351617	204	5	4		0.039216	1295.69	10000	10000	1295.69	117	0	0.0117
WBGene00006593	I:443998-461607	204	152	152		0.004902	708.521	10000	3615	708.521	1000	0	0.276625
WBGene00015570	I:420921-423718	204	22	22		0.004902	540.101	10000	3093	540.101	1000	0	0.323311
WBGene00006620	IV:8206613-8213723	204	44	44		0.02451	742.78	10000	4366	742.78	1000	0	0.229043
WBGene00198764	IV:8171831-8172056	204	1	1		0.033093	675.854	10000	6902	675.854	999	1	0.144813
WBGene00199304	IV:8193173-8193373	204	3	3		0.004902	675.854	10000	4641	675.854	1000	0	0.215471
WBGene00201991	IV:8205116-8205400	204	3	3		0.033042	237.927	10000	1247	237.927	1000	0	0.801925
WBGene00235296	IV:8169973-8170120	204	2	2		0.033035	868.073	10000	7686	868.073	1000	0	0.130107
WBGene00003961	IV:8176484-8188879,IV:8184694-8188879,IV:8178620-8188879	204	61	61		0.04902	810.47	10000	4368	810.47	1000	0	0.228938
WBGene00006957	IV:8188901-8198951,IV:8188901-8193191	204	65	65		0.009804	418.463	10000	1894	418.463	1000	0	0.527983
WBGene00004101	IV:8201378-8205065,IV:8201378-8206048	204	35	35		0.009804	468.999	10000	1849	468.999	1000	0	0.540833
WBGene00015572	IV:8209156-8210395	204	10	10		0.004902	572.618	10000	2232	572.618	1000	0	0.448029
WBGene00015573	IV:8210905-8211828	204	10	10		0.0329	1224.53	10000	10000	1224.53	318	0	0.0318
WBGene00044608	IV:8200601-8201235	204	4	4		0.029412	954.528	10000	7794	954.528	1000	0	0.128304
WBGene00000465	III:4489358-4491396,III:4489358-4491392	204	5	5		0.032841	964.456	10000	10000	964.456	823	0	0.0823
WBGene00000223	III:4491626-4499043,III:4491626-4499043,III:4491626-4494450,III:4491626-4494476,III:4491959-4494450,III:4491959-4494476	204	43	43		0.034314	1047.05	10000	10000	1047.05	730	0	0.073
WBGene00000380	III:4499190-4508114,III:4499272-4508114,III:4499190-4501509,III:4499272-4501509,III:4499190-4508114,III:4499190-4501580,III:4499190-4501411	204	44	44		0.034314	870.165	10000	8000	870.165	1000	0	0.125
WBGene00200598	III:4497828-4497976	204	1	1		0.032694	460.838	10000	3224	460.838	1000	0	0.310174
WBGene00015578	V:3502306-3503077	204	53	52		0.004902	424.732	10000	3127	424.732	1000	0	0.319795
WBGene00196310	V:3518826-3518897	204	1	0		0.004902	424.732	10000	0	0	0	0	1
WBGene00015574	V:3523586-3524575	204	60	60		0.014706	422.758	10000	3122	422.758	1000	0	0.320307
WBGene00006258	V:3518188-3519801	204	57	57		0.004902	301.946	10000	1873	301.946	1000	0	0.533903
WBGene00006257	V:3512680-3514343	204	52	52		0.004902	527.514	10000	3673	527.514	1000	0	0.272257
WBGene00006259	V:3510177-3512038	204	47	47		0.039216	636.137	10000	4829	636.137	1000	0	0.207082
WBGene00006256	V:3507821-3509251	204	60	60		0.029412	496.427	10000	3748	496.427	1000	0	0.266809
WBGene00015576	V:3493636-3500943,V:3493636-3500942,V:3493636-3501763	204	235	235		0.034314	664.264	10000	4921	664.264	1000	0	0.203211
WBGene00015577	V:3503129-3505696,V:3503129-3506352	204	106	106		0.019608	499.685	10000	3902	499.685	1000	0	0.256279
WBGene00007421	II:9091108-9093696,II:9091108-9093652	204	15	15		0.004902	616.593	10000	2405	616.593	1000	0	0.4158
WBGene00000532	II:9094679-9098846	204	19	19		0.004902	661.946	10000	3895	661.946	1000	0	0.256739
WBGene00195984	II:9089466-9089802	204	2	1		0.004902	37.483	10000	1089	37.483	997	3	0.916896
WBGene00200843	II:9089723-9089822	204	1	1		0.033454	37.483	10000	1088	37.483	991	9	0.914982
WBGene00002986	III:7521462-7524836	204	15	15		0.004902	694.087	10000	4236	694.087	1000	0	0.236072
WBGene00195915	III:7527287-7527425	204	1	1		0.033351	5.28492	10000	1008	5.28492	997	3	0.990575
WBGene00198521	III:7530858-7530990	204	1	1		0.034124	251.265	10000	1662	251.265	1000	0	0.601685
WBGene00198566	III:7495087-7495231	204	1	1		0.034071	411.858	10000	3029	411.858	986	14	0.327831
WBGene00199514	III:7494872-7495012	204	3	3		0.034018	396.912	10000	1620	396.912	1000	0	0.617284
WBGene00219807	III:7491788-7491871	204	1	1		0.033984	556.27	10000	4412	556.27	1000	0	0.226655
WBGene00015579	III:7521003-7521464	204	4	4		0.033931	521.193	10000	2603	521.193	1000	0	0.384172
WBGene00015580	III:7508175-7515280	204	31	31		0.004902	605.918	10000	3524	605.918	1000	0	0.283768
WBGene00015581	III:7499708-7503246	204	15	15		0.033828	553.552	10000	2637	553.552	1000	0	0.379219
WBGene00000479	III:7495387-7497832	204	4	4		0.0341	616.73	10000	2474	616.73	1000	0	0.404204
WBGene00000537	III:7515222-7518524	204	14	14		0.034314	343.925	10000	1707	343.925	1000	0	0.585823
WBGene00003024	III:7528667-7536632,III:7528670-7534805	204	34	34		0.004902	594.805	10000	3521	594.805	1000	0	0.28401
WBGene00000854	III:7518633-7520805,III:7518627-7520805,III:7518633-7520782	204	6	5		0.033944	461.779	10000	2477	461.779	1000	0	0.403714
WBGene00015582	III:7498330-7499365,III:7498330-7499591	204	9	9		0.009804	411.844	10000	1837	411.844	1000	0	0.544366
WBGene00004932	X:17092717-17094223	204	8	8		0.004902	584.534	10000	5342	584.534	1000	0	0.187196
WBGene00044773	X:17081102-17082044	204	5	5		0.004902	675.854	10000	3588	675.854	1000	0	0.278707
WBGene00015583	X:17087881-17093299,X:17087881-17091712	204	40	39		0.019608	154.889	10000	1240	154.889	1000	0	0.806452
WBGene00015586	X:17094282-17096537	204	15	15		0.004902	638.276	10000	3921	638.276	1000	0	0.255037
WBGene00015587	X:17099111-17100752	204	9	9		0.004902	276.827	10000	1248	276.827	1000	0	0.801282
WBGene00015588	X:17102844-17104871	204	9	9		0.004902	531.531	10000	2650	531.531	1000	0	0.377358
WBGene00015589	X:17106698-17107770,X:17106698-17108244	204	8	8		0.009804	363.341	10000	1413	363.341	1000	0	0.707714
WBGene00006996	II:8017679-8020759	204	12	12		0.004902	479.331	10000	1874	479.331	1000	0	0.533618
WBGene00199112	II:8028169-8028555	204	2	1		0.004902	5.28492	10000	1005	5.28492	995	5	0.992537
WBGene00200795	II:8017570-8017701	204	1	1		0.034182	199.993	10000	1480	199.993	1000	0	0.675676
WBGene00201642	II:8028059-8028245	204	1	0		0.034182	199.993	10000	0	0	0	0	1
WBGene00001835	II:8020778-8022561	204	3	3		0.034072	387.653	10000	1902	387.653	1000	0	0.525762
WBGene00007433	II:8022649-8027756	204	22	22		0.014706	852.732	10000	8772	852.732	1000	0	0.113999
WBGene00003813	II:8028953-8032708	204	8	8		0.033971	1248.24	10000	10000	1248.24	406	0	0.0406
WBGene00004723	II:8034344-8035767	204	3	2		0.004902	622.447	10000	4337	622.447	991	9	0.229537
WBGene00007434	II:8035869-8037346	204	4	4		0.033862	218.435	10000	1409	218.435	1000	0	0.709723
WBGene00006724	II:8038270-8039597	204	6	6		0.034428	281.752	10000	1253	281.752	1000	0	0.798085
WBGene00007435	II:8040005-8041737	204	6	6		0.014706	544.505	10000	1791	544.505	1000	0	0.558347
WBGene00007436	II:8037439-8038167	204	2	2		0.004902	541.587	10000	2776	541.587	996	4	0.35951
WBGene00007430	V:10125051-10127537	204	14	14		0.017157	1403.66	10000	10000	1403.66	134	0	0.0134
WBGene00007431	V:10107788-10109898	204	2	2		0.004902	492.753	10000	2616	492.753	990	10	0.380352
WBGene00007432	V:10119573-10120986	204	13	13		0.034314	765.13	10000	4431	765.13	1000	0	0.225683
WBGene00044012	V:10121133-10122770	204	12	12		0.02451	757.541	10000	4736	757.541	1000	0	0.211149
WBGene00044044	V:10100155-10102016	204	12	12		0.029412	1144.15	10000	10000	1144.15	727	0	0.0727
WBGene00200490	V:10117111-10117411	204	6	5		0.029412	410.913	10000	1813	410.913	1000	0	0.551572
WBGene00007422	V:10102590-10104946,V:10102590-10104946	204	19	19		0.004902	1358.09	10000	10000	1358.09	219	0	0.0219
WBGene00007423	V:10105711-10106691,V:10105711-10106539,V:10105711-10106615,V:10105711-10106694	204	10	10		0.034314	659.968	10000	3280	659.968	1000	0	0.304878
WBGene00007424	V:10109397-10112287,V:10109397-10113465,V:10109397-10112249	204	41	41		0.014706	656.821	10000	3176	656.821	1000	0	0.314861
WBGene00007425	V:10114812-10117336,V:10114764-10117336	204	20	20		0.034314	872.217	10000	5129	872.217	1000	0	0.19497
WBGene00007426	V:10117764-10119688	204	8	8		0.019608	617.509	10000	2630	617.509	1000	0	0.380228
WBGene00007427	V:10123637-10124754	204	9	9		0.004902	1184.37	10000	10000	1184.37	306	0	0.0306
WBGene00007428	V:10130467-10134148,V:10130467-10134148	204	30	29		0.004902	591.069	10000	3902	591.069	1000	0	0.256279
WBGene00007429	V:10134660-10143090,V:10134642-10143019,V:10134719-10143019,V:10134848-10143058	204	35	35		0.029412	634.13	10000	2574	634.13	1000	0	0.3885
WBGene00000142	V:10127493-10130295	204	14	14		0.004902	1032.53	10000	8186	1032.53	1000	0	0.12216
WBGene00200613	III:7811117-7811245	204	1	1		0.034052	411.858	10000	3117	411.858	988	12	0.318896
WBGene00001174	III:7814398-7817127,III:7814381-7816451,III:7814470-7816340	204	12	12		0.004902	899.979	10000	8565	899.979	1000	0	0.116754
WBGene00015590	III:7774688-7776027	204	7	7		0.004902	618.253	10000	3638	618.253	1000	0	0.274876
WBGene00003102	III:7776906-7783454	204	36	36		0.033997	732.74	10000	3813	732.74	1000	0	0.262261
WBGene00015591	III:7793442-7795409,III:7793444-7795390	204	10	10		0.009804	421.936	10000	1466	421.936	1000	0	0.682128
WBGene00195506	III:7803286-7803435	204	1	1		0.034793	251.265	10000	1643	251.265	1000	0	0.608643
WBGene00196265	III:7800547-7800695	204	1	1		0.034752	637.936	10000	5730	637.936	1000	0	0.17452
WBGene00198118	III:7806914-7807079	204	1	1		0.034702	411.858	10000	3094	411.858	990	10	0.32159
WBGene00015592	V:8345758-8349909	204	23	23		0.004902	165.139	10000	1110	165.139	1000	0	0.900901
WBGene00006582	V:8336657-8340672,V:8336657-8340675	204	22	21		0.009804	312.98	10000	1387	312.98	1000	0	0.720981
WBGene00199323	V:8343488-8343602	204	3	3		0.004902	457.15	10000	2577	457.15	1000	0	0.388048
WBGene00200331	V:8348599-8348685	204	1	1		0.034547	155.418	10000	1384	155.418	1000	0	0.722543
WBGene00235325	V:8344017-8345334	204	19	19		0.034499	453.829	10000	2125	453.829	1000	0	0.470588
WBGene00015602	II:1619796-1621261,II:1619796-1621256	204	49	49		0.014706	101.225	10000	1045	101.225	1000	0	0.956938
WBGene00015603	II:1621641-1622847	204	43	43		0.004902	452.162	10000	1506	452.162	1000	0	0.664011
WBGene00015604	II:1623906-1624672	204	31	31		0.039216	753.193	10000	3307	753.193	1000	0	0.302389
WBGene00015605	II:1631994-1633850	204	2	2		0.035063	617.772	10000	3904	617.772	1000	0	0.256148
WBGene00044415	II:1625965-1626883	204	50	50		0.035484	549.08	10000	2490	549.08	1000	0	0.401606
WBGene00044416	II:1627478-1627883	204	1	1		0.035438	14.2131	10000	1027	14.2131	1000	0	0.97371
WBGene00015594	II:1611330-1612510	204	68	68		0.014706	566.295	10000	1875	566.295	1000	0	0.533333
WBGene00015595	II:1604665-1606143	204	74	74		0.035815	532.122	10000	1775	532.122	1000	0	0.56338
WBGene00015598	II:1609254-1610715	204	56	56		0.035884	339.31	10000	1283	339.31	1000	0	0.779423
WBGene00015599	II:1612787-1614059	204	73	73		0.004902	333.998	10000	1326	333.998	1000	0	0.754148
WBGene00015600	II:1614792-1616463	204	91	91		0.004902	380.121	10000	1448	380.121	1000	0	0.690608
WBGene00015601	II:1616911-1619004	204	132	132		0.004902	181.322	10000	1306	181.322	1000	0	0.765697
WBGene00007437	V:18361034-18362502,V:18361034-18362543	204	19	19		0.036675	538.04	10000	3048	538.04	1000	0	0.328084
WBGene00077692	V:18339119-18339907	204	20	19		0.014706	726.16	10000	3859	726.16	1000	0	0.259134
WBGene00119201	V:18351020-18352672	204	61	61		0.029412	410.343	10000	1597	410.343	1000	0	0.626174
WBGene00195296	V:18345879-18345933	204	2	1		0.036507	468.623	10000	2951	468.623	1000	0	0.338868
WBGene00199733	V:18369576-18369634	204	3	3		0.009804	382.88	10000	1527	382.88	1000	0	0.654879
WBGene00202381	V:18369576-18369634	204	3	3		0.009804	382.88	10000	1479	382.88	1000	0	0.676133
WBGene00202466	V:18345879-18345933	204	2	1		0.036411	468.623	10000	3023	468.623	1000	0	0.330797
WBGene00007438	V:18353509-18355842	204	51	51		0.009804	635.584	10000	2980	635.584	1000	0	0.33557
WBGene00007439	V:18350147-18350555	204	4	4		0.009804	1131.29	10000	10000	1131.29	706	0	0.0706
WBGene00007440	V:18371845-18373531	204	50	50		0.004902	480.838	10000	2428	480.838	1000	0	0.411862
WBGene00007441	V:18359817-18359988	204	9	9		0.004902	350.932	10000	1932	350.932	1000	0	0.517598
WBGene00007442	V:18368013-18368422	204	9	9		0.009804	152.379	10000	1093	152.379	1000	0	0.914913
WBGene00050891	V:18364857-18365224	204	15	14		0.04902	534.883	10000	2614	534.883	1000	0	0.382555
WBGene00011470	V:18372880-18372953	204	3	2		0.004902	141.539	10000	1169	141.539	1000	0	0.855432
WBGene00015606	II:1797851-1801377	204	67	67		0.037391	765.118	10000	3903	765.118	1000	0	0.256213
WBGene00015613	II:1785261-1786277	204	50	50		0.03772	703.759	10000	3332	703.759	1000	0	0.30012
WBGene00044417	II:1783450-1784442	204	77	77		0.009804	610.851	10000	2683	610.851	1000	0	0.372717
WBGene00015607	II:1789180-1790217	204	28	27		0.004902	1161.16	10000	10000	1161.16	293	0	0.0293
WBGene00015608	II:1776309-1778526,II:1776309-1777561	204	47	46		0.036765	402.878	10000	1701	402.878	1000	0	0.587889
WBGene00015609	II:1778771-1782307,II:1778771-1782307	204	91	91		0.034314	592.188	10000	2134	592.188	1000	0	0.468604
WBGene00015610	II:1787214-1788187	204	54	54		0.04902	623.594	10000	2053	623.594	1000	0	0.487092
WBGene00015611	II:1804156-1808317	204	107	107		0.039216	594.912	10000	2893	594.912	1000	0	0.345662
WBGene00007450	IV:13623834-13625432	204	16	16		0.04902	857.923	10000	5106	857.923	1000	0	0.195848
WBGene00007457	IV:13648036-13649210	204	12	12		0.004902	436.299	10000	1928	436.299	1000	0	0.518672
WBGene00007458	IV:13646734-13647455,IV:13646742-13647658	204	6	6		0.004902	501	10000	2392	501	1000	0	0.41806
WBGene00007459	IV:13651012-13651511,IV:13650659-13651511	204	9	9		0.009804	255.169	10000	1211	255.169	1000	0	0.825764
WBGene00007460	IV:13607439-13609869,IV:13607439-13609883,IV:13609332-13609884,IV:13607930-13609869,IV:13607930-13609883	204	24	24		0.02451	1167.34	10000	10000	1167.34	535	0	0.0535
WBGene00045069	IV:13649761-13650338	204	4	3		0.004902	411.858	10000	1842	411.858	996	4	0.541802
WBGene00007451	IV:13622365-13623134	204	3	3		0.004902	541.587	10000	2310	541.587	993	7	0.431385
WBGene00007452	IV:13619507-13621513	204	18	18		0.02451	871.902	10000	6223	871.902	1000	0	0.160694
WBGene00005684	IV:13626768-13632697	204	64	64		0.029412	1168.5	10000	10000	1168.5	639	0	0.0639
WBGene00007453	IV:13633438-13635220,IV:13633842-13635220	204	16	16		0.004902	455.654	10000	1325	455.654	1000	0	0.754717
WBGene00007454	IV:13637287-13638525	204	8	8		0.004902	321.664	10000	1182	321.664	1000	0	0.846024
WBGene00007455	IV:13639265-13644401,IV:13639272-13644401	204	41	41		0.004902	638.515	10000	2529	638.515	1000	0	0.395413
WBGene00007456	IV:13644462-13645923	204	13	13		0.014706	242.294	10000	1177	242.294	1000	0	0.849618
WBGene00196519	IV:11172409-11172539	204	2	2		0.037479	360.384	10000	1464	360.384	1000	0	0.68306
WBGene00198087	IV:11163419-11163520	204	1	1		0.03743	1134.13	10000	10000	1134.13	241	41	0.02615
WBGene00219217	IV:11159569-11160807	204	7	7		0.02451	1069.89	10000	10000	1069.89	717	0	0.0717
WBGene00007443	IV:11149853-11150932,IV:11150527-11150822	204	4	4		0.004902	675.854	10000	3354	675.854	1000	0	0.298151
WBGene00007444	IV:11149188-11154335,IV:11150996-11154335,IV:11152431-11154335,IV:11151944-11154335	204	20	20		0.02451	610.16	10000	2241	610.16	1000	0	0.446229
WBGene00007445	IV:11155028-11156695,IV:11155056-11156695	204	10	10		0.02451	486.015	10000	1821	486.015	1000	0	0.549149
WBGene00007446	IV:11157148-11159492,IV:11157148-11159492,IV:11157148-11159492	204	18	18		0.004902	437.255	10000	1826	437.255	1000	0	0.547645
WBGene00007447	IV:11161786-11162551	204	5	5		0.004902	728.051	10000	3826	728.051	1000	0	0.26137
WBGene00007448	IV:11162785-11164288	204	14	13		0.004902	749.498	10000	4803	749.498	1000	0	0.208203
WBGene00004309	IV:11177285-11178078	204	3	3		0.037092	1205.21	10000	10000	1205.21	378	0	0.0378
WBGene00003657	IV:11169833-11174785	204	43	43		0.004902	836.271	10000	6430	836.271	1000	0	0.155521
WBGene00007449	IV:11178077-11178597	204	4	3		0.036988	658.348	10000	4630	658.348	1000	0	0.215983
WBGene00015614	II:734649-738666	204	41	41		0.009804	452.147	10000	1607	452.147	1000	0	0.622278
WBGene00015615	II:739597-740899	204	15	15		0.009804	569.458	10000	2430	569.458	1000	0	0.411523
WBGene00015616	II:743098-745128,II:743308-745128,II:743232-745128	204	15	15		0.009804	557.567	10000	2180	557.567	1000	0	0.458716
WBGene00004926	II:745461-750164,II:745461-747297	204	39	39		0.036929	559.494	10000	2031	559.494	1000	0	0.492368
WBGene00015618	II:770552-772117	204	16	16		0.004902	473.46	10000	1658	473.46	1000	0	0.603136
WBGene00044418	II:756193-765317,II:756193-764852,II:756193-764852	204	86	85		0.009804	831.989	10000	8547	831.989	1000	0	0.117
WBGene00201381	II:774111-774233	204	2	2		0.037033	714.349	10000	4101	714.349	1000	0	0.243843
WBGene00015619	IV:7658733-7664162	204	23	22		0.036978	432.315	10000	1772	432.315	1000	0	0.564334
WBGene00200730	IV:7676531-7676681	204	3	3		0.004902	411.858	10000	1607	411.858	998	2	0.621655
WBGene00015620	IV:7664176-7672972	204	44	44		0.004902	473.869	10000	2685	473.869	1000	0	0.372439
WBGene00195661	IV:7657144-7657500	204	4	4		0.039216	414.164	10000	1529	414.164	1000	0	0.654022
WBGene00197690	IV:7661883-7661975	204	1	1		0.036841	271.887	10000	1761	271.887	1000	0	0.567859
WBGene00200031	IV:7657291-7657500	204	1	1		0.036844	454.816	10000	2965	454.816	1000	0	0.337268
WBGene00007462	II:9875178-9878008	204	24	23		0.034314	201.238	10000	1238	201.238	1000	0	0.807754
WBGene00007469	II:9853810-9855695	204	21	21		0.02451	537.724	10000	2230	537.724	1000	0	0.44843
WBGene00007470	II:9858109-9859639	204	12	12		0.004902	494.941	10000	2953	494.941	1000	0	0.338639
WBGene00007471	II:9855870-9857857	204	22	22		0.019608	704.622	10000	5953	704.622	1000	0	0.167983
WBGene00007472	II:9869455-9871172	204	9	9		0.034314	653.466	10000	3209	653.466	1000	0	0.311624
WBGene00007473	II:9871607-9872986	204	10	10		0.019608	372.363	10000	1406	372.363	1000	0	0.711238
WBGene00007474	II:9881192-9882532	204	6	6		0.004902	786.005	10000	8104	786.005	1000	0	0.123396
WBGene00086566	II:9892788-9894370	204	14	14		0.019608	733.59	10000	3537	733.59	1000	0	0.282725
WBGene00206395	II:9862038-9862161	204	1	1		0.036521	19.8924	10000	1040	19.8924	990	10	0.956731
WBGene00007463	II:9886537-9891081,II:9886537-9891081	204	14	14		0.004902	254.171	10000	1142	254.171	1000	0	0.875657
WBGene00007464	II:9882727-9886442,II:9885184-9886442	204	29	29		0.004902	816.452	10000	4979	816.452	1000	0	0.200844
WBGene00007465	II:9863280-9864485,II:9863280-9866404,II:9862430-9864440,II:9862430-9866404	204	34	34		0.004902	739.833	10000	5872	739.833	1000	0	0.1703
WBGene00003862	II:9866647-9868736	204	14	14		0.019608	1419.36	10000	10000	1419.36	228	0	0.0228
WBGene00007466	II:9873248-9874521	204	9	9		0.014706	536.279	10000	2121	536.279	1000	0	0.471476
WBGene00007467	II:9859783-9861473	204	16	16		0.004902	470.36	10000	1862	470.36	1000	0	0.537057
WBGene00201784	X:2666072-2666334	204	8	7		0.014706	672.264	10000	3843	672.264	1000	0	0.260213
WBGene00202106	X:2676552-2676756	204	2	1		0.004902	541.587	10000	4547	541.587	983	17	0.218056
WBGene00004780	X:2673470-2682361,X:2673470-2682358,X:2673470-2682355	204	65	64		0.039216	621.741	10000	3982	621.741	1000	0	0.25113
WBGene00015621	X:2668197-2670590,X:2668136-2670592	204	32	31		0.019608	530.598	10000	2552	530.598	1000	0	0.39185
WBGene00022918	X:2662688-2663065	204	5	4		0.019608	403.38	10000	1786	403.38	1000	0	0.55991
WBGene00022919	X:2672426-2672759	204	6	6		0.039216	235.417	10000	1211	235.417	1000	0	0.825764
WBGene00198117	X:2654407-2654551	204	2	2		0.03598	427.81	10000	2124	427.81	998	2	0.470339
WBGene00199142	X:2664274-2664574	204	5	5		0.004902	561.851	10000	3601	561.851	1000	0	0.277701
WBGene00200546	X:2674089-2674310	204	1	1		0.035933	166.786	10000	1397	166.786	1000	0	0.71582
WBGene00002146	X:6031468-6034510	204	22	22		0.009804	459.133	10000	1724	459.133	1000	0	0.580046
WBGene00195664	X:6040967-6041092	204	1	0		0.009804	459.133	10000	0	0	0	0	1
WBGene00196687	X:6040586-6040729	204	2	2		0.009804	387.653	10000	2253	387.653	1000	0	0.443853
WBGene00197859	X:6010064-6010288	204	3	3		0.029412	620.778	10000	2737	620.778	1000	0	0.365364
WBGene00198364	X:6040967-6041092	204	1	0		0.029412	620.778	10000	0	0	0	0	1
WBGene00201468	X:6011347-6011502	204	1	1		0.035693	330.407	10000	2429	330.407	994	6	0.410457
WBGene00202010	X:6015285-6015461	204	2	2		0.004902	1066.92	10000	10000	1066.92	565	42	0.0586
WBGene00015622	X:6007202-6011310	204	32	31		0.044118	128.824	10000	1147	128.824	1000	0	0.87184
WBGene00015623	X:6018480-6019936	204	8	8		0.004902	683.701	10000	4339	683.701	1000	0	0.230468
WBGene00015624	X:6020865-6022493	204	26	26		0.004902	823.275	10000	4899	823.275	1000	0	0.204123
WBGene00002023	X:6034091-6039496,X:6034091-6039236,X:6034506-6037696	204	34	34		0.009804	313.197	10000	1464	313.197	1000	0	0.68306
WBGene00003911	X:6044308-6048608,X:6044311-6048610,X:6044311-6048358,X:6044311-6046161	204	25	24		0.009804	128.584	10000	1088	128.584	1000	0	0.919118
WBGene00015625	X:6015491-6017584	204	15	15		0.019608	436.995	10000	1764	436.995	1000	0	0.566893
WBGene00015626	IV:5037814-5040438	204	17	16		0.019608	409.714	10000	1791	409.714	1000	0	0.558347
WBGene00015627	IV:5029265-5031043	204	3	3		0.035934	354.153	10000	1448	354.153	1000	0	0.690608
WBGene00015628	IV:5026530-5029078,IV:5026530-5028964	204	15	15		0.009804	349.739	10000	1579	349.739	1000	0	0.633312
WBGene00015629	IV:5031567-5033387	204	9	9		0.004902	305.511	10000	1167	305.511	1000	0	0.856898
WBGene00003448	IV:5055592-5056049	204	2	2		0.004902	203.054	10000	1253	203.054	999	1	0.797686
WBGene00015630	IV:5056972-5060862	204	30	30		0.014706	400.468	10000	1746	400.468	1000	0	0.572738
WBGene00199124	IV:5038916-5039011	204	1	1		0.036125	400.167	10000	2688	400.167	983	17	0.368862
WBGene00200272	IV:5018887-5019112	204	2	2		0.036082	255.701	10000	1466	255.701	1000	0	0.682128
WBGene00201945	IV:5046864-5046999	204	2	2		0.004902	301.349	10000	1505	301.349	996	4	0.663123
WBGene00220250	IV:5021187-5025746	204	36	36		0.004902	340.102	10000	1438	340.102	1000	0	0.69541
WBGene00044484	IV:5040925-5045396,IV:5040925-5045396	204	29	29		0.019608	142.101	10000	1252	142.101	1000	0	0.798722
WBGene00022920	IV:5038919-5038992	204	1	1		0.035925	400.167	10000	2774	400.167	985	15	0.357787
WBGene00006981	X:7925436-7926589	204	14	14		0.009804	570.658	10000	2138	570.658	1000	0	0.467727
WBGene00006820	I:4035743-4078795,I:4035743-4090961,I:4081523-4090961,I:4080567-4090961,I:4035743-4078795,I:4035743-4090961,I:4035743-4084507	204	340	340		0.02451	443.562	10000	2424	443.562	1000	0	0.412541
WBGene00015631	I:4071798-4073088	204	5	5		0.004902	213.848	10000	1216	213.848	1000	0	0.822368
WBGene00015632	I:5497777-5505385,I:5498849-5505385	204	44	43		0.039216	208.707	10000	1350	208.707	1000	0	0.740741
WBGene00015633	I:5491473-5493531	204	9	8		0.014706	599.601	10000	3186	599.601	1000	0	0.313873
WBGene00015634	I:5488339-5490626	204	8	8		0.014706	554.882	10000	1950	554.882	1000	0	0.512821
WBGene00015635	I:5479549-5484643,I:5479549-5484643,I:5479549-5484643	204	19	19		0.009804	356.762	10000	1377	356.762	1000	0	0.726216
WBGene00004431	I:5484766-5485742,I:5484766-5486055,I:5484766-5486354,I:5484766-5485756	204	7	7		0.014706	573.493	10000	2631	573.493	1000	0	0.380084
WBGene00015636	I:5486486-5487150	204	7	7		0.035614	541.432	10000	3249	541.432	1000	0	0.307787
WBGene00206357	I:5487375-5488215	204	9	8		0.004902	597.979	10000	4259	597.979	1000	0	0.234797
WBGene00198321	II:10977377-10977527	204	1	1		0.035525	411.858	10000	3040	411.858	987	13	0.326809
WBGene00199658	II:10989932-10990078	204	2	2		0.035484	192.906	10000	1203	192.906	1000	0	0.831255
WBGene00200586	II:10972574-10972629	204	1	1		0.035443	110.426	10000	1278	110.426	995	5	0.780516
WBGene00201194	II:10987920-10988062	204	1	1		0.035415	556.27	10000	4368	556.27	1000	0	0.228938
WBGene00202196	II:10989264-10989463	204	6	6		0.004902	515.794	10000	2406	515.794	1000	0	0.415628
WBGene00004215	II:10975538-11012232,II:10993506-11012232,II:11002979-11012232,II:10968385-11012232,II:10983069-11012232,II:10975538-11012232,II:11006256-11012232,II:11006558-11012232,II:10975568-11012232,II:10975568-11012232,II:10993506-11012249,II:10975538-11012249	204	292	292		0.004902	273.002	10000	1423	273.002	1000	0	0.702741
WBGene00195490	II:10978457-10978666	204	2	2		0.009804	360.522	10000	1786	360.522	1000	0	0.55991
WBGene00195527	II:10986562-10986765	204	2	2		0.035259	614.107	10000	3807	614.107	1000	0	0.262674
WBGene00196274	II:10998058-10998207	204	3	3		0.035225	94.7005	10000	1049	94.7005	1000	0	0.953289
WBGene00196496	II:10986832-10986981	204	3	2		0.035178	436.764	10000	2270	436.764	1000	0	0.440529
WBGene00197092	II:10972574-10972629	204	1	1		0.035138	110.426	10000	1263	110.426	994	6	0.78939
WBGene00000958	X:984620-991235,X:984620-991235,X:984620-991235,X:984620-991235,X:984620-991235	204	31	31		0.035098	643.59	10000	3713	643.59	1000	0	0.269324
WBGene00015637	III:6532559-6533819	204	20	20		0.004902	696.072	10000	6063	696.072	1000	0	0.164935
WBGene00044295	III:6518713-6520049	204	10	10		0.004902	567.58	10000	2549	567.58	1000	0	0.392311
WBGene00004102	III:6528201-6532088	204	24	24		0.02451	658.401	10000	4084	658.401	1000	0	0.244858
WBGene00003859	III:6524101-6525660	204	6	6		0.035501	472.28	10000	3089	472.28	1000	0	0.323729
WBGene00015638	III:6534466-6536995	204	8	8		0.004902	533.163	10000	2882	533.163	1000	0	0.346981
WBGene00015639	III:6538100-6541312	204	21	21		0.009804	513.88	10000	2784	513.88	1000	0	0.359195
WBGene00015641	III:6546723-6551278,III:6546723-6551278	204	19	19		0.004902	468.079	10000	1659	468.079	1000	0	0.602773
WBGene00015642	III:6553574-6558575,III:6553574-6557810	204	32	32		0.035803	701.567	10000	4648	701.567	1000	0	0.215146
WBGene00015644	II:556484-564124,II:556484-563349	204	281	281		0.029412	458.235	10000	3107	458.235	1000	0	0.321854
WBGene00015645	II:553094-554786,II:553843-554786	204	57	57		0.029412	487.411	10000	3766	487.411	1000	0	0.265534
WBGene00015646	II:546704-552026	204	205	205		0.029412	508.075	10000	3332	508.075	1000	0	0.30012
WBGene00007476	IV:1275864-1277091,IV:1276219-1277091,IV:1276251-1277091,IV:1275933-1276318	204	55	55		0.044118	991.723	10000	10000	991.723	779	0	0.0779
WBGene00000522	X:11048228-11049232,X:11047414-11049232	204	13	13		0.004902	1032.27	10000	10000	1032.27	571	0	0.0571
WBGene00007482	X:11053943-11056970	204	24	24		0.955883	456.964	10000	2085	456.964	1000	0	0.479616
WBGene00007483	X:11041031-11042857	204	7	7		0.035541	778.766	10000	5093	778.766	1000	0	0.196348
WBGene00015647	III:658708-662734	204	44	44		0.004902	585.263	10000	2291	585.263	1000	0	0.436491
WBGene00015648	III:647125-654463,III:652896-654463	204	56	56		0.004902	578.394	10000	1810	578.394	1000	0	0.552486
WBGene00015649	III:662846-666265	204	33	33		0.004902	524.543	10000	1905	524.543	1000	0	0.524934
WBGene00007478	II:14698714-14699331	204	2	2		0.035693	348.656	10000	1692	348.656	1000	0	0.591017
WBGene00007479	II:14705515-14712600	204	37	37		0.014706	547.107	10000	1772	547.107	1000	0	0.564334
WBGene00007480	II:14721348-14728049,II:14721348-14728049,II:14720551-14728049,II:14721348-14733524,II:14720585-14733524,II:14720551-14733524	204	72	72		0.014706	742.61	10000	2869	742.61	1000	0	0.348554
WBGene00004103	X:15966111-15972300	204	59	59		0.009804	616.284	10000	2193	616.284	1000	0	0.455996
WBGene00007484	X:15977761-15982600	204	39	39		0.004902	924.821	10000	6006	924.821	1000	0	0.1665
WBGene00007485	X:15986162-15987594	204	19	18		0.004902	273.447	10000	1423	273.447	1000	0	0.702741
WBGene00007486	X:15987971-15996936	204	92	92		0.004902	581.505	10000	2353	581.505	1000	0	0.424989
WBGene00007487	X:15960046-15962235,X:15959099-15962321	204	27	27		0.004902	631.926	10000	2690	631.926	1000	0	0.371747
WBGene00196731	X:15994214-15994438	204	2	2		0.035617	496.556	10000	2828	496.556	1000	0	0.353607
WBGene00015651	IV:3498217-3503912	204	18	18		0.004902	527.259	10000	1861	527.259	1000	0	0.537346
WBGene00023462	IV:3504443-3506115	204	14	14		0.004902	631.434	10000	2171	631.434	1000	0	0.460617
WBGene00023463	IV:3482894-3484706	204	21	20		0.004902	509.711	10000	2613	509.711	1000	0	0.382702
WBGene00023475	IV:3475645-3477224	204	16	16		0.004902	577.726	10000	2205	577.726	1000	0	0.453515
WBGene00023474	IV:3480010-3481860	204	18	18		0.004902	838.377	10000	4016	838.377	1000	0	0.249004
WBGene00044470	IV:3495295-3496440	204	8	7		0.004902	478.069	10000	2096	478.069	1000	0	0.477099
WBGene00199025	IV:3508958-3509108	204	2	2		0.037465	452.699	10000	1825	452.699	1000	0	0.547945
WBGene00201640	IV:3513760-3513967	204	3	3		0.037424	589.145	10000	4140	589.145	1000	0	0.241546
WBGene00015652	IV:3493609-3495179	204	8	7		0.037376	546.923	10000	2242	546.923	1000	0	0.44603
WBGene00015653	IV:3491776-3493216	204	14	14		0.004902	503.433	10000	1561	503.433	1000	0	0.640615
WBGene00015655	IV:3479334-3479730	204	8	8		0.039216	501.243	10000	1615	501.243	1000	0	0.619195
WBGene00015656	IV:3477391-3479011	204	25	25		0.004902	752.949	10000	3534	752.949	1000	0	0.282965
WBGene00000424	IV:3507057-3509529,IV:3506403-3509527	204	22	21		0.007353	506.567	10000	2483	506.567	1000	0	0.402739
WBGene00015658	IV:3510473-3514562	204	31	31		0.004902	670.75	10000	3848	670.75	1000	0	0.259875
WBGene00002043	IV:8540601-8544379,IV:8540553-8544379,IV:8539122-8544379,IV:8540553-8544379	204	35	34		0.039216	691.822	10000	5576	691.822	1000	0	0.17934
WBGene00015650	IV:8522603-8538173,IV:8535855-8538173,IV:8529194-8538173,IV:8535637-8538173,IV:8520893-8538173	204	116	116		0.004902	519.842	10000	2114	519.842	1000	0	0.473037
WBGene00001051	IV:8513918-8514724	204	2	2		0.004902	323.603	10000	1642	323.603	992	8	0.606577
WBGene00044001	IV:8513204-8513920	204	8	8		0.02451	815.851	10000	6229	815.851	1000	0	0.160539
WBGene00003224	IV:8511283-8513476	204	20	20		0.004902	898.668	10000	8004	898.668	1000	0	0.124938
WBGene00001586	II:10695053-10702524	204	47	47		0.004902	238.042	10000	1271	238.042	1000	0	0.786782
WBGene00199309	II:10717244-10717329	204	1	1		0.037031	352.337	10000	2468	352.337	981	19	0.401337
WBGene00200683	II:10718474-10718613	204	3	3		0.004902	363.525	10000	1617	363.525	1000	0	0.618429
WBGene00202129	II:10717244-10717329	204	1	1		0.036963	352.337	10000	2412	352.337	986	14	0.411692
WBGene00206538	II:10717335-10719627	204	17	17		0.004902	282.938	10000	1456	282.938	1000	0	0.686813
WBGene00007488	II:10702232-10714299,II:10702232-10703494	204	76	76		0.009804	592.574	10000	3495	592.574	1000	0	0.286123
WBGene00000655	II:10703617-10704574	204	2	2		0.004902	650.199	10000	3625	650.199	991	9	0.274621
WBGene00000616	II:10704902-10706020	204	8	8		0.014706	457.058	10000	2111	457.058	1000	0	0.473709
WBGene00000656	II:10707202-10708286	204	6	5		0.037147	377.663	10000	1769	377.663	1000	0	0.565291
WBGene00000251	II:10708959-10712125	204	25	25		0.009804	549.544	10000	3053	549.544	1000	0	0.327547
WBGene00007489	II:10714912-10716454	204	7	7		0.014706	919.672	10000	9804	919.672	1000	0	0.101999
WBGene00007490	II:10720230-10729252,II:10720500-10729252	204	77	77		0.009804	419.32	10000	2398	419.32	1000	0	0.417014
WBGene00007492	IV:8862608-8865483,IV:8862424-8865483,IV:8862485-8865483	204	25	25		0.037296	856.614	10000	5075	856.614	1000	0	0.197044
WBGene00007493	IV:8868036-8869681,IV:8868036-8869607,IV:8868036-8869639	204	8	8		0.037262	960.108	10000	8311	960.108	1000	0	0.120322
WBGene00007494	IV:8871087-8873005,IV:8869961-8873057,IV:8871087-8873005	204	23	23		0.029412	944.868	10000	8666	944.868	1000	0	0.115393
WBGene00006409	IV:8874146-8876976	204	21	21		0.009804	607.154	10000	3129	607.154	1000	0	0.319591
WBGene00007495	IV:8886527-8888602,IV:8887182-8888602,IV:8886557-8888568	204	26	26		0.044118	781.129	10000	4389	781.129	1000	0	0.227842
WBGene00003864	IV:8888975-8890987	204	12	12		0.02451	1329.29	10000	10000	1329.29	223	0	0.0223
WBGene00007496	IV:8877528-8879893,IV:8877552-8879529	204	17	17		0.037082	860.678	10000	6415	860.678	1000	0	0.155885
WBGene00007497	IV:8881483-8881963,IV:8881483-8882415,IV:8881480-8881984	204	13	13		0.02451	719.512	10000	3301	719.512	1000	0	0.302939
WBGene00004455	II:11092748-11093854	204	6	6		0.037112	827.757	10000	3959	827.757	1000	0	0.252589
WBGene00007504	II:11095044-11096475	204	7	7		0.004902	293.175	10000	1237	293.175	1000	0	0.808407
WBGene00195891	II:11097547-11097693	204	3	3		0.037462	964.021	10000	9178	964.021	1000	0	0.108956
WBGene00198045	II:11081163-11081309	204	1	1		0.037423	19.2414	10000	1036	19.2414	992	8	0.96139
WBGene00198692	II:11097307-11097601	204	1	1		0.037383	192.481	10000	1626	192.481	991	9	0.612239
WBGene00199630	II:11088104-11088300	204	1	1		0.037344	361.761	10000	2582	361.761	984	16	0.384198
WBGene00200439	II:11072512-11072658	204	1	1		0.037311	56.2722	10000	1101	56.2722	1000	0	0.908265
WBGene00201250	II:11078469-11078618	204	1	1		0.037271	203.054	10000	1638	203.054	995	5	0.608974
WBGene00004454	II:11096570-11097204	204	1	1		0.037238	56.2722	10000	1105	56.2722	1000	0	0.904977
WBGene00219809	II:11106180-11106342	204	6	6		0.037217	198.451	10000	1224	198.451	1000	0	0.816993
WBGene00003831	II:11097840-11100145	204	8	8		0.038175	780.94	10000	4053	780.94	1000	0	0.246731
WBGene00043120	II:11100140-11100462	204	3	3		0.038212	571.985	10000	2596	571.985	1000	0	0.385208
WBGene00007499	II:11100971-11102948,II:11100971-11101981,II:11100971-11103757	204	15	15		0.039216	408.402	10000	1599	408.402	1000	0	0.625391
WBGene00007500	II:11106615-11108177	204	9	9		0.004902	697.283	10000	5307	697.283	1000	0	0.18843
WBGene00007501	II:11108158-11109583	204	11	11		0.004902	444.114	10000	2418	444.114	1000	0	0.413565
WBGene00007502	II:11109583-11111169	204	3	2		0.004902	411.858	10000	2319	411.858	990	10	0.429064
WBGene00007503	II:11104461-11106046	204	4	4		0.039008	1195.77	10000	10000	1195.77	491	0	0.0491
WBGene00015659	V:8082366-8082767	204	3	3		0.038985	96.5556	10000	1069	96.5556	1000	0	0.935454
WBGene00015660	V:8076084-8079914,V:8076084-8079849	204	11	11		0.039216	277.643	10000	1169	277.643	1000	0	0.855432
WBGene00006188	V:8065779-8067900	204	23	23		0.004902	498.361	10000	2206	498.361	1000	0	0.453309
WBGene00006190	V:8068151-8069737	204	8	8		0.038916	612.223	10000	2496	612.223	1000	0	0.400641
WBGene00006191	V:8070642-8072144	204	5	5		0.004902	371.473	10000	1932	371.473	999	1	0.51734
WBGene00006180	V:8080366-8081678	204	3	3		0.004902	228.076	10000	1328	228.076	1000	0	0.753012
WBGene00015661	V:8084119-8085241	204	5	5		0.004902	447.671	10000	1944	447.671	1000	0	0.514403
WBGene00006179	V:8089318-8090695	204	3	3		0.004902	541.587	10000	3435	541.587	987	13	0.289229
WBGene00005009	I:8103600-8109220,I:8103600-8109227	204	20	20		0.004902	686.874	10000	5760	686.874	1000	0	0.173611
WBGene00002999	I:8109742-8119314,I:8109742-8119314,I:8109742-8118517	204	46	46		0.014706	480.656	10000	2492	480.656	1000	0	0.401284
WBGene00003136	I:8125800-8130086	204	23	23		0.004902	562.561	10000	3461	562.561	1000	0	0.288934
WBGene00015662	X:7415838-7418627	204	27	27		0.019608	841.524	10000	4377	841.524	1000	0	0.228467
WBGene00050957	X:7398967-7400858	204	15	15		0.019608	602.339	10000	1857	602.339	1000	0	0.538503
WBGene00201152	X:7423126-7423259	204	1	1		0.040746	651.809	10000	5653	651.809	1000	0	0.176897
WBGene00202174	X:7426278-7426464	204	1	1		0.040703	541.587	10000	4643	541.587	977	23	0.212901
[truncated: 24,040 more rows]
