# Supplementary material for: Extreme allelic heterogeneity at a Caenorhabditis elegans beta-tubulin locus explains natural resistance to benzimidazoles
Source: PLoS Pathog. 2018 Oct 29;14(10):e1007226. doi: 10.1371/journal.ppat.1007226 (PMC6224181; doi:10.1371/journal.ppat.1007226)
Supplement: S21 Data — (TSV) [file ppat.1007226.s021.tsv]

Gene	RANGE	N_INFORMATIVE	NumVar	NumPolyVar	OptFreq	Zmax	NumPerm	ActualPerm	Stat	NumGreater	NumEqual	PermPvalue	CHROM	POS	endPOS	size	significant
WBGene00007063	II:1866-4663	204	18	18	0.019608	614.158	10000	2202	614.158	1000	0	0.454133	II	1866	4663	2797	FALSE
WBGene00007064	II:15268211-15273314,II:15268211-15275689	204	53	53	0.014706	601.672	10000	2317	601.672	1000	0	0.431593	II	15268211	15273314	5103	FALSE
WBGene00007065	III:13780227-13781133,III:13780219-13781133	204	5	4	0.004902	823.887	10000	8605	823.887	1000	0	0.116212	III	13780227	13781133	906	FALSE
WBGene00003525	IV:17486981-17490497,IV:17486981-17488295	204	22	22	0.004902	188.061	10000	1042	188.061	1000	0	0.959693	IV	17486981	17490497	3516	FALSE
WBGene00007067	IV:17480395-17483330,IV:17480395-17482329	204	26	26	0.007353	82.0919	10000	1015	82.0919	1000	0	0.985222	IV	17480395	17483330	2935	FALSE
WBGene00005532	V:10368555-10369868	204	8	8	0.009804	2057.89	10000	10000	2057.89	9	0	9e-04	V	10368555	10369868	1313	FALSE
WBGene00004964	V:10384156-10385711	204	10	9	0.014706	911.207	10000	10000	911.207	913	0	0.0913	V	10384156	10385711	1555	FALSE
WBGene00007070	V:10372140-10374261	204	20	20	0.019608	1034.35	10000	10000	1034.35	886	0	0.0886	V	10372140	10374261	2121	FALSE
WBGene00004098	V:10382441-10383976	204	2	2	0.004902	411.858	10000	1801	411.858	997	3	0.554414	V	10382441	10383976	1535	FALSE
WBGene00007071	V:10388514-10393503,V:10388469-10393503,V:10388469-10393503	204	20	20	0.029412	498.535	10000	1804	498.535	1000	0	0.554324	V	10388514	10393503	4989	FALSE
WBGene00000724	V:10393530-10395232	204	7	6	0.014706	652.788	10000	3832	652.788	1000	0	0.26096	V	10393530	10395232	1702	FALSE
WBGene00007072	V:10395676-10397817	204	9	9	0.004902	1060.77	10000	10000	1060.77	552	0	0.0552	V	10395676	10397817	2141	FALSE
WBGene00007073	V:10398809-10401313	204	11	11	0.004902	651.603	10000	2875	651.603	1000	0	0.347826	V	10398809	10401313	2504	FALSE
WBGene00006428	IV:5112928-5122019,IV:5112928-5122019	204	71	71	0.046263	609.174	10000	3994	609.174	1000	0	0.250376	IV	5112928	5122019	9091	FALSE
WBGene00004929	IV:5127005-5133857,IV:5127005-5134060,IV:5127005-5145810,IV:5127005-5152485,IV:5127005-5149537	204	201	201	0.007353	403.917	10000	2060	403.917	1000	0	0.485437	IV	5127005	5133857	6852	FALSE
WBGene00014997	IV:5111838-5112875	204	7	7	0.041667	269.94	10000	1582	269.94	1000	0	0.632111	IV	5111838	5112875	1037	FALSE
WBGene00007082	V:14146508-14148784	204	12	12	0.004902	308.753	10000	1315	308.753	1000	0	0.760456	V	14146508	14148784	2276	FALSE
WBGene00007083	V:14156830-14157622	204	7	7	0.029412	203.383	10000	1097	203.383	1000	0	0.911577	V	14156830	14157622	792	FALSE
WBGene00007084	V:14144029-14145411	204	11	11	0.036542	439.721	10000	1676	439.721	1000	0	0.596659	V	14144029	14145411	1382	FALSE
WBGene00001528	II:9512489-9516936	204	26	26	0.009804	623.429	10000	3858	623.429	1000	0	0.259202	II	9512489	9516936	4447	FALSE
WBGene00005032	II:9548404-9549698	204	7	7	0.046667	285.245	10000	1165	285.245	1000	0	0.858369	II	9548404	9549698	1294	FALSE
WBGene00005033	II:9544685-9546208	204	10	10	0.014706	296.307	10000	1554	296.307	1000	0	0.643501	II	9544685	9546208	1523	FALSE
WBGene00005034	II:9537728-9539085	204	14	13	0.004902	601.938	10000	3212	601.938	1000	0	0.311333	II	9537728	9539085	1357	FALSE
WBGene00005035	II:9532298-9533974	204	10	10	0.029412	432	10000	1995	432	1000	0	0.501253	II	9532298	9533974	1676	FALSE
WBGene00007080	II:9517567-9518896	204	8	8	0.03987	270.646	10000	1656	270.646	1000	0	0.603865	II	9517567	9518896	1329	FALSE
WBGene00007081	II:9519095-9520210	204	11	11	0.004902	453.98	10000	1655	453.98	1000	0	0.60423	II	9519095	9520210	1115	FALSE
WBGene00005027	II:9520199-9521670	204	12	12	0.019608	1360.47	10000	10000	1360.47	190	0	0.019	II	9520199	9521670	1471	FALSE
WBGene00003231	II:9524173-9526366	204	16	16	0.02451	691.901	10000	3520	691.901	1000	0	0.284091	II	9524173	9526366	2193	FALSE
WBGene00005028	II:9528779-9529862	204	14	14	0.004902	288.938	10000	1474	288.938	1000	0	0.678426	II	9528779	9529862	1083	FALSE
WBGene00005029	II:9539273-9540823	204	9	9	0.014706	325.724	10000	1342	325.724	1000	0	0.745156	II	9539273	9540823	1550	FALSE
WBGene00005030	II:9541600-9542885	204	9	9	0.04902	391.323	10000	1485	391.323	1000	0	0.673401	II	9541600	9542885	1285	FALSE
WBGene00014998	X:2243233-2247008	204	27	27	0.02451	516.541	10000	1962	516.541	1000	0	0.509684	X	2243233	2247008	3775	FALSE
WBGene00000797	X:2255847-2258081	204	13	13	0.042183	674.893	10000	4733	674.893	1000	0	0.211282	X	2255847	2258081	2234	FALSE
WBGene00014999	X:2259151-2260526	204	7	6	0.041102	281.079	10000	1396	281.079	1000	0	0.716332	X	2259151	2260526	1375	FALSE
WBGene00015000	X:2271024-2274337	204	32	32	0.014706	437.607	10000	1937	437.607	1000	0	0.516262	X	2271024	2274337	3313	FALSE
WBGene00044701	X:2263175-2267472	204	38	38	0.004902	405.296	10000	1847	405.296	1000	0	0.541419	X	2263175	2267472	4297	FALSE
WBGene00175029	X:2243114-2244467	204	11	11	0.004902	235.361	10000	1040	235.361	1000	0	0.961538	X	2243114	2244467	1353	FALSE
WBGene00003010	IV:12129503-12135095,IV:12131936-12135432,IV:12132862-12135095,IV:12131936-12135432	204	31	31	0.040175	856.295	10000	6408	856.295	1000	0	0.156055	IV	12129503	12135095	5592	FALSE
WBGene00007087	IV:12146480-12150975	204	35	35	0.029412	848.696	10000	6173	848.696	1000	0	0.161996	IV	12146480	12150975	4495	FALSE
WBGene00007088	IV:12143430-12145731,IV:12143430-12145731,IV:12143430-12145700	204	10	10	0.029412	1298.56	10000	10000	1298.56	343	0	0.0343	IV	12143430	12145731	2301	FALSE
WBGene00007089	IV:12135079-12137349	204	17	17	0.038516	1004.47	10000	10000	1004.47	930	0	0.093	IV	12135079	12137349	2270	FALSE
WBGene00007090	IV:12141159-12143331	204	24	23	0.02451	430.98	10000	1989	430.98	1000	0	0.502765	IV	12141159	12143331	2172	FALSE
WBGene00007091	IV:12159469-12164274,IV:12156837-12164274	204	62	62	0.029412	981.058	10000	8746	981.058	1000	0	0.114338	IV	12159469	12164274	4805	FALSE
WBGene00007092	IV:12150955-12154242,IV:12150955-12154242,IV:12151191-12151898	204	16	16	0.009804	1017.32	10000	8055	1017.32	1000	0	0.124146	IV	12150955	12154242	3287	FALSE
WBGene00007093	IV:12138844-12141057,IV:12138859-12141057	204	10	10	0.02451	1229.97	10000	10000	1229.97	341	0	0.0341	IV	12138844	12141057	2213	FALSE
WBGene00000138	I:12759585-12764960	204	62	62	0.04902	572.585	10000	2142	572.585	1000	0	0.466853	I	12759585	12764960	5375	FALSE
WBGene00007094	I:12773658-12782257	204	132	132	0.004902	344.398	10000	1234	344.398	1000	0	0.810373	I	12773658	12782257	8599	FALSE
WBGene00000722	V:10291695-10292868	204	11	11	0.02451	235.861	10000	1492	235.861	1000	0	0.670241	V	10291695	10292868	1173	FALSE
WBGene00007100	V:10315249-10317394	204	10	10	0.019608	804.662	10000	3530	804.662	1000	0	0.283286	V	10315249	10317394	2145	FALSE
WBGene00007101	V:10317489-10319534	204	13	13	0.034314	945.809	10000	8262	945.809	1000	0	0.121036	V	10317489	10319534	2045	FALSE
WBGene00001646	V:10319534-10320158	204	4	3	0.004902	411.858	10000	2475	411.858	995	5	0.40303	V	10319534	10320158	624	FALSE
WBGene00007102	V:10320714-10322304	204	9	9	0.009804	959.151	10000	7898	959.151	1000	0	0.126614	V	10320714	10322304	1590	FALSE
WBGene00007103	V:10322286-10329253,V:10322286-10332112,V:10324037-10329253,V:10324430-10329253,V:10322286-10329253,V:10322592-10329253,V:10322286-10326444	204	57	57	0.014706	1414.03	10000	10000	1414.03	192	0	0.0192	V	10322286	10329253	6967	FALSE
WBGene00007104	V:10290042-10291710,V:10289720-10291710	204	24	24	0.044118	254.281	10000	1392	254.281	1000	0	0.718391	V	10290042	10291710	1668	FALSE
WBGene00000723	V:10293564-10294621	204	14	14	0.02451	1116.66	10000	10000	1116.66	645	0	0.0645	V	10293564	10294621	1057	FALSE
WBGene00007096	V:10287563-10289272	204	8	8	0.029412	871.388	10000	6603	871.388	1000	0	0.151446	V	10287563	10289272	1709	FALSE
WBGene00007097	V:10297398-10298982	204	14	13	0.02451	949.61	10000	10000	949.61	641	0	0.0641	V	10297398	10298982	1584	FALSE
WBGene00001533	V:10308290-10314053,V:10308290-10314053	204	27	27	0.009804	713.499	10000	4083	713.499	1000	0	0.244918	V	10308290	10314053	5763	FALSE
WBGene00000491	V:10299472-10307354,V:10299472-10303590,V:10299472-10302881,V:10299472-10302340	204	41	41	0.014706	1006.63	10000	10000	1006.63	825	0	0.0825	V	10299472	10307354	7882	FALSE
WBGene00007099	V:10314640-10315776,V:10314640-10315776	204	4	4	0.004902	675.854	10000	3168	675.854	1000	0	0.315657	V	10314640	10315776	1136	FALSE
WBGene00006932	I:6028485-6033458,I:6029771-6033458,I:6028485-6033458,I:6028497-6033458	204	24	24	0.014706	351.948	10000	1760	351.948	1000	0	0.568182	I	6028485	6033458	4973	FALSE
WBGene00000814	I:6022666-6026981,I:6022659-6026981	204	23	23	0.014706	552.87	10000	3379	552.87	1000	0	0.295946	I	6022666	6026981	4315	FALSE
WBGene00015001	I:6027193-6028370	204	3	3	0.009804	756.426	10000	4581	756.426	1000	0	0.218293	I	6027193	6028370	1177	FALSE
WBGene00194700	I:6024150-6024955	204	4	4	0.035904	408.697	10000	1862	408.697	1000	0	0.537057	I	6024150	6024955	805	FALSE
WBGene00015002	II:5970104-5972655	204	19	19	0.019608	580.618	10000	2594	580.618	1000	0	0.385505	II	5970104	5972655	2551	FALSE
WBGene00000403	II:5945405-5956683,II:5945405-5948714,II:5945405-5947303	204	73	73	0.019608	371.118	10000	1495	371.118	1000	0	0.668896	II	5945405	5956683	11278	FALSE
WBGene00015004	II:5968134-5969058	204	6	6	0.029412	1229.86	10000	10000	1229.86	446	0	0.0446	II	5968134	5969058	924	FALSE
WBGene00015005	II:5972855-5974977	204	9	9	0.019608	622.412	10000	2435	622.412	1000	0	0.410678	II	5972855	5974977	2122	FALSE
WBGene00001919	IV:11326556-11327220	204	4	4	0.035691	416.479	10000	1896	416.479	1000	0	0.527426	IV	11326556	11327220	664	FALSE
WBGene00007110	IV:11327613-11329369	204	8	8	0.014706	278.093	10000	1285	278.093	1000	0	0.77821	IV	11327613	11329369	1756	FALSE
WBGene00007111	IV:11329465-11332892,IV:11329490-11332892,IV:11329465-11332944	204	18	18	0.004902	779.324	10000	5465	779.324	1000	0	0.182983	IV	11329465	11332892	3427	FALSE
WBGene00007112	IV:11304720-11306720	204	13	13	0.009804	801.633	10000	4388	801.633	1000	0	0.227894	IV	11304720	11306720	2000	FALSE
WBGene00001019	IV:11299035-11304787,IV:11299007-11304787,IV:11303844-11304787	204	23	22	0.004902	991.544	10000	10000	991.544	617	0	0.0617	IV	11299035	11304787	5752	FALSE
WBGene00007113	IV:11296990-11298419	204	13	13	0.039216	1066.53	10000	10000	1066.53	562	0	0.0562	IV	11296990	11298419	1429	FALSE
WBGene00007114	IV:11295147-11296887	204	7	7	0.004902	669.92	10000	2917	669.92	1000	0	0.342818	IV	11295147	11296887	1740	FALSE
WBGene00007105	IV:11310971-11312382,IV:11310971-11312497	204	6	6	0.014706	401.764	10000	1646	401.764	1000	0	0.607533	IV	11310971	11312382	1411	FALSE
WBGene00001020	IV:11312472-11313976	204	5	5	0.004902	134.223	10000	1161	134.223	1000	0	0.861326	IV	11312472	11313976	1504	FALSE
WBGene00007106	IV:11314076-11315050	204	9	9	0.02451	1088.71	10000	10000	1088.71	730	0	0.073	IV	11314076	11315050	974	FALSE
WBGene00007107	IV:11315206-11315877	204	7	7	0.03453	563.292	10000	1900	563.292	1000	0	0.526316	IV	11315206	11315877	671	FALSE
WBGene00007108	IV:11317418-11319950	204	5	5	0.039216	350.261	10000	1363	350.261	1000	0	0.733676	IV	11317418	11319950	2532	FALSE
WBGene00007109	IV:11320799-11323636	204	25	25	0.009804	378.095	10000	1443	378.095	1000	0	0.693001	IV	11320799	11323636	2837	FALSE
WBGene00001921	IV:11323884-11324470	204	4	4	0.004902	141.975	10000	1077	141.975	1000	0	0.928505	IV	11323884	11324470	586	FALSE
WBGene00015006	I:4664498-4665348	204	6	6	0.03406	460.646	10000	1910	460.646	1000	0	0.52356	I	4664498	4665348	850	FALSE
WBGene00206362	I:4661140-4662199,I:4661114-4662192	204	8	8	0.004902	554.582	10000	2432	554.582	1000	0	0.411184	I	4661140	4662199	1059	FALSE
WBGene00015007	I:4655348-4659518,I:4653470-4659518,I:4653470-4660079,I:4655348-4660087,I:4653470-4660087,I:4653526-4659518	204	39	39	0.004902	649.111	10000	2938	649.111	1000	0	0.340368	I	4655348	4659518	4170	FALSE
WBGene00015008	I:4644436-4645626	204	9	9	0.034247	309.977	10000	1419	309.977	1000	0	0.704722	I	4644436	4645626	1190	FALSE
WBGene00004415	I:4645635-4646963	204	8	8	0.004902	458.608	10000	1759	458.608	1000	0	0.568505	I	4645635	4646963	1328	FALSE
WBGene00015009	I:4648268-4650770	204	18	18	0.014706	571.423	10000	2574	571.423	1000	0	0.3885	I	4648268	4650770	2502	FALSE
WBGene00015010	I:4652142-4652906,I:4652142-4652905	204	3	3	0.004902	387.653	10000	2241	387.653	1000	0	0.446229	I	4652142	4652906	764	FALSE
WBGene00006961	I:4665743-4671738	204	32	32	0.014706	387.878	10000	1744	387.878	1000	0	0.573394	I	4665743	4671738	5995	FALSE
WBGene00015011	I:4647423-4648275,I:4647317-4648278	204	3	3	0.035316	530.731	10000	2330	530.731	1000	0	0.429185	I	4647423	4648275	852	FALSE
WBGene00015012	II:2040394-2041615,II:2040270-2041615	204	25	25	0.046569	223.735	10000	1251	223.735	1000	0	0.799361	II	2040394	2041615	1221	FALSE
WBGene00015013	II:2043022-2044059	204	30	30	0.004902	430.519	10000	1536	430.519	1000	0	0.651042	II	2043022	2044059	1037	FALSE
WBGene00015014	II:2044623-2045585	204	17	17	0.04121	577.868	10000	3007	577.868	1000	0	0.332557	II	2044623	2045585	962	FALSE
WBGene00015015	II:2045962-2046656	204	45	45	0.014706	665.477	10000	3197	665.477	1000	0	0.312793	II	2045962	2046656	694	FALSE
WBGene00006646	X:12031597-12034037	204	21	20	0.004902	389.7	10000	1763	389.7	1000	0	0.567215	X	12031597	12034037	2440	FALSE
WBGene00007115	X:12028710-12031457,X:12028710-12031497	204	23	22	0.044118	385.98	10000	1616	385.98	1000	0	0.618812	X	12028710	12031457	2747	FALSE
WBGene00007116	X:12042615-12049347	204	49	48	0.04364	1104.73	10000	10000	1104.73	432	0	0.0432	X	12042615	12049347	6732	FALSE
WBGene00015024	I:10708403-10710375,I:10708362-10710375	204	13	13	0.02451	343.182	10000	1579	343.182	1000	0	0.633312	I	10708403	10710375	1972	FALSE
WBGene00015025	I:10732541-10733685	204	9	9	0.014706	580.432	10000	1734	580.432	1000	0	0.576701	I	10732541	10733685	1144	FALSE
WBGene00044644	I:10727750-10728795	204	21	20	0.039216	576.697	10000	3607	576.697	1000	0	0.277239	I	10727750	10728795	1045	FALSE
WBGene00015017	I:10713449-10718201,I:10713449-10716997	204	51	51	0.014706	585.712	10000	2967	585.712	1000	0	0.337041	I	10713449	10718201	4752	FALSE
WBGene00015018	I:10724160-10725563,I:10724160-10726136	204	10	10	0.009804	524.027	10000	2711	524.027	1000	0	0.368868	I	10724160	10725563	1403	FALSE
WBGene00004466	I:10730728-10732424,I:10730728-10732448	204	13	13	0.004902	581.372	10000	3964	581.372	1000	0	0.25227	I	10730728	10732424	1696	FALSE
WBGene00015019	I:10741368-10744443	204	34	34	0.004902	664.692	10000	4619	664.692	1000	0	0.216497	I	10741368	10744443	3075	FALSE
WBGene00015021	I:10736696-10739911	204	29	29	0.009804	663.141	10000	4741	663.141	1000	0	0.210926	I	10736696	10739911	3215	FALSE
WBGene00002191	I:10734021-10736607	204	21	21	0.029412	632.336	10000	4050	632.336	1000	0	0.246914	I	10734021	10736607	2586	FALSE
WBGene00015022	I:10728894-10730237	204	15	15	0.012255	485.923	10000	2275	485.923	1000	0	0.43956	I	10728894	10730237	1343	FALSE
WBGene00015023	I:10720825-10723591	204	15	15	0.004902	358.589	10000	1925	358.589	1000	0	0.519481	I	10720825	10723591	2766	FALSE
WBGene00015026	I:5965061-5967211	204	11	10	0.014706	587.309	10000	3951	587.309	1000	0	0.2531	I	5965061	5967211	2150	FALSE
WBGene00015034	I:5962951-5964126	204	7	7	0.014706	308.539	10000	1672	308.539	1000	0	0.598086	I	5962951	5964126	1175	FALSE
WBGene00000232	I:5969123-5973320,I:5967250-5973320,I:5970294-5973320	204	34	34	0.02451	566.604	10000	3159	566.604	1000	0	0.316556	I	5969123	5973320	4197	FALSE
WBGene00015027	I:5955030-5956883	204	8	8	0.990197	1072.36	10000	10000	1072.36	511	0	0.0511	I	5955030	5956883	1853	FALSE
WBGene00001676	I:5942576-5945537,I:5942418-5945537	204	17	16	0.034314	429.112	10000	2232	429.112	1000	0	0.448029	I	5942576	5945537	2961	FALSE
WBGene00000099	I:5937476-5938885	204	3	3	0.005768	1557.05	10000	10000	1557.05	210	0	0.021	I	5937476	5938885	1409	FALSE
WBGene00015028	I:5919054-5935416,I:5919054-5935416	204	103	103	0.004902	594.085	10000	4166	594.085	1000	0	0.240038	I	5919054	5935416	16362	FALSE
WBGene00015029	I:5935369-5936944	204	7	7	0.006192	680.634	10000	5065	680.634	1000	0	0.197433	I	5935369	5936944	1575	FALSE
WBGene00015030	I:5945756-5947342	204	3	3	0.004902	387.653	10000	1888	387.653	1000	0	0.529661	I	5945756	5947342	1586	FALSE
WBGene00015032	I:5957459-5958359	204	4	4	0.006017	413.434	10000	2334	413.434	1000	0	0.428449	I	5957459	5958359	900	FALSE
WBGene00015035	IV:3572471-3577630,IV:3568978-3577630,IV:3570718-3577630	204	92	92	0.004902	856.03	10000	4265	856.03	1000	0	0.234467	IV	3572471	3577630	5159	FALSE
WBGene00015036	IV:3565200-3567814	204	27	27	0.006945	506.792	10000	1479	506.792	1000	0	0.676133	IV	3565200	3567814	2614	FALSE
WBGene00015037	IV:3540187-3543602	204	27	27	0.004902	450.806	10000	1539	450.806	1000	0	0.649773	IV	3540187	3543602	3415	FALSE
WBGene00015038	IV:3543627-3547600,IV:3543627-3546527,IV:3543627-3545816,IV:3543627-3544546	204	27	27	0.004902	586.863	10000	2850	586.863	1000	0	0.350877	IV	3543627	3547600	3973	FALSE
WBGene00003889	IV:3551089-3557431	204	39	39	0.004902	707.543	10000	3490	707.543	1000	0	0.286533	IV	3551089	3557431	6342	FALSE
WBGene00015040	V:3955765-3957715	204	161	161	0.009804	557.766	10000	1905	557.766	1000	0	0.524934	V	3955765	3957715	1950	FALSE
WBGene00015041	V:3958238-3961189,V:3958238-3961358	204	141	141	0.014706	424.597	10000	1776	424.597	1000	0	0.563063	V	3958238	3961189	2951	FALSE
WBGene00015042	V:3961759-3963815	204	180	180	0.014706	549.884	10000	2462	549.884	1000	0	0.406174	V	3961759	3963815	2056	FALSE
WBGene00015043	V:3964778-3967871	204	192	192	0.004902	431.308	10000	1947	431.308	1000	0	0.513611	V	3964778	3967871	3093	FALSE
WBGene00015044	V:3968139-3970514,V:3968132-3970514,V:3968139-3968644	204	237	237	0.007353	536.608	10000	2569	536.608	1000	0	0.389257	V	3968139	3970514	2375	FALSE
WBGene00015045	V:3970711-3973001	204	214	214	0.004902	425.543	10000	2056	425.543	1000	0	0.486381	V	3970711	3973001	2290	FALSE
WBGene00003765	V:3989090-3989770	204	41	41	0.004902	305.804	10000	1424	305.804	1000	0	0.702247	V	3989090	3989770	680	FALSE
WBGene00003768	V:3981979-3982745	204	60	60	0.004902	582.956	10000	3317	582.956	1000	0	0.301477	V	3981979	3982745	766	FALSE
WBGene00003769	V:3980054-3980617	204	44	44	0.004902	399.725	10000	1701	399.725	1000	0	0.587889	V	3980054	3980617	563	FALSE
WBGene00006142	V:3977263-3978811	204	150	150	0.009804	376.387	10000	1651	376.387	1000	0	0.605694	V	3977263	3978811	1548	FALSE
WBGene00006141	V:3974660-3976264	204	185	185	0.004902	613.168	10000	3670	613.168	1000	0	0.27248	V	3974660	3976264	1604	FALSE
WBGene00006274	V:3954038-3955460	204	121	121	0.004902	451.962	10000	1594	451.962	1000	0	0.627353	V	3954038	3955460	1422	FALSE
WBGene00015047	IV:8159386-8162042,IV:8159406-8162042,IV:8159415-8162042,IV:8159357-8162042,IV:8159386-8162042,IV:8159406-8162042,IV:8159415-8162042,IV:8159357-8162042	204	14	14	0.004902	711.128	10000	3754	711.128	1000	0	0.266383	IV	8159386	8162042	2656	FALSE
WBGene00015048	IV:8152444-8154859	204	11	11	0.019608	559.587	10000	1837	559.587	1000	0	0.544366	IV	8152444	8154859	2415	FALSE
WBGene00004055	IV:8148793-8151246	204	12	12	0.004902	926.137	10000	9464	926.137	1000	0	0.105664	IV	8148793	8151246	2453	FALSE
WBGene00015049	IV:8155250-8156447	204	2	2	0.0223	416.93	10000	1946	416.93	1000	0	0.513875	IV	8155250	8156447	1197	FALSE
WBGene00015050	IV:8161751-8163795,IV:8161751-8163787	204	8	8	0.004902	675.854	10000	3494	675.854	1000	0	0.286205	IV	8161751	8163795	2044	FALSE
WBGene00015051	IV:8164593-8166050	204	4	4	0.029412	981.445	10000	8112	981.445	1000	0	0.123274	IV	8164593	8166050	1457	FALSE
WBGene00015052	IV:8167162-8168774	204	8	8	0.009804	680.834	10000	3098	680.834	1000	0	0.322789	IV	8167162	8168774	1612	FALSE
WBGene00015053	V:9134298-9135575	204	3	3	0.021837	395.183	10000	2043	395.183	1000	0	0.489476	V	9134298	9135575	1277	FALSE
WBGene00015058	V:9158383-9159538	204	4	4	0.004902	201.23	10000	1159	201.23	1000	0	0.862813	V	9158383	9159538	1155	FALSE
WBGene00044582	V:9165819-9168041	204	20	20	0.004902	639.935	10000	3372	639.935	1000	0	0.29656	V	9165819	9168041	2222	FALSE
WBGene00235316	V:9155614-9156736	204	11	11	0.014706	652.58	10000	3546	652.58	1000	0	0.282008	V	9155614	9156736	1122	FALSE
WBGene00015054	V:9135655-9137718	204	9	9	0.02235	838.346	10000	7328	838.346	1000	0	0.136463	V	9135655	9137718	2063	FALSE
WBGene00015055	V:9138949-9141397	204	6	6	0.014706	364.394	10000	1347	364.394	1000	0	0.74239	V	9138949	9141397	2448	FALSE
WBGene00006418	V:9144614-9146899	204	13	12	0.02451	263.209	10000	1224	263.209	1000	0	0.816993	V	9144614	9146899	2285	FALSE
WBGene00015056	V:9152320-9154872	204	25	25	0.009804	799.952	10000	6495	799.952	1000	0	0.153965	V	9152320	9154872	2552	FALSE
WBGene00000717	V:9159641-9160642	204	4	4	0.02202	578.098	10000	3015	578.098	1000	0	0.331675	V	9159641	9160642	1001	FALSE
WBGene00000718	V:9162050-9163005	204	12	11	0.004902	252.384	10000	1377	252.384	1000	0	0.726216	V	9162050	9163005	955	FALSE
WBGene00000599	V:9164294-9165307	204	5	4	0.009804	61.5518	10000	1031	61.5518	1000	0	0.969932	V	9164294	9165307	1013	FALSE
WBGene00015057	V:9168391-9173024	204	21	21	0.004902	719.053	10000	3726	719.053	1000	0	0.268384	V	9168391	9173024	4633	FALSE
WBGene00015059	II:7756007-7756908	204	5	5	0.020852	593.458	10000	3259	593.458	1000	0	0.306843	II	7756007	7756908	901	FALSE
WBGene00015061	II:7724902-7752726,II:7724902-7752726,II:7724902-7731383,II:7742396-7752726	204	138	138	0.004902	699.798	10000	5866	699.798	1000	0	0.170474	II	7724902	7752726	27824	FALSE
WBGene00015062	II:7752631-7753513,II:7752631-7753607	204	2	2	0.004902	411.858	10000	1723	411.858	995	5	0.578932	II	7752631	7753513	882	FALSE
WBGene00015063	II:7754146-7755156	204	4	4	0.021569	530.006	10000	2605	530.006	1000	0	0.383877	II	7754146	7755156	1010	FALSE
WBGene00015064	II:7757189-7758390,II:7757189-7758439	204	5	5	0.021334	351.231	10000	1569	351.231	1000	0	0.637349	II	7757189	7758390	1201	FALSE
WBGene00015065	II:7759709-7761540	204	11	11	0.014706	557.364	10000	2909	557.364	1000	0	0.343761	II	7759709	7761540	1831	FALSE
WBGene00015066	II:7762061-7763669	204	9	9	0.014706	1216.38	10000	10000	1216.38	265	0	0.0265	II	7762061	7763669	1608	FALSE
WBGene00015067	V:5240769-5243136	204	83	83	0.012255	462.36	10000	3023	462.36	1000	0	0.330797	V	5240769	5243136	2367	FALSE
WBGene00015074	V:5274075-5275562	204	43	43	0.009804	445.864	10000	3124	445.864	1000	0	0.320102	V	5274075	5275562	1487	FALSE
WBGene00015075	V:5269484-5270744	204	37	37	0.014706	489.723	10000	3693	489.723	1000	0	0.270783	V	5269484	5270744	1260	FALSE
WBGene00015076	V:5267821-5268823	204	41	41	0.014706	502.653	10000	3878	502.653	1000	0	0.257865	V	5267821	5268823	1002	FALSE
WBGene00015077	V:5243728-5248040	204	64	64	0.004902	529.119	10000	2509	529.119	1000	0	0.398565	V	5243728	5248040	4312	FALSE
WBGene00015068	V:5250603-5252116	204	88	88	0.01985	434.329	10000	3050	434.329	1000	0	0.327869	V	5250603	5252116	1513	FALSE
WBGene00015069	V:5256141-5257458	204	80	80	0.004902	425.395	10000	2831	425.395	1000	0	0.353232	V	5256141	5257458	1317	FALSE
WBGene00015070	V:5258035-5259548	204	80	80	0.04902	443.632	10000	3081	443.632	1000	0	0.32457	V	5258035	5259548	1513	FALSE
WBGene00015071	V:5260331-5263099	204	154	154	0.004902	429.617	10000	3013	429.617	1000	0	0.331895	V	5260331	5263099	2768	FALSE
WBGene00015072	V:5263950-5265681,V:5263950-5265776	204	57	57	0.004902	433.764	10000	2771	433.764	1000	0	0.360881	V	5263950	5265681	1731	FALSE
WBGene00015073	V:5275548-5278101,V:5275548-5278306	204	67	67	0.014706	498.037	10000	3384	498.037	1000	0	0.295508	V	5275548	5278101	2553	FALSE
WBGene00004359	V:11727897-11730160	204	17	17	0.019608	535.598	10000	2241	535.598	1000	0	0.446229	V	11727897	11730160	2263	FALSE
WBGene00007117	V:11733543-11736968	204	23	23	0.019608	1076.04	10000	10000	1076.04	675	0	0.0675	V	11733543	11736968	3425	FALSE
WBGene00000907	V:11718088-11725652	204	45	45	0.039216	546.44	10000	2405	546.44	1000	0	0.4158	V	11718088	11725652	7564	FALSE
WBGene00007118	V:11730991-11733472	204	8	8	0.029412	676.315	10000	2826	676.315	1000	0	0.353857	V	11730991	11733472	2481	FALSE
WBGene00015085	III:5733996-5737515	204	19	19	0.02451	642.704	10000	3910	642.704	1000	0	0.255754	III	5733996	5737515	3519	FALSE
WBGene00015086	III:5767881-5768665	204	6	6	0.009804	807.771	10000	3295	807.771	1000	0	0.30349	III	5767881	5768665	784	FALSE
WBGene00206513	III:5742555-5744820	204	9	9	0.025903	381.587	10000	1779	381.587	1000	0	0.562114	III	5742555	5744820	2265	FALSE
WBGene00002048	III:5755538-5765815	204	67	67	0.014706	384.173	10000	2152	384.173	1000	0	0.464684	III	5755538	5765815	10277	FALSE
WBGene00015079	III:5747484-5751608,III:5747484-5751637,III:5747484-5751637	204	31	30	0.004902	630.645	10000	4835	630.645	1000	0	0.206825	III	5747484	5751608	4124	FALSE
WBGene00015080	III:5744869-5747195	204	18	18	0.02451	422.792	10000	1657	422.792	1000	0	0.6035	III	5744869	5747195	2326	FALSE
WBGene00015081	III:5738007-5741554	204	16	15	0.02451	658.806	10000	3680	658.806	1000	0	0.271739	III	5738007	5741554	3547	FALSE
WBGene00015082	III:5731500-5732854	204	9	9	0.004902	1182.35	10000	10000	1182.35	450	0	0.045	III	5731500	5732854	1354	FALSE
WBGene00015083	III:5728179-5730394	204	11	11	0.014706	442.774	10000	2170	442.774	1000	0	0.460829	III	5728179	5730394	2215	FALSE
WBGene00015084	III:5730119-5731011	204	3	3	0.004902	541.587	10000	1873	541.587	991	9	0.5315	III	5730119	5731011	892	FALSE
WBGene00004413	V:20479688-20480846	204	9	9	0.009804	373.546	10000	1337	373.546	1000	0	0.747943	V	20479688	20480846	1158	FALSE
WBGene00007127	V:20487644-20489202	204	8	8	0.004902	301.349	10000	1354	301.349	996	4	0.737075	V	20487644	20489202	1558	FALSE
WBGene00007119	V:20476747-20479089	204	146	146	0.004902	78.0557	10000	1004	78.0557	1000	0	0.996016	V	20476747	20479089	2342	FALSE
WBGene00007122	V:20493923-20497346	204	126	126	0.004902	1251.99	10000	10000	1251.99	282	0	0.0282	V	20493923	20497346	3423	FALSE
WBGene00007123	V:20490770-20492485	204	40	40	0.004902	300.715	10000	1407	300.715	1000	0	0.710732	V	20490770	20492485	1715	FALSE
WBGene00007124	V:20473167-20473929	204	3	3	0.019608	333.15	10000	1461	333.15	1000	0	0.684463	V	20473167	20473929	762	FALSE
WBGene00007125	V:20469702-20470485	204	5	5	0.009804	326.753	10000	1293	326.753	1000	0	0.773395	V	20469702	20470485	783	FALSE
WBGene00007126	V:20480791-20485385	204	131	131	0.004902	479.279	10000	1899	479.279	1000	0	0.526593	V	20480791	20485385	4594	FALSE
WBGene00015087	II:6919730-6923665	204	22	21	0.004902	372.017	10000	2281	372.017	1000	0	0.438404	II	6919730	6923665	3935	FALSE
WBGene00000211	II:6910071-6912697	204	13	13	0.036044	819.922	10000	8131	819.922	1000	0	0.122986	II	6910071	6912697	2626	FALSE
WBGene00015088	II:6902869-6904615,II:6902869-6907757,II:6902869-6907290	204	29	29	0.04277	1611.46	10000	10000	1611.46	94	0	0.0094	II	6902869	6904615	1746	FALSE
WBGene00000886	II:6912764-6913365,II:6912541-6913365	204	7	7	0.004902	1045.74	10000	10000	1045.74	762	0	0.0762	II	6912764	6913365	601	FALSE
WBGene00015089	II:6916992-6918922	204	8	7	0.042109	20.2556	10000	1011	20.2556	1000	0	0.98912	II	6916992	6918922	1930	FALSE
WBGene00044615	II:6916155-6916967	204	5	5	0.041926	610.018	10000	3646	610.018	1000	0	0.274273	II	6916155	6916967	812	FALSE
WBGene00015091	I:5263693-5268384	204	25	25	0.019608	341.188	10000	1744	341.188	1000	0	0.573394	I	5263693	5268384	4691	FALSE
WBGene00002583	I:5245742-5263426,I:5245742-5263426	204	97	97	0.009804	577.107	10000	3144	577.107	1000	0	0.318066	I	5245742	5263426	17684	FALSE
WBGene00015092	I:5244282-5245523,I:5244282-5245523	204	4	4	0.041356	604.803	10000	2833	604.803	1000	0	0.352983	I	5244282	5245523	1241	FALSE
WBGene00015093	I:5249771-5250437	204	7	6	0.014706	742.16	10000	5446	742.16	1000	0	0.183621	I	5249771	5250437	666	FALSE
WBGene00015094	I:5255446-5256923,I:5255553-5256448	204	7	7	0.014706	649.094	10000	2848	649.094	1000	0	0.351124	I	5255446	5256923	1477	FALSE
WBGene00015095	I:5269543-5270934	204	8	8	0.04047	227.183	10000	1287	227.183	1000	0	0.777001	I	5269543	5270934	1391	FALSE
WBGene00015096	I:5271276-5272037	204	4	4	0.014706	593.783	10000	3237	593.783	1000	0	0.308928	I	5271276	5272037	761	FALSE
WBGene00195057	I:5268418-5269463	204	13	13	0.009804	670.627	10000	4443	670.627	1000	0	0.225073	I	5268418	5269463	1045	FALSE
WBGene00006538	X:9434451-9436893	204	13	13	0.039216	532.44	10000	1734	532.44	1000	0	0.576701	X	9434451	9436893	2442	FALSE
WBGene00007128	X:9440397-9441564	204	16	16	0.034314	774.232	10000	4231	774.232	1000	0	0.236351	X	9440397	9441564	1167	FALSE
WBGene00007129	X:9431431-9432748	204	11	11	0.034314	649.059	10000	2566	649.059	1000	0	0.389712	X	9431431	9432748	1317	FALSE
WBGene00007130	X:9428430-9430323	204	23	23	0.039434	703.432	10000	2542	703.432	1000	0	0.393391	X	9428430	9430323	1893	FALSE
WBGene00015097	IV:5493994-5495250,IV:5494776-5495250	204	5	5	0.009804	591.301	10000	2054	591.301	1000	0	0.486855	IV	5493994	5495250	1256	FALSE
WBGene00004243	IV:5486712-5490331,IV:5486684-5490331	204	11	11	0.004902	100.241	10000	1149	100.241	1000	0	0.870322	IV	5486712	5490331	3619	FALSE
WBGene00015098	IV:5484045-5486210	204	8	8	0.009804	445.253	10000	1597	445.253	1000	0	0.626174	IV	5484045	5486210	2165	FALSE
WBGene00006745	IV:5495665-5516265,IV:5497509-5516265,IV:5495665-5528338,IV:5495665-5501940,IV:5495665-5501488,IV:5495665-5499507	204	229	229	0.014706	518.623	10000	2877	518.623	1000	0	0.347584	IV	5495665	5516265	20600	FALSE
WBGene00015105	III:7132033-7133678	204	19	19	0.019608	66.1754	10000	1073	66.1754	1000	0	0.931966	III	7132033	7133678	1645	FALSE
WBGene00015106	III:7136509-7138278	204	26	26	0.009804	61.4005	10000	1036	61.4005	1000	0	0.965251	III	7136509	7138278	1769	FALSE
WBGene00001613	III:7138682-7144832,III:7138682-7144832	204	105	104	0.004902	7.31512	10000	1013	7.31512	1000	0	0.987167	III	7138682	7144832	6150	FALSE
WBGene00015107	III:7128900-7132048	204	19	19	0.009804	340.644	10000	1435	340.644	1000	0	0.696864	III	7128900	7132048	3148	FALSE
WBGene00044674	III:7135021-7136127	204	22	21	0.004902	27.9278	10000	1040	27.9278	1000	0	0.961538	III	7135021	7136127	1106	FALSE
WBGene00015099	III:7133788-7136463,III:7133788-7136432	204	38	38	0.004902	30.1271	10000	1032	30.1271	1000	0	0.968992	III	7133788	7136463	2675	FALSE
WBGene00015100	III:7124663-7128382	204	17	17	0.014706	228.851	10000	1124	228.851	1000	0	0.88968	III	7124663	7128382	3719	FALSE
WBGene00015101	III:7123164-7124332,III:7123127-7124332	204	3	3	0.043125	484.185	10000	1978	484.185	1000	0	0.505561	III	7123164	7124332	1168	FALSE
WBGene00003845	III:7108321-7109310	204	9	9	0.019608	469.688	10000	1415	469.688	1000	0	0.706714	III	7108321	7109310	989	FALSE
WBGene00015102	III:7102085-7103990	204	9	9	0.043486	656.179	10000	3477	656.179	1000	0	0.287604	III	7102085	7103990	1905	FALSE
WBGene00015103	III:7110302-7111873	204	6	5	0.004902	411.858	10000	1719	411.858	994	6	0.579988	III	7110302	7111873	1571	FALSE
WBGene00003609	III:7112299-7115438	204	24	24	0.004902	336.016	10000	1305	336.016	1000	0	0.766284	III	7112299	7115438	3139	FALSE
WBGene00015104	III:7120903-7122895	204	9	9	0.004902	215.908	10000	1076	215.908	1000	0	0.929368	III	7120903	7122895	1992	FALSE
WBGene00015108	II:2313066-2314927	204	36	36	0.041667	170.252	10000	1024	170.252	1000	0	0.976562	II	2313066	2314927	1861	FALSE
WBGene00015110	II:2307040-2308351	204	62	62	0.004902	450.615	10000	2032	450.615	1000	0	0.492126	II	2307040	2308351	1311	FALSE
WBGene00015111	II:2297846-2298793	204	28	28	0.048718	973.36	10000	8024	973.36	1000	0	0.124626	II	2297846	2298793	947	FALSE
WBGene00015112	II:2299847-2300882,II:2299852-2300818	204	29	29	0.049922	456.657	10000	1838	456.657	1000	0	0.54407	II	2299847	2300882	1035	FALSE
WBGene00015113	II:2301307-2302229	204	14	14	0.009804	364.271	10000	2119	364.271	1000	0	0.471921	II	2301307	2302229	922	FALSE
WBGene00015114	II:2311489-2312847	204	39	39	0.04902	1028.1	10000	10000	1028.1	892	0	0.0892	II	2311489	2312847	1358	FALSE
WBGene00007131	III:4376502-4379200	204	19	19	0.009804	733.203	10000	5956	733.203	1000	0	0.167898	III	4376502	4379200	2698	FALSE
WBGene00007132	III:4381738-4384141	204	14	13	0.005515	776.252	10000	7730	776.252	1000	0	0.129366	III	4381738	4384141	2403	FALSE
WBGene00007133	III:4379367-4381041	204	10	10	0.019608	691.71	10000	3684	691.71	1000	0	0.271444	III	4379367	4381041	1674	FALSE
WBGene00007134	III:4384786-4387757	204	17	17	0.009804	589.772	10000	2382	589.772	1000	0	0.419815	III	4384786	4387757	2971	FALSE
WBGene00000513	III:4370884-4372820	204	14	14	0.004902	951.849	10000	10000	951.849	804	0	0.0804	III	4370884	4372820	1936	FALSE
WBGene00007135	III:4333395-4340483,III:4333395-4340483,III:4333395-4340483	204	39	38	0.004902	424.791	10000	2034	424.791	1000	0	0.491642	III	4333395	4340483	7088	FALSE
WBGene00007136	III:4341684-4343336	204	15	15	0.019608	849.106	10000	5589	849.106	1000	0	0.178923	III	4341684	4343336	1652	FALSE
WBGene00007137	III:4343460-4345222	204	12	12	0.004902	867.117	10000	8397	867.117	1000	0	0.11909	III	4343460	4345222	1762	FALSE
WBGene00002003	III:4345338-4350079	204	36	36	0.04902	788.17	10000	7301	788.17	1000	0	0.136968	III	4345338	4350079	4741	FALSE
WBGene00007138	III:4352245-4355888	204	26	26	0.020681	904.303	10000	7595	904.303	1000	0	0.131666	III	4352245	4355888	3643	FALSE
WBGene00007139	III:4356538-4364966	204	57	57	0.020041	963.863	10000	10000	963.863	936	0	0.0936	III	4356538	4364966	8428	FALSE
WBGene00000511	III:4365374-4367469	204	12	12	0.04902	950.808	10000	8944	950.808	1000	0	0.111807	III	4365374	4367469	2095	FALSE
WBGene00000512	III:4367831-4370160	204	12	12	0.04902	1250.94	10000	10000	1250.94	317	0	0.0317	III	4367831	4370160	2329	FALSE
WBGene00015115	II:4378655-4386353	204	67	67	0.004902	764.153	10000	6576	764.153	1000	0	0.152068	II	4378655	4386353	7698	FALSE
WBGene00002252	II:4359081-4368281,II:4365012-4368262	204	68	68	0.014706	760.446	10000	5411	760.446	1000	0	0.184809	II	4359081	4368281	9200	FALSE
WBGene00015116	II:4369624-4372568	204	15	15	0.014706	448.618	10000	2373	448.618	1000	0	0.421408	II	4369624	4372568	2944	FALSE
WBGene00003825	II:4372739-4376458,II:4372739-4376742,II:4372739-4375023,II:4372739-4376458,II:4372739-4376458,II:4372739-4375712,II:4372739-4376736,II:4372739-4374699,II:4372739-4374699,II:4372739-4375712	204	25	25	0.004902	684.682	10000	4599	684.682	1000	0	0.217439	II	4372739	4376458	3719	FALSE
WBGene00001438	II:4379882-4383288	204	33	33	0.004902	910.381	10000	9367	910.381	1000	0	0.106758	II	4379882	4383288	3406	FALSE
WBGene00023425	II:4368489-4369692	204	9	9	0.014706	1072.3	10000	10000	1072.3	554	0	0.0554	II	4368489	4369692	1203	FALSE
WBGene00015117	X:1896662-1897343	204	5	5	0.014706	664.454	10000	4578	664.454	1000	0	0.218436	X	1896662	1897343	681	FALSE
WBGene00015118	X:1892186-1893272	204	41	41	0.009804	564.318	10000	4254	564.318	1000	0	0.235073	X	1892186	1893272	1086	FALSE
WBGene00002207	X:17186379-17193293,X:17186139-17193293,X:17186379-17193293,X:17186139-17193293,X:17186139-17193293	204	45	45	0.004902	706.049	10000	4941	706.049	1000	0	0.202388	X	17186379	17193293	6914	FALSE
WBGene00015120	X:17169395-17170235	204	2	2	0.0144	635.675	10000	3438	635.675	1000	0	0.290867	X	17169395	17170235	840	FALSE
WBGene00015122	X:17193297-17195118	204	10	9	0.01201	470.268	10000	2319	470.268	1000	0	0.43122	X	17193297	17195118	1821	FALSE
WBGene00015123	X:17195899-17197341	204	2	2	0.004902	916.055	10000	8184	916.055	963	37	0.119929	X	17195899	17197341	1442	FALSE
WBGene00015131	III:8703304-8710112	204	37	37	0.004902	790.913	10000	6499	790.913	1000	0	0.15387	III	8703304	8710112	6808	FALSE
WBGene00015132	III:8713988-8716184	204	15	15	0.034314	844.84	10000	7981	844.84	1000	0	0.125298	III	8713988	8716184	2196	FALSE
WBGene00015133	III:8717641-8718567	204	7	7	0.029576	459.949	10000	2886	459.949	1000	0	0.3465	III	8717641	8718567	926	FALSE
WBGene00044678	III:8705108-8706345	204	4	4	0.004902	189.289	10000	1233	189.289	1000	0	0.81103	III	8705108	8706345	1237	FALSE
WBGene00015124	III:8684807-8686481	204	13	13	0.009804	865.811	10000	7276	865.811	1000	0	0.137438	III	8684807	8686481	1674	FALSE
WBGene00015125	III:8686117-8688166,III:8686117-8688477	204	10	10	0.009804	566.427	10000	3713	566.427	1000	0	0.269324	III	8686117	8688166	2049	FALSE
WBGene00015126	III:8689941-8693473,III:8689849-8693473	204	11	11	0.004902	573.567	10000	2378	573.567	1000	0	0.420521	III	8689941	8693473	3532	FALSE
WBGene00015128	III:8693637-8699453,III:8696970-8699453	204	13	13	0.014706	414.469	10000	1858	414.469	1000	0	0.538213	III	8693637	8699453	5816	FALSE
WBGene00015129	III:8699480-8700333	204	4	4	0.004902	387.653	10000	2691	387.653	1000	0	0.371609	III	8699480	8700333	853	FALSE
WBGene00015130	III:8700926-8703304	204	8	8	0.019608	286.124	10000	1617	286.124	1000	0	0.618429	III	8700926	8703304	2378	FALSE
WBGene00001948	II:4518559-4522457,II:4518559-4522457,II:4518559-4522457	204	26	26	0.019608	511.663	10000	2586	511.663	1000	0	0.386698	II	4518559	4522457	3898	FALSE
WBGene00015134	II:4523614-4524592	204	9	8	0.004902	505.268	10000	1955	505.268	1000	0	0.511509	II	4523614	4524592	978	FALSE
WBGene00015135	II:4512210-4516133	204	43	43	0.029412	1105.8	10000	10000	1105.8	392	0	0.0392	II	4512210	4516133	3923	FALSE
WBGene00015136	II:4522461-4523222	204	3	3	0.029412	819.876	10000	4708	819.876	1000	0	0.212404	II	4522461	4523222	761	FALSE
WBGene00005058	II:4529635-4531964	204	18	18	0.019608	394.581	10000	1789	394.581	1000	0	0.558971	II	4529635	4531964	2329	FALSE
WBGene00005059	II:4534741-4537241	204	19	19	0.019608	609.677	10000	3083	609.677	1000	0	0.324359	II	4534741	4537241	2500	FALSE
WBGene00005060	II:4541864-4543668	204	8	8	0.019608	948.178	10000	8906	948.178	1000	0	0.112284	II	4541864	4543668	1804	FALSE
WBGene00005061	II:4524633-4527900	204	30	29	0.008824	725.6	10000	5764	725.6	1000	0	0.173491	II	4524633	4527900	3267	FALSE
WBGene00005062	II:4538987-4540731	204	11	11	0.004902	365.328	10000	1839	365.328	1000	0	0.543774	II	4538987	4540731	1744	FALSE
WBGene00015137	X:493963-497213,X:493235-497213	204	29	29	0.009804	310.841	10000	1244	310.841	1000	0	0.803859	X	493963	497213	3250	FALSE
WBGene00015138	X:501964-506943	204	36	36	0.009804	830.378	10000	7819	830.378	1000	0	0.127894	X	501964	506943	4979	FALSE
WBGene00015139	X:510817-514533	204	35	35	0.004902	464.247	10000	1837	464.247	1000	0	0.544366	X	510817	514533	3716	FALSE
WBGene00015141	X:525927-530176	204	38	38	0.009804	522.23	10000	1688	522.23	1000	0	0.592417	X	525927	530176	4249	FALSE
WBGene00007140	V:9654704-9657975	204	23	23	0.004902	897.746	10000	6860	897.746	1000	0	0.145773	V	9654704	9657975	3271	FALSE
WBGene00007141	V:9658930-9661614	204	10	10	0.039216	564.056	10000	2098	564.056	1000	0	0.476644	V	9658930	9661614	2684	FALSE
WBGene00007142	II:11485511-11486748,II:11485509-11486774	204	5	5	0.014706	547.888	10000	2312	547.888	1000	0	0.432526	II	11485511	11486748	1237	FALSE
WBGene00007148	II:11518487-11519571	204	3	3	0.004902	541.587	10000	2043	541.587	995	5	0.488253	II	11518487	11519571	1084	FALSE
WBGene00003868	II:11493230-11495314,II:11493230-11495314	204	18	18	0.039216	346.26	10000	1427	346.26	1000	0	0.700771	II	11493230	11495314	2084	FALSE
WBGene00007149	II:11488286-11489619	204	10	10	0.023934	674.282	10000	2755	674.282	1000	0	0.362976	II	11488286	11489619	1333	FALSE
WBGene00195248	II:11496779-11498060	204	7	6	0.02451	603.793	10000	3222	603.793	1000	0	0.310366	II	11496779	11498060	1281	FALSE
WBGene00219293	II:11499642-11500464	204	4	4	0.004902	1147.36	10000	10000	1147.36	502	0	0.0502	II	11499642	11500464	822	FALSE
WBGene00006660	II:11483200-11484847,II:11483200-11485300,II:11483200-11485359	204	16	16	0.004902	719.495	10000	4286	719.495	1000	0	0.233318	II	11483200	11484847	1647	FALSE
WBGene00007143	II:11489604-11492963,II:11489604-11493021,II:11489604-11492992	204	20	20	0.004902	595.208	10000	2266	595.208	1000	0	0.441306	II	11489604	11492963	3359	FALSE
WBGene00007144	II:11495691-11496669	204	7	7	0.014706	360.423	10000	1949	360.423	1000	0	0.513084	II	11495691	11496669	978	FALSE
WBGene00007145	II:11497664-11499623	204	19	19	0.034314	671.303	10000	3178	671.303	1000	0	0.314663	II	11497664	11499623	1959	FALSE
WBGene00007146	II:11510674-11513890	204	24	24	0.044118	694.763	10000	3001	694.763	1000	0	0.333222	II	11510674	11513890	3216	FALSE
WBGene00005267	II:11515074-11518154	204	28	28	0.004902	769.638	10000	3367	769.638	1000	0	0.297	II	11515074	11518154	3080	FALSE
WBGene00000090	II:11519498-11527062	204	58	58	0.004902	646.385	10000	2532	646.385	1000	0	0.394945	II	11519498	11527062	7564	FALSE
WBGene00006943	III:5722849-5727114	204	25	25	0.014706	536.895	10000	3032	536.895	1000	0	0.329815	III	5722849	5727114	4265	FALSE
WBGene00004435	III:5705520-5706127,III:5705562-5706127,III:5705512-5706326	204	5	5	0.009804	637.126	10000	2853	637.126	999	1	0.350333	III	5705520	5706127	607	FALSE
WBGene00015148	III:5706736-5709329,III:5708191-5709329	204	17	17	0.014706	599.461	10000	3939	599.461	1000	0	0.253872	III	5706736	5709329	2593	FALSE
WBGene00015150	III:5694035-5695223	204	6	6	0.039216	881.085	10000	10000	881.085	874	0	0.0874	III	5694035	5695223	1188	FALSE
WBGene00000182	III:5716114-5717583,III:5716114-5717547	204	11	11	0.036434	601.08	10000	4437	601.08	1000	0	0.225378	III	5716114	5717583	1469	FALSE
WBGene00015143	III:5711547-5714624	204	14	14	0.037797	897.411	10000	5976	897.411	1000	0	0.167336	III	5711547	5714624	3077	FALSE
WBGene00004348	III:5698435-5702302,III:5698435-5702302	204	16	16	0.014706	501.336	10000	2534	501.336	1000	0	0.394633	III	5698435	5702302	3867	FALSE
WBGene00015145	III:5692920-5693938,III:5692919-5693938	204	8	8	0.02451	398.258	10000	1357	398.258	1000	0	0.73692	III	5692920	5693938	1018	FALSE
WBGene00015146	III:5690106-5692730,III:5690106-5692740	204	10	10	0.02451	708.974	10000	4558	708.974	1000	0	0.219394	III	5690106	5692730	2624	FALSE
WBGene00015147	III:5694734-5697366,III:5694734-5697293	204	10	10	0.04155	706.25	10000	6371	706.25	1000	0	0.156961	III	5694734	5697366	2632	FALSE
WBGene00002982	III:5697476-5698010	204	3	3	0.004902	533.078	10000	2871	533.078	1000	0	0.348311	III	5697476	5698010	534	FALSE
WBGene00006359	III:5702254-5705364,III:5702254-5704727,III:5704779-5705464,III:5702254-5705466,III:5704121-5705464	204	15	14	0.02451	934.953	10000	10000	934.953	790	0	0.079	III	5702254	5705364	3110	FALSE
WBGene00006955	X:1576634-1590895	204	164	163	0.004902	625.877	10000	4386	625.877	1000	0	0.227998	X	1576634	1590895	14261	FALSE
WBGene00015151	V:48921-49619	204	29	29	0.004902	449.11	10000	3104	449.11	1000	0	0.322165	V	48921	49619	698	FALSE
WBGene00015152	V:45462-46923	204	46	46	0.004902	536.261	10000	3526	536.261	1000	0	0.283607	V	45462	46923	1461	FALSE
WBGene00001177	V:20824-43971,V:20824-43971,V:20824-30703	204	710	710	0.009804	440.53	10000	3048	440.53	1000	0	0.328084	V	20824	43971	23147	FALSE
WBGene00015153	V:5689-6511	204	22	22	0.004902	474.776	10000	2863	474.776	1000	0	0.349284	V	5689	6511	822	FALSE
WBGene00002061	V:6588-7822,V:6588-7822,V:6588-7822,V:6588-7822,V:6588-7822,V:6588-7822	204	14	14	0.004902	576.308	10000	2289	576.308	1000	0	0.436872	V	6588	7822	1234	FALSE
WBGene00235314	V:12524-13369	204	19	19	0.009804	520.338	10000	3223	520.338	1000	0	0.31027	V	12524	13369	845	FALSE
WBGene00006780	IV:5975556-5987479,IV:5966655-5987479,IV:5981069-5985382,IV:5975556-5987471,IV:5966655-5987471,IV:5982434-5985382,IV:5975556-5987471,IV:5966655-5987471,IV:5975556-6004859,IV:5966655-6004859,IV:5975556-5986669,IV:5966655-5986669,IV:5975556-5985382,IV:5966655-5985382,IV:5979317-5987471,IV:5979317-5985382	204	205	205	0.014706	551.472	10000	2584	551.472	1000	0	0.386997	IV	5975556	5987479	11923	FALSE
WBGene00015155	III:560139-572137,III:557517-572137	204	116	116	0.004902	752.371	10000	3579	752.371	1000	0	0.279408	III	560139	572137	11998	FALSE
WBGene00015164	III:7285996-7287603,III:7286341-7287603	204	13	13	0.030494	536.273	10000	3329	536.273	1000	0	0.300391	III	7285996	7287603	1607	FALSE
WBGene00015165	III:7277603-7281217	204	22	22	0.031259	535.003	10000	2370	535.003	1000	0	0.421941	III	7277603	7281217	3614	FALSE
WBGene00015156	III:7293631-7308359,III:7305977-7308364	204	70	70	0.02451	792.413	10000	5209	792.413	1000	0	0.191975	III	7293631	7308359	14728	FALSE
WBGene00015157	III:7281461-7283956,III:7281403-7283956	204	12	12	0.004902	615.032	10000	4198	615.032	1000	0	0.238209	III	7281461	7283956	2495	FALSE
WBGene00015158	III:7259011-7268485	204	61	61	0.02451	553.972	10000	2493	553.972	1000	0	0.401123	III	7259011	7268485	9474	FALSE
WBGene00015159	III:7268413-7271143,III:7268413-7275396	204	43	43	0.02451	384.827	10000	1930	384.827	1000	0	0.518135	III	7268413	7271143	2730	FALSE
WBGene00015160	III:7275504-7277274	204	10	9	0.031242	670.607	10000	4523	670.607	1000	0	0.221092	III	7275504	7277274	1770	FALSE
WBGene00015161	III:7283920-7285883	204	15	15	0.004902	558.524	10000	2581	558.524	1000	0	0.387447	III	7283920	7285883	1963	FALSE
WBGene00015162	III:7287846-7290562	204	12	12	0.019608	717.404	10000	5414	717.404	1000	0	0.184706	III	7287846	7290562	2716	FALSE
WBGene00015163	III:7298347-7299643	204	7	7	0.009804	744.149	10000	3198	744.149	1000	0	0.312695	III	7298347	7299643	1296	FALSE
WBGene00007150	V:13116502-13120135	204	103	103	0.004902	412.951	10000	2809	412.951	1000	0	0.355999	V	13116502	13120135	3633	FALSE
WBGene00001137	V:13126406-13129995,V:13126465-13129995	204	48	48	0.004902	420.625	10000	2779	420.625	1000	0	0.359842	V	13126406	13129995	3589	FALSE
WBGene00007152	V:13133749-13134858,V:13133758-13134838	204	48	48	0.030189	410.827	10000	3127	410.827	1000	0	0.319795	V	13133749	13134858	1109	FALSE
WBGene00007153	V:13134964-13138086,V:13134965-13138086,V:13134992-13138086	204	27	27	0.004902	461.816	10000	2258	461.816	1000	0	0.44287	V	13134964	13138086	3122	FALSE
WBGene00007154	V:13138980-13152466	204	100	100	0.019608	371.846	10000	1441	371.846	1000	0	0.693963	V	13138980	13152466	13486	FALSE
WBGene00219208	V:13131925-13133535	204	65	65	0.004902	414.764	10000	2814	414.764	1000	0	0.355366	V	13131925	13133535	1610	FALSE
WBGene00007155	I:10074968-10077750	204	13	12	0.030081	361.719	10000	1856	361.719	1000	0	0.538793	I	10074968	10077750	2782	FALSE
WBGene00007156	I:10070922-10071830	204	4	4	0.004902	346.203	10000	1590	346.203	1000	0	0.628931	I	10070922	10071830	908	FALSE
WBGene00003508	I:10080158-10086291,I:10080158-10086291	204	30	30	0.019608	421.9	10000	2289	421.9	1000	0	0.436872	I	10080158	10086291	6133	FALSE
WBGene00007054	I:10085712-10102012,I:10086391-10094480,I:10086391-10088752	204	118	118	0.004902	634.177	10000	4549	634.177	1000	0	0.219829	I	10085712	10102012	16300	FALSE
WBGene00007159	I:10072581-10074387,I:10072581-10074063	204	10	10	0.019608	461.875	10000	1826	461.875	1000	0	0.547645	I	10072581	10074387	1806	FALSE
WBGene00007166	V:15600359-15602345,V:15600359-15602345	204	32	32	0.004902	410.943	10000	2469	410.943	1000	0	0.405022	V	15600359	15602345	1986	FALSE
WBGene00006289	V:15613185-15614968	204	64	64	0.004902	135.388	10000	1027	135.388	1000	0	0.97371	V	15613185	15614968	1783	FALSE
WBGene00206462	V:15599170-15599731	204	9	9	0.004902	541.587	10000	1664	541.587	997	3	0.60006	V	15599170	15599731	561	FALSE
WBGene00007161	V:15614936-15617611	204	89	88	0.004902	334.802	10000	1725	334.802	1000	0	0.57971	V	15614936	15617611	2675	FALSE
WBGene00006080	V:15610889-15612591	204	74	74	0.004902	256.334	10000	1208	256.334	1000	0	0.827815	V	15610889	15612591	1702	FALSE
WBGene00007162	V:15605723-15610380	204	107	107	0.007353	525.978	10000	3201	525.978	1000	0	0.312402	V	15605723	15610380	4657	FALSE
WBGene00007163	V:15602914-15605155	204	40	39	0.039216	375.568	10000	1974	375.568	1000	0	0.506586	V	15602914	15605155	2241	FALSE
WBGene00004469	III:4752898-4754051,III:4752898-4754083	204	3	2	0.026938	212.992	10000	1368	212.992	1000	0	0.730994	III	4752898	4754051	1153	FALSE
WBGene00007167	III:4754587-4757019,III:4754431-4757019	204	7	7	0.009804	391.428	10000	1616	391.428	1000	0	0.618812	III	4754587	4757019	2432	FALSE
WBGene00007168	III:4757247-4759731	204	5	4	0.014706	371.779	10000	1587	371.779	1000	0	0.63012	III	4757247	4759731	2484	FALSE
WBGene00007169	III:4759741-4763609	204	22	22	0.02451	456.542	10000	1685	456.542	1000	0	0.593472	III	4759741	4763609	3868	FALSE
WBGene00007170	III:4765832-4776277	204	60	60	0.029412	703.829	10000	4662	703.829	1000	0	0.2145	III	4765832	4776277	10445	FALSE
WBGene00007171	III:4780158-4781981	204	12	12	0.027601	541.434	10000	2427	541.434	1000	0	0.412031	III	4780158	4781981	1823	FALSE
WBGene00007172	III:4776263-4778065	204	8	8	0.004902	1030.77	10000	10000	1030.77	671	0	0.0671	III	4776263	4778065	1802	FALSE
WBGene00044636	III:4778390-4779916,III:4778389-4780157	204	7	7	0.027213	615.648	10000	2923	615.648	1000	0	0.342114	III	4778390	4779916	1526	FALSE
WBGene00003729	X:16017517-16021748	204	38	38	0.004902	754.111	10000	4425	754.111	1000	0	0.225989	X	16017517	16021748	4231	FALSE
WBGene00007174	X:16030805-16034816	204	44	44	0.004902	623.007	10000	2978	623.007	1000	0	0.335796	X	16030805	16034816	4011	FALSE
WBGene00007175	X:16035046-16039231,X:16035046-16039514	204	42	42	0.004902	668.073	10000	4081	668.073	1000	0	0.245038	X	16035046	16039231	4185	FALSE
WBGene00007176	V:19565390-19606120,V:19565385-19606120,V:19600929-19606120,V:19590903-19606120,V:19595203-19606120,V:19582522-19606120	204	1231	1231	0.029412	475.722	10000	3381	475.722	1000	0	0.29577	V	19565390	19606120	40730	FALSE
WBGene00007177	V:19551015-19555872	204	266	265	0.007353	418.938	10000	2633	418.938	1000	0	0.379795	V	19551015	19555872	4857	FALSE
WBGene00015166	X:7068881-7069790	204	7	7	0.019608	718.149	10000	3560	718.149	1000	0	0.280899	X	7068881	7069790	909	FALSE
WBGene00006712	X:7050576-7055374	204	22	22	0.019608	623.74	10000	2939	623.74	1000	0	0.340252	X	7050576	7055374	4798	FALSE
WBGene00015167	X:7061848-7063330	204	8	8	0.030821	429.68	10000	2120	429.68	1000	0	0.471698	X	7061848	7063330	1482	FALSE
WBGene00015168	X:7066344-7068563	204	15	14	0.004902	153.368	10000	1245	153.368	1000	0	0.803213	X	7066344	7068563	2219	FALSE
WBGene00015169	X:7057807-7061682	204	36	36	0.029412	629.547	10000	2795	629.547	1000	0	0.357782	X	7057807	7061682	3875	FALSE
WBGene00043982	X:7071389-7075337	204	47	47	0.009804	647.458	10000	3030	647.458	1000	0	0.330033	X	7071389	7075337	3948	FALSE
WBGene00015170	X:2894572-2895244	204	5	5	0.02451	155.256	10000	1047	155.256	1000	0	0.95511	X	2894572	2895244	672	FALSE
WBGene00015171	X:2885866-2890601,X:2885869-2890601	204	26	26	0.004902	521.783	10000	2898	521.783	1000	0	0.345066	X	2885866	2890601	4735	FALSE
WBGene00015172	X:2890573-2891491	204	7	7	0.030012	3.08969	10000	1001	3.08969	1000	0	0.999001	X	2890573	2891491	918	FALSE
WBGene00000895	III:816245-821729,III:818307-821729	204	80	80	0.009804	396.589	10000	2004	396.589	1000	0	0.499002	III	816245	821729	5484	FALSE
WBGene00000903	III:811827-813764	204	14	14	0.004902	739.324	10000	3147	739.324	1000	0	0.317763	III	811827	813764	1937	FALSE
WBGene00015173	III:795138-809439,III:795135-809439	204	138	138	0.04902	683.349	10000	3268	683.349	1000	0	0.305998	III	795138	809439	14301	FALSE
WBGene00004498	III:794299-795077	204	11	11	0.004902	419.42	10000	1635	419.42	1000	0	0.611621	III	794299	795077	778	FALSE
WBGene00015175	I:5801871-5803266	204	8	8	0.029725	580.823	10000	3218	580.823	1000	0	0.310752	I	5801871	5803266	1395	FALSE
WBGene00004393	I:5776153-5788609	204	62	62	0.014706	537.887	10000	3106	537.887	1000	0	0.321958	I	5776153	5788609	12456	FALSE
WBGene00001856	I:5774584-5775610	204	5	5	0.030045	598.99	10000	4550	598.99	999	1	0.21967	I	5774584	5775610	1026	FALSE
WBGene00000772	I:5788630-5791752	204	16	16	0.004902	451.474	10000	2196	451.474	1000	0	0.455373	I	5788630	5791752	3122	FALSE
WBGene00001600	I:5792323-5795114	204	8	8	0.019608	642.924	10000	3785	642.924	1000	0	0.264201	I	5792323	5795114	2791	FALSE
WBGene00003472	I:5795403-5801299,I:5795471-5801299	204	22	22	0.014706	294.647	10000	1639	294.647	1000	0	0.610128	I	5795403	5801299	5896	FALSE
WBGene00015176	I:5803958-5807291,I:5803983-5807291	204	16	16	0.004902	871.951	10000	9765	871.951	1000	0	0.102407	I	5803958	5807291	3333	FALSE
WBGene00015177	X:9303723-9310483	204	46	45	0.019608	569.06	10000	3959	569.06	1000	0	0.252589	X	9303723	9310483	6760	FALSE
WBGene00206482	X:9273737-9274671	204	10	10	0.004902	564.017	10000	1996	564.017	1000	0	0.501002	X	9273737	9274671	934	FALSE
WBGene00206483	X:9282027-9283091	204	13	13	0.034314	694.039	10000	2622	694.039	1000	0	0.381388	X	9282027	9283091	1064	FALSE
WBGene00015178	X:9299170-9300131	204	6	6	0.004902	460.381	10000	1900	460.381	1000	0	0.526316	X	9299170	9300131	961	FALSE
WBGene00015179	X:9291650-9293646	204	13	13	0.004902	347.898	10000	1453	347.898	1000	0	0.688231	X	9291650	9293646	1996	FALSE
WBGene00015180	X:9278961-9279946	204	10	10	0.004902	641.256	10000	3199	641.256	1000	0	0.312598	X	9278961	9279946	985	FALSE
WBGene00015181	X:9268633-9270853,X:9268633-9270836	204	13	12	0.04902	479.748	10000	2619	479.748	1000	0	0.381825	X	9268633	9270853	2220	FALSE
WBGene00001638	X:9293665-9296622	204	32	32	0.039216	431.378	10000	1581	431.378	1000	0	0.632511	X	9293665	9296622	2957	FALSE
WBGene00015182	X:9296944-9297950,X:9296944-9297644	204	6	6	0.034314	676.68	10000	3506	676.68	1000	0	0.285225	X	9296944	9297950	1006	FALSE
WBGene00015183	II:297398-299527	204	13	13	0.030131	639.266	10000	2254	639.266	1000	0	0.443656	II	297398	299527	2129	FALSE
WBGene00015191	II:283886-286275,II:283886-286224	204	98	98	0.019608	477.619	10000	1388	477.619	1000	0	0.720461	II	283886	286275	2389	FALSE
WBGene00015192	II:293863-294642	204	3	3	0.030036	343.014	10000	1334	343.014	1000	0	0.749625	II	293863	294642	779	FALSE
WBGene00015193	II:296274-297017	204	6	6	0.009804	852.004	10000	5366	852.004	1000	0	0.186359	II	296274	297017	743	FALSE
WBGene00015194	II:279131-282576,II:278620-282576	204	108	108	0.014706	650.434	10000	2583	650.434	1000	0	0.387147	II	279131	282576	3445	FALSE
WBGene00044640	II:264352-266305	204	37	37	0.009804	1225.5	10000	10000	1225.5	500	0	0.05	II	264352	266305	1953	FALSE
WBGene00015184	II:290581-291861	204	6	5	0.044118	322.29	10000	1170	322.29	1000	0	0.854701	II	290581	291861	1280	FALSE
WBGene00015185	II:288938-290399	204	43	43	0.014706	979.315	10000	6649	979.315	1000	0	0.150399	II	288938	290399	1461	FALSE
WBGene00015186	II:286624-288850,II:286624-288698	204	57	57	0.019608	875.71	10000	4409	875.71	1000	0	0.226809	II	286624	288850	2226	FALSE
WBGene00000296	II:257818-261063,II:258778-261063,II:258462-261063	204	12	12	0.03022	551.887	10000	2082	551.887	1000	0	0.480307	II	257818	261063	3245	FALSE
WBGene00015187	II:266446-269280	204	55	54	0.034314	333.226	10000	1680	333.226	1000	0	0.595238	II	266446	269280	2834	FALSE
WBGene00015188	II:269389-273966	204	91	91	0.009804	722.095	10000	2542	722.095	1000	0	0.393391	II	269389	273966	4577	FALSE
WBGene00015189	II:276211-278738,II:276425-278738	204	77	77	0.014706	749.746	10000	3719	749.746	1000	0	0.268889	II	276211	278738	2527	FALSE
WBGene00015190	II:282575-283697	204	43	43	0.004902	918.868	10000	7218	918.868	970	30	0.136464	II	282575	283697	1122	FALSE
WBGene00002997	II:3056640-3060248	204	55	55	0.034314	839.494	10000	5490	839.494	1000	0	0.182149	II	3056640	3060248	3608	FALSE
WBGene00005542	II:3046218-3048154	204	59	59	0.032234	299.001	10000	1567	299.001	1000	0	0.638162	II	3046218	3048154	1936	FALSE
WBGene00005543	II:3051002-3052322	204	28	28	0.029412	394.145	10000	1818	394.145	1000	0	0.550055	II	3051002	3052322	1320	FALSE
WBGene00206372	II:3036186-3037757	204	24	24	0.019608	996.993	10000	9989	996.993	1000	0	0.10011	II	3036186	3037757	1571	FALSE
WBGene00005540	II:3048677-3050435	204	51	51	0.004902	702.829	10000	4638	702.829	1000	0	0.21561	II	3048677	3050435	1758	FALSE
WBGene00005541	II:3044322-3046115	204	35	35	0.019608	49.9817	10000	1006	49.9817	1000	0	0.994036	II	3044322	3046115	1793	FALSE
WBGene00015196	II:3038858-3040822	204	30	30	0.004902	460.332	10000	1789	460.332	1000	0	0.558971	II	3038858	3040822	1964	FALSE
WBGene00015197	II:3032779-3036117	204	33	32	0.004902	538.418	10000	2866	538.418	1000	0	0.348918	II	3032779	3036117	3338	FALSE
WBGene00015198	II:3020560-3023431	204	74	74	0.014706	623.661	10000	3251	623.661	1000	0	0.307598	II	3020560	3023431	2871	FALSE
WBGene00015199	II:3040939-3043406	204	14	14	0.004902	790.781	10000	3575	790.781	1000	0	0.27972	II	3040939	3043406	2467	FALSE
WBGene00015200	II:3052595-3054348	204	12	11	0.014706	584.99	10000	3629	584.99	1000	0	0.275558	II	3052595	3054348	1753	FALSE
WBGene00198916	II:8893383-8893944	204	2	2	0.037586	443.958	10000	2256	443.958	1000	0	0.443262	II	8893383	8893944	561	FALSE
WBGene00002251	II:8896840-8908653,II:8896840-8908653,II:8896878-8908069	204	71	71	0.019608	534.041	10000	2351	534.041	1000	0	0.425351	II	8896840	8908653	11813	FALSE
WBGene00007178	II:8924571-8926579	204	9	9	0.014706	474.531	10000	1778	474.531	1000	0	0.56243	II	8924571	8926579	2008	FALSE
WBGene00007179	II:8910912-8912029	204	7	7	0.036349	649.343	10000	3323	649.343	1000	0	0.300933	II	8910912	8912029	1117	FALSE
WBGene00007180	II:8922451-8924373	204	14	14	0.019608	1294.88	10000	10000	1294.88	259	0	0.0259	II	8922451	8924373	1922	FALSE
WBGene00007182	V:18318594-18319776	204	31	31	0.036011	472.575	10000	2892	472.575	1000	0	0.345781	V	18318594	18319776	1182	FALSE
WBGene00007183	V:18329111-18331179	204	68	68	0.009804	404.343	10000	2047	404.343	1000	0	0.48852	V	18329111	18331179	2068	FALSE
WBGene00194695	V:18322214-18323327	204	27	27	0.02451	512.229	10000	2123	512.229	1000	0	0.471032	V	18322214	18323327	1113	FALSE
WBGene00001094	III:9489161-9491215,III:9489161-9491236	204	5	5	0.004902	1425.16	10000	10000	1425.16	122	0	0.0122	III	9489161	9491215	2054	FALSE
WBGene00007184	III:9491639-9497320,III:9491303-9492510,III:9491303-9497320,III:9491657-9492510	204	30	29	0.03609	558.823	10000	3738	558.823	1000	0	0.267523	III	9491639	9497320	5681	FALSE
WBGene00000268	III:9469925-9473276,III:9469925-9485451	204	105	105	0.04902	535.068	10000	2757	535.068	1000	0	0.362713	III	9469925	9473276	3351	FALSE
WBGene00004980	III:9457656-9462692,III:9457656-9462960,III:9456613-9462423,III:9456562-9462423,III:9456613-9462692,III:9456613-9462960,III:9456562-9462692,III:9456597-9462692,III:9457234-9462692,III:9456597-9462960,III:9457226-9462692	204	27	27	0.035798	589.734	10000	3171	589.734	1000	0	0.315358	III	9457656	9462692	5036	FALSE
WBGene00007186	III:9462983-9465477,III:9462983-9465965	204	24	24	0.039216	433.037	10000	2099	433.037	1000	0	0.476417	III	9462983	9465477	2494	FALSE
WBGene00000235	III:9467456-9468066	204	4	3	0.035508	469.812	10000	2409	469.812	1000	0	0.41511	III	9467456	9468066	610	FALSE
WBGene00007187	III:9468156-9470534	204	11	11	0.009804	862.24	10000	5759	862.24	1000	0	0.173641	III	9468156	9470534	2378	FALSE
WBGene00007188	III:9465772-9467148	204	5	5	0.004902	556.27	10000	3468	556.27	1000	0	0.288351	III	9465772	9467148	1376	FALSE
WBGene00002178	IV:6957640-6963716,IV:6960208-6963695,IV:6960205-6963695	204	33	33	0.009804	613.913	10000	3294	613.913	1000	0	0.303582	IV	6957640	6963716	6076	FALSE
WBGene00015201	IV:6947724-6950437	204	4	4	0.03576	759.779	10000	5541	759.779	1000	0	0.180473	IV	6947724	6950437	2713	FALSE
WBGene00015202	IV:6963874-6964562	204	7	7	0.004902	395.652	10000	2162	395.652	1000	0	0.462535	IV	6963874	6964562	688	FALSE
WBGene00007189	II:11348429-11350376	204	9	8	0.009804	634.482	10000	4082	634.482	1000	0	0.244978	II	11348429	11350376	1947	FALSE
WBGene00005016	II:11336690-11337835,II:11336690-11337819,II:11336690-11337831	204	6	6	0.004902	650.199	10000	3166	650.199	990	10	0.314277	II	11336690	11337835	1145	FALSE
WBGene00007190	II:11338449-11339599	204	10	10	0.038525	682.251	10000	3601	682.251	1000	0	0.277701	II	11338449	11339599	1150	FALSE
WBGene00007191	II:11340133-11343530	204	19	19	0.009804	629.476	10000	4158	629.476	1000	0	0.2405	II	11340133	11343530	3397	FALSE
WBGene00007192	II:11343715-11345620,II:11343722-11345620,II:11343715-11345743	204	9	9	0.009804	386.758	10000	1734	386.758	1000	0	0.576701	II	11343715	11345620	1905	FALSE
WBGene00007193	II:11345944-11347957,II:11345944-11347872	204	15	15	0.038734	662.355	10000	4416	662.355	1000	0	0.226449	II	11345944	11347957	2013	FALSE
WBGene00007194	II:11350191-11351375	204	5	5	0.004902	562.82	10000	2633	562.82	1000	0	0.379795	II	11350191	11351375	1184	FALSE
WBGene00000529	II:11358446-11370312,II:11358446-11370312,II:11365391-11370312	204	157	156	0.019608	533.278	10000	3211	533.278	1000	0	0.311429	II	11358446	11370312	11866	FALSE
WBGene00005149	II:7709788-7711444	204	12	11	0.039335	592.454	10000	4227	592.454	1000	0	0.236574	II	7709788	7711444	1656	FALSE
WBGene00007044	II:7711870-7718591,II:7711916-7714743,II:7711916-7718591	204	28	27	0.034314	455.299	10000	2626	455.299	1000	0	0.380807	II	7711870	7718591	6721	FALSE
WBGene00015203	II:7699253-7702304	204	12	12	0.041309	623.914	10000	3129	623.914	1000	0	0.319591	II	7699253	7702304	3051	FALSE
WBGene00003730	II:7690706-7693957	204	11	11	0.044425	894.051	10000	9801	894.051	1000	0	0.10203	II	7690706	7693957	3251	FALSE
WBGene00015204	II:7695933-7698494,II:7695933-7698506	204	14	14	0.044309	565.296	10000	3731	565.296	1000	0	0.268025	II	7695933	7698494	2561	FALSE
WBGene00015205	II:7698612-7699178	204	8	8	0.014706	566.18	10000	2479	566.18	1000	0	0.403388	II	7698612	7699178	566	FALSE
WBGene00015206	II:7701947-7705233,II:7702011-7705233	204	8	8	0.014706	526.473	10000	3086	526.473	1000	0	0.324044	II	7701947	7705233	3286	FALSE
WBGene00015207	II:7705534-7707481,II:7706676-7707483,II:7706985-7707483	204	6	6	0.043948	206.478	10000	1301	206.478	1000	0	0.76864	II	7705534	7707481	1947	FALSE
WBGene00015208	II:7707581-7708716	204	8	8	0.004902	489.884	10000	2132	489.884	1000	0	0.469043	II	7707581	7708716	1135	FALSE
WBGene00015210	IV:7446389-7447463	204	13	13	0.04365	651.379	10000	5116	651.379	1000	0	0.195465	IV	7446389	7447463	1074	FALSE
WBGene00015211	IV:7447855-7449169	204	6	6	0.043051	594.983	10000	2712	594.983	1000	0	0.368732	IV	7447855	7449169	1314	FALSE
WBGene00006814	IV:7428925-7444662,IV:7428925-7444662,IV:7440202-7444662,IV:7428925-7444662,IV:7424495-7444662,IV:7424497-7444662,IV:7428925-7444662,IV:7428925-7444662,IV:7428925-7444662,IV:7431347-7444662	204	138	138	0.014706	579.022	10000	2879	579.022	1000	0	0.347343	IV	7428925	7444662	15737	FALSE
WBGene00015214	IV:7420957-7422671	204	8	8	0.014706	583.039	10000	2024	583.039	1000	0	0.494071	IV	7420957	7422671	1714	FALSE
WBGene00015215	IV:7419151-7419971	204	2	2	0.042884	505.56	10000	2734	505.56	1000	0	0.365764	IV	7419151	7419971	820	FALSE
WBGene00015216	IV:7444633-7445365	204	2	2	0.042746	180.592	10000	1195	180.592	1000	0	0.83682	IV	7444633	7445365	732	FALSE
WBGene00015217	IV:7449072-7451445	204	28	28	0.004902	432.521	10000	2661	432.521	1000	0	0.375799	IV	7449072	7451445	2373	FALSE
WBGene00015218	V:8776655-8779293	204	17	17	0.004902	858.917	10000	7717	858.917	1000	0	0.129584	V	8776655	8779293	2638	FALSE
WBGene00015227	V:8758819-8760516	204	124	124	0.004902	401.267	10000	1986	401.267	1000	0	0.503525	V	8758819	8760516	1697	FALSE
WBGene00006006	V:8771898-8773781	204	53	53	0.004902	363.446	10000	1929	363.446	1000	0	0.518403	V	8771898	8773781	1883	FALSE
WBGene00202499	V:8751883-8753014	204	6	5	0.044118	181.734	10000	1213	181.734	1000	0	0.824402	V	8751883	8753014	1131	FALSE
WBGene00015219	V:8774331-8776516	204	38	38	0.004902	741.356	10000	5271	741.356	1000	0	0.189717	V	8774331	8776516	2185	FALSE
WBGene00015220	V:8768908-8770876,V:8769740-8770876	204	94	94	0.004902	581.237	10000	3870	581.237	1000	0	0.258398	V	8768908	8770876	1968	FALSE
WBGene00015221	V:8754969-8755759	204	49	49	0.004902	304.555	10000	1516	304.555	1000	0	0.659631	V	8754969	8755759	790	FALSE
WBGene00015222	V:8753694-8754873,V:8753694-8754518	204	33	32	0.044118	93.9561	10000	1034	93.9561	1000	0	0.967118	V	8753694	8754873	1179	FALSE
WBGene00015223	V:8746157-8750193	204	157	157	0.004902	291.346	10000	1362	291.346	1000	0	0.734214	V	8746157	8750193	4036	FALSE
WBGene00015224	V:8757488-8758718	204	104	104	0.004902	584.216	10000	3168	584.216	1000	0	0.315657	V	8757488	8758718	1230	FALSE
WBGene00015225	V:8760686-8763194	204	123	123	0.029412	179.119	10000	1291	179.119	1000	0	0.774593	V	8760686	8763194	2508	FALSE
WBGene00015226	V:8764887-8766038	204	65	65	0.004902	442.336	10000	2162	442.336	1000	0	0.462535	V	8764887	8766038	1151	FALSE
WBGene00001432	I:10667954-10671016	204	22	21	0.019608	642.08	10000	3862	642.08	1000	0	0.258933	I	10667954	10671016	3062	FALSE
WBGene00001228	I:10640392-10642281	204	10	10	0.041164	138.941	10000	1041	138.941	1000	0	0.960615	I	10640392	10642281	1889	FALSE
WBGene00015236	I:10648600-10654179	204	26	26	0.04104	347.775	10000	1291	347.775	1000	0	0.774593	I	10648600	10654179	5579	FALSE
WBGene00015237	I:10654297-10666877,I:10654297-10666877	204	90	90	0.004902	478.577	10000	2153	478.577	1000	0	0.464468	I	10654297	10666877	12580	FALSE
WBGene00015238	I:10633189-10636017,I:10634571-10636017	204	17	17	0.004902	232.132	10000	1129	232.132	1000	0	0.88574	I	10633189	10636017	2828	FALSE
WBGene00219234	I:10643028-10643724	204	5	5	0.009804	449.579	10000	1377	449.579	1000	0	0.726216	I	10643028	10643724	696	FALSE
WBGene00015228	I:10651029-10653043	204	2	2	0.031863	634.083	10000	3955	634.083	1000	0	0.252845	I	10651029	10653043	2014	FALSE
WBGene00015229	I:10646761-10647777	204	11	11	0.004902	507.83	10000	2156	507.83	1000	0	0.463822	I	10646761	10647777	1016	FALSE
WBGene00015230	I:10644283-10645617	204	7	7	0.02451	467.101	10000	1626	467.101	1000	0	0.615006	I	10644283	10645617	1334	FALSE
WBGene00015231	I:10628742-10631673	204	18	18	0.004902	536.281	10000	2275	536.281	1000	0	0.43956	I	10628742	10631673	2931	FALSE
WBGene00015232	I:10625387-10628387	204	8	8	0.04153	227.833	10000	1110	227.833	1000	0	0.900901	I	10625387	10628387	3000	FALSE
WBGene00015233	I:10631650-10633152	204	11	11	0.041425	664.688	10000	3156	664.688	1000	0	0.316857	I	10631650	10633152	1502	FALSE
WBGene00044321	I:10636692-10638966,I:10636692-10638977	204	11	11	0.009804	449.471	10000	1723	449.471	1000	0	0.580383	I	10636692	10638966	2274	FALSE
WBGene00015235	I:10639085-10640230,I:10639091-10640228,I:10639148-10640230,I:10639085-10640227	204	4	4	0.041187	708.723	10000	3918	708.723	1000	0	0.255232	I	10639085	10640230	1145	FALSE
WBGene00001562	IV:13888088-13893013,IV:13891674-13893980,IV:13888088-13893924	204	46	46	0.041068	163.28	10000	1102	163.28	1000	0	0.907441	IV	13888088	13893013	4925	FALSE
WBGene00007195	IV:13882731-13884074,IV:13882731-13884177,IV:13882733-13884177,IV:13883561-13884044	204	12	12	0.040951	208.564	10000	1335	208.564	1000	0	0.749064	IV	13882731	13884074	1343	FALSE
WBGene00007196	IV:13880137-13881546,IV:13881320-13881546	204	19	18	0.019608	465.414	10000	2363	465.414	1000	0	0.423191	IV	13880137	13881546	1409	FALSE
WBGene00007197	IV:13868553-13876615,IV:13868553-13874287	204	84	84	0.02451	229.343	10000	1175	229.343	1000	0	0.851064	IV	13868553	13876615	8062	FALSE
WBGene00007200	IV:13860143-13865294,IV:13860436-13861388	204	56	56	0.004902	453.353	10000	2079	453.353	1000	0	0.481	IV	13860143	13865294	5151	FALSE
WBGene00002212	III:8671703-8673626	204	6	6	0.014706	651.464	10000	3225	651.464	1000	0	0.310078	III	8671703	8673626	1923	FALSE
WBGene00003993	III:8670544-8675051	204	16	16	0.014706	458.702	10000	2473	458.702	1000	0	0.404367	III	8670544	8675051	4507	FALSE
WBGene00001443	III:8675521-8683693	204	36	36	0.004902	611.192	10000	3479	611.192	1000	0	0.287439	III	8675521	8683693	8172	FALSE
WBGene00015241	III:1894057-1899856	204	150	150	0.004902	534.098	10000	1897	534.098	1000	0	0.527148	III	1894057	1899856	5799	FALSE
WBGene00015242	III:1887557-1889691	204	39	39	0.009804	173.662	10000	1081	173.662	1000	0	0.925069	III	1887557	1889691	2134	FALSE
WBGene00015243	III:1883606-1886218	204	62	61	0.046569	93.8162	10000	1043	93.8162	1000	0	0.958773	III	1883606	1886218	2612	FALSE
WBGene00015244	III:1891382-1893842	204	33	33	0.034314	556.686	10000	1885	556.686	1000	0	0.530504	III	1891382	1893842	2460	FALSE
WBGene00015245	III:1902192-1905640	204	55	55	0.009804	667.579	10000	2512	667.579	1000	0	0.398089	III	1902192	1905640	3448	FALSE
WBGene00006599	IV:92015-110361,IV:103443-110707,IV:92802-110707	204	177	177	0.029412	611.456	10000	2698	611.456	1000	0	0.370645	IV	92015	110361	18346	FALSE
WBGene00015246	IV:86874-90082	204	33	33	0.029412	492.951	10000	1809	492.951	1000	0	0.552792	IV	86874	90082	3208	FALSE
WBGene00015247	IV:109053-109677,IV:109053-109684	204	6	6	0.029412	658.558	10000	3124	658.558	1000	0	0.320102	IV	109053	109677	624	FALSE
WBGene00015248	IV:3385909-3386907,IV:3385637-3386907	204	10	10	0.004902	462.183	10000	1413	462.183	1000	0	0.707714	IV	3385909	3386907	998	FALSE
WBGene00015249	IV:3373393-3378130,IV:3373393-3378130,IV:3373393-3378102,IV:3373393-3378102	204	50	50	0.004902	516.833	10000	2179	516.833	1000	0	0.458926	IV	3373393	3378130	4737	FALSE
WBGene00015250	IV:3379354-3382834,IV:3379354-3381960,IV:3379354-3380149	204	75	75	0.004902	563.157	10000	2661	563.157	1000	0	0.375799	IV	3379354	3382834	3480	FALSE
WBGene00015251	IV:3382949-3384147,IV:3382959-3384147,IV:3383015-3383674,IV:3382959-3383641,IV:3383179-3384045	204	33	33	0.004902	480.971	10000	1884	480.971	1000	0	0.530786	IV	3382949	3384147	1198	FALSE
WBGene00015252	IV:3388049-3390087	204	7	7	0.029412	403.513	10000	1247	403.513	1000	0	0.801925	IV	3388049	3390087	2038	FALSE
WBGene00000817	IV:5649532-5651081	204	8	8	0.004902	411.858	10000	1904	411.858	997	3	0.524422	IV	5649532	5651081	1549	FALSE
WBGene00005086	IV:5643251-5645614	204	20	20	0.004902	641.408	10000	5209	641.408	1000	0	0.191975	IV	5643251	5645614	2363	FALSE
WBGene00015255	V:434767-436726	204	24	24	0.04902	507.892	10000	1528	507.892	1000	0	0.65445	V	434767	436726	1959	FALSE
WBGene00015257	V:429143-433574	204	35	35	0.004902	803.524	10000	4715	803.524	1000	0	0.212089	V	429143	433574	4431	FALSE
WBGene00015258	V:424439-426560	204	22	22	0.019608	594.6	10000	1927	594.6	1000	0	0.518941	V	424439	426560	2121	FALSE
WBGene00015259	V:422497-424166	204	20	20	0.019608	880.262	10000	6710	880.262	1000	0	0.149031	V	422497	424166	1669	FALSE
WBGene00015260	V:437575-441023	204	37	37	0.004902	445.538	10000	1565	445.538	1000	0	0.638978	V	437575	441023	3448	FALSE
WBGene00015261	X:9171561-9172204	204	12	12	0.039216	636.895	10000	2540	636.895	1000	0	0.393701	X	9171561	9172204	643	FALSE
WBGene00077673	X:9166747-9167256	204	4	4	0.046011	1161.61	10000	10000	1161.61	579	0	0.0579	X	9166747	9167256	509	FALSE
WBGene00206365	X:9172577-9173318	204	5	5	0.004902	583.035	10000	2551	583.035	1000	0	0.392003	X	9172577	9173318	741	FALSE
WBGene00006637	X:9163163-9166007	204	24	23	0.04902	529.9	10000	2726	529.9	1000	0	0.366838	X	9163163	9166007	2844	FALSE
WBGene00006479	X:9150693-9160654	204	77	77	0.039216	571.304	10000	2213	571.304	1000	0	0.451875	X	9150693	9160654	9961	FALSE
WBGene00015262	X:9146115-9147555	204	14	14	0.046569	602.41	10000	2284	602.41	1000	0	0.437828	X	9146115	9147555	1440	FALSE
WBGene00015263	X:9137926-9145656,X:9140442-9144545,X:9137926-9145595	204	69	69	0.004902	468.733	10000	1613	468.733	1000	0	0.619963	X	9137926	9145656	7730	FALSE
WBGene00015264	X:9152434-9154184	204	17	16	0.004902	555.813	10000	3202	555.813	1000	0	0.312305	X	9152434	9154184	1750	FALSE
WBGene00015265	X:9173684-9174490	204	10	10	0.019608	545.057	10000	2660	545.057	1000	0	0.37594	X	9173684	9174490	806	FALSE
WBGene00006766	IV:13119095-13124387,IV:13119213-13124316,IV:13121171-13124316,IV:13121171-13124316	204	49	49	0.039216	330.4	10000	1252	330.4	1000	0	0.798722	IV	13119095	13124387	5292	FALSE
WBGene00023421	IV:13105336-13106926,IV:13105322-13106926	204	15	14	0.004902	564.788	10000	2586	564.788	1000	0	0.386698	IV	13105336	13106926	1590	FALSE
WBGene00007201	IV:13098977-13100616	204	11	10	0.045992	506.417	10000	2359	506.417	1000	0	0.423908	IV	13098977	13100616	1639	FALSE
WBGene00044083	IV:13099004-13099859,IV:13098994-13099859,IV:13098977-13099859	204	4	3	0.034314	421.001	10000	1751	421.001	1000	0	0.571102	IV	13099004	13099859	855	FALSE
WBGene00007202	IV:13107656-13111503,IV:13111211-13111439	204	31	31	0.04902	710.351	10000	3096	710.351	1000	0	0.322997	IV	13107656	13111503	3847	FALSE
WBGene00007203	IV:13108139-13109779,IV:13108139-13109799	204	10	10	0.04902	462.635	10000	1415	462.635	1000	0	0.706714	IV	13108139	13109779	1640	FALSE
WBGene00007204	IV:13111519-13113082	204	9	9	0.04902	596.99	10000	2049	596.99	1000	0	0.488043	IV	13111519	13113082	1563	FALSE
WBGene00007207	IV:13100714-13104641,IV:13100714-13104879,IV:13103844-13104641	204	34	34	0.007353	560.402	10000	2352	560.402	1000	0	0.42517	IV	13100714	13104641	3927	FALSE
WBGene00015266	III:1037508-1046274	204	199	199	0.014706	168.819	10000	1137	168.819	1000	0	0.879507	III	1037508	1046274	8766	FALSE
WBGene00015267	III:1031313-1037212	204	142	142	0.012255	377.995	10000	1758	377.995	1000	0	0.568828	III	1031313	1037212	5899	FALSE
WBGene00015268	III:1046247-1060010	204	315	315	0.019608	188.76	10000	1262	188.76	1000	0	0.792393	III	1046247	1060010	13763	FALSE
WBGene00007209	III:12787678-12789477	204	22	22	0.014706	1344.1	10000	10000	1344.1	150	0	0.015	III	12787678	12789477	1799	FALSE
WBGene00007210	III:12793383-12798157	204	39	39	0.02451	983.135	10000	9858	983.135	1000	0	0.10144	III	12793383	12798157	4774	FALSE
WBGene00007211	III:12808090-12811650	204	32	31	0.009804	525.181	10000	2178	525.181	1000	0	0.459137	III	12808090	12811650	3560	FALSE
WBGene00007212	III:12813514-12816798	204	35	35	0.004902	585.037	10000	2604	585.037	1000	0	0.384025	III	12813514	12816798	3284	FALSE
WBGene00044127	III:12806226-12806812,III:12806209-12806855	204	8	8	0.034314	961.699	10000	7170	961.699	1000	0	0.13947	III	12806226	12806812	586	FALSE
WBGene00007213	I:13410156-13411451,I:13410156-13410509,I:13410662-13411245	204	13	13	0.014706	348.06	10000	1196	348.06	1000	0	0.83612	I	13410156	13411451	1295	FALSE
WBGene00007214	I:13397267-13398528,I:13398049-13398480	204	9	9	0.004902	354.189	10000	1675	354.189	1000	0	0.597015	I	13397267	13398528	1261	FALSE
WBGene00007215	I:13387818-13391450	204	54	54	0.004902	742.036	10000	3445	742.036	1000	0	0.290276	I	13387818	13391450	3632	FALSE
WBGene00007216	I:13392117-13394001	204	34	33	0.004902	207.22	10000	1158	207.22	1000	0	0.863558	I	13392117	13394001	1884	FALSE
WBGene00007217	I:13384751-13387084	204	17	17	0.014706	705.787	10000	3160	705.787	1000	0	0.316456	I	13384751	13387084	2333	FALSE
WBGene00007218	I:13379916-13384371	204	31	31	0.004902	374.785	10000	1200	374.785	1000	0	0.833333	I	13379916	13384371	4455	FALSE
WBGene00007219	I:13402448-13404099,I:13402446-13404099	204	18	18	0.004902	359.152	10000	1683	359.152	1000	0	0.594177	I	13402448	13404099	1651	FALSE
WBGene00015284	IV:6624563-6627992	204	45	45	0.004902	652.426	10000	2898	652.426	1000	0	0.345066	IV	6624563	6627992	3429	FALSE
WBGene00044294	IV:6657978-6660436	204	23	23	0.019608	47.7863	10000	1001	47.7863	1000	0	0.999001	IV	6657978	6660436	2458	FALSE
WBGene00015278	IV:6619468-6621352	204	39	39	0.004902	614.948	10000	2167	614.948	1000	0	0.461467	IV	6619468	6621352	1884	FALSE
WBGene00194839	IV:6623689-6624493	204	17	17	0.045479	206.091	10000	1065	206.091	1000	0	0.938967	IV	6623689	6624493	804	FALSE
WBGene00015279	IV:6628352-6631745,IV:6628352-6631681	204	23	23	0.004902	266.234	10000	1180	266.234	1000	0	0.847458	IV	6628352	6631745	3393	FALSE
WBGene00001858	IV:6646033-6646925,IV:6646033-6646925,IV:6646311-6646936,IV:6646311-6646936,IV:6646311-6646939,IV:6646311-6646939,IV:6646311-6646753	204	34	34	0.004902	911.45	10000	6054	911.45	1000	0	0.16518	IV	6646033	6646925	892	FALSE
WBGene00015280	IV:6640179-6645352,IV:6640179-6645352,IV:6640160-6645352,IV:6640179-6645352,IV:6641547-6645352,IV:6640182-6645352,IV:6643832-6645207,IV:6643918-6645212,IV:6643140-6645207,IV:6644351-6645207,IV:6643763-6645207,IV:6643794-6645218	204	294	294	0.004902	453.891	10000	1733	453.891	1000	0	0.577034	IV	6640179	6645352	5173	FALSE
WBGene00015281	IV:6638555-6639264,IV:6638578-6639152	204	32	32	0.004902	541.587	10000	2434	541.587	998	2	0.410435	IV	6638555	6639264	709	FALSE
WBGene00015282	IV:6635088-6638158,IV:6635038-6638158	204	171	171	0.009804	507.607	10000	2092	507.607	1000	0	0.478011	IV	6635088	6638158	3070	FALSE
WBGene00015283	IV:6632221-6634998	204	45	44	0.004902	490.869	10000	3036	490.869	1000	0	0.329381	IV	6632221	6634998	2777	FALSE
WBGene00005017	II:23327-24457	204	6	6	0.044499	526.919	10000	1981	526.919	1000	0	0.504796	II	23327	24457	1130	FALSE
WBGene00015285	II:19537-22170	204	18	18	0.009804	695.575	10000	2994	695.575	1000	0	0.334001	II	19537	22170	2633	FALSE
WBGene00015286	II:12984-16001	204	16	16	0.009804	883.739	10000	4971	883.739	1000	0	0.201167	II	12984	16001	3017	FALSE
WBGene00015287	II:6663-9233	204	9	9	0.019608	763.37	10000	2839	763.37	1000	0	0.352237	II	6663	9233	2570	FALSE
WBGene00015288	II:9807-11846	204	7	7	0.019608	889.51	10000	4303	889.51	1000	0	0.232396	II	9807	11846	2039	FALSE
WBGene00015291	II:24760-25435	204	3	3	0.004902	857.562	10000	6498	857.562	975	25	0.15197	II	24760	25435	675	FALSE
WBGene00015273	V:2483003-2487785	204	17	17	0.009804	509.217	10000	2677	509.217	1000	0	0.373552	V	2483003	2487785	4782	FALSE
WBGene00006342	V:8786550-8792775,V:8786577-8792775,V:8786550-8789647,V:8786577-8789647,V:8786550-8792775,V:8786577-8792775,V:8786550-8792775,V:8786577-8792775	204	37	37	0.014706	471.001	10000	2426	471.001	1000	0	0.412201	V	8786550	8792775	6225	FALSE
WBGene00015275	V:8783421-8784165	204	4	4	0.009804	226.904	10000	1241	226.904	1000	0	0.805802	V	8783421	8784165	744	FALSE
WBGene00006467	V:8792695-8795567	204	12	12	0.004902	687.69	10000	4664	687.69	1000	0	0.214408	V	8792695	8795567	2872	FALSE
WBGene00015276	V:8800150-8800996	204	7	7	0.004902	273.247	10000	1203	273.247	1000	0	0.831255	V	8800150	8800996	846	FALSE
WBGene00004457	V:8805415-8819955	204	29	29	0.004902	962.258	10000	10000	962.258	851	0	0.0851	V	8805415	8819955	14540	FALSE
WBGene00007220	II:13772436-13779025,II:13771574-13779025	204	48	48	0.039216	784.079	10000	3108	784.079	1000	0	0.32175	II	13772436	13779025	6589	FALSE
WBGene00194890	II:13770838-13784016	204	110	110	0.029412	680.497	10000	2569	680.497	1000	0	0.389257	II	13770838	13784016	13178	FALSE
WBGene00000523	X:7431469-7433535	204	16	16	0.029412	856.594	10000	6928	856.594	1000	0	0.144342	X	7431469	7433535	2066	FALSE
WBGene00015294	X:7436937-7437981,X:7435636-7437981	204	26	26	0.019608	535.078	10000	1650	535.078	1000	0	0.606061	X	7436937	7437981	1044	FALSE
WBGene00015295	X:7439398-7442577	204	29	29	0.02451	657.728	10000	2056	657.728	1000	0	0.486381	X	7439398	7442577	3179	FALSE
WBGene00000526	X:7433631-7435733	204	13	13	0.048422	1237.42	10000	10000	1237.42	355	0	0.0355	X	7433631	7435733	2102	FALSE
WBGene00003739	X:3727573-3728438	204	5	4	0.048308	337.759	10000	1861	337.759	1000	0	0.537346	X	3727573	3728438	865	FALSE
WBGene00015292	X:3716313-3718642	204	11	11	0.014706	528.002	10000	2905	528.002	1000	0	0.344234	X	3716313	3718642	2329	FALSE
WBGene00015293	X:3709269-3713331,X:3706741-3712592	204	44	44	0.019608	541.911	10000	2674	541.911	1000	0	0.373972	X	3709269	3713331	4062	FALSE
WBGene00000186	IV:12622161-12631022,IV:12622083-12631022	204	72	72	0.014706	662.165	10000	3163	662.165	1000	0	0.316156	IV	12622161	12631022	8861	FALSE
WBGene00015296	II:4301606-4305287	204	31	31	0.04902	621.933	10000	2383	621.933	1000	0	0.419639	II	4301606	4305287	3681	FALSE
WBGene00015297	II:4299657-4301103	204	14	14	0.004902	717.745	10000	4220	717.745	1000	0	0.236967	II	4299657	4301103	1446	FALSE
WBGene00015298	II:4295100-4298941,II:4298310-4299211	204	45	45	0.004902	532.286	10000	2121	532.286	1000	0	0.471476	II	4295100	4298941	3841	FALSE
WBGene00015299	II:4276213-4279268	204	44	44	0.004902	565.617	10000	2129	565.617	1000	0	0.469704	II	4276213	4279268	3055	FALSE
WBGene00015300	II:4279788-4281828	204	16	16	0.04736	376.424	10000	1342	376.424	1000	0	0.745156	II	4279788	4281828	2040	FALSE
WBGene00015301	II:4282278-4288210	204	64	64	0.004902	453.74	10000	1611	453.74	1000	0	0.620732	II	4282278	4288210	5932	FALSE
WBGene00015303	I:4850681-4867825,I:4850974-4867825	204	118	118	0.009804	566.595	10000	3391	566.595	1000	0	0.294898	I	4850681	4867825	17144	FALSE
WBGene00007221	IV:9096841-9099487	204	15	15	0.034314	985.112	10000	10000	985.112	948	0	0.0948	IV	9096841	9099487	2646	FALSE
WBGene00235286	IV:9123277-9123876	204	6	6	0.02451	1241.84	10000	10000	1241.84	313	0	0.0313	IV	9123277	9123876	599	FALSE
WBGene00007222	IV:9099262-9101585	204	13	13	0.046227	864.003	10000	6313	864.003	1000	0	0.158403	IV	9099262	9101585	2323	FALSE
WBGene00001413	IV:9104965-9107609,IV:9105934-9107610	204	14	14	0.04619	818.148	10000	4468	818.148	1000	0	0.223814	IV	9104965	9107609	2644	FALSE
WBGene00000120	IV:9108930-9109751	204	6	6	0.004902	1014.84	10000	10000	1014.84	929	0	0.0929	IV	9108930	9109751	821	FALSE
WBGene00006438	IV:9119097-9130370,IV:9121384-9130370,IV:9119097-9130368,IV:9119097-9130368,IV:9127104-9130370,IV:9119097-9130370,IV:9119100-9130370,IV:9124805-9130370,IV:9126291-9130370,IV:9119097-9130370,IV:9119097-9130368,IV:9127075-9130368,IV:9119097-9130368,IV:9119100-9130368	204	62	62	0.046126	793.883	10000	4445	793.883	1000	0	0.224972	IV	9119097	9130370	11273	FALSE
WBGene00002046	IV:9094546-9095653,IV:9094546-9095655	204	5	5	0.046057	514.801	10000	2014	514.801	1000	0	0.496524	IV	9094546	9095653	1107	FALSE
WBGene00007230	V:15099746-15104804	204	54	54	0.004902	241.08	10000	1190	241.08	1000	0	0.840336	V	15099746	15104804	5058	FALSE
WBGene00007237	V:15080140-15082479	204	19	19	0.014706	913.555	10000	6150	913.555	1000	0	0.162602	V	15080140	15082479	2339	FALSE
WBGene00006808	V:15071875-15080142,V:15071766-15080142,V:15071875-15078789,V:15071762-15080144,V:15071755-15080142,V:15071879-15080142,V:15076139-15080142,V:15076933-15080142,V:15071875-15080142,V:15071766-15080142	204	89	89	0.04902	660.882	10000	4090	660.882	1000	0	0.244499	V	15071875	15080142	8267	FALSE
WBGene00001021	V:15068689-15069507	204	9	8	0.004902	327	10000	1786	327	1000	0	0.55991	V	15068689	15069507	818	FALSE
WBGene00007239	V:15105375-15105927	204	3	3	0.031863	417.482	10000	1577	417.482	1000	0	0.634115	V	15105375	15105927	552	FALSE
WBGene00007241	V:15092965-15094338	204	17	17	0.004902	464.346	10000	2046	464.346	1000	0	0.488759	V	15092965	15094338	1373	FALSE
WBGene00005969	V:15095048-15097452	204	19	19	0.009804	308.109	10000	1341	308.109	1000	0	0.745712	V	15095048	15097452	2404	FALSE
WBGene00007233	V:15087655-15088336	204	7	7	0.045145	546.119	10000	2493	546.119	1000	0	0.401123	V	15087655	15088336	681	FALSE
WBGene00007234	V:15085746-15087064	204	10	9	0.045048	660.633	10000	4271	660.633	1000	0	0.234137	V	15085746	15087064	1318	FALSE
WBGene00007235	V:15084057-15085382,V:15084078-15085382	204	3	2	0.004902	361.761	10000	2056	361.761	994	6	0.484922	V	15084057	15085382	1325	FALSE
WBGene00007236	V:15082763-15084091	204	15	15	0.004902	515.154	10000	2062	515.154	1000	0	0.484966	V	15082763	15084091	1328	FALSE
WBGene00007242	II:14573614-14576562	204	34	34	0.019608	415.932	10000	1561	415.932	1000	0	0.640615	II	14573614	14576562	2948	FALSE
WBGene00007250	II:14580330-14581043,II:14580330-14580649	204	8	8	0.019608	823.439	10000	5239	823.439	1000	0	0.190876	II	14580330	14581043	713	FALSE
WBGene00044333	II:14576956-14578075	204	13	12	0.044686	261.998	10000	1151	261.998	1000	0	0.86881	II	14576956	14578075	1119	FALSE
WBGene00219299	III:4161236-4161827	204	6	6	0.044519	86.0357	10000	1127	86.0357	1000	0	0.887311	III	4161236	4161827	591	FALSE
WBGene00007244	II:14581464-14582360	204	10	10	0.014706	897.031	10000	5692	897.031	1000	0	0.175685	II	14581464	14582360	896	FALSE
WBGene00007245	II:14586526-14587507	204	11	11	0.046702	943.828	10000	8792	943.828	1000	0	0.11374	II	14586526	14587507	981	FALSE
WBGene00007247	II:14588620-14591893	204	20	20	0.019608	78.2048	10000	1001	78.2048	1000	0	0.999001	II	14588620	14591893	3273	FALSE
WBGene00007248	II:14593523-14597640	204	20	20	0.014706	894.087	10000	5750	894.087	1000	0	0.173913	II	14593523	14597640	4117	FALSE
WBGene00007249	II:14579018-14580098	204	8	8	0.02451	270.759	10000	1070	270.759	1000	0	0.934579	II	14579018	14580098	1080	FALSE
WBGene00235291	IV:6541868-6548528	204	51	50	0.004902	646.084	10000	4907	646.084	1000	0	0.203791	IV	6541868	6548528	6660	FALSE
WBGene00004179	IV:6526723-6529802	204	21	21	0.009804	310.97	10000	1257	310.97	1000	0	0.795545	IV	6526723	6529802	3079	FALSE
WBGene00015305	IV:6536178-6537667	204	10	10	0.009804	598.99	10000	2780	598.99	1000	0	0.359712	IV	6536178	6537667	1489	FALSE
WBGene00015306	IV:6531749-6535677	204	35	35	0.009804	764.11	10000	5707	764.11	1000	0	0.175223	IV	6531749	6535677	3928	FALSE
WBGene00015307	IV:6524607-6526496	204	11	11	0.009804	476.105	10000	1684	476.105	1000	0	0.593824	IV	6524607	6526496	1889	FALSE
WBGene00015308	IV:6522873-6524568	204	6	6	0.045989	422.124	10000	1906	422.124	1000	0	0.524659	IV	6522873	6524568	1695	FALSE
WBGene00015309	IV:6518173-6519034,IV:6518173-6519502	204	11	11	0.029412	151.386	10000	1025	151.386	1000	0	0.97561	IV	6518173	6519034	861	FALSE
WBGene00015310	IV:6548850-6552567,IV:6550616-6552567	204	16	15	0.045832	747.309	10000	6908	747.309	1000	0	0.14476	IV	6548850	6552567	3717	FALSE
WBGene00015311	IV:6519974-6522303	204	14	14	0.014706	574.991	10000	2803	574.991	1000	0	0.356761	IV	6519974	6522303	2329	FALSE
WBGene00000170	II:9259049-9261979,II:9258912-9261979,II:9259049-9261994,II:9259059-9261979,II:9259395-9261979,II:9259059-9261994	204	20	20	0.009804	592.302	10000	3981	592.302	1000	0	0.251193	II	9259049	9261979	2930	FALSE
WBGene00007224	II:9267335-9268303	204	5	5	0.004902	607.59	10000	3152	607.59	1000	0	0.317259	II	9267335	9268303	968	FALSE
WBGene00007225	II:9269893-9271271	204	8	8	0.014706	216.984	10000	1205	216.984	1000	0	0.829876	II	9269893	9271271	1378	FALSE
WBGene00007226	II:9271261-9273042	204	12	12	0.019608	587.74	10000	2668	587.74	1000	0	0.374813	II	9271261	9273042	1781	FALSE
WBGene00007227	II:9275053-9280098	204	32	32	0.019608	663.886	10000	3970	663.886	1000	0	0.251889	II	9275053	9280098	5045	FALSE
WBGene00006510	II:9285974-9289136,II:9285931-9289136,II:9285974-9286852,II:9285931-9286664	204	22	22	0.019608	606.43	10000	2791	606.43	1000	0	0.358295	II	9285974	9289136	3162	FALSE
WBGene00007228	II:9292016-9294041	204	3	3	0.045461	847.683	10000	6378	847.683	1000	0	0.156789	II	9292016	9294041	2025	FALSE
WBGene00000289	II:9295936-9310301,II:9295936-9304821,II:9295936-9298974	204	89	89	0.004902	647.685	10000	4232	647.685	1000	0	0.236295	II	9295936	9310301	14365	FALSE
WBGene00007229	II:9294037-9295753	204	9	9	0.019608	484.49	10000	2253	484.49	1000	0	0.443853	II	9294037	9295753	1716	FALSE
WBGene00015312	I:5272845-5274322,I:5272845-5274322	204	10	10	0.009804	807.798	10000	5303	807.798	1000	0	0.188573	I	5272845	5274322	1477	FALSE
WBGene00000540	I:5274695-5278708	204	22	22	0.004902	527.869	10000	2901	527.869	1000	0	0.344709	I	5274695	5278708	4013	FALSE
WBGene00000965	I:5278803-5281516	204	25	25	0.004902	735.318	10000	5492	735.318	1000	0	0.182083	I	5278803	5281516	2713	FALSE
WBGene00001022	I:5282082-5283943	204	14	14	0.02451	259.535	10000	1183	259.535	1000	0	0.845309	I	5282082	5283943	1861	FALSE
WBGene00001333	I:5284056-5291604,I:5284056-5290694	204	61	61	0.004902	648.717	10000	4479	648.717	1000	0	0.223264	I	5284056	5291604	7548	FALSE
WBGene00015313	I:5298754-5300331	204	12	12	0.009804	666.171	10000	5383	666.171	1000	0	0.18577	I	5298754	5300331	1577	FALSE
WBGene00002717	I:5301517-5310726,I:5301001-5304785,I:5300994-5313926,I:5301517-5313926	204	56	56	0.004902	598.169	10000	3259	598.169	1000	0	0.306843	I	5301517	5310726	9209	FALSE
WBGene00000637	I:7202182-7203508	204	16	16	0.004902	731.522	10000	5576	731.522	1000	0	0.17934	I	7202182	7203508	1326	FALSE
WBGene00007252	I:7204544-7207717	204	13	13	0.004902	680.004	10000	4863	680.004	1000	0	0.205634	I	7204544	7207717	3173	FALSE
WBGene00007253	I:7208027-7209866	204	11	11	0.014706	538.823	10000	2256	538.823	1000	0	0.443262	I	7208027	7209866	1839	FALSE
WBGene00007254	I:7210542-7212699	204	12	12	0.004902	552.018	10000	2767	552.018	1000	0	0.361402	I	7210542	7212699	2157	FALSE
WBGene00003622	I:7216783-7221359,I:7218785-7221188,I:7214744-7221781,I:7214966-7221188,I:7219317-7221188,I:7218785-7221467	204	39	39	0.009804	542.791	10000	3178	542.791	1000	0	0.314663	I	7216783	7221359	4576	FALSE
WBGene00007255	I:7222295-7224135,I:7222050-7224135	204	11	11	0.004902	349.852	10000	1840	349.852	1000	0	0.543478	I	7222295	7224135	1840	FALSE
WBGene00007256	I:7224733-7227765,I:7224655-7227765,I:7224733-7227760,I:7224655-7227760	204	13	13	0.009804	635.973	10000	3786	635.973	1000	0	0.264131	I	7224733	7227765	3032	FALSE
WBGene00007257	I:7227863-7229434,I:7227880-7229428	204	11	11	0.044346	545.39	10000	2766	545.39	1000	0	0.361533	I	7227863	7229434	1571	FALSE
WBGene00007258	I:7229417-7233120	204	16	16	0.04427	563.195	10000	3728	563.195	1000	0	0.26824	I	7229417	7233120	3703	FALSE
WBGene00001781	V:3467452-3468501	204	45	45	0.009804	440.367	10000	3095	440.367	1000	0	0.323102	V	3467452	3468501	1049	FALSE
WBGene00044090	V:3483090-3484781	204	78	78	0.014706	457.915	10000	3279	457.915	1000	0	0.304971	V	3483090	3484781	1691	FALSE
WBGene00015315	V:3469444-3470589	204	29	29	0.004902	382.056	10000	2376	382.056	1000	0	0.420875	V	3469444	3470589	1145	FALSE
WBGene00015316	V:3478030-3480446	204	72	72	0.009804	463.118	10000	3326	463.118	1000	0	0.300661	V	3478030	3480446	2416	FALSE
WBGene00003096	V:3481418-3482600	204	37	37	0.043921	461.494	10000	3376	461.494	1000	0	0.296209	V	3481418	3482600	1182	FALSE
WBGene00015317	V:3485548-3486957	204	78	78	0.014706	415.035	10000	3093	415.035	1000	0	0.323311	V	3485548	3486957	1409	FALSE
WBGene00015318	V:3489227-3490535	204	60	60	0.043773	376.022	10000	2560	376.022	1000	0	0.390625	V	3489227	3490535	1308	FALSE
WBGene00044088	V:3474276-3475121	204	6	6	0.009804	311.251	10000	1377	311.251	1000	0	0.726216	V	3474276	3475121	845	FALSE
WBGene00044089	V:3476404-3477596	204	63	63	0.043552	438.434	10000	3207	438.434	1000	0	0.311818	V	3476404	3477596	1192	FALSE
WBGene00015326	IV:5086332-5088864,IV:5086332-5088878	204	14	14	0.014706	254.834	10000	1311	254.834	1000	0	0.762777	IV	5086332	5088864	2532	FALSE
WBGene00015327	IV:5090289-5091109	204	5	4	0.004902	622.447	10000	3134	622.447	998	2	0.318762	IV	5090289	5091109	820	FALSE
WBGene00015328	IV:5092822-5103279	204	92	92	0.004902	481.729	10000	2328	481.729	1000	0	0.429553	IV	5092822	5103279	10457	FALSE
WBGene00015329	IV:5091585-5092808	204	8	8	0.044109	423.112	10000	1758	423.112	1000	0	0.568828	IV	5091585	5092808	1223	FALSE
WBGene00015330	IV:5083302-5086867,IV:5083329-5086867,IV:5084393-5086867	204	27	27	0.004902	187.312	10000	1104	187.312	1000	0	0.905797	IV	5083302	5086867	3565	FALSE
WBGene00000082	X:12678831-12689279	204	65	64	0.014706	692.384	10000	5778	692.384	1000	0	0.17307	X	12678831	12689279	10448	FALSE
WBGene00003616	X:12663794-12667854	204	25	24	0.044118	618.265	10000	3979	618.265	1000	0	0.251319	X	12663794	12667854	4060	FALSE
WBGene00007259	X:12658475-12661062	204	20	20	0.044118	420.343	10000	1759	420.343	1000	0	0.568505	X	12658475	12661062	2587	FALSE
WBGene00045386	X:12662473-12663624	204	13	13	0.009804	601.258	10000	2817	601.258	1000	0	0.354988	X	12662473	12663624	1151	FALSE
WBGene00015320	X:8147709-8148470,X:8147709-8148588	204	23	23	0.019608	211.737	10000	1367	211.737	1000	0	0.731529	X	8147709	8148470	761	FALSE
WBGene00219375	X:8120409-8123220	204	52	52	0.029412	529.467	10000	2032	529.467	1000	0	0.492126	X	8120409	8123220	2811	FALSE
WBGene00015321	X:8143805-8145027	204	13	13	0.004902	375.997	10000	1458	375.997	1000	0	0.685871	X	8143805	8145027	1222	FALSE
WBGene00015322	X:8139521-8140233	204	11	11	0.019608	925.576	10000	6760	925.576	1000	0	0.147929	X	8139521	8140233	712	FALSE
WBGene00001953	X:8116635-8120106	204	63	63	0.004902	472.679	10000	2170	472.679	1000	0	0.460829	X	8116635	8120106	3471	FALSE
WBGene00015323	X:8124082-8129643	204	136	136	0.019608	892.48	10000	6861	892.48	1000	0	0.145751	X	8124082	8129643	5561	FALSE
WBGene00015324	X:8133174-8136328	204	31	31	0.019608	670.7	10000	3172	670.7	1000	0	0.315259	X	8133174	8136328	3154	FALSE
WBGene00015332	III:7873780-7877106	204	12	12	0.004902	558.292	10000	3424	558.292	1000	0	0.292056	III	7873780	7877106	3326	FALSE
WBGene00000845	III:7866508-7868727	204	14	14	0.045656	483.14	10000	2394	483.14	1000	0	0.417711	III	7866508	7868727	2219	FALSE
WBGene00015333	III:7862579-7865288	204	13	13	0.045636	215.902	10000	1148	215.902	1000	0	0.87108	III	7862579	7865288	2709	FALSE
WBGene00015334	III:7877211-7878839	204	6	6	0.004902	754.444	10000	4792	754.444	1000	0	0.208681	III	7877211	7878839	1628	FALSE
WBGene00001130	X:15568920-15573021,X:15568915-15573693	204	30	30	0.046171	622.042	10000	2896	622.042	1000	0	0.345304	X	15568920	15573021	4101	FALSE
WBGene00007260	X:15537661-15546323,X:15543011-15546323	204	132	132	0.004902	616.631	10000	4254	616.631	1000	0	0.235073	X	15537661	15546323	8662	FALSE
WBGene00007261	X:15546713-15552233,X:15546713-15550516,X:15546713-15547317,X:15546713-15547422,X:15546713-15547422	204	40	40	0.004902	761.544	10000	4639	761.544	1000	0	0.215564	X	15546713	15552233	5520	FALSE
WBGene00007262	X:15284206-15286227	204	13	13	0.004902	883.883	10000	6026	883.883	1000	0	0.165948	X	15284206	15286227	2021	FALSE
WBGene00004777	X:15286578-15294871,X:15286578-15298223,X:15289953-15298223,X:15289953-15302963,X:15286578-15294871,X:15286578-15292060,X:15286844-15294871	204	130	130	0.004902	631.631	10000	2776	631.631	1000	0	0.360231	X	15286578	15294871	8293	FALSE
WBGene00015335	III:8561184-8562972	204	15	15	0.014706	421.357	10000	1711	421.357	1000	0	0.584454	III	8561184	8562972	1788	FALSE
WBGene00015336	III:8557334-8559194,III:8557357-8559194	204	17	17	0.048469	291.825	10000	1560	291.825	1000	0	0.641026	III	8557334	8559194	1860	FALSE
WBGene00015337	III:8554771-8555821	204	8	8	0.04902	495.995	10000	1814	495.995	1000	0	0.551268	III	8554771	8555821	1050	FALSE
WBGene00043097	III:8552552-8553837	204	8	7	0.048313	161.552	10000	1278	161.552	1000	0	0.782473	III	8552552	8553837	1285	FALSE
WBGene00015344	V:1042691-1048580,V:1042691-1048577	204	276	276	0.004902	428.365	10000	2432	428.365	1000	0	0.411184	V	1042691	1048580	5889	FALSE
WBGene00015338	V:4934705-4939085	204	270	270	0.009804	592.515	10000	4906	592.515	1000	0	0.203832	V	4934705	4939085	4380	FALSE
WBGene00015342	V:4930816-4933027	204	142	142	0.009804	475.362	10000	2296	475.362	1000	0	0.43554	V	4930816	4933027	2211	FALSE
WBGene00006244	V:4943115-4944319	204	99	99	0.009804	551.033	10000	4404	551.033	1000	0	0.227066	V	4943115	4944319	1204	FALSE
WBGene00005246	V:4926670-4928195	204	96	96	0.009804	535.164	10000	3518	535.164	1000	0	0.284252	V	4926670	4928195	1525	FALSE
WBGene00005245	V:4924917-4926224	204	67	67	0.004902	441.994	10000	2732	441.994	1000	0	0.366032	V	4924917	4926224	1307	FALSE
WBGene00005247	V:4923291-4924594,V:4923291-4924594	204	68	68	0.04902	464.567	10000	2623	464.567	1000	0	0.381243	V	4923291	4924594	1303	FALSE
WBGene00005248	V:4921101-4922616	204	110	110	0.004902	454.495	10000	3093	454.495	1000	0	0.323311	V	4921101	4922616	1515	FALSE
WBGene00006238	V:4928277-4929942	204	78	78	0.039216	442.54	10000	1882	442.54	1000	0	0.53135	V	4928277	4929942	1665	FALSE
WBGene00045215	X:3672276-3673918	204	16	16	0.04746	418.521	10000	2310	418.521	1000	0	0.4329	X	3672276	3673918	1642	FALSE
WBGene00006643	X:3681310-3684232,X:3681167-3684232	204	21	21	0.004902	601.101	10000	2956	601.101	1000	0	0.338295	X	3681310	3684232	2922	FALSE
WBGene00015354	X:3668104-3668942,X:3668112-3668907,X:3668419-3668909	204	6	6	0.047336	491.681	10000	2774	491.681	1000	0	0.36049	X	3668104	3668942	838	FALSE
WBGene00006431	X:3674042-3678559	204	27	27	0.047267	705.669	10000	4842	705.669	1000	0	0.206526	X	3674042	3678559	4517	FALSE
WBGene00015355	X:3670372-3672058	204	10	10	0.014706	539.895	10000	2591	539.895	1000	0	0.385951	X	3670372	3672058	1686	FALSE
WBGene00015356	X:3684223-3689207	204	9	9	0.014706	591.781	10000	2852	591.781	1000	0	0.350631	X	3684223	3689207	4984	FALSE
WBGene00015357	X:3690166-3693238	204	19	19	0.019608	453.955	10000	1746	453.955	1000	0	0.572738	X	3690166	3693238	3072	FALSE
WBGene00015358	X:3696902-3700807	204	32	32	0.019608	562.924	10000	3050	562.924	1000	0	0.327869	X	3696902	3700807	3905	FALSE
WBGene00000419	IV:10484109-10492952	204	37	36	0.02451	746.428	10000	5917	746.428	1000	0	0.169005	IV	10484109	10492952	8843	FALSE
WBGene00006527	IV:10493195-10501599,IV:10496423-10501599,IV:10493195-10501599	204	38	37	0.004902	381.404	10000	1981	381.404	1000	0	0.504796	IV	10493195	10501599	8404	FALSE
WBGene00007264	IV:10513889-10515283	204	10	10	0.046728	985.678	10000	6911	985.678	1000	0	0.144697	IV	10513889	10515283	1394	FALSE
WBGene00007265	IV:10523461-10524145	204	5	5	0.004902	675.854	10000	2934	675.854	1000	0	0.340832	IV	10523461	10524145	684	FALSE
WBGene00002231	III:8250635-8254286	204	9	9	0.004902	675.854	10000	4511	675.854	1000	0	0.22168	III	8250635	8254286	3651	FALSE
WBGene00015351	III:8248684-8249481	204	5	5	0.004902	541.587	10000	3087	541.587	992	8	0.322643	III	8248684	8249481	797	FALSE
WBGene00006628	III:8236916-8237893	204	7	7	0.004902	371.38	10000	1855	371.38	1000	0	0.539084	III	8236916	8237893	977	FALSE
WBGene00015352	III:8240877-8243003	204	12	12	0.034314	501.282	10000	1703	501.282	1000	0	0.587199	III	8240877	8243003	2126	FALSE
WBGene00015353	III:8247347-8248816	204	7	7	0.004902	556.27	10000	2069	556.27	1000	0	0.483325	III	8247347	8248816	1469	FALSE
WBGene00044445	III:8234522-8235529	204	4	4	0.014706	282.538	10000	1140	282.538	1000	0	0.877193	III	8234522	8235529	1007	FALSE
WBGene00015345	III:8249636-8250193	204	6	6	0.046283	752.949	10000	5078	752.949	1000	0	0.196928	III	8249636	8250193	557	FALSE
WBGene00015346	III:8245890-8247259	204	5	4	0.046209	389.607	10000	1946	389.607	1000	0	0.513875	III	8245890	8247259	1369	FALSE
WBGene00015347	III:8244442-8245794	204	6	6	0.004902	669.92	10000	3565	669.92	1000	0	0.280505	III	8244442	8245794	1352	FALSE
WBGene00015348	III:8236145-8236906	204	3	3	0.046211	305.745	10000	1563	305.745	1000	0	0.639795	III	8236145	8236906	761	FALSE
WBGene00015349	III:8232645-8234328,III:8232645-8234534	204	12	12	0.047281	1004.99	10000	10000	1004.99	850	0	0.085	III	8232645	8234328	1683	FALSE
WBGene00015350	III:8229789-8232553,III:8229724-8232553,III:8229789-8232544,III:8229789-8232561,III:8229724-8232561	204	13	13	0.047214	640.03	10000	5047	640.03	1000	0	0.198138	III	8229789	8232553	2764	FALSE
WBGene00006627	III:8237994-8239423	204	5	5	0.047147	504.859	10000	1764	504.859	1000	0	0.566893	III	8237994	8239423	1429	FALSE
WBGene00003952	III:8243118-8244092	204	3	3	0.004902	819.653	10000	5164	819.653	977	23	0.191421	III	8243118	8244092	974	FALSE
WBGene00015359	V:5876369-5879942	204	26	26	0.039216	923.043	10000	7688	923.043	1000	0	0.130073	V	5876369	5879942	3573	FALSE
WBGene00015360	V:5872083-5874914	204	36	36	0.039216	857.805	10000	6223	857.805	1000	0	0.160694	V	5872083	5874914	2831	FALSE
WBGene00044803	V:5881110-5882450	204	14	14	0.039216	914.021	10000	9089	914.021	1000	0	0.110023	V	5881110	5882450	1340	FALSE
WBGene00015361	V:7388389-7389871	204	107	107	0.004902	79.1155	10000	1090	79.1155	1000	0	0.917431	V	7388389	7389871	1482	FALSE
WBGene00015362	V:7390526-7392087	204	145	145	0.02451	79.4554	10000	1142	79.4554	1000	0	0.875657	V	7390526	7392087	1561	FALSE
WBGene00220257	V:7386674-7387855	204	103	103	0.02451	103.783	10000	1159	103.783	1000	0	0.862813	V	7386674	7387855	1181	FALSE
WBGene00001127	X:763768-766733	204	31	31	0.029412	461.083	10000	1773	461.083	1000	0	0.564016	X	763768	766733	2965	FALSE
WBGene00015364	X:731159-735672	204	23	23	0.029412	557.194	10000	2060	557.194	1000	0	0.485437	X	731159	735672	4513	FALSE
WBGene00000086	X:751210-759732,X:752710-759732	204	50	50	0.029412	281.351	10000	1245	281.351	1000	0	0.803213	X	751210	759732	8522	FALSE
WBGene00007266	X:11257360-11260225,X:11257492-11260225	204	21	21	0.950981	627.04	10000	3103	627.04	1000	0	0.322269	X	11257360	11260225	2865	FALSE
WBGene00007267	X:11262847-11266312	204	29	29	0.047045	194.798	10000	1167	194.798	1000	0	0.856898	X	11262847	11266312	3465	FALSE
WBGene00007268	X:11267390-11269023	204	12	12	0.048446	1025.59	10000	10000	1025.59	744	0	0.0744	X	11267390	11269023	1633	FALSE
WBGene00015365	V:5186064-5190718	204	74	74	0.009804	804.704	10000	5159	804.704	1000	0	0.193836	V	5186064	5190718	4654	FALSE
WBGene00015368	V:5170913-5172933	204	28	28	0.009804	984.918	10000	10000	984.918	919	0	0.0919	V	5170913	5172933	2020	FALSE
WBGene00015369	V:5175025-5177256	204	25	25	0.009804	635.991	10000	3123	635.991	1000	0	0.320205	V	5175025	5177256	2231	FALSE
WBGene00015370	V:5178337-5181456	204	39	38	0.013726	890.593	10000	10000	890.593	935	0	0.0935	V	5178337	5181456	3119	FALSE
WBGene00015371	V:5191129-5192531	204	24	24	0.029412	858.737	10000	6503	858.737	1000	0	0.153775	V	5191129	5192531	1402	FALSE
WBGene00000031	V:5192992-5194608	204	10	10	0.004902	549.991	10000	1895	549.991	1000	0	0.527704	V	5192992	5194608	1616	FALSE
WBGene00015366	V:5181911-5183717	204	14	14	0.033089	858.836	10000	5930	858.836	1000	0	0.168634	V	5181911	5183717	1806	FALSE
WBGene00005887	V:5165725-5167241	204	10	10	0.030502	956.126	10000	10000	956.126	966	0	0.0966	V	5165725	5167241	1516	FALSE
WBGene00004099	V:5158622-5159897	204	5	5	0.044118	600.27	10000	2850	600.27	1000	0	0.350877	V	5158622	5159897	1275	FALSE
WBGene00005929	V:5154056-5155516	204	18	18	0.014706	657.617	10000	2675	657.617	1000	0	0.373832	V	5154056	5155516	1460	FALSE
WBGene00005930	V:5156652-5157760	204	11	11	0.004902	955.183	10000	9099	955.183	1000	0	0.109902	V	5156652	5157760	1108	FALSE
WBGene00000029	V:5160670-5161892	204	3	3	0.023379	936.127	10000	8608	936.127	966	34	0.114196	V	5160670	5161892	1222	FALSE
WBGene00000030	V:5163395-5164759	204	4	4	0.02451	946.127	10000	7526	946.127	1000	0	0.132873	V	5163395	5164759	1364	FALSE
WBGene00015367	V:5168274-5169686	204	13	13	0.009804	973.706	10000	7822	973.706	1000	0	0.127845	V	5168274	5169686	1412	FALSE
WBGene00015372	X:6374750-6375592	204	3	2	0.004902	295.693	10000	1816	295.693	1000	0	0.550661	X	6374750	6375592	842	FALSE
WBGene00003053	X:6376458-6377684	204	3	3	0.029685	636.12	10000	3054	636.12	1000	0	0.327439	X	6376458	6377684	1226	FALSE
WBGene00015381	X:6335274-6338035	204	20	20	0.029412	618.702	10000	2485	618.702	1000	0	0.402414	X	6335274	6338035	2761	FALSE
WBGene00015382	X:6359407-6360760	204	11	11	0.029412	560.216	10000	2938	560.216	1000	0	0.340368	X	6359407	6360760	1353	FALSE
WBGene00015373	X:6367613-6373157	204	39	39	0.004902	441.403	10000	1762	441.403	1000	0	0.567537	X	6367613	6373157	5544	FALSE
WBGene00015374	X:6366012-6366831	204	8	8	0.004902	588.107	10000	4218	588.107	1000	0	0.237079	X	6366012	6366831	819	FALSE
WBGene00015375	X:6364495-6365717	204	7	7	0.029412	784.173	10000	5090	784.173	1000	0	0.196464	X	6364495	6365717	1222	FALSE
WBGene00015376	X:6355584-6357781	204	18	18	0.004902	360.342	10000	1447	360.342	1000	0	0.691085	X	6355584	6357781	2197	FALSE
WBGene00015377	X:6350186-6351172,X:6350186-6351876	204	14	14	0.014706	324.441	10000	1400	324.441	1000	0	0.714286	X	6350186	6351172	986	FALSE
WBGene00015378	X:6341834-6346029,X:6342580-6346029	204	28	28	0.004902	526.764	10000	2029	526.764	1000	0	0.492854	X	6341834	6346029	4195	FALSE
WBGene00015379	X:6346358-6347113	204	5	4	0.004902	641.128	10000	3682	641.128	1000	0	0.271592	X	6346358	6347113	755	FALSE
WBGene00015386	III:7712329-7717312	204	23	23	0.02451	762.516	10000	6369	762.516	1000	0	0.157011	III	7712329	7717312	4983	FALSE
WBGene00003002	III:7700133-7709472	204	47	47	0.014706	534.063	10000	3709	534.063	1000	0	0.269614	III	7700133	7709472	9339	FALSE
WBGene00002202	III:4084034-4086636,III:4084034-4086636	204	17	17	0.04902	706.622	10000	3659	706.622	1000	0	0.273299	III	4084034	4086636	2602	FALSE
WBGene00007269	III:4091076-4093296	204	11	11	0.011905	708.661	10000	4152	708.661	1000	0	0.240848	III	4091076	4093296	2220	FALSE
WBGene00004392	III:4093305-4094921	204	8	8	0.014706	887.792	10000	7241	887.792	1000	0	0.138102	III	4093305	4094921	1616	FALSE
WBGene00007270	III:4096900-4098133	204	4	4	0.009804	658.133	10000	4440	658.133	1000	0	0.225225	III	4096900	4098133	1233	FALSE
WBGene00007273	III:4096044-4097140	204	9	9	0.019608	773.954	10000	6122	773.954	1000	0	0.163345	III	4096044	4097140	1096	FALSE
WBGene00007274	I:10014730-10015497	204	3	3	0.03554	538.232	10000	2384	538.232	1000	0	0.419463	I	10014730	10015497	767	FALSE
WBGene00001483	I:10016777-10018115	204	7	7	0.033183	683.743	10000	5812	683.743	1000	0	0.172058	I	10016777	10018115	1338	FALSE
WBGene00007275	I:9668629-9670715	204	10	9	0.004902	52.1906	10000	1009	52.1906	1000	0	0.99108	I	9668629	9670715	2086	FALSE
WBGene00000466	I:9665254-9668664,I:9665254-9667772	204	10	9	0.004902	538.841	10000	2897	538.841	1000	0	0.345185	I	9665254	9668664	3410	FALSE
WBGene00003800	I:9660174-9665144	204	17	17	0.009804	468.637	10000	2172	468.637	1000	0	0.460405	I	9660174	9665144	4970	FALSE
WBGene00007277	I:9658273-9660073	204	6	6	0.004902	430.944	10000	1924	430.944	1000	0	0.519751	I	9658273	9660073	1800	FALSE
WBGene00007278	I:9657057-9657850	204	7	7	0.025	73.1994	10000	1017	73.1994	1000	0	0.983284	I	9657057	9657850	793	FALSE
WBGene00004437	I:9669414-9670141	204	3	3	0.024043	263.334	10000	1436	263.334	1000	0	0.696379	I	9669414	9670141	727	FALSE
WBGene00007279	V:11291187-11292569	204	12	12	0.034314	868.67	10000	6273	868.67	1000	0	0.159413	V	11291187	11292569	1382	FALSE
WBGene00007281	V:11286817-11288226	204	7	7	0.014706	466.244	10000	2348	466.244	1000	0	0.425894	V	11286817	11288226	1409	FALSE
WBGene00001645	V:11282571-11286042	204	22	22	0.019608	875.309	10000	7540	875.309	1000	0	0.132626	V	11282571	11286042	3471	FALSE
WBGene00007282	V:11273147-11278159	204	20	20	0.034314	840.942	10000	5088	840.942	1000	0	0.196541	V	11273147	11278159	5012	FALSE
WBGene00007283	V:11271350-11272469	204	5	5	0.025453	734.547	10000	3212	734.547	1000	0	0.311333	V	11271350	11272469	1119	FALSE
WBGene00015387	X:5386857-5394330	204	107	107	0.039216	623.163	10000	2861	623.163	1000	0	0.349528	X	5386857	5394330	7473	FALSE
WBGene00015388	X:5394562-5396928	204	29	29	0.034314	671.244	10000	2863	671.244	1000	0	0.349284	X	5394562	5396928	2366	FALSE
WBGene00015389	X:5397675-5400584	204	23	23	0.025186	543.349	10000	1909	543.349	1000	0	0.523834	X	5397675	5400584	2909	FALSE
WBGene00015390	X:5401484-5406443,X:5401484-5406443	204	35	35	0.025	440.354	10000	1423	440.354	1000	0	0.702741	X	5401484	5406443	4959	FALSE
WBGene00015391	X:8542866-8546021	204	13	13	0.04902	371.06	10000	1293	371.06	1000	0	0.773395	X	8542866	8546021	3155	FALSE
WBGene00219371	X:8521913-8522901	204	6	6	0.034314	802.85	10000	3382	802.85	1000	0	0.295683	X	8521913	8522901	988	FALSE
WBGene00001448	X:8528249-8531076,X:8528250-8531076	204	21	21	0.004902	763.417	10000	3933	763.417	1000	0	0.254259	X	8528249	8531076	2827	FALSE
WBGene00015396	V:7342187-7343836	204	139	139	0.019608	528.055	10000	3805	528.055	1000	0	0.262812	V	7342187	7343836	1649	FALSE
WBGene00005439	V:7350880-7352236	204	90	90	0.014706	429.127	10000	2673	429.127	1000	0	0.374111	V	7350880	7352236	1356	FALSE
WBGene00015397	V:7348210-7350067	204	142	142	0.004902	382.774	10000	2278	382.774	1000	0	0.438982	V	7348210	7350067	1857	FALSE
WBGene00015398	V:7354475-7355507	204	71	71	0.004902	363.298	10000	1429	363.298	1000	0	0.69979	V	7354475	7355507	1032	FALSE
WBGene00015399	V:7359996-7361773	204	111	111	0.004902	310.516	10000	1457	310.516	1000	0	0.686342	V	7359996	7361773	1777	FALSE
WBGene00015400	V:7362315-7364204	204	134	134	0.02451	135.394	10000	1270	135.394	1000	0	0.787402	V	7362315	7364204	1889	FALSE
WBGene00015401	V:7377896-7379484	204	103	103	0.009804	77.5268	10000	1089	77.5268	1000	0	0.918274	V	7377896	7379484	1588	FALSE
WBGene00015402	V:7379753-7381084	204	99	99	0.004902	243.463	10000	1601	243.463	1000	0	0.62461	V	7379753	7381084	1331	FALSE
WBGene00005646	V:7382020-7383309	204	46	46	0.02451	164.31	10000	1191	164.31	1000	0	0.839631	V	7382020	7383309	1289	FALSE
WBGene00005647	V:7384231-7386306	204	98	98	0.04902	119.052	10000	1170	119.052	1000	0	0.854701	V	7384231	7386306	2075	FALSE
WBGene00005947	V:7374389-7375594	204	61	61	0.004902	254.904	10000	1458	254.904	1000	0	0.685871	V	7374389	7375594	1205	FALSE
WBGene00235116	V:7356023-7356784	204	28	28	0.019608	664.086	10000	4039	664.086	1000	0	0.247586	V	7356023	7356784	761	FALSE
WBGene00005602	V:7370776-7372131	204	64	64	0.029412	237.048	10000	1485	237.048	1000	0	0.673401	V	7370776	7372131	1355	FALSE
WBGene00015393	V:7365242-7366224	204	62	62	0.004902	137.178	10000	1233	137.178	1000	0	0.81103	V	7365242	7366224	982	FALSE
WBGene00015394	V:7357437-7358882	204	40	40	0.004902	428.976	10000	1956	428.976	1000	0	0.511247	V	7357437	7358882	1445	FALSE
WBGene00005480	V:7353039-7354254	204	107	107	0.019608	424.995	10000	1557	424.995	1000	0	0.642261	V	7353039	7354254	1215	FALSE
WBGene00015395	V:7346300-7348135	204	191	191	0.019608	733.444	10000	7473	733.444	1000	0	0.133815	V	7346300	7348135	1835	FALSE
WBGene00005450	V:7344060-7345234	204	117	117	0.019608	582.619	10000	4523	582.619	1000	0	0.221092	V	7344060	7345234	1174	FALSE
WBGene00007284	X:15689457-15696423,X:15689539-15696423,X:15694393-15696423,X:15689457-15696423,X:15689539-15696423,X:15694393-15696423	204	40	40	0.004902	733.348	10000	4189	733.348	1000	0	0.23872	X	15689457	15696423	6966	FALSE
WBGene00015403	II:402659-404216,II:402659-404235	204	9	9	0.009804	517.892	10000	1678	517.892	1000	0	0.595948	II	402659	404216	1557	FALSE
WBGene00015404	II:388832-392737	204	23	23	0.031863	465.038	10000	1773	465.038	1000	0	0.564016	II	388832	392737	3905	FALSE
WBGene00015405	II:386193-387920	204	6	6	0.030619	696.547	10000	3131	696.547	1000	0	0.319387	II	386193	387920	1727	FALSE
WBGene00015407	II:382272-385354	204	16	16	0.009804	876.76	10000	4074	876.76	1000	0	0.245459	II	382272	385354	3082	FALSE
WBGene00015408	II:396690-399423	204	18	18	0.009804	1296.39	10000	10000	1296.39	430	0	0.043	II	396690	399423	2733	FALSE
WBGene00015409	II:380572-382257	204	19	19	0.009804	778.452	10000	4618	778.452	1000	0	0.216544	II	380572	382257	1685	FALSE
WBGene00206366	II:378650-380361	204	9	9	0.004902	1643.11	10000	10000	1643.11	53	0	0.0053	II	378650	380361	1711	FALSE
WBGene00007285	X:13660518-13662963	204	12	11	0.031591	770.642	10000	6595	770.642	1000	0	0.15163	X	13660518	13662963	2445	FALSE
WBGene00007286	X:13665956-13668812	204	15	15	0.039216	199.209	10000	1117	199.209	1000	0	0.895255	X	13665956	13668812	2856	FALSE
WBGene00007287	X:13677191-13682078	204	25	25	0.039216	843.587	10000	5914	843.587	1000	0	0.16909	X	13677191	13682078	4887	FALSE
WBGene00000074	X:13687972-13695791	204	54	53	0.004902	1022.19	10000	10000	1022.19	454	0	0.0454	X	13687972	13695791	7819	FALSE
WBGene00007288	X:13664588-13665352	204	7	7	0.044118	868.36	10000	6397	868.36	1000	0	0.156323	X	13664588	13665352	764	FALSE
WBGene00015410	II:6848059-6851527,II:6848332-6851527	204	10	9	0.004902	1038.93	10000	10000	1038.93	549	0	0.0549	II	6848059	6851527	3468	FALSE
WBGene00206529	II:6852218-6853491	204	13	13	0.04609	1089.28	10000	10000	1089.28	740	0	0.074	II	6852218	6853491	1273	FALSE
WBGene00001194	II:6835080-6847908,II:6837929-6847908,II:6845361-6847908,II:6842408-6847908,II:6840465-6847908	204	51	51	0.029412	1132.06	10000	10000	1132.06	523	0	0.0523	II	6835080	6847908	12828	FALSE
WBGene00001023	II:6853468-6858288,II:6853468-6858298,II:6854433-6858288,II:6854433-6858298,II:6853468-6858288,II:6853468-6858298,II:6854189-6858288,II:6854189-6858298	204	18	18	0.004902	386.614	10000	1503	386.614	1000	0	0.665336	II	6853468	6858288	4820	FALSE
WBGene00007289	X:12280776-12282559,X:12280706-12282559	204	17	17	0.014706	360.031	10000	1555	360.031	1000	0	0.643087	X	12280776	12282559	1783	FALSE
WBGene00007290	X:12283300-12285314	204	14	14	0.014706	618.822	10000	2879	618.822	1000	0	0.347343	X	12283300	12285314	2014	FALSE
WBGene00007291	X:12285823-12287253	204	8	8	0.014706	644.575	10000	4594	644.575	1000	0	0.217675	X	12285823	12287253	1430	FALSE
WBGene00007292	X:12290838-12293267	204	17	17	0.029412	668.198	10000	3899	668.198	1000	0	0.256476	X	12290838	12293267	2429	FALSE
WBGene00007293	X:12287658-12288354	204	5	5	0.029412	774.081	10000	4748	774.081	1000	0	0.210615	X	12287658	12288354	696	FALSE
WBGene00007294	X:12275041-12275677	204	6	6	0.042586	782.493	10000	5897	782.493	1000	0	0.169578	X	12275041	12275677	636	FALSE
WBGene00007295	X:14020343-14022409	204	25	25	0.019608	605.997	10000	2579	605.997	1000	0	0.387747	X	14020343	14022409	2066	FALSE
WBGene00007296	X:14033800-14037433,X:14033793-14037433	204	32	32	0.004902	388.44	10000	1498	388.44	1000	0	0.667557	X	14033800	14037433	3633	FALSE
WBGene00219556	X:14018616-14019323	204	6	6	0.004902	733.357	10000	7476	733.357	1000	0	0.133761	X	14018616	14019323	707	FALSE
WBGene00015411	IV:3428899-3430333	204	23	23	0.014216	639.365	10000	2769	639.365	1000	0	0.361141	IV	3428899	3430333	1434	FALSE
WBGene00219410	IV:3395880-3396552	204	14	14	0.004902	334.813	10000	1502	334.813	1000	0	0.665779	IV	3395880	3396552	672	FALSE
WBGene00015412	IV:3415682-3419234	204	19	19	0.004902	667.394	10000	2869	667.394	1000	0	0.348554	IV	3415682	3419234	3552	FALSE
WBGene00015413	IV:3399671-3403907	204	48	48	0.004902	603.934	10000	2425	603.934	1000	0	0.412371	IV	3399671	3403907	4236	FALSE
WBGene00001119	IV:3396580-3398613,IV:3396580-3399123,IV:3396580-3398890	204	32	32	0.006536	656.067	10000	3484	656.067	1000	0	0.287026	IV	3396580	3398613	2033	FALSE
WBGene00015416	IV:3419812-3422607	204	25	25	0.039216	759.961	10000	2912	759.961	1000	0	0.343407	IV	3419812	3422607	2795	FALSE
WBGene00015417	IV:3432774-3433487	204	4	4	0.044118	348.957	10000	1442	348.957	1000	0	0.693481	IV	3432774	3433487	713	FALSE
WBGene00015418	III:8495067-8518882,III:8495017-8518881,III:8493877-8518881,III:8507634-8518881,III:8513202-8518881,III:8495067-8518881,III:8500270-8518881	204	144	144	0.02451	602.394	10000	4253	602.394	1000	0	0.235128	III	8495067	8518882	23815	FALSE
WBGene00015439	V:3377535-3382850	204	173	173	0.004902	671.967	10000	6423	671.967	1000	0	0.15569	V	3377535	3382850	5315	FALSE
WBGene00015440	V:3385694-3388156	204	80	80	0.004902	592.162	10000	3434	592.162	1000	0	0.291206	V	3385694	3388156	2462	FALSE
WBGene00015441	V:3389329-3390952	204	50	50	0.004902	732.198	10000	5896	732.198	1000	0	0.169607	V	3389329	3390952	1623	FALSE
WBGene00015433	V:3369080-3369877	204	18	18	0.009804	418.558	10000	2924	418.558	1000	0	0.341997	V	3369080	3369877	797	FALSE
WBGene00015434	V:3362783-3368321	204	62	61	0.004902	499.59	10000	3363	499.59	1000	0	0.297354	V	3362783	3368321	5538	FALSE
WBGene00015435	V:3358598-3361093	204	85	85	0.009804	429.729	10000	3157	429.729	1000	0	0.316756	V	3358598	3361093	2495	FALSE
WBGene00015436	V:3354668-3355513	204	5	5	0.015251	115.351	10000	1166	115.351	1000	0	0.857633	V	3354668	3355513	845	FALSE
WBGene00015437	V:3355979-3357193	204	36	36	0.014964	553.565	10000	4827	553.565	1000	0	0.207168	V	3355979	3357193	1214	FALSE
WBGene00006012	V:3370941-3372773	204	62	62	0.009804	405.225	10000	2933	405.225	1000	0	0.340948	V	3370941	3372773	1832	FALSE
WBGene00015438	V:3374361-3377073	204	45	45	0.014706	601.51	10000	4343	601.51	1000	0	0.230256	V	3374361	3377073	2712	FALSE
WBGene00005093	V:5904916-5906352	204	7	7	0.013592	344.522	10000	1221	344.522	1000	0	0.819001	V	5904916	5906352	1436	FALSE
WBGene00015425	V:5914094-5917848	204	18	17	0.004902	398.688	10000	1546	398.688	1000	0	0.646831	V	5914094	5917848	3754	FALSE
WBGene00015427	V:5912756-5913757	204	9	9	0.039216	905.388	10000	9705	905.388	1000	0	0.10304	V	5912756	5913757	1001	FALSE
WBGene00015419	V:5922544-5924297	204	18	18	0.004902	606.087	10000	2416	606.087	1000	0	0.413907	V	5922544	5924297	1753	FALSE
WBGene00015421	V:5907407-5909620	204	23	23	0.014706	496.127	10000	2084	496.127	1000	0	0.479846	V	5907407	5909620	2213	FALSE
WBGene00015422	V:5902132-5904846	204	28	28	0.039216	750.122	10000	4224	750.122	1000	0	0.236742	V	5902132	5904846	2714	FALSE
WBGene00001698	V:5895387-5898602	204	33	33	0.039216	752.385	10000	4312	752.385	1000	0	0.231911	V	5895387	5898602	3215	FALSE
WBGene00015423	V:5893316-5895209	204	13	13	0.039216	822.403	10000	5539	822.403	1000	0	0.180538	V	5893316	5895209	1893	FALSE
WBGene00015424	V:5882664-5883837	204	11	11	0.009804	731.844	10000	3686	731.844	1000	0	0.271297	V	5882664	5883837	1173	FALSE
WBGene00005094	V:5898537-5900040	204	7	7	0.019608	819.32	10000	4994	819.32	1000	0	0.20024	V	5898537	5900040	1503	FALSE
WBGene00015428	X:358091-360198	204	27	27	0.019608	763.81	10000	5485	763.81	1000	0	0.182315	X	358091	360198	2107	FALSE
WBGene00015429	X:353619-357934	204	26	25	0.009804	343.224	10000	1615	343.224	1000	0	0.619195	X	353619	357934	4315	FALSE
WBGene00015430	X:344126-346289	204	21	21	0.009804	742.201	10000	2878	742.201	1000	0	0.347464	X	344126	346289	2163	FALSE
WBGene00015431	X:334579-341232	204	77	77	0.021463	553.316	10000	2394	553.316	1000	0	0.417711	X	334579	341232	6653	FALSE
WBGene00045270	X:360778-362966	204	15	15	0.009804	680.165	10000	5346	680.165	1000	0	0.187056	X	360778	362966	2188	FALSE
WBGene00015442	I:5726377-5729307	204	25	25	0.02074	509.277	10000	2659	509.277	1000	0	0.376081	I	5726377	5729307	2930	FALSE
WBGene00002989	I:5716675-5725356	204	34	34	0.014706	598.229	10000	4747	598.229	1000	0	0.210659	I	5716675	5725356	8681	FALSE
WBGene00007297	I:9673666-9678553	204	19	18	0.004902	367.503	10000	1900	367.503	1000	0	0.526316	I	9673666	9678553	4887	FALSE
WBGene00001405	I:9711066-9712719,I:9711066-9712766	204	7	7	0.004902	634.747	10000	3053	634.747	1000	0	0.327547	I	9711066	9712719	1653	FALSE
WBGene00002069	I:9685481-9688648	204	15	15	0.029412	839.721	10000	6977	839.721	1000	0	0.143328	I	9685481	9688648	3167	FALSE
WBGene00004426	I:9689196-9690127,I:9689184-9690127	204	4	4	0.02451	175.904	10000	1084	175.904	1000	0	0.922509	I	9689196	9690127	931	FALSE
WBGene00007301	I:9695707-9696762	204	3	3	0.004902	411.858	10000	1860	411.858	1000	0	0.537634	I	9695707	9696762	1055	FALSE
WBGene00007302	I:9697593-9699555	204	7	7	0.019208	621.703	10000	3860	621.703	1000	0	0.259067	I	9697593	9699555	1962	FALSE
WBGene00007303	I:9710087-9710767	204	5	5	0.004902	334.212	10000	1412	334.212	1000	0	0.708215	I	9710087	9710767	680	FALSE
WBGene00005300	V:7497739-7499055	204	96	96	0.02451	137.112	10000	1257	137.112	1000	0	0.795545	V	7497739	7499055	1316	FALSE
WBGene00005437	V:7502649-7504371	204	74	74	0.004902	423.591	10000	2918	423.591	1000	0	0.3427	V	7502649	7504371	1722	FALSE
WBGene00004795	V:5119969-5126916	204	87	86	0.009804	212.284	10000	1273	212.284	1000	0	0.785546	V	5119969	5126916	6947	FALSE
WBGene00015444	V:5093714-5096277	204	23	22	0.02451	540.963	10000	2647	540.963	1000	0	0.377786	V	5093714	5096277	2563	FALSE
WBGene00006782	V:5097108-5098907	204	19	18	0.01738	606.296	10000	3931	606.296	1000	0	0.254388	V	5097108	5098907	1799	FALSE
WBGene00015446	V:5100079-5102117	204	26	26	0.004902	888.462	10000	7904	888.462	1000	0	0.126518	V	5100079	5102117	2038	FALSE
WBGene00015447	V:5103041-5105034	204	33	32	0.04902	608.182	10000	4097	608.182	1000	0	0.244081	V	5103041	5105034	1993	FALSE
WBGene00015448	V:5105763-5107916	204	35	35	0.004902	678.81	10000	5364	678.81	1000	0	0.186428	V	5105763	5107916	2153	FALSE
WBGene00015449	V:5108014-5110789	204	77	76	0.04902	504.875	10000	3095	504.875	1000	0	0.323102	V	5108014	5110789	2775	FALSE
WBGene00015450	V:5111496-5113754	204	67	67	0.004902	492.276	10000	3599	492.276	1000	0	0.277855	V	5111496	5113754	2258	FALSE
WBGene00015451	V:5114744-5119209	204	55	54	0.019608	834.238	10000	10000	834.238	965	0	0.0965	V	5114744	5119209	4465	FALSE
WBGene00006929	X:3403470-3408605	204	42	42	0.007353	805.581	10000	6103	805.581	1000	0	0.163854	X	3403470	3408605	5135	FALSE
WBGene00000503	X:3397607-3400017	204	8	7	0.004902	344.448	10000	1643	344.448	1000	0	0.608643	X	3397607	3400017	2410	FALSE
WBGene00006810	X:3408663-3411615,X:3408663-3411683,X:3408693-3411615,X:3408693-3411683	204	15	14	0.004902	744.11	10000	6692	744.11	1000	0	0.149432	X	3408663	3411615	2952	FALSE
WBGene00000990	X:3412882-3414706	204	6	6	0.004902	675.854	10000	3622	675.854	999	1	0.275953	X	3412882	3414706	1824	FALSE
WBGene00195081	X:3416887-3419213	204	5	4	0.017974	575.948	10000	3175	575.948	1000	0	0.314961	X	3416887	3419213	2326	FALSE
WBGene00007309	IV:10115390-10118084,IV:10116254-10118084,IV:10116767-10118084	204	26	26	0.029412	922.718	10000	5814	922.718	1000	0	0.171999	IV	10115390	10118084	2694	FALSE
WBGene00007310	IV:10119459-10122305	204	13	13	0.004902	693.295	10000	3808	693.295	1000	0	0.262605	IV	10119459	10122305	2846	FALSE
WBGene00255426	IV:10114524-10115129	204	5	5	0.029412	898.9	10000	4381	898.9	1000	0	0.228258	IV	10114524	10115129	605	FALSE
WBGene00007304	IV:10088366-10089889,IV:10088370-10088608	204	10	10	0.017508	513.591	10000	3011	513.591	1000	0	0.332116	IV	10088366	10089889	1523	FALSE
WBGene00007305	IV:10090733-10092379	204	10	10	0.004902	1141.54	10000	10000	1141.54	424	0	0.0424	IV	10090733	10092379	1646	FALSE
WBGene00007306	IV:10094199-10095225	204	6	6	0.017057	245.304	10000	1234	245.304	1000	0	0.810373	IV	10094199	10095225	1026	FALSE
WBGene00001001	IV:10097207-10106556	204	43	43	0.034314	876.588	10000	5847	876.588	1000	0	0.171028	IV	10097207	10106556	9349	FALSE
WBGene00001204	IV:10107034-10110412	204	28	28	0.02451	953.594	10000	9287	953.594	1000	0	0.107677	IV	10107034	10110412	3378	FALSE
WBGene00007307	IV:10110346-10111577,IV:10110815-10111577	204	5	5	0.02451	778.496	10000	4322	778.496	1000	0	0.231374	IV	10110346	10111577	1231	FALSE
WBGene00007308	IV:10112890-10114231	204	7	7	0.02451	589.154	10000	2987	589.154	1000	0	0.334784	IV	10112890	10114231	1341	FALSE
WBGene00015458	II:5101984-5102647	204	2	2	0.016529	499.647	10000	2357	499.647	1000	0	0.424268	II	5101984	5102647	663	FALSE
WBGene00077489	II:5094244-5095370	204	10	9	0.0163	802.229	10000	7918	802.229	1000	0	0.126295	II	5094244	5095370	1126	FALSE
WBGene00003402	II:5104429-5108901,II:5104429-5107047,II:5104117-5108901,II:5104429-5108901	204	40	40	0.019608	1144.76	10000	10000	1144.76	431	0	0.0431	II	5104429	5108901	4472	FALSE
WBGene00015453	II:5093235-5094214	204	4	3	0.004902	548.419	10000	3679	548.419	1000	0	0.271813	II	5093235	5094214	979	FALSE
WBGene00004040	II:5083847-5091636	204	37	37	0.016049	593.066	10000	3596	593.066	1000	0	0.278087	II	5083847	5091636	7789	FALSE
WBGene00015454	II:5081494-5083441	204	14	14	0.034314	494.768	10000	2764	494.768	1000	0	0.361795	II	5081494	5083441	1947	FALSE
WBGene00015456	II:5099437-5100242	204	3	3	0.004902	443.088	10000	2179	443.088	1000	0	0.458926	II	5099437	5100242	805	FALSE
WBGene00015457	II:5100411-5101783	204	5	5	0.014706	599.191	10000	2826	599.191	1000	0	0.353857	II	5100411	5101783	1372	FALSE
WBGene00007311	II:7958843-7960237	204	6	6	0.01691	606.756	10000	2454	606.756	1000	0	0.407498	II	7958843	7960237	1394	FALSE
WBGene00007312	II:14534297-14535266	204	8	8	0.016646	67.9767	10000	1000	67.9767	1000	0	1	II	14534297	14535266	969	FALSE
WBGene00007313	II:14535446-14537579,II:14535922-14537579	204	24	24	0.016731	140.635	10000	1007	140.635	1000	0	0.993049	II	14535446	14537579	2133	FALSE
WBGene00007314	II:14540818-14548791	204	70	70	0.016657	511.142	10000	1619	511.142	1000	0	0.617665	II	14540818	14548791	7973	FALSE
WBGene00003392	II:14552504-14561596,II:14552526-14556073	204	79	79	0.014706	853.969	10000	5622	853.969	1000	0	0.177873	II	14552504	14561596	9092	FALSE
WBGene00007315	II:14537945-14539162,II:14537990-14539162	204	17	17	0.016409	803.1	10000	3361	803.1	1000	0	0.29753	II	14537945	14539162	1217	FALSE
WBGene00007316	II:14550912-14552485,II:14552295-14552485	204	16	16	0.044118	150.162	10000	1012	150.162	1000	0	0.988142	II	14550912	14552485	1573	FALSE
WBGene00004083	V:10702548-10704906	204	11	11	0.009804	820.716	10000	6241	820.716	1000	0	0.160231	V	10702548	10704906	2358	FALSE
WBGene00003999	X:10854319-10859293,X:10854319-10858712	204	37	37	0.014706	466.681	10000	1589	466.681	1000	0	0.629327	X	10854319	10859293	4974	FALSE
WBGene00007317	X:10842681-10844674	204	15	15	0.004902	444.359	10000	1472	444.359	1000	0	0.679348	X	10842681	10844674	1993	FALSE
WBGene00003043	IV:6842963-6844966,IV:6842963-6845901	204	10	10	0.014706	534.188	10000	2268	534.188	1000	0	0.440917	IV	6842963	6844966	2003	FALSE
WBGene00007319	III:9987767-9988460	204	4	4	0.004902	675.854	10000	3473	675.854	1000	0	0.287936	III	9987767	9988460	693	FALSE
WBGene00219280	III:10012435-10013205	204	3	3	0.004902	82.0223	10000	1054	82.0223	1000	0	0.948767	III	10012435	10013205	770	FALSE
WBGene00219314	III:9998541-9999335	204	6	6	0.004902	295.693	10000	1232	295.693	1000	0	0.811688	III	9998541	9999335	794	FALSE
WBGene00007320	III:9999818-10000516	204	4	3	0.014706	566.31	10000	3323	566.31	1000	0	0.300933	III	9999818	10000516	698	FALSE
WBGene00004100	III:9996210-9997920	204	13	13	0.004902	357.9	10000	1473	357.9	1000	0	0.678887	III	9996210	9997920	1710	FALSE
WBGene00007321	III:9993884-9996235	204	22	22	0.004902	701.906	10000	4550	701.906	1000	0	0.21978	III	9993884	9996235	2351	FALSE
WBGene00007322	III:10001374-10003782	204	24	24	0.004902	410.293	10000	2368	410.293	1000	0	0.422297	III	10001374	10003782	2408	FALSE
WBGene00007323	III:10007972-10010177	204	11	11	0.034314	185.734	10000	1110	185.734	1000	0	0.900901	III	10007972	10010177	2205	FALSE
WBGene00004344	III:10015110-10016534,III:10014592-10016534	204	16	16	0.004902	646.964	10000	3502	646.964	1000	0	0.285551	III	10015110	10016534	1424	FALSE
WBGene00007324	III:10005456-10006784	204	12	12	0.020075	451.712	10000	1500	451.712	1000	0	0.666667	III	10005456	10006784	1328	FALSE
WBGene00007328	II:9918124-9920568	204	12	12	0.004902	1036.16	10000	10000	1036.16	582	0	0.0582	II	9918124	9920568	2444	FALSE
WBGene00007329	II:9922247-9930830,II:9922247-9930830,II:9922247-9930770	204	58	58	0.04902	379.636	10000	1647	379.636	1000	0	0.607165	II	9922247	9930830	8583	FALSE
WBGene00007330	II:9934403-9936893	204	15	15	0.014706	332.853	10000	1339	332.853	1000	0	0.746826	II	9934403	9936893	2490	FALSE
WBGene00007331	II:9931844-9934427,II:9931844-9934431,II:9931844-9934443	204	13	13	0.019608	538.902	10000	2409	538.902	1000	0	0.41511	II	9931844	9934427	2583	FALSE
WBGene00007332	II:9939153-9940337,II:9939218-9940337,II:9939465-9940337,II:9939229-9940337,II:9939230-9940337	204	7	7	0.004902	615.032	10000	3039	615.032	1000	0	0.329056	II	9939153	9940337	1184	FALSE
WBGene00007333	II:9940760-9944047,II:9940760-9944047,II:9943014-9944047	204	12	12	0.019571	381.084	10000	1479	381.084	1000	0	0.676133	II	9940760	9944047	3287	FALSE
WBGene00007334	II:9938105-9938963	204	10	10	0.004902	469.2	10000	1934	469.2	1000	0	0.517063	II	9938105	9938963	858	FALSE
WBGene00086567	II:9917121-9917943	204	10	10	0.004902	693.849	10000	2948	693.849	1000	0	0.339213	II	9917121	9917943	822	FALSE
WBGene00007335	IV:11253984-11255720	204	6	6	0.039216	846.557	10000	6908	846.557	1000	0	0.14476	IV	11253984	11255720	1736	FALSE
WBGene00001795	IV:11248901-11259465	204	44	44	0.004902	544.798	10000	2746	544.798	1000	0	0.364166	IV	11248901	11259465	10564	FALSE
WBGene00007336	IV:11246447-11248052	204	7	7	0.02451	968.431	10000	10000	968.431	989	0	0.0989	IV	11246447	11248052	1605	FALSE
WBGene00007337	IV:11260330-11261170	204	3	2	0.004902	541.587	10000	3555	541.587	989	11	0.279747	IV	11260330	11261170	840	FALSE
WBGene00007338	IV:11231669-11233123	204	10	10	0.020278	627.375	10000	3338	627.375	1000	0	0.299581	IV	11231669	11233123	1454	FALSE
WBGene00235138	IV:11238948-11241453	204	7	7	0.009804	646.765	10000	3292	646.765	1000	0	0.303767	IV	11238948	11241453	2505	FALSE
WBGene00015460	V:7239770-7241366,V:7239770-7241360	204	52	52	0.021438	385.504	10000	2670	385.504	1000	0	0.374532	V	7239770	7241366	1596	FALSE
WBGene00015461	V:7231189-7232749	204	49	49	0.029412	423.192	10000	2840	423.192	1000	0	0.352113	V	7231189	7232749	1560	FALSE
WBGene00001428	V:7225368-7226314	204	24	24	0.02451	455.414	10000	3068	455.414	1000	0	0.325945	V	7225368	7226314	946	FALSE
WBGene00001563	V:7226374-7230848	204	173	173	0.004902	432.686	10000	3051	432.686	1000	0	0.327761	V	7226374	7230848	4474	FALSE
WBGene00015462	V:7232433-7234826	204	107	107	0.004902	414.113	10000	2976	414.113	1000	0	0.336022	V	7232433	7234826	2393	FALSE
WBGene00015463	V:7234923-7237130	204	65	64	0.014706	417.044	10000	2920	417.044	1000	0	0.342466	V	7234923	7237130	2207	FALSE
WBGene00015464	V:7242906-7247050,V:7242906-7247287,V:7242906-7247157,V:7242906-7247297	204	113	113	0.029412	490.134	10000	3595	490.134	1000	0	0.278164	V	7242906	7247050	4144	FALSE
WBGene00015465	V:7252324-7255157	204	54	54	0.009804	318.342	10000	1469	318.342	1000	0	0.680735	V	7252324	7255157	2833	FALSE
WBGene00015466	V:7237392-7239662,V:7237442-7239662,V:7237392-7238151,V:7237442-7238151	204	90	90	0.029412	578.007	10000	4754	578.007	1000	0	0.210349	V	7237392	7239662	2270	FALSE
WBGene00007325	X:11160980-11163686	204	21	21	0.004902	213.275	10000	1187	213.275	1000	0	0.84246	X	11160980	11163686	2706	FALSE
WBGene00007326	X:11153064-11157643	204	30	30	0.014706	352.789	10000	1251	352.789	1000	0	0.799361	X	11153064	11157643	4579	FALSE
WBGene00007327	X:11142970-11152820	204	76	76	0.009804	367.26	10000	1597	367.26	1000	0	0.626174	X	11142970	11152820	9850	FALSE
WBGene00015477	III:6080562-6084737,III:6082170-6084737,III:6082790-6084737,III:6082164-6084737	204	23	23	0.014706	574.778	10000	3296	574.778	1000	0	0.303398	III	6080562	6084737	4175	FALSE
WBGene00015478	III:6067856-6072076,III:6067856-6069902,III:6067890-6068827,III:6067856-6072068	204	24	24	0.026573	505.169	10000	2771	505.169	1000	0	0.360881	III	6067856	6072076	4220	FALSE
WBGene00015479	III:6084672-6087455	204	14	14	0.009804	212.986	10000	1372	212.986	1000	0	0.728863	III	6084672	6087455	2783	FALSE
WBGene00015480	III:6088684-6102862,III:6088684-6102741,III:6088684-6091058	204	101	101	0.009804	485.717	10000	2692	485.717	1000	0	0.371471	III	6088684	6102862	14178	FALSE
WBGene00015481	III:6436607-6439958	204	19	19	0.009804	515.318	10000	3108	515.318	1000	0	0.32175	III	6436607	6439958	3351	FALSE
WBGene00015487	III:6431036-6431792	204	3	3	0.009804	309.086	10000	1380	309.086	1000	0	0.724638	III	6431036	6431792	756	FALSE
WBGene00003214	III:6440144-6441867,III:6440144-6443000,III:6440144-6442837,III:6440144-6442822,III:6440144-6443000,III:6440144-6442837	204	20	19	0.025903	487.865	10000	2773	487.865	1000	0	0.36062	III	6440144	6441867	1723	FALSE
WBGene00002855	III:6444691-6446907,III:6444691-6446943	204	9	9	0.014706	321.616	10000	1801	321.616	1000	0	0.555247	III	6444691	6446907	2216	FALSE
WBGene00015488	III:6443074-6443971	204	5	5	0.025657	861.72	10000	9570	861.72	1000	0	0.104493	III	6443074	6443971	897	FALSE
WBGene00006516	III:6433238-6436500	204	10	9	0.004902	352.671	10000	1803	352.671	1000	0	0.554631	III	6433238	6436500	3262	FALSE
WBGene00006515	III:6432180-6433153	204	10	10	0.014706	757.146	10000	5733	757.146	1000	0	0.174429	III	6432180	6433153	973	FALSE
WBGene00002881	III:6407128-6410018	204	16	16	0.025863	525.977	10000	3155	525.977	1000	0	0.316957	III	6407128	6410018	2890	FALSE
WBGene00015483	III:6410035-6411559	204	5	5	0.025743	480.674	10000	2061	480.674	1000	0	0.485201	III	6410035	6411559	1524	FALSE
WBGene00003523	III:6412247-6414993,III:6411579-6414993,III:6411579-6414993	204	17	17	0.014706	462.334	10000	2789	462.334	1000	0	0.358551	III	6412247	6414993	2746	FALSE
WBGene00015484	III:6415778-6419457,III:6415778-6421712,III:6415771-6419457,III:6415771-6421712	204	25	25	0.009804	574.676	10000	3656	574.676	1000	0	0.273523	III	6415778	6419457	3679	FALSE
WBGene00015485	III:6422458-6427305	204	17	17	0.009804	321.432	10000	1739	321.432	1000	0	0.575043	III	6422458	6427305	4847	FALSE
WBGene00015486	III:6427530-6430934	204	23	23	0.004902	473.225	10000	2657	473.225	1000	0	0.376364	III	6427530	6430934	3404	FALSE
WBGene00007339	II:11411881-11415729,II:11411881-11415772	204	30	30	0.004902	366.274	10000	1717	366.274	1000	0	0.582411	II	11411881	11415729	3848	FALSE
WBGene00007340	II:11418313-11423381	204	35	35	0.004902	186.195	10000	1109	186.195	1000	0	0.901713	II	11418313	11423381	5068	FALSE
WBGene00014666	II:11425268-11430344,II:11424829-11430344,II:11425268-11430599,II:11424829-11430599	204	29	29	0.025469	131.152	10000	1065	131.152	1000	0	0.938967	II	11425268	11430344	5076	FALSE
WBGene00007341	II:11431867-11432766	204	8	8	0.025438	86.537	10000	1092	86.537	1000	0	0.915751	II	11431867	11432766	899	FALSE
WBGene00007342	II:11434220-11434958	204	7	7	0.02451	357.453	10000	1556	357.453	1000	0	0.642674	II	11434220	11434958	738	FALSE
WBGene00044029	II:11410113-11411975	204	41	41	0.029517	215.425	10000	1161	215.425	1000	0	0.861326	II	11410113	11411975	1862	FALSE
WBGene00015470	III:5597955-5600058,III:5597955-5600058	204	9	9	0.004902	629.23	10000	4511	629.23	1000	0	0.22168	III	5597955	5600058	2103	FALSE
WBGene00022910	III:5626943-5628206	204	7	7	0.029079	223.23	10000	1346	223.23	1000	0	0.742942	III	5626943	5628206	1263	FALSE
WBGene00000900	III:5625141-5632318,III:5626485-5632318,III:5625013-5632319,III:5625141-5630098	204	30	30	0.009804	289.032	10000	1549	289.032	1000	0	0.645578	III	5625141	5632318	7177	FALSE
WBGene00015467	III:5614971-5617272	204	17	16	0.029786	554.272	10000	3571	554.272	1000	0	0.280034	III	5614971	5617272	2301	FALSE
WBGene00000239	III:5612273-5614679,III:5612273-5614679	204	9	8	0.014706	669.799	10000	4296	669.799	1000	0	0.232775	III	5612273	5614679	2406	FALSE
WBGene00001514	III:5604459-5607553	204	12	12	0.004902	504.133	10000	2674	504.133	1000	0	0.373972	III	5604459	5607553	3094	FALSE
WBGene00015468	III:5600381-5603656,III:5600381-5603656	204	21	21	0.014706	505.289	10000	2675	505.289	1000	0	0.373832	III	5600381	5603656	3275	FALSE
WBGene00015469	III:5607507-5610346	204	16	16	0.004902	603.402	10000	4022	603.402	1000	0	0.248633	III	5607507	5610346	2839	FALSE
WBGene00004927	X:1128985-1132709,X:1128985-1132925	204	31	31	0.029145	499.418	10000	2881	499.418	1000	0	0.347102	X	1128985	1132709	3724	FALSE
WBGene00015471	X:1125669-1128288,X:1125742-1128288,X:1125169-1128288	204	28	28	0.039216	413.659	10000	1842	413.659	1000	0	0.542888	X	1125669	1128288	2619	FALSE
WBGene00015472	X:1111902-1116794	204	27	26	0.009804	724.88	10000	4761	724.88	1000	0	0.21004	X	1111902	1116794	4892	FALSE
WBGene00015473	X:1107968-1110110	204	19	19	0.044118	397.075	10000	1678	397.075	1000	0	0.595948	X	1107968	1110110	2142	FALSE
WBGene00002062	X:1104211-1106247	204	10	10	0.004902	205.054	10000	1143	205.054	1000	0	0.874891	X	1104211	1106247	2036	FALSE
WBGene00015474	X:1117196-1119407	204	8	7	0.029271	162.327	10000	1076	162.327	1000	0	0.929368	X	1117196	1119407	2211	FALSE
WBGene00015476	X:1122487-1124224,X:1122420-1124234	204	15	14	0.029131	253.169	10000	1300	253.169	1000	0	0.769231	X	1122487	1124224	1737	FALSE
WBGene00015492	X:4588767-4590447	204	17	17	0.009804	518.265	10000	2416	518.265	1000	0	0.413907	X	4588767	4590447	1680	FALSE
WBGene00015493	X:4586916-4587993	204	13	12	0.009804	456.43	10000	2110	456.43	1000	0	0.473934	X	4586916	4587993	1077	FALSE
WBGene00015494	X:4579506-4581641,X:4578248-4581641	204	31	31	0.004902	436.58	10000	1658	436.58	1000	0	0.603136	X	4579506	4581641	2135	FALSE
WBGene00000133	X:4571447-4573914	204	22	22	0.019608	235.384	10000	1211	235.384	1000	0	0.825764	X	4571447	4573914	2467	FALSE
WBGene00000136	X:4565301-4569393	204	26	26	0.019608	559.72	10000	2313	559.72	1000	0	0.432339	X	4565301	4569393	4092	FALSE
WBGene00015495	X:4562194-4562837	204	2	1	0.004902	110.426	10000	1299	110.426	992	8	0.766744	X	4562194	4562837	643	FALSE
WBGene00015496	X:4581597-4585665	204	25	25	0.044118	431.056	10000	1449	431.056	1000	0	0.690131	X	4581597	4585665	4068	FALSE
WBGene00001455	X:4591280-4592504,X:4592150-4592504	204	9	8	0.029673	444.224	10000	1701	444.224	1000	0	0.587889	X	4591280	4592504	1224	FALSE
WBGene00005643	V:762816-764657,V:762733-764657,V:762816-764593	204	100	100	0.009804	450.541	10000	3369	450.541	1000	0	0.296824	V	762816	764657	1841	FALSE
WBGene00005613	V:734419-736271	204	74	74	0.009804	817.799	10000	3125	817.799	1000	0	0.32	V	734419	736271	1852	FALSE
WBGene00005612	V:736802-738870	204	56	56	0.019608	629.656	10000	2418	629.656	1000	0	0.413565	V	736802	738870	2068	FALSE
WBGene00006288	V:751325-752779	204	92	92	0.04902	469.747	10000	2199	469.747	1000	0	0.454752	V	751325	752779	1454	FALSE
WBGene00005228	V:728311-734279,V:728308-734279,V:728311-734279	204	294	293	0.014706	512.551	10000	2680	512.551	1000	0	0.373134	V	728311	734279	5968	FALSE
WBGene00206359	V:760189-761414	204	16	16	0.009804	609.559	10000	2028	609.559	1000	0	0.493097	V	760189	761414	1225	FALSE
WBGene00006087	V:756468-757892	204	71	71	0.009804	461.504	10000	3303	461.504	1000	0	0.302755	V	756468	757892	1424	FALSE
WBGene00005642	V:753333-755048	204	92	91	0.009804	390.931	10000	2529	390.931	1000	0	0.395413	V	753333	755048	1715	FALSE
WBGene00005516	V:748343-750467	204	101	101	0.009804	450.866	10000	1253	450.866	1000	0	0.798085	V	748343	750467	2124	FALSE
WBGene00006182	V:743647-745475	204	96	96	0.004902	471.031	10000	1345	471.031	1000	0	0.743494	V	743647	745475	1828	FALSE
WBGene00015489	V:742119-743273	204	80	79	0.044118	404.721	10000	2056	404.721	1000	0	0.486381	V	742119	743273	1154	FALSE
WBGene00001564	V:724206-728103,V:724359-728103	204	133	133	0.009804	521.834	10000	1656	521.834	1000	0	0.603865	V	724206	728103	3897	FALSE
WBGene00007343	X:12941440-12943547	204	13	13	0.004902	735.024	10000	5903	735.024	1000	0	0.169405	X	12941440	12943547	2107	FALSE
WBGene00007344	X:12938696-12940711	204	9	9	0.004902	656.802	10000	4381	656.802	1000	0	0.228258	X	12938696	12940711	2015	FALSE
WBGene00007345	X:12945615-12946562	204	3	3	0.004902	138.216	10000	1059	138.216	1000	0	0.944287	X	12945615	12946562	947	FALSE
WBGene00007346	X:12965484-12968731	204	22	21	0.004902	209.449	10000	1311	209.449	1000	0	0.762777	X	12965484	12968731	3247	FALSE
WBGene00007347	X:14734445-14740088	204	74	74	0.004902	634.746	10000	3054	634.746	1000	0	0.327439	X	14734445	14740088	5643	FALSE
WBGene00007348	X:14747319-14750390	204	21	20	0.009804	540.704	10000	2812	540.704	1000	0	0.355619	X	14747319	14750390	3071	FALSE
WBGene00007349	X:14750856-14752011	204	8	8	0.004902	461.169	10000	1607	461.169	1000	0	0.622278	X	14750856	14752011	1155	FALSE
WBGene00007350	X:14754025-14756459	204	11	11	0.030893	1004.12	10000	10000	1004.12	811	0	0.0811	X	14754025	14756459	2434	FALSE
WBGene00007351	X:14756074-14760963,X:14756074-14760069,X:14756074-14758530	204	27	27	0.039216	1249.49	10000	10000	1249.49	365	0	0.0365	X	14756074	14760963	4889	FALSE
WBGene00015497	IV:627536-633965	204	55	55	0.004902	403.486	10000	1270	403.486	1000	0	0.787402	IV	627536	633965	6429	FALSE
WBGene00000518	III:5651542-5654558,III:5635478-5654558	204	122	122	0.004902	786.779	10000	8027	786.779	1000	0	0.12458	III	5651542	5654558	3016	FALSE
WBGene00007352	II:10560017-10563407	204	9	9	0.004902	567.542	10000	2978	567.542	1000	0	0.335796	II	10560017	10563407	3390	FALSE
WBGene00007353	II:10570601-10572050,II:10570601-10571415	204	9	8	0.009804	231.537	10000	1381	231.537	1000	0	0.724113	II	10570601	10572050	1449	FALSE
WBGene00007354	II:10572262-10574070	204	10	9	0.004902	497.269	10000	3081	497.269	1000	0	0.32457	II	10572262	10574070	1808	FALSE
WBGene00007356	II:10564174-10564678	204	2	2	0.004902	411.858	10000	1916	411.858	995	5	0.520616	II	10564174	10564678	504	FALSE
WBGene00007357	IV:17427727-17429603,IV:17428427-17429603,IV:17427716-17429603,IV:17427716-17429603	204	12	11	0.030788	649.54	10000	4763	649.54	1000	0	0.209952	IV	17427727	17429603	1876	FALSE
WBGene00001550	IV:17432976-17440091,IV:17432976-17440091	204	50	50	0.004902	247.337	10000	1072	247.337	1000	0	0.932836	IV	17432976	17440091	7115	FALSE
WBGene00007358	IV:17429755-17431968	204	15	15	0.009804	460.224	10000	1421	460.224	1000	0	0.70373	IV	17429755	17431968	2213	FALSE
WBGene00007359	IV:17437337-17438155	204	4	4	0.009804	377.73	10000	1281	377.73	1000	0	0.78064	IV	17437337	17438155	818	FALSE
WBGene00015499	I:6012057-6021983	204	53	53	0.004902	676.338	10000	5415	676.338	1000	0	0.184672	I	6012057	6021983	9926	FALSE
WBGene00004803	I:5990738-5992668	204	15	14	0.031031	587.022	10000	3870	587.022	1000	0	0.258398	I	5990738	5992668	1930	FALSE
WBGene00044414	I:6004652-6007595	204	17	17	0.004902	652.008	10000	3565	652.008	1000	0	0.280505	I	6004652	6007595	2943	FALSE
WBGene00015500	I:6006332-6007324	204	2	2	0.009804	131.012	10000	1176	131.012	1000	0	0.85034	I	6006332	6007324	992	FALSE
WBGene00015501	I:5986491-5990581,I:5986491-5990581	204	27	27	0.014706	521.255	10000	2809	521.255	1000	0	0.355999	I	5986491	5990581	4090	FALSE
WBGene00015502	I:5980790-5981588	204	3	3	0.031017	108.909	10000	1041	108.909	1000	0	0.960615	I	5980790	5981588	798	FALSE
WBGene00015504	I:5978689-5985869	204	24	24	0.014706	455.945	10000	2704	455.945	1000	0	0.369822	I	5978689	5985869	7180	FALSE
WBGene00006823	I:5992669-6001099,I:5992669-5999240	204	60	60	0.990197	645.724	10000	4917	645.724	1000	0	0.203376	I	5992669	6001099	8430	FALSE
WBGene00015505	I:6008077-6009606,I:6008077-6009429,I:6008077-6009490	204	9	9	0.030773	421.651	10000	1736	421.651	1000	0	0.576037	I	6008077	6009606	1529	FALSE
WBGene00004380	I:6009780-6011523	204	8	8	0.004902	556.27	10000	3031	556.27	1000	0	0.329924	I	6009780	6011523	1743	FALSE
WBGene00015507	IV:7846641-7854562,IV:7846641-7854562,IV:7850277-7854562,IV:7850277-7854562,IV:7852362-7854562,IV:7852439-7854562	204	40	40	0.004902	1087.36	10000	10000	1087.36	393	0	0.0393	IV	7846641	7854562	7921	FALSE
WBGene00015508	IV:7830561-7832440	204	8	8	0.009804	463.381	10000	1958	463.381	1000	0	0.510725	IV	7830561	7832440	1879	FALSE
WBGene00015509	IV:7826327-7829291,IV:7826327-7829301,IV:7826327-7829291,IV:7826327-7829301	204	12	12	0.030311	320.542	10000	1503	320.542	1000	0	0.665336	IV	7826327	7829291	2964	FALSE
WBGene00015510	IV:7832342-7834675	204	10	10	0.034314	605.078	10000	3154	605.078	1000	0	0.317058	IV	7832342	7834675	2333	FALSE
WBGene00015511	IV:7837372-7838520	204	8	8	0.014706	737.933	10000	4298	737.933	1000	0	0.232666	IV	7837372	7838520	1148	FALSE
WBGene00015512	II:7773879-7777823,II:7773879-7777827	204	17	17	0.004902	684.507	10000	3976	684.507	1000	0	0.251509	II	7773879	7777823	3944	FALSE
WBGene00015513	II:7779341-7781254	204	7	7	0.014706	320.273	10000	1317	320.273	1000	0	0.759301	II	7779341	7781254	1913	FALSE
WBGene00015514	II:7790559-7791378	204	8	8	0.030268	453.537	10000	2076	453.537	1000	0	0.481696	II	7790559	7791378	819	FALSE
WBGene00004823	II:7783816-7784647	204	4	4	0.030183	579.566	10000	2559	579.566	1000	0	0.390778	II	7783816	7784647	831	FALSE
WBGene00015515	II:7781578-7783348	204	4	4	0.004902	486.776	10000	2684	486.776	1000	0	0.372578	II	7781578	7783348	1770	FALSE
WBGene00015516	II:7772566-7773912	204	6	6	0.014706	1362.63	10000	10000	1362.63	220	0	0.022	II	7772566	7773912	1346	FALSE
WBGene00005262	II:7763936-7765516	204	10	10	0.030029	480.621	10000	2529	480.621	1000	0	0.395413	II	7763936	7765516	1580	FALSE
WBGene00015517	II:7765544-7772017,II:7766795-7767784,II:7766788-7769429	204	42	42	0.004902	713.356	10000	5586	713.356	1000	0	0.179019	II	7765544	7772017	6473	FALSE
WBGene00001615	II:7785073-7794319,II:7785425-7794319	204	40	39	0.030138	484.382	10000	2682	484.382	1000	0	0.372856	II	7785073	7794319	9246	FALSE
WBGene00007360	V:13902794-13903886	204	52	52	0.034314	490.193	10000	3343	490.193	1000	0	0.299133	V	13902794	13903886	1092	FALSE
WBGene00006277	V:13918640-13920032	204	46	46	0.034314	443.124	10000	3146	443.124	1000	0	0.317864	V	13918640	13920032	1392	FALSE
WBGene00005933	V:13921029-13922404	204	37	37	0.034314	415.974	10000	2295	415.974	1000	0	0.43573	V	13921029	13922404	1375	FALSE
WBGene00044114	V:13924150-13925807	204	90	90	0.004902	401.569	10000	2616	401.569	1000	0	0.382263	V	13924150	13925807	1657	FALSE
WBGene00044115	V:13926697-13929320	204	99	99	0.034314	448.878	10000	2970	448.878	1000	0	0.3367	V	13926697	13929320	2623	FALSE
WBGene00044116	V:13929802-13931252	204	69	69	0.019608	426.1	10000	2924	426.1	1000	0	0.341997	V	13929802	13931252	1450	FALSE
WBGene00189947	V:13931524-13932198	204	31	30	0.009804	438.94	10000	3227	438.94	1000	0	0.309885	V	13931524	13932198	674	FALSE
WBGene00007361	V:13899512-13902653	204	127	127	0.004902	421.625	10000	2694	421.625	1000	0	0.371195	V	13899512	13902653	3141	FALSE
WBGene00007362	V:13896656-13898488	204	72	72	0.034314	474.319	10000	3463	474.319	1000	0	0.288767	V	13896656	13898488	1832	FALSE
WBGene00007363	V:13906489-13908037	204	59	59	0.034314	484.473	10000	3010	484.473	1000	0	0.332226	V	13906489	13908037	1548	FALSE
WBGene00007364	V:13904610-13905996	204	57	57	0.029334	433.504	10000	2979	433.504	1000	0	0.335683	V	13904610	13905996	1386	FALSE
WBGene00007365	V:13908127-13908967,V:13908127-13909513	204	49	49	0.004902	405.231	10000	2789	405.231	1000	0	0.358551	V	13908127	13908967	840	FALSE
WBGene00007366	V:13909747-13911524	204	102	102	0.039216	423.174	10000	2876	423.174	1000	0	0.347705	V	13909747	13911524	1777	FALSE
WBGene00001552	V:13912079-13915436	204	106	106	0.004902	408.578	10000	2713	408.578	1000	0	0.368596	V	13912079	13915436	3357	FALSE
WBGene00006278	V:13916495-13918051	204	57	57	0.004902	432.683	10000	2860	432.683	1000	0	0.34965	V	13916495	13918051	1556	FALSE
WBGene00007367	V:15479543-15481677	204	110	110	0.009804	470.422	10000	3502	470.422	1000	0	0.285551	V	15479543	15481677	2134	FALSE
WBGene00005428	V:15493979-15495761	204	89	89	0.019608	648.381	10000	5880	648.381	1000	0	0.170068	V	15493979	15495761	1782	FALSE
WBGene00007373	V:15486387-15487118	204	53	52	0.004902	439.842	10000	3345	439.842	1000	0	0.298954	V	15486387	15487118	731	FALSE
WBGene00007368	V:15476230-15478566,V:15476230-15478564,V:15476438-15478566,V:15476438-15478564,V:15476063-15478566,V:15476063-15478564,V:15476119-15478566,V:15476119-15478564	204	109	109	0.039216	475.556	10000	3544	475.556	1000	0	0.282167	V	15476230	15478566	2336	FALSE
WBGene00007369	V:15484053-15484637	204	30	30	0.029577	419.033	10000	3012	419.033	1000	0	0.332005	V	15484053	15484637	584	FALSE
WBGene00007370	V:15491067-15492770	204	95	95	0.019608	637.346	10000	5412	637.346	1000	0	0.184775	V	15491067	15492770	1703	FALSE
WBGene00005429	V:15496268-15497567	204	75	75	0.009804	531.335	10000	4108	531.335	1000	0	0.243427	V	15496268	15497567	1299	FALSE
WBGene00007372	V:15498742-15511421	204	653	653	0.039216	586.971	10000	4839	586.971	1000	0	0.206654	V	15498742	15511421	12679	FALSE
WBGene00004452	V:15512178-15512737,V:15512178-15512735,V:15512178-15512736,V:15512178-15512773,V:15512178-15512734,V:15512165-15512736	204	21	21	0.009804	576.268	10000	4606	576.268	1000	0	0.217108	V	15512178	15512737	559	FALSE
WBGene00005768	V:15488063-15489401	204	75	75	0.029914	603.933	10000	4996	603.933	1000	0	0.20016	V	15488063	15489401	1338	FALSE
WBGene00044169	II:9375858-9377209	204	13	13	0.02451	1197.32	10000	10000	1197.32	407	0	0.0407	II	9375858	9377209	1351	FALSE
WBGene00175031	II:9375106-9375848	204	8	8	0.04902	536.105	10000	1843	536.105	1000	0	0.542594	II	9375106	9375848	742	FALSE
WBGene00003196	II:9358530-9369087,II:9358530-9369082,II:9358530-9369082,II:9358530-9369082	204	71	71	0.02451	707.84	10000	4547	707.84	1000	0	0.219925	II	9358530	9369087	10557	FALSE
WBGene00007374	II:9369177-9372371	204	24	24	0.029918	645.799	10000	4305	645.799	1000	0	0.232288	II	9369177	9372371	3194	FALSE
WBGene00007375	II:9373290-9374854	204	24	24	0.030782	779.877	10000	5370	779.877	1000	0	0.18622	II	9373290	9374854	1564	FALSE
WBGene00005271	II:9383377-9384995,II:9381227-9384995	204	28	28	0.009804	596.371	10000	3243	596.371	1000	0	0.308356	II	9383377	9384995	1618	FALSE
WBGene00007377	II:9385538-9386537	204	11	11	0.009804	755.118	10000	3623	755.118	1000	0	0.276014	II	9385538	9386537	999	FALSE
WBGene00007378	II:9386583-9390900,II:9386583-9388339	204	42	42	0.02451	536.047	10000	2608	536.047	1000	0	0.383436	II	9386583	9390900	4317	FALSE
WBGene00014668	II:9376454-9378282	204	17	17	0.030481	957.551	10000	8911	957.551	1000	0	0.112221	II	9376454	9378282	1828	FALSE
WBGene00007379	V:16010709-16012112	204	41	41	0.004902	432.37	10000	3195	432.37	1000	0	0.312989	V	16010709	16012112	1403	FALSE
WBGene00006264	V:16008331-16009664	204	31	31	0.004902	399.127	10000	1928	399.127	1000	0	0.518672	V	16008331	16009664	1333	FALSE
WBGene00006262	V:16006303-16007605	204	31	31	0.004902	429.275	10000	3270	429.275	1000	0	0.30581	V	16006303	16007605	1302	FALSE
WBGene00003653	V:16002594-16004728	204	39	39	0.009804	422.011	10000	2863	422.011	1000	0	0.349284	V	16002594	16004728	2134	FALSE
WBGene00003640	V:15997778-16000653,V:15998756-15999678,V:15998964-16000653	204	101	101	0.009804	218.519	10000	1305	218.519	1000	0	0.766284	V	15997778	16000653	2875	FALSE
WBGene00007380	V:15988753-15991607	204	127	127	0.004902	586.195	10000	2990	586.195	1000	0	0.334448	V	15988753	15991607	2854	FALSE
WBGene00007381	V:15992205-15995607	204	69	69	0.004902	644.849	10000	3873	644.849	1000	0	0.258198	V	15992205	15995607	3402	FALSE
WBGene00007382	V:15997135-15997768	204	9	9	0.031174	479.508	10000	1901	479.508	1000	0	0.526039	V	15997135	15997768	633	FALSE
WBGene00007383	V:15996213-15996745	204	7	7	0.031127	519.953	10000	2617	519.953	1000	0	0.382117	V	15996213	15996745	532	FALSE
WBGene00015518	III:8605831-8606504	204	5	5	0.009804	265.201	10000	1326	265.201	1000	0	0.754148	III	8605831	8606504	673	FALSE
WBGene00015525	III:8609876-8614569	204	22	22	0.019608	515.144	10000	2143	515.144	1000	0	0.466636	III	8609876	8614569	4693	FALSE
WBGene00015526	III:8614761-8616324	204	13	13	0.019608	762.973	10000	5795	762.973	1000	0	0.172563	III	8614761	8616324	1563	FALSE
WBGene00015519	III:8581101-8583910	204	8	8	0.004902	85.2189	10000	1164	85.2189	1000	0	0.859107	III	8581101	8583910	2809	FALSE
WBGene00001612	III:8584185-8588615	204	17	16	0.004902	252.418	10000	1638	252.418	1000	0	0.610501	III	8584185	8588615	4430	FALSE
WBGene00015522	III:8591238-8593092	204	10	10	0.004902	615.032	10000	2220	615.032	1000	0	0.45045	III	8591238	8593092	1854	FALSE
WBGene00015523	III:8595367-8597870	204	19	19	0.039216	212.751	10000	1101	212.751	1000	0	0.908265	III	8595367	8597870	2503	FALSE
WBGene00015524	III:8606507-8609783	204	26	26	0.004902	676.209	10000	4465	676.209	1000	0	0.223964	III	8606507	8609783	3276	FALSE
WBGene00015527	X:8872933-8874848	204	14	13	0.009804	166.928	10000	1157	166.928	1000	0	0.864304	X	8872933	8874848	1915	FALSE
WBGene00015528	X:8879648-8880406	204	11	11	0.004902	629.461	10000	2819	629.461	1000	0	0.354736	X	8879648	8880406	758	FALSE
WBGene00006716	X:8869624-8871835	204	16	16	0.034314	830.904	10000	3966	830.904	1000	0	0.252143	X	8869624	8871835	2211	FALSE
WBGene00015529	X:8857120-8857954,X:8857050-8857954	204	5	5	0.029987	398.2	10000	1669	398.2	1000	0	0.599161	X	8857120	8857954	834	FALSE
WBGene00006717	X:8867610-8869256	204	28	28	0.004902	602.136	10000	2401	602.136	1000	0	0.416493	X	8867610	8869256	1646	FALSE
WBGene00015530	IV:7283256-7283871	204	7	7	0.031733	543.339	10000	3428	543.339	1000	0	0.291715	IV	7283256	7283871	615	FALSE
WBGene00015531	IV:7282291-7283086,IV:7276882-7283086	204	29	29	0.014706	621.635	10000	3427	621.635	1000	0	0.2918	IV	7282291	7283086	795	FALSE
WBGene00015532	IV:7260884-7262028	204	8	7	0.004902	281.504	10000	1391	281.504	1000	0	0.718907	IV	7260884	7262028	1144	FALSE
WBGene00015534	IV:7254989-7255909	204	8	8	0.014706	429.51	10000	1254	429.51	1000	0	0.797448	IV	7254989	7255909	920	FALSE
WBGene00015535	IV:7257216-7258248	204	4	4	0.004902	98.1949	10000	1064	98.1949	1000	0	0.93985	IV	7257216	7258248	1032	FALSE
WBGene00015536	IV:7262236-7263236	204	2	2	0.004902	449.662	10000	2101	449.662	996	4	0.475012	IV	7262236	7263236	1000	FALSE
WBGene00015537	IV:7284218-7285873	204	9	9	0.004902	858.799	10000	8453	858.799	1000	0	0.118301	IV	7284218	7285873	1655	FALSE
WBGene00015538	IV:5848656-5850849	204	8	8	0.009804	119.359	10000	1112	119.359	1000	0	0.899281	IV	5848656	5850849	2193	FALSE
WBGene00015539	IV:5839477-5844003,IV:5839398-5844003,IV:5842404-5844003	204	80	80	0.004902	665.632	10000	4948	665.632	1000	0	0.202102	IV	5839477	5844003	4526	FALSE
WBGene00015540	IV:5843981-5846369	204	10	10	0.009804	344.745	10000	1365	344.745	1000	0	0.732601	IV	5843981	5846369	2388	FALSE
WBGene00015541	IV:5850838-5859976,IV:5850838-5853208	204	61	61	0.014706	378.573	10000	1807	378.573	1000	0	0.553403	IV	5850838	5859976	9138	FALSE
WBGene00004973	IV:5864528-5865902	204	14	14	0.030873	390.981	10000	1965	390.981	1000	0	0.508906	IV	5864528	5865902	1374	FALSE
WBGene00005728	IV:5867688-5870172	204	14	14	0.030819	203.418	10000	1171	203.418	1000	0	0.853971	IV	5867688	5870172	2484	FALSE
WBGene00189995	IV:5865857-5867372	204	17	17	0.014706	223.918	10000	1156	223.918	1000	0	0.865052	IV	5865857	5867372	1515	FALSE
WBGene00004182	III:6990244-7002311,III:6996481-6997358,III:6990244-7002286,III:6990170-7002311	204	49	49	0.031409	565.762	10000	2975	565.762	1000	0	0.336134	III	6990244	7002311	12067	FALSE
WBGene00015544	III:7002300-7005363	204	15	15	0.009804	242.938	10000	1338	242.938	1000	0	0.747384	III	7002300	7005363	3063	FALSE
WBGene00015545	X:16633362-16637633,X:16633362-16637633	204	24	24	0.004902	630.872	10000	2949	630.872	1000	0	0.339098	X	16633362	16637633	4271	FALSE
WBGene00015546	X:16621813-16622739	204	7	7	0.032423	882.642	10000	5788	882.642	1000	0	0.172771	X	16621813	16622739	926	FALSE
WBGene00015547	X:16613450-16617605	204	15	15	0.009804	514.573	10000	2287	514.573	1000	0	0.437254	X	16613450	16617605	4155	FALSE
WBGene00015548	X:16638277-16643061,X:16638277-16643560	204	30	30	0.004902	741.534	10000	5059	741.534	1000	0	0.197668	X	16638277	16643061	4784	FALSE
WBGene00077591	X:16652104-16654483	204	8	8	0.004902	655.587	10000	2987	655.587	1000	0	0.334784	X	16652104	16654483	2379	FALSE
WBGene00000585	IV:7036959-7039580	204	13	13	0.02451	723.599	10000	4058	723.599	1000	0	0.246427	IV	7036959	7039580	2621	FALSE
WBGene00006572	IV:7043934-7044604,IV:7044056-7044602	204	5	4	0.03303	599.191	10000	4586	599.191	1000	0	0.218055	IV	7043934	7044604	670	FALSE
WBGene00003695	IV:7050155-7053435,IV:7050101-7053435,IV:7050155-7053435,IV:7050101-7053435	204	16	16	0.004902	756.075	10000	6222	756.075	1000	0	0.16072	IV	7050155	7053435	3280	FALSE
WBGene00002228	IV:7040210-7043694	204	20	20	0.004902	465.01	10000	2167	465.01	1000	0	0.461467	IV	7040210	7043694	3484	FALSE
WBGene00015551	IV:7024210-7028146,IV:7026471-7028146	204	19	19	0.014706	545.914	10000	2919	545.914	1000	0	0.342583	IV	7024210	7028146	3936	FALSE
WBGene00015552	IV:7017625-7020202	204	11	11	0.034314	359.094	10000	1161	359.094	1000	0	0.861326	IV	7017625	7020202	2577	FALSE
WBGene00015553	IV:7012002-7016580,IV:7013194-7016580	204	18	18	0.004902	972.951	10000	10000	972.951	913	0	0.0913	IV	7012002	7016580	4578	FALSE
WBGene00015554	IV:7031290-7032559,IV:7031290-7031951	204	6	6	0.032777	490.361	10000	2183	490.361	1000	0	0.458085	IV	7031290	7032559	1269	FALSE
WBGene00015555	IV:7032698-7036859,IV:7032698-7036982	204	20	20	0.009804	366.522	10000	1433	366.522	1000	0	0.697837	IV	7032698	7036859	4161	FALSE
WBGene00015557	III:7987128-7990549	204	16	16	0.009804	494.883	10000	2194	494.883	1000	0	0.455789	III	7987128	7990549	3421	FALSE
WBGene00000542	III:7981073-7986337,III:7981073-7986337,III:7981073-7986314,III:7981168-7981604,III:7981168-7986337	204	43	43	0.004902	708.791	10000	4523	708.791	1000	0	0.221092	III	7981073	7986337	5264	FALSE
WBGene00015558	III:7977215-7977801,III:7977215-7979760	204	18	18	0.004902	476.043	10000	2323	476.043	1000	0	0.430478	III	7977215	7977801	586	FALSE
WBGene00015559	III:7990788-7996448	204	39	39	0.014706	587.493	10000	4080	587.493	1000	0	0.245098	III	7990788	7996448	5660	FALSE
WBGene00044446	III:8004396-8005835	204	5	5	0.004902	556.27	10000	2616	556.27	1000	0	0.382263	III	8004396	8005835	1439	FALSE
WBGene00007384	IV:10778985-10780711	204	7	7	0.032344	1155.26	10000	10000	1155.26	540	0	0.054	IV	10778985	10780711	1726	FALSE
WBGene00003876	IV:10790597-10794564	204	20	20	0.02451	1029.34	10000	10000	1029.34	853	0	0.0853	IV	10790597	10794564	3967	FALSE
WBGene00014669	IV:10799675-10802246,IV:10799653-10802246	204	7	6	0.034314	769.852	10000	5337	769.852	1000	0	0.187371	IV	10799675	10802246	2571	FALSE
WBGene00005085	IV:10785089-10786831	204	9	9	0.004902	983.12	10000	10000	983.12	893	0	0.0893	IV	10785089	10786831	1742	FALSE
WBGene00007385	V:11122760-11123867	204	3	3	0.032228	415.255	10000	1715	415.255	1000	0	0.58309	V	11122760	11123867	1107	FALSE
WBGene00007386	V:11125221-11127278	204	13	13	0.032126	1557.13	10000	10000	1557.13	60	0	0.006	V	11125221	11127278	2057	FALSE
WBGene00007387	V:11127496-11130085	204	24	24	0.019608	1298.09	10000	10000	1298.09	218	0	0.0218	V	11127496	11130085	2589	FALSE
WBGene00007388	V:11141497-11143063	204	4	4	0.039216	261.096	10000	1131	261.096	1000	0	0.884173	V	11141497	11143063	1566	FALSE
WBGene00007389	V:11138953-11140323,V:11134608-11140323	204	32	32	0.004902	747.516	10000	3303	747.516	1000	0	0.302755	V	11138953	11140323	1370	FALSE
WBGene00007390	V:11124302-11125058,V:11124723-11124858	204	3	3	0.031968	488.589	10000	2013	488.589	1000	0	0.496771	V	11124302	11125058	756	FALSE
WBGene00007391	V:11143058-11144435,V:11143058-11144758	204	14	13	0.02451	236.821	10000	1297	236.821	1000	0	0.77101	V	11143058	11144435	1377	FALSE
WBGene00007392	V:17895306-17896786,V:17895306-17896804	204	8	7	0.031797	203.908	10000	1550	203.908	1000	0	0.645161	V	17895306	17896786	1480	FALSE
WBGene00007393	V:17899827-17901913	204	8	8	0.014706	87.9877	10000	1005	87.9877	1000	0	0.995025	V	17899827	17901913	2086	FALSE
WBGene00007394	V:17879843-17888984,V:17879843-17887528	204	86	86	0.009804	947.41	10000	6945	947.41	1000	0	0.143988	V	17879843	17888984	9141	FALSE
WBGene00007395	V:17910318-17917244	204	97	97	0.009804	938.223	10000	8389	938.223	1000	0	0.119204	V	17910318	17917244	6926	FALSE
WBGene00044795	V:17919036-17921753,V:17920681-17921753	204	58	58	0.004902	495.293	10000	3040	495.293	1000	0	0.328947	V	17919036	17921753	2717	FALSE
WBGene00206364	X:4545706-4547835,X:4545702-4549948	204	23	22	0.031411	175.333	10000	1186	175.333	1000	0	0.84317	X	4545706	4547835	2129	FALSE
WBGene00001821	X:4554691-4559386,X:4554690-4558855,X:4557134-4558855	204	24	23	0.004902	316.961	10000	1748	316.961	1000	0	0.572082	X	4554691	4559386	4695	FALSE
WBGene00015560	X:4544875-4545418	204	4	4	0.034314	519.071	10000	1684	519.071	1000	0	0.593824	X	4544875	4545418	543	FALSE
WBGene00003628	X:4532690-4537534,X:4532851-4537534	204	23	23	0.004902	782.459	10000	4464	782.459	1000	0	0.224014	X	4532690	4537534	4844	FALSE
WBGene00003963	X:4524186-4526536,X:4524186-4526532,X:4524186-4526536,X:4524186-4526532,X:4524186-4526536,X:4524186-4526532	204	12	12	0.034314	804.062	10000	3676	804.062	1000	0	0.272035	X	4524186	4526536	2350	FALSE
WBGene00005008	X:4514098-4516894,X:4514098-4516894	204	12	12	0.034314	822.207	10000	5321	822.207	1000	0	0.187935	X	4514098	4516894	2796	FALSE
WBGene00015561	X:4517742-4521049,X:4517742-4521069,X:4517747-4521049,X:4517747-4521069,X:4517747-4518686	204	13	12	0.034314	576.962	10000	3050	576.962	1000	0	0.327869	X	4517742	4521049	3307	FALSE
WBGene00007396	X:10167095-10171668	204	18	17	0.04902	763.68	10000	5497	763.68	1000	0	0.181917	X	10167095	10171668	4573	FALSE
WBGene00007397	X:10172325-10174157	204	9	9	0.004902	1180.07	10000	10000	1180.07	682	0	0.0682	X	10172325	10174157	1832	FALSE
WBGene00007398	X:10174984-10175927	204	3	3	0.004902	457.559	10000	2264	457.559	1000	0	0.441696	X	10174984	10175927	943	FALSE
WBGene00007399	III:9723281-9725214	204	20	20	0.014706	568.257	10000	3276	568.257	1000	0	0.30525	III	9723281	9725214	1933	FALSE
WBGene00007406	III:9685169-9686726	204	10	10	0.004902	441.019	10000	2103	441.019	1000	0	0.475511	III	9685169	9686726	1557	FALSE
WBGene00003572	III:9715882-9720291	204	37	37	0.004902	856.731	10000	8763	856.731	1000	0	0.114116	III	9715882	9720291	4409	FALSE
WBGene00043994	III:9725284-9727539	204	14	14	0.04902	407.723	10000	1543	407.723	1000	0	0.648088	III	9725284	9727539	2255	FALSE
WBGene00044227	III:9679697-9681269	204	9	9	0.019608	702.286	10000	3972	702.286	1000	0	0.251762	III	9679697	9681269	1572	FALSE
WBGene00007400	III:9694667-9696517,III:9694667-9695352	204	10	10	0.0316	565.304	10000	2984	565.304	1000	0	0.335121	III	9694667	9696517	1850	FALSE
WBGene00006579	III:9699880-9709924,III:9699880-9710268,III:9704885-9710252,III:9705621-9710268	204	58	58	0.04902	554.824	10000	3348	554.824	1000	0	0.298686	III	9699880	9709924	10044	FALSE
WBGene00003571	III:9710248-9713928	204	21	21	0.029412	723.593	10000	5183	723.593	1000	0	0.192938	III	9710248	9713928	3680	FALSE
WBGene00007401	III:9681523-9682829	204	7	7	0.009804	1414.51	10000	10000	1414.51	320	0	0.032	III	9681523	9682829	1306	FALSE
WBGene00007402	III:9676328-9679040	204	12	12	0.014706	455.161	10000	1423	455.161	1000	0	0.702741	III	9676328	9679040	2712	FALSE
WBGene00007403	III:9691037-9694572,III:9691037-9694572	204	26	26	0.014706	478.371	10000	2000	478.371	1000	0	0.5	III	9691037	9694572	3535	FALSE
WBGene00007404	III:9686932-9690253	204	21	21	0.014706	459.757	10000	1707	459.757	1000	0	0.585823	III	9686932	9690253	3321	FALSE
WBGene00007405	III:9663293-9667529	204	25	25	0.014706	565.739	10000	2878	565.739	1000	0	0.347464	III	9663293	9667529	4236	FALSE
WBGene00007407	X:9516506-9517187	204	10	10	0.031838	502.866	10000	2196	502.866	1000	0	0.455373	X	9516506	9517187	681	FALSE
WBGene00007408	X:9522489-9523227	204	8	8	0.044118	554.252	10000	1861	554.252	1000	0	0.537346	X	9522489	9523227	738	FALSE
WBGene00007409	X:9529659-9536634,X:9531628-9535218,X:9529532-9535218	204	66	66	0.02451	498.624	10000	1813	498.624	1000	0	0.551572	X	9529659	9536634	6975	FALSE
WBGene00003828	X:9539904-9542430	204	10	10	0.004902	478.55	10000	1549	478.55	1000	0	0.645578	X	9539904	9542430	2526	FALSE
WBGene00007410	X:9519021-9521486	204	18	18	0.031898	503.427	10000	1662	503.427	1000	0	0.601685	X	9519021	9521486	2465	FALSE
WBGene00007411	IV:9185063-9186023,IV:9185063-9185760	204	4	3	0.004902	370.004	10000	1772	370.004	1000	0	0.564334	IV	9185063	9186023	960	FALSE
WBGene00015566	II:7399009-7400547	204	13	13	0.004902	571.914	10000	2710	571.914	1000	0	0.369004	II	7399009	7400547	1538	FALSE
WBGene00015567	II:7394954-7397351,II:7394764-7397351,II:7394954-7397351,II:7394764-7397351	204	9	9	0.019608	1131.86	10000	10000	1131.86	624	0	0.0624	II	7394954	7397351	2397	FALSE
WBGene00015568	II:7387161-7389142	204	12	12	0.031834	217.258	10000	1426	217.258	1000	0	0.701262	II	7387161	7389142	1981	FALSE
WBGene00003526	II:7400543-7402707	204	8	8	0.004902	658.787	10000	4803	658.787	1000	0	0.208203	II	7400543	7402707	2164	FALSE
WBGene00015569	II:7381560-7383490,II:7381437-7383490	204	12	12	0.014706	1084.14	10000	10000	1084.14	610	0	0.061	II	7381560	7383490	1930	FALSE
WBGene00015564	X:7344046-7344551	204	2	2	0.02451	1022.12	10000	10000	1022.12	641	0	0.0641	X	7344046	7344551	505	FALSE
WBGene00015565	X:7341508-7342783	204	6	6	0.032794	387.653	10000	2342	387.653	1000	0	0.426985	X	7341508	7342783	1275	FALSE
WBGene00007420	II:10346396-10347008	204	2	2	0.009804	637.126	10000	4086	637.126	1000	0	0.244738	II	10346396	10347008	612	FALSE
WBGene00007412	II:10346980-10350007,II:10349471-10350005	204	10	10	0.009804	596.765	10000	2788	596.765	1000	0	0.35868	II	10346980	10350007	3027	FALSE
WBGene00007413	II:10339691-10345112	204	39	39	0.039216	280.584	10000	1271	280.584	1000	0	0.786782	II	10339691	10345112	5421	FALSE
WBGene00007414	II:10353632-10357518,II:10353632-10357518	204	25	25	0.039216	494.94	10000	2807	494.94	1000	0	0.356252	II	10353632	10357518	3886	FALSE
WBGene00007415	II:10360870-10362997	204	10	10	0.02451	332.663	10000	1258	332.663	1000	0	0.794913	II	10360870	10362997	2127	FALSE
WBGene00007416	II:10363583-10365709	204	22	22	0.004902	491.068	10000	2610	491.068	1000	0	0.383142	II	10363583	10365709	2126	FALSE
WBGene00007417	II:10367741-10369597	204	17	17	0.039216	711.608	10000	4799	711.608	1000	0	0.208377	II	10367741	10369597	1856	FALSE
WBGene00007418	II:10352104-10353463	204	12	12	0.004902	728.327	10000	3999	728.327	1000	0	0.250063	II	10352104	10353463	1359	FALSE
WBGene00007419	II:10350759-10351617	204	5	4	0.039216	1295.69	10000	10000	1295.69	117	0	0.0117	II	10350759	10351617	858	FALSE
WBGene00006593	I:443998-461607	204	152	152	0.004902	708.521	10000	3615	708.521	1000	0	0.276625	I	443998	461607	17609	FALSE
WBGene00015570	I:420921-423718	204	22	22	0.004902	540.101	10000	3093	540.101	1000	0	0.323311	I	420921	423718	2797	FALSE
WBGene00006620	IV:8206613-8213723	204	44	44	0.02451	742.78	10000	4366	742.78	1000	0	0.229043	IV	8206613	8213723	7110	FALSE
WBGene00003961	IV:8176484-8188879,IV:8184694-8188879,IV:8178620-8188879	204	61	61	0.04902	810.47	10000	4368	810.47	1000	0	0.228938	IV	8176484	8188879	12395	FALSE
WBGene00006957	IV:8188901-8198951,IV:8188901-8193191	204	65	65	0.009804	418.463	10000	1894	418.463	1000	0	0.527983	IV	8188901	8198951	10050	FALSE
WBGene00004101	IV:8201378-8205065,IV:8201378-8206048	204	35	35	0.009804	468.999	10000	1849	468.999	1000	0	0.540833	IV	8201378	8205065	3687	FALSE
WBGene00015572	IV:8209156-8210395	204	10	10	0.004902	572.618	10000	2232	572.618	1000	0	0.448029	IV	8209156	8210395	1239	FALSE
WBGene00015573	IV:8210905-8211828	204	10	10	0.0329	1224.53	10000	10000	1224.53	318	0	0.0318	IV	8210905	8211828	923	FALSE
WBGene00044608	IV:8200601-8201235	204	4	4	0.029412	954.528	10000	7794	954.528	1000	0	0.128304	IV	8200601	8201235	634	FALSE
WBGene00000465	III:4489358-4491396,III:4489358-4491392	204	5	5	0.032841	964.456	10000	10000	964.456	823	0	0.0823	III	4489358	4491396	2038	FALSE
WBGene00000223	III:4491626-4499043,III:4491626-4499043,III:4491626-4494450,III:4491626-4494476,III:4491959-4494450,III:4491959-4494476	204	43	43	0.034314	1047.05	10000	10000	1047.05	730	0	0.073	III	4491626	4499043	7417	FALSE
WBGene00000380	III:4499190-4508114,III:4499272-4508114,III:4499190-4501509,III:4499272-4501509,III:4499190-4508114,III:4499190-4501580,III:4499190-4501411	204	44	44	0.034314	870.165	10000	8000	870.165	1000	0	0.125	III	4499190	4508114	8924	FALSE
WBGene00015578	V:3502306-3503077	204	53	52	0.004902	424.732	10000	3127	424.732	1000	0	0.319795	V	3502306	3503077	771	FALSE
WBGene00015574	V:3523586-3524575	204	60	60	0.014706	422.758	10000	3122	422.758	1000	0	0.320307	V	3523586	3524575	989	FALSE
WBGene00006258	V:3518188-3519801	204	57	57	0.004902	301.946	10000	1873	301.946	1000	0	0.533903	V	3518188	3519801	1613	FALSE
WBGene00006257	V:3512680-3514343	204	52	52	0.004902	527.514	10000	3673	527.514	1000	0	0.272257	V	3512680	3514343	1663	FALSE
WBGene00006259	V:3510177-3512038	204	47	47	0.039216	636.137	10000	4829	636.137	1000	0	0.207082	V	3510177	3512038	1861	FALSE
WBGene00006256	V:3507821-3509251	204	60	60	0.029412	496.427	10000	3748	496.427	1000	0	0.266809	V	3507821	3509251	1430	FALSE
WBGene00015576	V:3493636-3500943,V:3493636-3500942,V:3493636-3501763	204	235	235	0.034314	664.264	10000	4921	664.264	1000	0	0.203211	V	3493636	3500943	7307	FALSE
WBGene00015577	V:3503129-3505696,V:3503129-3506352	204	106	106	0.019608	499.685	10000	3902	499.685	1000	0	0.256279	V	3503129	3505696	2567	FALSE
WBGene00007421	II:9091108-9093696,II:9091108-9093652	204	15	15	0.004902	616.593	10000	2405	616.593	1000	0	0.4158	II	9091108	9093696	2588	FALSE
WBGene00000532	II:9094679-9098846	204	19	19	0.004902	661.946	10000	3895	661.946	1000	0	0.256739	II	9094679	9098846	4167	FALSE
WBGene00002986	III:7521462-7524836	204	15	15	0.004902	694.087	10000	4236	694.087	1000	0	0.236072	III	7521462	7524836	3374	FALSE
WBGene00015580	III:7508175-7515280	204	31	31	0.004902	605.918	10000	3524	605.918	1000	0	0.283768	III	7508175	7515280	7105	FALSE
WBGene00015581	III:7499708-7503246	204	15	15	0.033828	553.552	10000	2637	553.552	1000	0	0.379219	III	7499708	7503246	3538	FALSE
WBGene00000479	III:7495387-7497832	204	4	4	0.0341	616.73	10000	2474	616.73	1000	0	0.404204	III	7495387	7497832	2445	FALSE
WBGene00000537	III:7515222-7518524	204	14	14	0.034314	343.925	10000	1707	343.925	1000	0	0.585823	III	7515222	7518524	3302	FALSE
WBGene00003024	III:7528667-7536632,III:7528670-7534805	204	34	34	0.004902	594.805	10000	3521	594.805	1000	0	0.28401	III	7528667	7536632	7965	FALSE
WBGene00000854	III:7518633-7520805,III:7518627-7520805,III:7518633-7520782	204	6	5	0.033944	461.779	10000	2477	461.779	1000	0	0.403714	III	7518633	7520805	2172	FALSE
WBGene00015582	III:7498330-7499365,III:7498330-7499591	204	9	9	0.009804	411.844	10000	1837	411.844	1000	0	0.544366	III	7498330	7499365	1035	FALSE
WBGene00004932	X:17092717-17094223	204	8	8	0.004902	584.534	10000	5342	584.534	1000	0	0.187196	X	17092717	17094223	1506	FALSE
WBGene00044773	X:17081102-17082044	204	5	5	0.004902	675.854	10000	3588	675.854	1000	0	0.278707	X	17081102	17082044	942	FALSE
WBGene00015583	X:17087881-17093299,X:17087881-17091712	204	40	39	0.019608	154.889	10000	1240	154.889	1000	0	0.806452	X	17087881	17093299	5418	FALSE
WBGene00015586	X:17094282-17096537	204	15	15	0.004902	638.276	10000	3921	638.276	1000	0	0.255037	X	17094282	17096537	2255	FALSE
WBGene00015587	X:17099111-17100752	204	9	9	0.004902	276.827	10000	1248	276.827	1000	0	0.801282	X	17099111	17100752	1641	FALSE
WBGene00015588	X:17102844-17104871	204	9	9	0.004902	531.531	10000	2650	531.531	1000	0	0.377358	X	17102844	17104871	2027	FALSE
WBGene00015589	X:17106698-17107770,X:17106698-17108244	204	8	8	0.009804	363.341	10000	1413	363.341	1000	0	0.707714	X	17106698	17107770	1072	FALSE
WBGene00006996	II:8017679-8020759	204	12	12	0.004902	479.331	10000	1874	479.331	1000	0	0.533618	II	8017679	8020759	3080	FALSE
WBGene00001835	II:8020778-8022561	204	3	3	0.034072	387.653	10000	1902	387.653	1000	0	0.525762	II	8020778	8022561	1783	FALSE
WBGene00007433	II:8022649-8027756	204	22	22	0.014706	852.732	10000	8772	852.732	1000	0	0.113999	II	8022649	8027756	5107	FALSE
WBGene00003813	II:8028953-8032708	204	8	8	0.033971	1248.24	10000	10000	1248.24	406	0	0.0406	II	8028953	8032708	3755	FALSE
WBGene00004723	II:8034344-8035767	204	3	2	0.004902	622.447	10000	4337	622.447	991	9	0.229537	II	8034344	8035767	1423	FALSE
WBGene00007434	II:8035869-8037346	204	4	4	0.033862	218.435	10000	1409	218.435	1000	0	0.709723	II	8035869	8037346	1477	FALSE
WBGene00006724	II:8038270-8039597	204	6	6	0.034428	281.752	10000	1253	281.752	1000	0	0.798085	II	8038270	8039597	1327	FALSE
WBGene00007435	II:8040005-8041737	204	6	6	0.014706	544.505	10000	1791	544.505	1000	0	0.558347	II	8040005	8041737	1732	FALSE
WBGene00007436	II:8037439-8038167	204	2	2	0.004902	541.587	10000	2776	541.587	996	4	0.35951	II	8037439	8038167	728	FALSE
WBGene00007430	V:10125051-10127537	204	14	14	0.017157	1403.66	10000	10000	1403.66	134	0	0.0134	V	10125051	10127537	2486	FALSE
WBGene00007431	V:10107788-10109898	204	2	2	0.004902	492.753	10000	2616	492.753	990	10	0.380352	V	10107788	10109898	2110	FALSE
WBGene00007432	V:10119573-10120986	204	13	13	0.034314	765.13	10000	4431	765.13	1000	0	0.225683	V	10119573	10120986	1413	FALSE
WBGene00044012	V:10121133-10122770	204	12	12	0.02451	757.541	10000	4736	757.541	1000	0	0.211149	V	10121133	10122770	1637	FALSE
WBGene00044044	V:10100155-10102016	204	12	12	0.029412	1144.15	10000	10000	1144.15	727	0	0.0727	V	10100155	10102016	1861	FALSE
WBGene00007422	V:10102590-10104946,V:10102590-10104946	204	19	19	0.004902	1358.09	10000	10000	1358.09	219	0	0.0219	V	10102590	10104946	2356	FALSE
WBGene00007423	V:10105711-10106691,V:10105711-10106539,V:10105711-10106615,V:10105711-10106694	204	10	10	0.034314	659.968	10000	3280	659.968	1000	0	0.304878	V	10105711	10106691	980	FALSE
WBGene00007424	V:10109397-10112287,V:10109397-10113465,V:10109397-10112249	204	41	41	0.014706	656.821	10000	3176	656.821	1000	0	0.314861	V	10109397	10112287	2890	FALSE
WBGene00007425	V:10114812-10117336,V:10114764-10117336	204	20	20	0.034314	872.217	10000	5129	872.217	1000	0	0.19497	V	10114812	10117336	2524	FALSE
WBGene00007426	V:10117764-10119688	204	8	8	0.019608	617.509	10000	2630	617.509	1000	0	0.380228	V	10117764	10119688	1924	FALSE
WBGene00007427	V:10123637-10124754	204	9	9	0.004902	1184.37	10000	10000	1184.37	306	0	0.0306	V	10123637	10124754	1117	FALSE
WBGene00007428	V:10130467-10134148,V:10130467-10134148	204	30	29	0.004902	591.069	10000	3902	591.069	1000	0	0.256279	V	10130467	10134148	3681	FALSE
WBGene00007429	V:10134660-10143090,V:10134642-10143019,V:10134719-10143019,V:10134848-10143058	204	35	35	0.029412	634.13	10000	2574	634.13	1000	0	0.3885	V	10134660	10143090	8430	FALSE
WBGene00000142	V:10127493-10130295	204	14	14	0.004902	1032.53	10000	8186	1032.53	1000	0	0.12216	V	10127493	10130295	2802	FALSE
WBGene00001174	III:7814398-7817127,III:7814381-7816451,III:7814470-7816340	204	12	12	0.004902	899.979	10000	8565	899.979	1000	0	0.116754	III	7814398	7817127	2729	FALSE
WBGene00015590	III:7774688-7776027	204	7	7	0.004902	618.253	10000	3638	618.253	1000	0	0.274876	III	7774688	7776027	1339	FALSE
WBGene00003102	III:7776906-7783454	204	36	36	0.033997	732.74	10000	3813	732.74	1000	0	0.262261	III	7776906	7783454	6548	FALSE
WBGene00015591	III:7793442-7795409,III:7793444-7795390	204	10	10	0.009804	421.936	10000	1466	421.936	1000	0	0.682128	III	7793442	7795409	1967	FALSE
WBGene00015592	V:8345758-8349909	204	23	23	0.004902	165.139	10000	1110	165.139	1000	0	0.900901	V	8345758	8349909	4151	FALSE
WBGene00006582	V:8336657-8340672,V:8336657-8340675	204	22	21	0.009804	312.98	10000	1387	312.98	1000	0	0.720981	V	8336657	8340672	4015	FALSE
WBGene00235325	V:8344017-8345334	204	19	19	0.034499	453.829	10000	2125	453.829	1000	0	0.470588	V	8344017	8345334	1317	FALSE
WBGene00015602	II:1619796-1621261,II:1619796-1621256	204	49	49	0.014706	101.225	10000	1045	101.225	1000	0	0.956938	II	1619796	1621261	1465	FALSE
WBGene00015603	II:1621641-1622847	204	43	43	0.004902	452.162	10000	1506	452.162	1000	0	0.664011	II	1621641	1622847	1206	FALSE
WBGene00015604	II:1623906-1624672	204	31	31	0.039216	753.193	10000	3307	753.193	1000	0	0.302389	II	1623906	1624672	766	FALSE
WBGene00015605	II:1631994-1633850	204	2	2	0.035063	617.772	10000	3904	617.772	1000	0	0.256148	II	1631994	1633850	1856	FALSE
WBGene00044415	II:1625965-1626883	204	50	50	0.035484	549.08	10000	2490	549.08	1000	0	0.401606	II	1625965	1626883	918	FALSE
WBGene00015594	II:1611330-1612510	204	68	68	0.014706	566.295	10000	1875	566.295	1000	0	0.533333	II	1611330	1612510	1180	FALSE
WBGene00015595	II:1604665-1606143	204	74	74	0.035815	532.122	10000	1775	532.122	1000	0	0.56338	II	1604665	1606143	1478	FALSE
WBGene00015598	II:1609254-1610715	204	56	56	0.035884	339.31	10000	1283	339.31	1000	0	0.779423	II	1609254	1610715	1461	FALSE
WBGene00015599	II:1612787-1614059	204	73	73	0.004902	333.998	10000	1326	333.998	1000	0	0.754148	II	1612787	1614059	1272	FALSE
WBGene00015600	II:1614792-1616463	204	91	91	0.004902	380.121	10000	1448	380.121	1000	0	0.690608	II	1614792	1616463	1671	FALSE
WBGene00015601	II:1616911-1619004	204	132	132	0.004902	181.322	10000	1306	181.322	1000	0	0.765697	II	1616911	1619004	2093	FALSE
WBGene00007437	V:18361034-18362502,V:18361034-18362543	204	19	19	0.036675	538.04	10000	3048	538.04	1000	0	0.328084	V	18361034	18362502	1468	FALSE
WBGene00077692	V:18339119-18339907	204	20	19	0.014706	726.16	10000	3859	726.16	1000	0	0.259134	V	18339119	18339907	788	FALSE
WBGene00119201	V:18351020-18352672	204	61	61	0.029412	410.343	10000	1597	410.343	1000	0	0.626174	V	18351020	18352672	1652	FALSE
WBGene00007438	V:18353509-18355842	204	51	51	0.009804	635.584	10000	2980	635.584	1000	0	0.33557	V	18353509	18355842	2333	FALSE
WBGene00007440	V:18371845-18373531	204	50	50	0.004902	480.838	10000	2428	480.838	1000	0	0.411862	V	18371845	18373531	1686	FALSE
WBGene00015606	II:1797851-1801377	204	67	67	0.037391	765.118	10000	3903	765.118	1000	0	0.256213	II	1797851	1801377	3526	FALSE
WBGene00015613	II:1785261-1786277	204	50	50	0.03772	703.759	10000	3332	703.759	1000	0	0.30012	II	1785261	1786277	1016	FALSE
WBGene00044417	II:1783450-1784442	204	77	77	0.009804	610.851	10000	2683	610.851	1000	0	0.372717	II	1783450	1784442	992	FALSE
WBGene00015607	II:1789180-1790217	204	28	27	0.004902	1161.16	10000	10000	1161.16	293	0	0.0293	II	1789180	1790217	1037	FALSE
WBGene00015608	II:1776309-1778526,II:1776309-1777561	204	47	46	0.036765	402.878	10000	1701	402.878	1000	0	0.587889	II	1776309	1778526	2217	FALSE
WBGene00015609	II:1778771-1782307,II:1778771-1782307	204	91	91	0.034314	592.188	10000	2134	592.188	1000	0	0.468604	II	1778771	1782307	3536	FALSE
WBGene00015610	II:1787214-1788187	204	54	54	0.04902	623.594	10000	2053	623.594	1000	0	0.487092	II	1787214	1788187	973	FALSE
WBGene00015611	II:1804156-1808317	204	107	107	0.039216	594.912	10000	2893	594.912	1000	0	0.345662	II	1804156	1808317	4161	FALSE
WBGene00007450	IV:13623834-13625432	204	16	16	0.04902	857.923	10000	5106	857.923	1000	0	0.195848	IV	13623834	13625432	1598	FALSE
WBGene00007457	IV:13648036-13649210	204	12	12	0.004902	436.299	10000	1928	436.299	1000	0	0.518672	IV	13648036	13649210	1174	FALSE
WBGene00007458	IV:13646734-13647455,IV:13646742-13647658	204	6	6	0.004902	501	10000	2392	501	1000	0	0.41806	IV	13646734	13647455	721	FALSE
WBGene00007460	IV:13607439-13609869,IV:13607439-13609883,IV:13609332-13609884,IV:13607930-13609869,IV:13607930-13609883	204	24	24	0.02451	1167.34	10000	10000	1167.34	535	0	0.0535	IV	13607439	13609869	2430	FALSE
WBGene00045069	IV:13649761-13650338	204	4	3	0.004902	411.858	10000	1842	411.858	996	4	0.541802	IV	13649761	13650338	577	FALSE
WBGene00007451	IV:13622365-13623134	204	3	3	0.004902	541.587	10000	2310	541.587	993	7	0.431385	IV	13622365	13623134	769	FALSE
WBGene00007452	IV:13619507-13621513	204	18	18	0.02451	871.902	10000	6223	871.902	1000	0	0.160694	IV	13619507	13621513	2006	FALSE
WBGene00005684	IV:13626768-13632697	204	64	64	0.029412	1168.5	10000	10000	1168.5	639	0	0.0639	IV	13626768	13632697	5929	FALSE
WBGene00007453	IV:13633438-13635220,IV:13633842-13635220	204	16	16	0.004902	455.654	10000	1325	455.654	1000	0	0.754717	IV	13633438	13635220	1782	FALSE
WBGene00007454	IV:13637287-13638525	204	8	8	0.004902	321.664	10000	1182	321.664	1000	0	0.846024	IV	13637287	13638525	1238	FALSE
WBGene00007455	IV:13639265-13644401,IV:13639272-13644401	204	41	41	0.004902	638.515	10000	2529	638.515	1000	0	0.395413	IV	13639265	13644401	5136	FALSE
WBGene00007456	IV:13644462-13645923	204	13	13	0.014706	242.294	10000	1177	242.294	1000	0	0.849618	IV	13644462	13645923	1461	FALSE
WBGene00219217	IV:11159569-11160807	204	7	7	0.02451	1069.89	10000	10000	1069.89	717	0	0.0717	IV	11159569	11160807	1238	FALSE
WBGene00007443	IV:11149853-11150932,IV:11150527-11150822	204	4	4	0.004902	675.854	10000	3354	675.854	1000	0	0.298151	IV	11149853	11150932	1079	FALSE
WBGene00007444	IV:11149188-11154335,IV:11150996-11154335,IV:11152431-11154335,IV:11151944-11154335	204	20	20	0.02451	610.16	10000	2241	610.16	1000	0	0.446229	IV	11149188	11154335	5147	FALSE
WBGene00007445	IV:11155028-11156695,IV:11155056-11156695	204	10	10	0.02451	486.015	10000	1821	486.015	1000	0	0.549149	IV	11155028	11156695	1667	FALSE
WBGene00007446	IV:11157148-11159492,IV:11157148-11159492,IV:11157148-11159492	204	18	18	0.004902	437.255	10000	1826	437.255	1000	0	0.547645	IV	11157148	11159492	2344	FALSE
WBGene00007447	IV:11161786-11162551	204	5	5	0.004902	728.051	10000	3826	728.051	1000	0	0.26137	IV	11161786	11162551	765	FALSE
WBGene00007448	IV:11162785-11164288	204	14	13	0.004902	749.498	10000	4803	749.498	1000	0	0.208203	IV	11162785	11164288	1503	FALSE
WBGene00004309	IV:11177285-11178078	204	3	3	0.037092	1205.21	10000	10000	1205.21	378	0	0.0378	IV	11177285	11178078	793	FALSE
WBGene00003657	IV:11169833-11174785	204	43	43	0.004902	836.271	10000	6430	836.271	1000	0	0.155521	IV	11169833	11174785	4952	FALSE
WBGene00007449	IV:11178077-11178597	204	4	3	0.036988	658.348	10000	4630	658.348	1000	0	0.215983	IV	11178077	11178597	520	FALSE
WBGene00015614	II:734649-738666	204	41	41	0.009804	452.147	10000	1607	452.147	1000	0	0.622278	II	734649	738666	4017	FALSE
WBGene00015615	II:739597-740899	204	15	15	0.009804	569.458	10000	2430	569.458	1000	0	0.411523	II	739597	740899	1302	FALSE
WBGene00015616	II:743098-745128,II:743308-745128,II:743232-745128	204	15	15	0.009804	557.567	10000	2180	557.567	1000	0	0.458716	II	743098	745128	2030	FALSE
WBGene00004926	II:745461-750164,II:745461-747297	204	39	39	0.036929	559.494	10000	2031	559.494	1000	0	0.492368	II	745461	750164	4703	FALSE
WBGene00015618	II:770552-772117	204	16	16	0.004902	473.46	10000	1658	473.46	1000	0	0.603136	II	770552	772117	1565	FALSE
WBGene00044418	II:756193-765317,II:756193-764852,II:756193-764852	204	86	85	0.009804	831.989	10000	8547	831.989	1000	0	0.117	II	756193	765317	9124	FALSE
WBGene00015619	IV:7658733-7664162	204	23	22	0.036978	432.315	10000	1772	432.315	1000	0	0.564334	IV	7658733	7664162	5429	FALSE
WBGene00015620	IV:7664176-7672972	204	44	44	0.004902	473.869	10000	2685	473.869	1000	0	0.372439	IV	7664176	7672972	8796	FALSE
WBGene00007462	II:9875178-9878008	204	24	23	0.034314	201.238	10000	1238	201.238	1000	0	0.807754	II	9875178	9878008	2830	FALSE
WBGene00007469	II:9853810-9855695	204	21	21	0.02451	537.724	10000	2230	537.724	1000	0	0.44843	II	9853810	9855695	1885	FALSE
WBGene00007470	II:9858109-9859639	204	12	12	0.004902	494.941	10000	2953	494.941	1000	0	0.338639	II	9858109	9859639	1530	FALSE
WBGene00007471	II:9855870-9857857	204	22	22	0.019608	704.622	10000	5953	704.622	1000	0	0.167983	II	9855870	9857857	1987	FALSE
WBGene00007472	II:9869455-9871172	204	9	9	0.034314	653.466	10000	3209	653.466	1000	0	0.311624	II	9869455	9871172	1717	FALSE
WBGene00007473	II:9871607-9872986	204	10	10	0.019608	372.363	10000	1406	372.363	1000	0	0.711238	II	9871607	9872986	1379	FALSE
WBGene00007474	II:9881192-9882532	204	6	6	0.004902	786.005	10000	8104	786.005	1000	0	0.123396	II	9881192	9882532	1340	FALSE
WBGene00086566	II:9892788-9894370	204	14	14	0.019608	733.59	10000	3537	733.59	1000	0	0.282725	II	9892788	9894370	1582	FALSE
WBGene00007463	II:9886537-9891081,II:9886537-9891081	204	14	14	0.004902	254.171	10000	1142	254.171	1000	0	0.875657	II	9886537	9891081	4544	FALSE
WBGene00007464	II:9882727-9886442,II:9885184-9886442	204	29	29	0.004902	816.452	10000	4979	816.452	1000	0	0.200844	II	9882727	9886442	3715	FALSE
WBGene00007465	II:9863280-9864485,II:9863280-9866404,II:9862430-9864440,II:9862430-9866404	204	34	34	0.004902	739.833	10000	5872	739.833	1000	0	0.1703	II	9863280	9864485	1205	FALSE
WBGene00003862	II:9866647-9868736	204	14	14	0.019608	1419.36	10000	10000	1419.36	228	0	0.0228	II	9866647	9868736	2089	FALSE
WBGene00007466	II:9873248-9874521	204	9	9	0.014706	536.279	10000	2121	536.279	1000	0	0.471476	II	9873248	9874521	1273	FALSE
WBGene00007467	II:9859783-9861473	204	16	16	0.004902	470.36	10000	1862	470.36	1000	0	0.537057	II	9859783	9861473	1690	FALSE
WBGene00004780	X:2673470-2682361,X:2673470-2682358,X:2673470-2682355	204	65	64	0.039216	621.741	10000	3982	621.741	1000	0	0.25113	X	2673470	2682361	8891	FALSE
WBGene00015621	X:2668197-2670590,X:2668136-2670592	204	32	31	0.019608	530.598	10000	2552	530.598	1000	0	0.39185	X	2668197	2670590	2393	FALSE
WBGene00002146	X:6031468-6034510	204	22	22	0.009804	459.133	10000	1724	459.133	1000	0	0.580046	X	6031468	6034510	3042	FALSE
WBGene00015622	X:6007202-6011310	204	32	31	0.044118	128.824	10000	1147	128.824	1000	0	0.87184	X	6007202	6011310	4108	FALSE
WBGene00015623	X:6018480-6019936	204	8	8	0.004902	683.701	10000	4339	683.701	1000	0	0.230468	X	6018480	6019936	1456	FALSE
WBGene00015624	X:6020865-6022493	204	26	26	0.004902	823.275	10000	4899	823.275	1000	0	0.204123	X	6020865	6022493	1628	FALSE
WBGene00002023	X:6034091-6039496,X:6034091-6039236,X:6034506-6037696	204	34	34	0.009804	313.197	10000	1464	313.197	1000	0	0.68306	X	6034091	6039496	5405	FALSE
WBGene00003911	X:6044308-6048608,X:6044311-6048610,X:6044311-6048358,X:6044311-6046161	204	25	24	0.009804	128.584	10000	1088	128.584	1000	0	0.919118	X	6044308	6048608	4300	FALSE
WBGene00015625	X:6015491-6017584	204	15	15	0.019608	436.995	10000	1764	436.995	1000	0	0.566893	X	6015491	6017584	2093	FALSE
WBGene00015626	IV:5037814-5040438	204	17	16	0.019608	409.714	10000	1791	409.714	1000	0	0.558347	IV	5037814	5040438	2624	FALSE
WBGene00015627	IV:5029265-5031043	204	3	3	0.035934	354.153	10000	1448	354.153	1000	0	0.690608	IV	5029265	5031043	1778	FALSE
WBGene00015628	IV:5026530-5029078,IV:5026530-5028964	204	15	15	0.009804	349.739	10000	1579	349.739	1000	0	0.633312	IV	5026530	5029078	2548	FALSE
WBGene00015629	IV:5031567-5033387	204	9	9	0.004902	305.511	10000	1167	305.511	1000	0	0.856898	IV	5031567	5033387	1820	FALSE
WBGene00015630	IV:5056972-5060862	204	30	30	0.014706	400.468	10000	1746	400.468	1000	0	0.572738	IV	5056972	5060862	3890	FALSE
WBGene00220250	IV:5021187-5025746	204	36	36	0.004902	340.102	10000	1438	340.102	1000	0	0.69541	IV	5021187	5025746	4559	FALSE
WBGene00044484	IV:5040925-5045396,IV:5040925-5045396	204	29	29	0.019608	142.101	10000	1252	142.101	1000	0	0.798722	IV	5040925	5045396	4471	FALSE
WBGene00006981	X:7925436-7926589	204	14	14	0.009804	570.658	10000	2138	570.658	1000	0	0.467727	X	7925436	7926589	1153	FALSE
WBGene00006820	I:4035743-4078795,I:4035743-4090961,I:4081523-4090961,I:4080567-4090961,I:4035743-4078795,I:4035743-4090961,I:4035743-4084507	204	340	340	0.02451	443.562	10000	2424	443.562	1000	0	0.412541	I	4035743	4078795	43052	FALSE
WBGene00015631	I:4071798-4073088	204	5	5	0.004902	213.848	10000	1216	213.848	1000	0	0.822368	I	4071798	4073088	1290	FALSE
WBGene00015632	I:5497777-5505385,I:5498849-5505385	204	44	43	0.039216	208.707	10000	1350	208.707	1000	0	0.740741	I	5497777	5505385	7608	FALSE
WBGene00015633	I:5491473-5493531	204	9	8	0.014706	599.601	10000	3186	599.601	1000	0	0.313873	I	5491473	5493531	2058	FALSE
WBGene00015634	I:5488339-5490626	204	8	8	0.014706	554.882	10000	1950	554.882	1000	0	0.512821	I	5488339	5490626	2287	FALSE
WBGene00015635	I:5479549-5484643,I:5479549-5484643,I:5479549-5484643	204	19	19	0.009804	356.762	10000	1377	356.762	1000	0	0.726216	I	5479549	5484643	5094	FALSE
WBGene00004431	I:5484766-5485742,I:5484766-5486055,I:5484766-5486354,I:5484766-5485756	204	7	7	0.014706	573.493	10000	2631	573.493	1000	0	0.380084	I	5484766	5485742	976	FALSE
WBGene00015636	I:5486486-5487150	204	7	7	0.035614	541.432	10000	3249	541.432	1000	0	0.307787	I	5486486	5487150	664	FALSE
WBGene00206357	I:5487375-5488215	204	9	8	0.004902	597.979	10000	4259	597.979	1000	0	0.234797	I	5487375	5488215	840	FALSE
WBGene00004215	II:10975538-11012232,II:10993506-11012232,II:11002979-11012232,II:10968385-11012232,II:10983069-11012232,II:10975538-11012232,II:11006256-11012232,II:11006558-11012232,II:10975568-11012232,II:10975568-11012232,II:10993506-11012249,II:10975538-11012249	204	292	292	0.004902	273.002	10000	1423	273.002	1000	0	0.702741	II	10975538	11012232	36694	FALSE
WBGene00000958	X:984620-991235,X:984620-991235,X:984620-991235,X:984620-991235,X:984620-991235	204	31	31	0.035098	643.59	10000	3713	643.59	1000	0	0.269324	X	984620	991235	6615	FALSE
WBGene00015637	III:6532559-6533819	204	20	20	0.004902	696.072	10000	6063	696.072	1000	0	0.164935	III	6532559	6533819	1260	FALSE
WBGene00044295	III:6518713-6520049	204	10	10	0.004902	567.58	10000	2549	567.58	1000	0	0.392311	III	6518713	6520049	1336	FALSE
WBGene00004102	III:6528201-6532088	204	24	24	0.02451	658.401	10000	4084	658.401	1000	0	0.244858	III	6528201	6532088	3887	FALSE
WBGene00003859	III:6524101-6525660	204	6	6	0.035501	472.28	10000	3089	472.28	1000	0	0.323729	III	6524101	6525660	1559	FALSE
WBGene00015638	III:6534466-6536995	204	8	8	0.004902	533.163	10000	2882	533.163	1000	0	0.346981	III	6534466	6536995	2529	FALSE
WBGene00015639	III:6538100-6541312	204	21	21	0.009804	513.88	10000	2784	513.88	1000	0	0.359195	III	6538100	6541312	3212	FALSE
WBGene00015641	III:6546723-6551278,III:6546723-6551278	204	19	19	0.004902	468.079	10000	1659	468.079	1000	0	0.602773	III	6546723	6551278	4555	FALSE
WBGene00015642	III:6553574-6558575,III:6553574-6557810	204	32	32	0.035803	701.567	10000	4648	701.567	1000	0	0.215146	III	6553574	6558575	5001	FALSE
WBGene00015644	II:556484-564124,II:556484-563349	204	281	281	0.029412	458.235	10000	3107	458.235	1000	0	0.321854	II	556484	564124	7640	FALSE
WBGene00015645	II:553094-554786,II:553843-554786	204	57	57	0.029412	487.411	10000	3766	487.411	1000	0	0.265534	II	553094	554786	1692	FALSE
WBGene00015646	II:546704-552026	204	205	205	0.029412	508.075	10000	3332	508.075	1000	0	0.30012	II	546704	552026	5322	FALSE
WBGene00007476	IV:1275864-1277091,IV:1276219-1277091,IV:1276251-1277091,IV:1275933-1276318	204	55	55	0.044118	991.723	10000	10000	991.723	779	0	0.0779	IV	1275864	1277091	1227	FALSE
WBGene00000522	X:11048228-11049232,X:11047414-11049232	204	13	13	0.004902	1032.27	10000	10000	1032.27	571	0	0.0571	X	11048228	11049232	1004	FALSE
WBGene00007482	X:11053943-11056970	204	24	24	0.955883	456.964	10000	2085	456.964	1000	0	0.479616	X	11053943	11056970	3027	FALSE
WBGene00007483	X:11041031-11042857	204	7	7	0.035541	778.766	10000	5093	778.766	1000	0	0.196348	X	11041031	11042857	1826	FALSE
WBGene00015647	III:658708-662734	204	44	44	0.004902	585.263	10000	2291	585.263	1000	0	0.436491	III	658708	662734	4026	FALSE
WBGene00015648	III:647125-654463,III:652896-654463	204	56	56	0.004902	578.394	10000	1810	578.394	1000	0	0.552486	III	647125	654463	7338	FALSE
WBGene00015649	III:662846-666265	204	33	33	0.004902	524.543	10000	1905	524.543	1000	0	0.524934	III	662846	666265	3419	FALSE
WBGene00007478	II:14698714-14699331	204	2	2	0.035693	348.656	10000	1692	348.656	1000	0	0.591017	II	14698714	14699331	617	FALSE
WBGene00007479	II:14705515-14712600	204	37	37	0.014706	547.107	10000	1772	547.107	1000	0	0.564334	II	14705515	14712600	7085	FALSE
WBGene00007480	II:14721348-14728049,II:14721348-14728049,II:14720551-14728049,II:14721348-14733524,II:14720585-14733524,II:14720551-14733524	204	72	72	0.014706	742.61	10000	2869	742.61	1000	0	0.348554	II	14721348	14728049	6701	FALSE
WBGene00004103	X:15966111-15972300	204	59	59	0.009804	616.284	10000	2193	616.284	1000	0	0.455996	X	15966111	15972300	6189	FALSE
WBGene00007484	X:15977761-15982600	204	39	39	0.004902	924.821	10000	6006	924.821	1000	0	0.1665	X	15977761	15982600	4839	FALSE
WBGene00007485	X:15986162-15987594	204	19	18	0.004902	273.447	10000	1423	273.447	1000	0	0.702741	X	15986162	15987594	1432	FALSE
WBGene00007486	X:15987971-15996936	204	92	92	0.004902	581.505	10000	2353	581.505	1000	0	0.424989	X	15987971	15996936	8965	FALSE
WBGene00007487	X:15960046-15962235,X:15959099-15962321	204	27	27	0.004902	631.926	10000	2690	631.926	1000	0	0.371747	X	15960046	15962235	2189	FALSE
WBGene00015651	IV:3498217-3503912	204	18	18	0.004902	527.259	10000	1861	527.259	1000	0	0.537346	IV	3498217	3503912	5695	FALSE
WBGene00023462	IV:3504443-3506115	204	14	14	0.004902	631.434	10000	2171	631.434	1000	0	0.460617	IV	3504443	3506115	1672	FALSE
WBGene00023463	IV:3482894-3484706	204	21	20	0.004902	509.711	10000	2613	509.711	1000	0	0.382702	IV	3482894	3484706	1812	FALSE
WBGene00023475	IV:3475645-3477224	204	16	16	0.004902	577.726	10000	2205	577.726	1000	0	0.453515	IV	3475645	3477224	1579	FALSE
WBGene00023474	IV:3480010-3481860	204	18	18	0.004902	838.377	10000	4016	838.377	1000	0	0.249004	IV	3480010	3481860	1850	FALSE
WBGene00044470	IV:3495295-3496440	204	8	7	0.004902	478.069	10000	2096	478.069	1000	0	0.477099	IV	3495295	3496440	1145	FALSE
WBGene00015652	IV:3493609-3495179	204	8	7	0.037376	546.923	10000	2242	546.923	1000	0	0.44603	IV	3493609	3495179	1570	FALSE
WBGene00015653	IV:3491776-3493216	204	14	14	0.004902	503.433	10000	1561	503.433	1000	0	0.640615	IV	3491776	3493216	1440	FALSE
WBGene00015656	IV:3477391-3479011	204	25	25	0.004902	752.949	10000	3534	752.949	1000	0	0.282965	IV	3477391	3479011	1620	FALSE
WBGene00000424	IV:3507057-3509529,IV:3506403-3509527	204	22	21	0.007353	506.567	10000	2483	506.567	1000	0	0.402739	IV	3507057	3509529	2472	FALSE
WBGene00015658	IV:3510473-3514562	204	31	31	0.004902	670.75	10000	3848	670.75	1000	0	0.259875	IV	3510473	3514562	4089	FALSE
WBGene00002043	IV:8540601-8544379,IV:8540553-8544379,IV:8539122-8544379,IV:8540553-8544379	204	35	34	0.039216	691.822	10000	5576	691.822	1000	0	0.17934	IV	8540601	8544379	3778	FALSE
WBGene00015650	IV:8522603-8538173,IV:8535855-8538173,IV:8529194-8538173,IV:8535637-8538173,IV:8520893-8538173	204	116	116	0.004902	519.842	10000	2114	519.842	1000	0	0.473037	IV	8522603	8538173	15570	FALSE
WBGene00001051	IV:8513918-8514724	204	2	2	0.004902	323.603	10000	1642	323.603	992	8	0.606577	IV	8513918	8514724	806	FALSE
WBGene00044001	IV:8513204-8513920	204	8	8	0.02451	815.851	10000	6229	815.851	1000	0	0.160539	IV	8513204	8513920	716	FALSE
WBGene00003224	IV:8511283-8513476	204	20	20	0.004902	898.668	10000	8004	898.668	1000	0	0.124938	IV	8511283	8513476	2193	FALSE
WBGene00001586	II:10695053-10702524	204	47	47	0.004902	238.042	10000	1271	238.042	1000	0	0.786782	II	10695053	10702524	7471	FALSE
WBGene00206538	II:10717335-10719627	204	17	17	0.004902	282.938	10000	1456	282.938	1000	0	0.686813	II	10717335	10719627	2292	FALSE
WBGene00007488	II:10702232-10714299,II:10702232-10703494	204	76	76	0.009804	592.574	10000	3495	592.574	1000	0	0.286123	II	10702232	10714299	12067	FALSE
WBGene00000655	II:10703617-10704574	204	2	2	0.004902	650.199	10000	3625	650.199	991	9	0.274621	II	10703617	10704574	957	FALSE
WBGene00000616	II:10704902-10706020	204	8	8	0.014706	457.058	10000	2111	457.058	1000	0	0.473709	II	10704902	10706020	1118	FALSE
WBGene00000656	II:10707202-10708286	204	6	5	0.037147	377.663	10000	1769	377.663	1000	0	0.565291	II	10707202	10708286	1084	FALSE
WBGene00000251	II:10708959-10712125	204	25	25	0.009804	549.544	10000	3053	549.544	1000	0	0.327547	II	10708959	10712125	3166	FALSE
WBGene00007489	II:10714912-10716454	204	7	7	0.014706	919.672	10000	9804	919.672	1000	0	0.101999	II	10714912	10716454	1542	FALSE
WBGene00007490	II:10720230-10729252,II:10720500-10729252	204	77	77	0.009804	419.32	10000	2398	419.32	1000	0	0.417014	II	10720230	10729252	9022	FALSE
WBGene00007492	IV:8862608-8865483,IV:8862424-8865483,IV:8862485-8865483	204	25	25	0.037296	856.614	10000	5075	856.614	1000	0	0.197044	IV	8862608	8865483	2875	FALSE
WBGene00007493	IV:8868036-8869681,IV:8868036-8869607,IV:8868036-8869639	204	8	8	0.037262	960.108	10000	8311	960.108	1000	0	0.120322	IV	8868036	8869681	1645	FALSE
WBGene00007494	IV:8871087-8873005,IV:8869961-8873057,IV:8871087-8873005	204	23	23	0.029412	944.868	10000	8666	944.868	1000	0	0.115393	IV	8871087	8873005	1918	FALSE
WBGene00006409	IV:8874146-8876976	204	21	21	0.009804	607.154	10000	3129	607.154	1000	0	0.319591	IV	8874146	8876976	2830	FALSE
WBGene00007495	IV:8886527-8888602,IV:8887182-8888602,IV:8886557-8888568	204	26	26	0.044118	781.129	10000	4389	781.129	1000	0	0.227842	IV	8886527	8888602	2075	FALSE
WBGene00003864	IV:8888975-8890987	204	12	12	0.02451	1329.29	10000	10000	1329.29	223	0	0.0223	IV	8888975	8890987	2012	FALSE
WBGene00007496	IV:8877528-8879893,IV:8877552-8879529	204	17	17	0.037082	860.678	10000	6415	860.678	1000	0	0.155885	IV	8877528	8879893	2365	FALSE
WBGene00004455	II:11092748-11093854	204	6	6	0.037112	827.757	10000	3959	827.757	1000	0	0.252589	II	11092748	11093854	1106	FALSE
WBGene00007504	II:11095044-11096475	204	7	7	0.004902	293.175	10000	1237	293.175	1000	0	0.808407	II	11095044	11096475	1431	FALSE
WBGene00003831	II:11097840-11100145	204	8	8	0.038175	780.94	10000	4053	780.94	1000	0	0.246731	II	11097840	11100145	2305	FALSE
WBGene00007499	II:11100971-11102948,II:11100971-11101981,II:11100971-11103757	204	15	15	0.039216	408.402	10000	1599	408.402	1000	0	0.625391	II	11100971	11102948	1977	FALSE
WBGene00007500	II:11106615-11108177	204	9	9	0.004902	697.283	10000	5307	697.283	1000	0	0.18843	II	11106615	11108177	1562	FALSE
WBGene00007501	II:11108158-11109583	204	11	11	0.004902	444.114	10000	2418	444.114	1000	0	0.413565	II	11108158	11109583	1425	FALSE
WBGene00007502	II:11109583-11111169	204	3	2	0.004902	411.858	10000	2319	411.858	990	10	0.429064	II	11109583	11111169	1586	FALSE
WBGene00007503	II:11104461-11106046	204	4	4	0.039008	1195.77	10000	10000	1195.77	491	0	0.0491	II	11104461	11106046	1585	FALSE
WBGene00015660	V:8076084-8079914,V:8076084-8079849	204	11	11	0.039216	277.643	10000	1169	277.643	1000	0	0.855432	V	8076084	8079914	3830	FALSE
WBGene00006188	V:8065779-8067900	204	23	23	0.004902	498.361	10000	2206	498.361	1000	0	0.453309	V	8065779	8067900	2121	FALSE
WBGene00006190	V:8068151-8069737	204	8	8	0.038916	612.223	10000	2496	612.223	1000	0	0.400641	V	8068151	8069737	1586	FALSE
WBGene00006191	V:8070642-8072144	204	5	5	0.004902	371.473	10000	1932	371.473	999	1	0.51734	V	8070642	8072144	1502	FALSE
WBGene00006180	V:8080366-8081678	204	3	3	0.004902	228.076	10000	1328	228.076	1000	0	0.753012	V	8080366	8081678	1312	FALSE
WBGene00015661	V:8084119-8085241	204	5	5	0.004902	447.671	10000	1944	447.671	1000	0	0.514403	V	8084119	8085241	1122	FALSE
WBGene00006179	V:8089318-8090695	204	3	3	0.004902	541.587	10000	3435	541.587	987	13	0.289229	V	8089318	8090695	1377	FALSE
WBGene00005009	I:8103600-8109220,I:8103600-8109227	204	20	20	0.004902	686.874	10000	5760	686.874	1000	0	0.173611	I	8103600	8109220	5620	FALSE
WBGene00002999	I:8109742-8119314,I:8109742-8119314,I:8109742-8118517	204	46	46	0.014706	480.656	10000	2492	480.656	1000	0	0.401284	I	8109742	8119314	9572	FALSE
WBGene00003136	I:8125800-8130086	204	23	23	0.004902	562.561	10000	3461	562.561	1000	0	0.288934	I	8125800	8130086	4286	FALSE
WBGene00015662	X:7415838-7418627	204	27	27	0.019608	841.524	10000	4377	841.524	1000	0	0.228467	X	7415838	7418627	2789	FALSE
WBGene00050957	X:7398967-7400858	204	15	15	0.019608	602.339	10000	1857	602.339	1000	0	0.538503	X	7398967	7400858	1891	FALSE
WBGene00015663	X:7410234-7412749	204	19	19	0.02451	631.754	10000	2608	631.754	1000	0	0.383436	X	7410234	7412749	2515	FALSE
WBGene00015664	X:7407455-7408782	204	6	6	0.040601	853.662	10000	6624	853.662	1000	0	0.150966	X	7407455	7408782	1327	FALSE
WBGene00015665	X:7402130-7403613	204	13	13	0.009804	585.92	10000	2507	585.92	1000	0	0.398883	X	7402130	7403613	1483	FALSE
WBGene00015666	X:7393916-7395987	204	16	16	0.040701	844.592	10000	5579	844.592	1000	0	0.179244	X	7393916	7395987	2071	FALSE
WBGene00015667	X:7390573-7392276	204	12	11	0.04902	750.365	10000	5102	750.365	1000	0	0.196002	X	7390573	7392276	1703	FALSE
WBGene00015668	X:7413610-7415520	204	25	25	0.019608	713.91	10000	3488	713.91	1000	0	0.286697	X	7413610	7415520	1910	FALSE
WBGene00003380	X:7422672-7424881	204	13	12	0.040587	793.998	10000	6572	793.998	1000	0	0.152161	X	7422672	7424881	2209	FALSE
WBGene00045456	X:7420899-7421937,X:7420899-7422659	204	17	17	0.04902	578.035	10000	2420	578.035	1000	0	0.413223	X	7420899	7421937	1038	FALSE
WBGene00015670	V:8581260-8583577	204	21	20	0.040521	396.925	10000	2316	396.925	1000	0	0.431779	V	8581260	8583577	2317	FALSE
WBGene00015671	V:8583553-8584532	204	7	7	0.019608	104.888	10000	1040	104.888	1000	0	0.961538	V	8583553	8584532	979	FALSE
WBGene00007505	IV:9343357-9366506,IV:9343357-9366506,IV:9343357-9366506,IV:9343357-9366506,IV:9343357-9366506,IV:9343357-9366506,IV:9343357-9366506,IV:9343357-9366506,IV:9343357-9355764,IV:9343357-9355764,IV:9343357-9359587,IV:9343357-9349140	204	125	125	0.039216	620.886	10000	2921	620.886	1000	0	0.342349	IV	9343357	9366506	23149	FALSE
WBGene00007506	IV:9371507-9373636	204	12	12	0.014706	424.978	10000	2162	424.978	1000	0	0.462535	IV	9371507	9373636	2129	FALSE
WBGene00007507	IV:9374764-9376492	204	7	7	0.02451	574.751	10000	2300	574.751	1000	0	0.434783	IV	9374764	9376492	1728	FALSE
WBGene00007508	IV:9378602-9380450	204	14	14	0.039216	372.72	10000	1297	372.72	1000	0	0.77101	IV	9378602	9380450	1848	FALSE
WBGene00007509	IV:9381420-9383115	204	13	13	0.029412	1019.74	10000	7013	1019.74	1000	0	0.142592	IV	9381420	9383115	1695	FALSE
WBGene00000911	IV:9386456-9394922,IV:9386456-9394922,IV:9386207-9394922,IV:9386456-9394922,IV:9386456-9394922	204	27	27	0.039216	567.905	10000	2379	567.905	1000	0	0.420345	IV	9386456	9394922	8466	FALSE
WBGene00002192	IV:11436534-11447065,IV:11439186-11447065,IV:11430276-11447065,IV:11425741-11447065,IV:11432082-11447065,IV:11432947-11447065,IV:11425741-11447065,IV:11425741-11447065,IV:11436534-11447065	204	156	156	0.004902	396.102	10000	1596	396.102	1000	0	0.626566	IV	11436534	11447065	10531	FALSE
WBGene00007006	IV:11459991-11463195	204	12	12	0.009804	575.73	10000	2524	575.73	1000	0	0.396197	IV	11459991	11463195	3204	FALSE
WBGene00007512	IV:11463536-11465226,IV:11463536-11465226	204	9	9	0.009804	450.321	10000	1899	450.321	1000	0	0.526593	IV	11463536	11465226	1690	FALSE
WBGene00007513	IV:11470435-11473417,IV:11470184-11473417	204	20	20	0.009804	652.271	10000	3582	652.271	1000	0	0.279174	IV	11470435	11473417	2982	FALSE
WBGene00007514	IV:11473366-11479251	204	36	36	0.004902	518.369	10000	2200	518.369	1000	0	0.454545	IV	11473366	11479251	5885	FALSE
WBGene00007515	IV:11465485-11467239,IV:11465485-11466085	204	11	11	0.004902	370.773	10000	1489	370.773	1000	0	0.671592	IV	11465485	11467239	1754	FALSE
WBGene00015672	X:16763152-16766656	204	11	11	0.004902	231.273	10000	1305	231.273	1000	0	0.766284	X	16763152	16766656	3504	FALSE
WBGene00015673	X:16745752-16748208,X:16745738-16748208	204	14	14	0.040746	1296.17	10000	10000	1296.17	285	0	0.0285	X	16745752	16748208	2456	FALSE
WBGene00001837	X:16729558-16743799,X:16739834-16744698	204	102	102	0.004902	694.76	10000	5411	694.76	1000	0	0.184809	X	16729558	16743799	14241	FALSE
WBGene00015674	X:16749754-16751110	204	6	6	0.009804	278.589	10000	1522	278.589	1000	0	0.65703	X	16749754	16751110	1356	FALSE
WBGene00015675	X:16751863-16753673	204	12	12	0.040812	671.164	10000	2855	671.164	1000	0	0.350263	X	16751863	16753673	1810	FALSE
WBGene00015676	X:16767437-16770498	204	15	15	0.004902	357.59	10000	1533	357.59	1000	0	0.652316	X	16767437	16770498	3061	FALSE
WBGene00015677	V:5996356-5999346	204	15	15	0.019608	271.53	10000	1232	271.53	1000	0	0.811688	V	5996356	5999346	2990	FALSE
WBGene00000979	V:5983744-5985511	204	9	9	0.040583	162.597	10000	1201	162.597	1000	0	0.832639	V	5983744	5985511	1767	FALSE
WBGene00000069	V:5976028-5981513	204	25	25	0.040581	1006.62	10000	10000	1006.62	804	0	0.0804	V	5976028	5981513	5485	FALSE
WBGene00015678	V:5964940-5969154,V:5961812-5969154	204	52	52	0.040541	642.426	10000	3443	642.426	1000	0	0.290444	V	5964940	5969154	4214	FALSE
WBGene00003954	V:5960583-5963837,V:5960583-5963837	204	23	23	0.044118	865.845	10000	7622	865.845	1000	0	0.131199	V	5960583	5963837	3254	FALSE
WBGene00001508	V:5986966-5990252	204	18	18	0.040462	524.013	10000	2192	524.013	1000	0	0.456204	V	5986966	5990252	3286	FALSE
WBGene00015679	V:5985439-5986854	204	11	11	0.039216	839.22	10000	7151	839.22	1000	0	0.139841	V	5985439	5986854	1415	FALSE
WBGene00015690	I:6305025-6306380	204	9	9	0.040382	337.746	10000	1840	337.746	1000	0	0.543478	I	6305025	6306380	1355	FALSE
WBGene00015685	I:6307753-6308429,I:6307326-6308598	204	10	10	0.040343	211.618	10000	1163	211.618	1000	0	0.859845	I	6307753	6308429	676	FALSE
WBGene00005273	I:6302473-6304263	204	11	11	0.009804	634.582	10000	4044	634.582	1000	0	0.24728	I	6302473	6304263	1790	FALSE
WBGene00005274	I:6300492-6302298	204	5	5	0.040275	337.759	10000	1854	337.759	1000	0	0.539374	I	6300492	6302298	1806	FALSE
WBGene00005272	I:6297766-6299729	204	17	17	0.014706	595.746	10000	3327	595.746	1000	0	0.300571	I	6297766	6299729	1963	FALSE
WBGene00004068	I:6295068-6297636,I:6294895-6297636,I:6295068-6297544,I:6294895-6297544,I:6295257-6297636,I:6295066-6297636	204	12	12	0.014706	285.628	10000	1803	285.628	1000	0	0.554631	I	6295068	6297636	2568	FALSE
WBGene00015686	I:6290314-6293855,I:6289430-6293855	204	34	34	0.014706	514.498	10000	2487	514.498	1000	0	0.402091	I	6290314	6293855	3541	FALSE
WBGene00015687	I:6284972-6289340,I:6284972-6289320,I:6284972-6289334	204	26	26	0.014706	517.667	10000	3102	517.667	1000	0	0.322373	I	6284972	6289340	4368	FALSE
WBGene00015688	I:6271980-6273768	204	6	6	0.014706	405.373	10000	1744	405.373	1000	0	0.573394	I	6271980	6273768	1788	FALSE
WBGene00015689	I:6274574-6275268	204	3	3	0.004902	387.653	10000	1645	387.653	999	1	0.607599	I	6274574	6275268	694	FALSE
WBGene00015680	IV:5824792-5830199,IV:5820369-5830199,IV:5824792-5830200,IV:5820369-5830200	204	189	189	0.019608	152.813	10000	1271	152.813	1000	0	0.786782	IV	5824792	5830199	5407	FALSE
WBGene00005183	V:5331266-5333055	204	14	14	0.019608	700.231	10000	2928	700.231	1000	0	0.34153	V	5331266	5333055	1789	FALSE
WBGene00015681	V:5314403-5315589	204	15	15	0.014706	531.599	10000	1963	531.599	1000	0	0.509424	V	5314403	5315589	1186	FALSE
WBGene00015682	V:5312889-5314289	204	11	10	0.004902	253.01	10000	1128	253.01	1000	0	0.886525	V	5312889	5314289	1400	FALSE
WBGene00003567	V:5303688-5311246,V:5303688-5311246,V:5307657-5309744,V:5303688-5309744	204	48	48	0.009804	647.829	10000	3255	647.829	1000	0	0.30722	V	5303688	5311246	7558	FALSE
WBGene00000455	V:5315512-5319577	204	24	24	0.004902	281.041	10000	1266	281.041	1000	0	0.789889	V	5315512	5319577	4065	FALSE
WBGene00000454	V:5323203-5324616	204	15	15	0.019608	591.269	10000	2675	591.269	1000	0	0.373832	V	5323203	5324616	1413	FALSE
WBGene00015684	V:5324797-5328470,V:5324797-5327151,V:5324797-5328383	204	32	32	0.014706	683.123	10000	3737	683.123	1000	0	0.267594	V	5324797	5328470	3673	FALSE
WBGene00015691	I:4747626-4759601	204	78	78	0.004902	616.093	10000	4159	616.093	1000	0	0.240442	I	4747626	4759601	11975	FALSE
WBGene00015698	I:4759816-4761323	204	4	4	0.040137	2.46172	10000	1000	2.46172	1000	0	1	I	4759816	4761323	1507	FALSE
WBGene00015692	I:4731603-4735279	204	23	22	0.009804	490.585	10000	2814	490.585	1000	0	0.355366	I	4731603	4735279	3676	FALSE
WBGene00015693	I:4727300-4730366	204	20	19	0.004902	478.215	10000	2386	478.215	1000	0	0.419111	I	4727300	4730366	3066	FALSE
WBGene00015694	I:4724064-4726779	204	16	16	0.014706	379.554	10000	1655	379.554	1000	0	0.60423	I	4724064	4726779	2715	FALSE
WBGene00015695	I:4721177-4723960,I:4721205-4723960	204	21	21	0.014706	518.779	10000	2768	518.779	1000	0	0.361272	I	4721177	4723960	2783	FALSE
WBGene00015696	I:4719788-4721098	204	9	9	0.004902	707.103	10000	5230	707.103	1000	0	0.191205	I	4719788	4721098	1310	FALSE
WBGene00015697	I:4735755-4737847,I:4735755-4738100	204	11	11	0.004902	693.698	10000	3714	693.698	1000	0	0.269251	I	4735755	4737847	2092	FALSE
WBGene00002694	I:4738249-4744321	204	26	26	0.014706	481.684	10000	2419	481.684	1000	0	0.413394	I	4738249	4744321	6072	FALSE
WBGene00015700	IV:6185887-6189205	204	27	27	0.02451	688.9	10000	3139	688.9	1000	0	0.318573	IV	6185887	6189205	3318	FALSE
WBGene00015701	IV:6152436-6154623	204	20	20	0.009804	282.89	10000	1215	282.89	1000	0	0.823045	IV	6152436	6154623	2187	FALSE
WBGene00015702	IV:6155492-6156906	204	9	8	0.004902	45.8553	10000	1013	45.8553	1000	0	0.987167	IV	6155492	6156906	1414	FALSE
WBGene00006809	IV:6157309-6173040,IV:6157309-6171406,IV:6157309-6171548,IV:6157309-6171406,IV:6157309-6173040,IV:6157314-6173040,IV:6157314-6171406,IV:6157314-6173040,IV:6157314-6171406,IV:6157309-6179231,IV:6157314-6179231,IV:6157309-6179231,IV:6157314-6179231,IV:6157309-6183857,IV:6157314-6183857,IV:6157309-6183857,IV:6157314-6183857	204	196	195	0.019608	133.969	10000	1230	133.969	1000	0	0.813008	IV	6157309	6173040	15731	FALSE
WBGene00015703	IV:6154556-6155396	204	4	4	0.039656	271.171	10000	1242	271.171	1000	0	0.805153	IV	6154556	6155396	840	FALSE
WBGene00015704	I:4409688-4426176	204	115	115	0.004902	538.43	10000	2810	538.43	1000	0	0.355872	I	4409688	4426176	16488	FALSE
WBGene00007516	X:9584663-9586490	204	13	13	0.039216	798.595	10000	4566	798.595	1000	0	0.21901	X	9584663	9586490	1827	FALSE
WBGene00007517	X:9587941-9588879	204	3	3	0.039415	556.177	10000	2497	556.177	1000	0	0.400481	X	9587941	9588879	938	FALSE
WBGene00007518	X:9589422-9595490	204	59	59	0.02451	583.529	10000	2315	583.529	1000	0	0.431965	X	9589422	9595490	6068	FALSE
WBGene00007520	X:9610562-9617024	204	36	36	0.02451	483.59	10000	1716	483.59	1000	0	0.582751	X	9610562	9617024	6462	FALSE
WBGene00007521	X:9617246-9619093,X:9617729-9619093	204	18	18	0.039337	522.209	10000	1854	522.209	1000	0	0.539374	X	9617246	9619093	1847	FALSE
WBGene00007522	X:9623303-9624714	204	12	12	0.019608	652.881	10000	3069	652.881	1000	0	0.325839	X	9623303	9624714	1411	FALSE
WBGene00007525	X:15157357-15158617	204	16	16	0.004902	758.883	10000	3373	758.883	1000	0	0.296472	X	15157357	15158617	1260	FALSE
WBGene00006384	X:16332439-16346023,X:16340892-16346023,X:16344059-16346023	204	79	79	0.004902	651.592	10000	3712	651.592	1000	0	0.269397	X	16332439	16346023	13584	FALSE
WBGene00007523	X:16329216-16329997	204	10	10	0.009804	280.33	10000	1123	280.33	1000	0	0.890472	X	16329216	16329997	781	FALSE
WBGene00003624	X:16354975-16359654,X:16355620-16359654,X:16354975-16359654	204	27	27	0.004902	833.729	10000	7327	833.729	1000	0	0.136482	X	16354975	16359654	4679	FALSE
WBGene00007528	X:14304933-14307767	204	49	49	0.019608	712.117	10000	4101	712.117	1000	0	0.243843	X	14304933	14307767	2834	FALSE
WBGene00007529	X:14307862-14311683	204	40	39	0.009804	510.124	10000	2305	510.124	1000	0	0.433839	X	14307862	14311683	3821	FALSE
WBGene00004191	X:14313720-14326800,X:14323008-14326800	204	129	129	0.044118	677.561	10000	2501	677.561	1000	0	0.39984	X	14313720	14326800	13080	FALSE
WBGene00007530	X:14298090-14303140	204	58	57	0.004902	113.008	10000	1062	113.008	1000	0	0.94162	X	14298090	14303140	5050	FALSE
WBGene00007531	X:14327408-14330195,X:14329909-14330188	204	55	55	0.990197	831.033	10000	3575	831.033	1000	0	0.27972	X	14327408	14330195	2787	FALSE
WBGene00007532	X:14295821-14296656	204	4	4	0.004902	298.683	10000	1144	298.683	1000	0	0.874126	X	14295821	14296656	835	FALSE
WBGene00023500	X:14318132-14320398,X:14318218-14320398	204	17	17	0.044118	804.15	10000	3909	804.15	1000	0	0.25582	X	14318132	14320398	2266	FALSE
WBGene00002026	I:9320360-9322511	204	8	8	0.014706	441.288	10000	1634	441.288	1000	0	0.611995	I	9320360	9322511	2151	FALSE
WBGene00007533	I:9327856-9330930,I:9327856-9330132	204	9	9	0.044118	560.662	10000	2344	560.662	1000	0	0.426621	I	9327856	9330930	3074	FALSE
WBGene00003026	I:9334849-9342496,I:9334849-9342443,I:9335771-9342496,I:9335771-9342443	204	38	38	0.04902	501.253	10000	2451	501.253	1000	0	0.407997	I	9334849	9342496	7647	FALSE
WBGene00015713	X:3501167-3505253,X:3499252-3505253,X:3501167-3505253	204	34	34	0.039759	516.475	10000	2964	516.475	1000	0	0.337382	X	3501167	3505253	4086	FALSE
WBGene00001620	X:3496025-3499165,X:3496623-3499165	204	15	15	0.039744	611.002	10000	3334	611.002	1000	0	0.29994	X	3496025	3499165	3140	FALSE
WBGene00015714	X:3489292-3491155	204	12	11	0.039703	520.877	10000	2930	520.877	1000	0	0.341297	X	3489292	3491155	1863	FALSE
WBGene00015715	X:3486308-3486838	204	3	3	0.039668	611.788	10000	4354	611.788	1000	0	0.229674	X	3486308	3486838	530	FALSE
WBGene00015716	X:3505439-3506391	204	4	4	0.009804	189.659	10000	1163	189.659	1000	0	0.859845	X	3505439	3506391	952	FALSE
WBGene00015717	X:3514441-3515735	204	7	7	0.039598	765.18	10000	6322	765.18	1000	0	0.158178	X	3514441	3515735	1294	FALSE
WBGene00022922	X:3487100-3487996	204	2	2	0.004902	387.343	10000	1868	387.343	998	2	0.534797	X	3487100	3487996	896	FALSE
WBGene00015711	V:7692090-7693488	204	4	4	0.004902	675.854	10000	3663	675.854	1000	0	0.273	V	7692090	7693488	1398	FALSE
WBGene00015712	V:7681819-7683957	204	25	25	0.009804	229.238	10000	1131	229.238	1000	0	0.884173	V	7681819	7683957	2138	FALSE
WBGene00015705	V:7686381-7688159	204	11	11	0.02451	480.723	10000	1621	480.723	1000	0	0.616903	V	7686381	7688159	1778	FALSE
WBGene00015706	V:7676203-7676963	204	4	4	0.004902	650.199	10000	4003	650.199	981	19	0.247439	V	7676203	7676963	760	FALSE
WBGene00015707	V:7672088-7673046	204	12	12	0.004902	221.828	10000	1067	221.828	1000	0	0.937207	V	7672088	7673046	958	FALSE
WBGene00015708	V:7668239-7668986	204	12	12	0.039586	681.924	10000	6488	681.924	1000	0	0.154131	V	7668239	7668986	747	FALSE
WBGene00015709	V:7679320-7681537	204	9	9	0.004902	728.051	10000	3921	728.051	1000	0	0.255037	V	7679320	7681537	2217	FALSE
WBGene00003684	V:7684339-7686335,V:7684339-7685332	204	9	9	0.029412	527.211	10000	1785	527.211	1000	0	0.560224	V	7684339	7686335	1996	FALSE
WBGene00015710	V:7688332-7689976	204	10	10	0.039858	549.842	10000	2526	549.842	1000	0	0.395883	V	7688332	7689976	1644	FALSE
WBGene00000102	V:10248906-10252895,V:10248906-10252895,V:10248906-10252773	204	17	16	0.004902	810.155	10000	8330	810.155	1000	0	0.120048	V	10248906	10252895	3989	FALSE
WBGene00004405	V:10252821-10255055	204	14	13	0.02451	677.309	10000	5072	677.309	1000	0	0.197161	V	10252821	10255055	2234	FALSE
WBGene00006226	V:10231707-10233430	204	3	3	0.034314	441.221	10000	1716	441.221	1000	0	0.582751	V	10231707	10233430	1723	FALSE
WBGene00007540	V:10219454-10220470	204	7	7	0.004902	705.776	10000	4151	705.776	1000	0	0.240906	V	10219454	10220470	1016	FALSE
WBGene00007542	V:10228716-10229241	204	3	2	0.004902	1131.17	10000	10000	1131.17	280	0	0.028	V	10228716	10229241	525	FALSE
WBGene00007534	V:10236157-10238861,V:10236157-10238850,V:10236157-10238111,V:10236157-10238857,V:10236157-10238346	204	12	12	0.034314	620.929	10000	2266	620.929	1000	0	0.441306	V	10236157	10238861	2704	FALSE
WBGene00194780	V:10222306-10223521	204	5	5	0.034314	879.009	10000	6017	879.009	1000	0	0.166196	V	10222306	10223521	1215	FALSE
WBGene00007535	V:10226884-10227434	204	4	4	0.039401	1136.28	10000	10000	1136.28	488	0	0.0488	V	10226884	10227434	550	FALSE
WBGene00007536	V:10223446-10225722	204	9	9	0.034314	986.295	10000	10000	986.295	995	0	0.0995	V	10223446	10225722	2276	FALSE
WBGene00007537	V:10239645-10240185,V:10239645-10239961	204	6	6	0.014706	593.691	10000	1753	593.691	1000	0	0.570451	V	10239645	10240185	540	FALSE
WBGene00000721	V:10241783-10242718	204	9	9	0.034314	532.227	10000	2409	532.227	1000	0	0.41511	V	10241783	10242718	935	FALSE
WBGene00015728	II:1350684-1355490,II:1350684-1355638	204	83	83	0.012255	420.386	10000	1583	420.386	1000	0	0.631712	II	1350684	1355490	4806	FALSE
WBGene00015729	II:1357176-1358005	204	12	12	0.029412	652.404	10000	2421	652.404	1000	0	0.413052	II	1357176	1358005	829	FALSE
WBGene00015718	V:7289026-7291831	204	140	140	0.029412	422.075	10000	2773	422.075	1000	0	0.36062	V	7289026	7291831	2805	FALSE
WBGene00015726	V:7273830-7275087	204	21	21	0.019608	760.603	10000	4946	760.603	1000	0	0.202184	V	7273830	7275087	1257	FALSE
WBGene00015727	V:7280874-7281972	204	16	16	0.009804	706.471	10000	2974	706.471	1000	0	0.336247	V	7280874	7281972	1098	FALSE
WBGene00044547	V:7258807-7260157	204	45	45	0.004902	139.207	10000	1261	139.207	1000	0	0.793021	V	7258807	7260157	1350	FALSE
WBGene00015719	V:7286184-7287399	204	48	48	0.009804	385.983	10000	1720	385.983	1000	0	0.581395	V	7286184	7287399	1215	FALSE
WBGene00015720	V:7282353-7284756	204	22	22	0.019608	542.928	10000	1990	542.928	1000	0	0.502513	V	7282353	7284756	2403	FALSE
WBGene00015721	V:7279389-7280530,V:7279309-7280530	204	26	26	0.009804	360.626	10000	1986	360.626	1000	0	0.503525	V	7279389	7280530	1141	FALSE
WBGene00015722	V:7275790-7278524	204	72	72	0.019608	457.263	10000	3084	457.263	1000	0	0.324254	V	7275790	7278524	2734	FALSE
WBGene00015723	V:7269730-7272787	204	42	42	0.04902	465.987	10000	2790	465.987	1000	0	0.358423	V	7269730	7272787	3057	FALSE
WBGene00015724	V:7266370-7266975,V:7266352-7268806	204	81	81	0.004902	119.715	10000	1238	119.715	1000	0	0.807754	V	7266370	7266975	605	FALSE
WBGene00015725	V:7262564-7264148	204	60	60	0.004902	90.2072	10000	1160	90.2072	1000	0	0.862069	V	7262564	7264148	1584	FALSE
WBGene00007545	II:14470371-14479626,II:14470522-14479626,II:14470382-14479626,II:14470371-14473269	204	71	71	0.014706	731.177	10000	3780	731.177	1000	0	0.26455	II	14470371	14479626	9255	FALSE
WBGene00006856	II:14485623-14488688	204	17	17	0.004902	558.117	10000	2341	558.117	1000	0	0.427168	II	14485623	14488688	3065	FALSE
WBGene00015733	III:6620266-6622209	204	11	11	0.038718	388.927	10000	1824	388.927	1000	0	0.548246	III	6620266	6622209	1943	FALSE
WBGene00015734	III:6622654-6624972	204	13	13	0.004902	449.416	10000	1493	449.416	1000	0	0.669792	III	6622654	6624972	2318	FALSE
WBGene00015735	III:6632884-6651025,III:6632840-6652083,III:6632884-6638846,III:6632840-6652083,III:6634081-6651025,III:6632840-6652083,III:6634081-6638846,III:6632903-6638846	204	117	117	0.009804	466.445	10000	2343	466.445	1000	0	0.426803	III	6632884	6651025	18141	FALSE
WBGene00000285	V:12514875-12515686,V:12514875-12517205	204	13	13	0.009804	679.34	10000	2495	679.34	1000	0	0.400802	V	12514875	12515686	811	FALSE
WBGene00007552	V:12523646-12525656	204	11	11	0.004902	666.236	10000	2758	666.236	1000	0	0.362582	V	12523646	12525656	2010	FALSE
WBGene00007546	V:12104369-12106507	204	15	15	0.038581	413.013	10000	1406	413.013	1000	0	0.711238	V	12104369	12106507	2138	FALSE
WBGene00007547	V:12101285-12103286	204	14	14	0.009804	483.4	10000	2042	483.4	1000	0	0.489716	V	12101285	12103286	2001	FALSE
WBGene00003726	V:12107141-12109137	204	15	15	0.034314	339.669	10000	1274	339.669	1000	0	0.784929	V	12107141	12109137	1996	FALSE
WBGene00007548	V:12109167-12110978	204	12	11	0.034314	202.795	10000	1292	202.795	1000	0	0.773994	V	12109167	12110978	1811	FALSE
WBGene00007549	V:12114992-12117561	204	11	11	0.009804	655.238	10000	4544	655.238	1000	0	0.22007	V	12114992	12117561	2569	FALSE
WBGene00007550	V:12121668-12125096	204	19	19	0.019608	339.703	10000	1248	339.703	1000	0	0.801282	V	12121668	12125096	3428	FALSE
WBGene00007551	V:12118991-12120814	204	11	11	0.009804	500.777	10000	2007	500.777	1000	0	0.498256	V	12118991	12120814	1823	FALSE
WBGene00195250	V:12118017-12118987	204	4	4	0.014706	708.78	10000	4579	708.78	1000	0	0.218388	V	12118017	12118987	970	FALSE
WBGene00005657	V:5012993-5015212	204	104	104	0.009804	572.98	10000	2642	572.98	1000	0	0.378501	V	5012993	5015212	2219	FALSE
WBGene00005656	V:5007228-5011728	204	120	120	0.044118	645.973	10000	3063	645.973	1000	0	0.326477	V	5007228	5011728	4500	FALSE
WBGene00005659	V:5001491-5003414	204	69	69	0.014706	1234.68	10000	10000	1234.68	377	0	0.0377	V	5001491	5003414	1923	FALSE
WBGene00015736	V:4977933-4979160	204	17	17	0.004902	702.104	10000	2900	702.104	1000	0	0.344828	V	4977933	4979160	1227	FALSE
WBGene00015737	V:4979946-4980973	204	12	12	0.04902	964.3	10000	7614	964.3	1000	0	0.131337	V	4979946	4980973	1027	FALSE
WBGene00015738	V:4981808-4983191	204	4	4	0.038518	627.804	10000	3100	627.804	1000	0	0.322581	V	4981808	4983191	1383	FALSE
WBGene00003573	V:4983748-4987197	204	42	42	0.009804	1130.59	10000	10000	1130.59	757	0	0.0757	V	4983748	4987197	3449	FALSE
WBGene00003574	V:4991504-4995064	204	45	45	0.004902	998.15	10000	7996	998.15	1000	0	0.125063	V	4991504	4995064	3560	FALSE
WBGene00015739	V:4997022-5000568	204	33	33	0.009804	883.602	10000	5194	883.602	1000	0	0.19253	V	4997022	5000568	3546	FALSE
WBGene00015740	X:8893128-8898517	204	44	44	0.04902	471.779	10000	1677	471.779	1000	0	0.596303	X	8893128	8898517	5389	FALSE
WBGene00015741	V:7223853-7225064,V:7223853-7224704	204	40	40	0.019608	538.101	10000	4132	538.101	1000	0	0.242014	V	7223853	7225064	1211	FALSE
WBGene00015742	V:7221478-7222057	204	14	14	0.004902	431.365	10000	2542	431.365	1000	0	0.393391	V	7221478	7222057	579	FALSE
WBGene00015743	V:7205621-7214903	204	239	239	0.019608	465.563	10000	3312	465.563	1000	0	0.301932	V	7205621	7214903	9282	FALSE
WBGene00015744	V:7215016-7219040	204	164	164	0.029412	422.198	10000	3110	422.198	1000	0	0.321543	V	7215016	7219040	4024	FALSE
WBGene00015745	V:7219121-7221041	204	98	98	0.009804	432.733	10000	3061	432.733	1000	0	0.326691	V	7219121	7221041	1920	FALSE
WBGene00015746	V:7222048-7223252,V:7222048-7223279	204	40	40	0.004902	473.379	10000	3476	473.379	1000	0	0.287687	V	7222048	7223252	1204	FALSE
WBGene00007553	V:11011443-11012463	204	7	7	0.038307	863.6	10000	5443	863.6	1000	0	0.183722	V	11011443	11012463	1020	FALSE
WBGene00001991	V:11021061-11022874	204	11	11	0.034314	814.635	10000	5303	814.635	1000	0	0.188573	V	11021061	11022874	1813	FALSE
WBGene00007554	V:11027170-11029387,V:11027170-11029387,V:11027170-11029432,V:11027170-11030845,V:11027170-11030508	204	22	22	0.038264	811.199	10000	4578	811.199	1000	0	0.218436	V	11027170	11029387	2217	FALSE
WBGene00000439	III:8622883-8626000,III:8622657-8626000	204	23	23	0.014706	548.132	10000	3656	548.132	1000	0	0.273523	III	8622883	8626000	3117	FALSE
WBGene00015747	III:8616777-8618439	204	12	12	0.038129	663.701	10000	3519	663.701	1000	0	0.284172	III	8616777	8618439	1662	FALSE
WBGene00006632	X:2820447-2822027	204	23	23	0.014706	310.005	10000	1381	310.005	1000	0	0.724113	X	2820447	2822027	1580	FALSE
WBGene00015748	X:2803111-2804830	204	8	8	0.004902	612.696	10000	2971	612.696	1000	0	0.336587	X	2803111	2804830	1719	FALSE
WBGene00006496	X:2793934-2798936,X:2772041-2799243,X:2793934-2799243	204	209	209	0.044118	633.256	10000	4347	633.256	1000	0	0.230044	X	2793934	2798936	5002	FALSE
WBGene00015750	X:2805074-2807528	204	19	18	0.009804	630.4	10000	3964	630.4	1000	0	0.25227	X	2805074	2807528	2454	FALSE
WBGene00015751	X:2810483-2814125	204	35	35	0.044118	656.855	10000	3420	656.855	1000	0	0.292398	X	2810483	2814125	3642	FALSE
WBGene00006055	X:2823499-2826827	204	46	46	0.044118	505.709	10000	2182	505.709	1000	0	0.458295	X	2823499	2826827	3328	FALSE
WBGene00050944	X:2807915-2809631	204	16	16	0.037942	585.741	10000	3860	585.741	1000	0	0.259067	X	2807915	2809631	1716	FALSE
WBGene00007555	II:10579954-10581044	204	8	8	0.004902	544.63	10000	3651	544.63	1000	0	0.273898	II	10579954	10581044	1090	FALSE
WBGene00006397	II:10605029-10605612	204	2	2	0.037882	556.27	10000	3084	556.27	1000	0	0.324254	II	10605029	10605612	583	FALSE
WBGene00007561	II:10605717-10607275,II:10605717-10607625	204	23	23	0.004902	676.228	10000	6219	676.228	1000	0	0.160798	II	10605717	10607275	1558	FALSE
WBGene00007562	II:10613019-10618335,II:10613019-10618335	204	35	34	0.014706	111.811	10000	1158	111.811	1000	0	0.863558	II	10613019	10618335	5316	FALSE
WBGene00007563	II:10618470-10620504	204	12	12	0.038054	73.8404	10000	1009	73.8404	1000	0	0.99108	II	10618470	10620504	2034	FALSE
WBGene00007564	II:10582617-10584236	204	9	9	0.004902	517.953	10000	3594	517.953	1000	0	0.278242	II	10582617	10584236	1619	FALSE
WBGene00005713	II:10600485-10602276	204	19	19	0.009804	496.908	10000	2596	496.908	1000	0	0.385208	II	10600485	10602276	1791	FALSE
WBGene00000933	II:10581132-10582519	204	14	13	0.004902	174.084	10000	1240	174.084	1000	0	0.806452	II	10581132	10582519	1387	FALSE
WBGene00007556	II:10584343-10587933	204	27	27	0.004902	140.165	10000	1168	140.165	1000	0	0.856164	II	10584343	10587933	3590	FALSE
WBGene00000796	II:10588041-10592653,II:10588041-10592652	204	69	69	0.004902	579.962	10000	5348	579.962	1000	0	0.186986	II	10588041	10592653	4612	FALSE
WBGene00000798	II:10592749-10593530	204	10	10	0.009804	379.617	10000	1509	379.617	1000	0	0.662691	II	10592749	10593530	781	FALSE
WBGene00007557	II:10593281-10594776	204	23	23	0.004902	272.155	10000	1429	272.155	1000	0	0.69979	II	10593281	10594776	1495	FALSE
WBGene00007558	II:10595261-10596562,II:10595924-10596562	204	20	20	0.014706	144.092	10000	1067	144.092	1000	0	0.937207	II	10595261	10596562	1301	FALSE
WBGene00007559	II:10597132-10598100	204	7	6	0.004902	695.353	10000	4920	695.353	1000	0	0.203252	II	10597132	10598100	968	FALSE
WBGene00007560	II:10599336-10600529	204	9	9	0.014706	508.563	10000	2270	508.563	1000	0	0.440529	II	10599336	10600529	1193	FALSE
WBGene00007565	V:18158026-18159610	204	31	31	0.044118	611.657	10000	1740	611.657	1000	0	0.574713	V	18158026	18159610	1584	FALSE
WBGene00050955	V:18162033-18162668	204	14	14	0.009804	683.802	10000	3700	683.802	1000	0	0.27027	V	18162033	18162668	635	FALSE
WBGene00050956	V:18159652-18161339	204	29	29	0.004902	801.533	10000	3072	801.533	1000	0	0.325521	V	18159652	18161339	1687	FALSE
WBGene00007569	V:18163630-18164828	204	38	38	0.02451	468.909	10000	1448	468.909	1000	0	0.690608	V	18163630	18164828	1198	FALSE
WBGene00007570	V:18165293-18167231	204	52	52	0.037716	262.187	10000	1076	262.187	1000	0	0.929368	V	18165293	18167231	1938	FALSE
WBGene00007571	V:18167633-18168450	204	21	21	0.004902	529.914	10000	2147	529.914	1000	0	0.465766	V	18167633	18168450	817	FALSE
WBGene00007572	V:18169086-18171618	204	5	5	0.009804	224.493	10000	1149	224.493	1000	0	0.870322	V	18169086	18171618	2532	FALSE
WBGene00003962	III:3699718-3701461,III:3699718-3701476	204	5	5	0.037724	582.171	10000	2638	582.171	1000	0	0.379075	III	3699718	3701461	1743	FALSE
WBGene00007581	III:3709329-3713041,III:3709329-3713282	204	28	28	0.02451	625.466	10000	2541	625.466	1000	0	0.393546	III	3709329	3713041	3712	FALSE
WBGene00184990	III:3724220-3724980	204	7	6	0.004902	766.084	10000	4914	766.084	1000	0	0.2035	III	3724220	3724980	760	FALSE
WBGene00007573	III:3702281-3703172	204	4	4	0.037685	517.196	10000	2362	517.196	1000	0	0.42337	III	3702281	3703172	891	FALSE
WBGene00007574	III:3703647-3705054	204	4	4	0.02451	561.219	10000	2584	561.219	1000	0	0.386997	III	3703647	3705054	1407	FALSE
WBGene00006474	III:3705264-3706785	204	7	7	0.02451	660.219	10000	2760	660.219	1000	0	0.362319	III	3705264	3706785	1521	FALSE
WBGene00007576	III:3706883-3709222	204	9	8	0.004902	733.983	10000	5660	733.983	1000	0	0.176678	III	3706883	3709222	2339	FALSE
WBGene00007577	III:3713462-3718747	204	49	49	0.029412	799.472	10000	5229	799.472	1000	0	0.191241	III	3713462	3718747	5285	FALSE
WBGene00007578	III:3719903-3723597	204	32	32	0.029412	958.785	10000	8871	958.785	1000	0	0.112727	III	3719903	3723597	3694	FALSE
WBGene00007579	III:3718733-3719673	204	13	13	0.009804	835.437	10000	4208	835.437	1000	0	0.237643	III	3718733	3719673	940	FALSE
WBGene00007580	III:3725073-3726500	204	10	10	0.014706	925.602	10000	5947	925.602	1000	0	0.168152	III	3725073	3726500	1427	FALSE
WBGene00007583	V:19332724-19349487	204	345	345	0.014706	281.219	10000	1114	281.219	1000	0	0.897666	V	19332724	19349487	16763	FALSE
WBGene00002011	III:8138089-8139631	204	7	6	0.004902	568.115	10000	2740	568.115	1000	0	0.364964	III	8138089	8139631	1542	FALSE
WBGene00015755	III:8130863-8132442	204	10	10	0.037689	586.333	10000	2777	586.333	1000	0	0.360101	III	8130863	8132442	1579	FALSE
WBGene00015752	III:8133664-8136649	204	12	12	0.004902	795.655	10000	7855	795.655	1000	0	0.127307	III	8133664	8136649	2985	FALSE
WBGene00015753	III:8108789-8111264	204	10	10	0.014706	550.849	10000	3118	550.849	1000	0	0.320718	III	8108789	8111264	2475	FALSE
WBGene00004042	III:8101347-8104068,III:8101347-8104076	204	10	10	0.004902	682.449	10000	4144	682.449	1000	0	0.241313	III	8101347	8104068	2721	FALSE
WBGene00001565	III:8111165-8121232,III:8111165-8121232	204	41	40	0.02451	479.421	10000	2414	479.421	1000	0	0.41425	III	8111165	8121232	10067	FALSE
WBGene00004433	III:8129549-8130227,III:8129549-8130463	204	3	3	0.004902	275.098	10000	1468	275.098	1000	0	0.681199	III	8129549	8130227	678	FALSE
WBGene00015754	III:8139610-8144629	204	14	14	0.04902	605.111	10000	2654	605.111	1000	0	0.37679	III	8139610	8144629	5019	FALSE
WBGene00007584	V:12588427-12589621	204	7	7	0.004902	607.128	10000	3058	607.128	1000	0	0.327011	V	12588427	12589621	1194	FALSE
WBGene00007585	V:12590977-12592477,V:12590977-12592477	204	11	11	0.019608	551.571	10000	2306	551.571	1000	0	0.433651	V	12590977	12592477	1500	FALSE
WBGene00007586	V:12596388-12599151,V:12596411-12599151,V:12596444-12599151	204	14	14	0.009804	716.375	10000	5198	716.375	1000	0	0.192382	V	12596388	12599151	2763	FALSE
WBGene00007587	V:12592564-12596296	204	23	23	0.004902	557.751	10000	2339	557.751	1000	0	0.427533	V	12592564	12596296	3732	FALSE
WBGene00007588	V:12600285-12607305,V:12600285-12607305	204	28	28	0.004902	1066.99	10000	10000	1066.99	758	0	0.0758	V	12600285	12607305	7020	FALSE
WBGene00007589	V:12607410-12608108	204	7	7	0.037179	630.719	10000	2815	630.719	1000	0	0.35524	V	12607410	12608108	698	FALSE
WBGene00007590	V:12589711-12590655	204	10	10	0.004902	505.802	10000	2444	505.802	1000	0	0.409165	V	12589711	12590655	944	FALSE
WBGene00015765	V:5663599-5665263	204	18	18	0.014706	579.106	10000	2882	579.106	1000	0	0.346981	V	5663599	5665263	1664	FALSE
WBGene00015766	V:5661203-5663496,V:5660927-5663496	204	15	15	0.004902	684.843	10000	4422	684.843	1000	0	0.226142	V	5661203	5663496	2293	FALSE
WBGene00015767	V:5654448-5658687	204	27	27	0.014706	451.85	10000	1440	451.85	1000	0	0.694444	V	5654448	5658687	4239	FALSE
WBGene00015768	V:5647563-5651043	204	23	23	0.014706	454.696	10000	1675	454.696	1000	0	0.597015	V	5647563	5651043	3480	FALSE
WBGene00006008	V:5644486-5646231	204	12	12	0.044118	251.905	10000	1220	251.905	1000	0	0.819672	V	5644486	5646231	1745	FALSE
WBGene00003507	V:5658706-5660704	204	14	14	0.004902	465.957	10000	1556	465.957	1000	0	0.642674	V	5658706	5660704	1998	FALSE
WBGene00015769	V:5665238-5666463	204	9	9	0.004902	573.221	10000	2888	573.221	1000	0	0.34626	V	5665238	5666463	1225	FALSE
WBGene00004104	V:5669647-5676087,V:5669647-5676087	204	54	54	0.037085	563.075	10000	2561	563.075	1000	0	0.390472	V	5669647	5676087	6440	FALSE
WBGene00005898	V:560194-562956	204	55	54	0.004902	256.542	10000	1325	256.542	1000	0	0.754717	V	560194	562956	2762	FALSE
WBGene00005585	V:564390-566084,V:564735-566084	204	51	51	0.019608	830.729	10000	6229	830.729	1000	0	0.160539	V	564390	566084	1694	FALSE
WBGene00015763	V:570570-571177	204	7	6	0.036998	187.843	10000	1208	187.843	1000	0	0.827815	V	570570	571177	607	FALSE
WBGene00015764	V:572030-574739	204	107	107	0.014706	637.395	10000	4634	637.395	1000	0	0.215796	V	572030	574739	2709	FALSE
WBGene00015756	V:563134-564382	204	32	32	0.014706	376.514	10000	1552	376.514	1000	0	0.64433	V	563134	564382	1248	FALSE
WBGene00015757	V:543468-545359	204	99	99	0.004902	403.038	10000	1826	403.038	1000	0	0.547645	V	543468	545359	1891	FALSE
WBGene00015758	V:539201-541486	204	109	109	0.004902	447.415	10000	1916	447.415	1000	0	0.521921	V	539201	541486	2285	FALSE
WBGene00015759	V:536627-537418	204	36	36	0.004902	382.741	10000	1529	382.741	1000	0	0.654022	V	536627	537418	791	FALSE
WBGene00015760	V:545843-548080	204	54	54	0.037845	508.922	10000	2973	508.922	1000	0	0.336361	V	545843	548080	2237	FALSE
WBGene00015761	V:548701-550653	204	70	70	0.014706	465.806	10000	3240	465.806	1000	0	0.308642	V	548701	550653	1952	FALSE
WBGene00015762	V:551278-553167	204	78	78	0.009804	446.353	10000	3244	446.353	1000	0	0.308261	V	551278	553167	1889	FALSE
WBGene00005899	V:554373-556155	204	35	35	0.009804	505.563	10000	1666	505.563	1000	0	0.60024	V	554373	556155	1782	FALSE
WBGene00015770	X:1826465-1827354	204	14	14	0.029412	652.83	10000	3476	652.83	1000	0	0.287687	X	1826465	1827354	889	FALSE
WBGene00206378	X:1801363-1805087	204	60	60	0.039216	805.257	10000	5879	805.257	1000	0	0.170097	X	1801363	1805087	3724	FALSE
WBGene00015771	X:1806754-1809543	204	42	42	0.037882	715.38	10000	4041	715.38	1000	0	0.247463	X	1806754	1809543	2789	FALSE
WBGene00015772	X:1810685-1811536	204	9	9	0.039216	572.272	10000	2707	572.272	1000	0	0.369413	X	1810685	1811536	851	FALSE
WBGene00015773	X:1818864-1821324	204	84	84	0.004902	644.055	10000	3602	644.055	1000	0	0.277624	X	1818864	1821324	2460	FALSE
WBGene00015774	X:1823615-1825340	204	54	54	0.044118	573.991	10000	2687	573.991	1000	0	0.372162	X	1823615	1825340	1725	FALSE
WBGene00015775	X:1827737-1828487	204	12	12	0.004902	658.133	10000	3206	658.133	1000	0	0.311915	X	1827737	1828487	750	FALSE
WBGene00015778	X:6240982-6242726,X:6240954-6242726,X:6240982-6242726,X:6240954-6242726	204	7	7	0.044118	175.097	10000	1137	175.097	1000	0	0.879507	X	6240982	6242726	1744	FALSE
WBGene00015779	X:6208765-6213911	204	54	54	0.004902	858.85	10000	5634	858.85	1000	0	0.177494	X	6208765	6213911	5146	FALSE
WBGene00001803	X:6226130-6230701	204	41	41	0.019608	520.387	10000	1773	520.387	1000	0	0.564016	X	6226130	6230701	4571	FALSE
WBGene00015780	X:6230918-6233048,X:6230918-6232988	204	19	18	0.034314	763.187	10000	7547	763.187	1000	0	0.132503	X	6230918	6233048	2130	FALSE
WBGene00002024	X:6233148-6235541,X:6233214-6235541	204	24	23	0.004902	497.28	10000	2906	497.28	1000	0	0.344116	X	6233148	6235541	2393	FALSE
WBGene00015781	X:6238048-6239087,X:6238020-6239087	204	9	9	0.029412	775.646	10000	3276	775.646	1000	0	0.30525	X	6238048	6239087	1039	FALSE
WBGene00015776	X:7954358-7956191,X:7954354-7956191	204	17	16	0.004902	115.938	10000	1135	115.938	1000	0	0.881057	X	7954358	7956191	1833	FALSE
WBGene00006980	X:7930737-7931808	204	11	11	0.02451	612.453	10000	2269	612.453	1000	0	0.440723	X	7930737	7931808	1071	FALSE
WBGene00006588	X:7937566-7944559,X:7937566-7945048,X:7939713-7944542,X:7937653-7944559,X:7937653-7945048,X:7937566-7944542	204	64	64	0.029412	810.453	10000	3818	810.453	1000	0	0.261917	X	7937566	7944559	6993	FALSE
WBGene00015777	X:7956194-7958303	204	10	10	0.02451	852.137	10000	6461	852.137	1000	0	0.154775	X	7956194	7958303	2109	FALSE
WBGene00004774	X:7959826-7961725	204	12	12	0.004902	396.3	10000	1480	396.3	1000	0	0.675676	X	7959826	7961725	1899	FALSE
WBGene00007591	X:10233744-10236944	204	36	36	0.044118	1039.07	10000	10000	1039.07	805	0	0.0805	X	10233744	10236944	3200	FALSE
WBGene00007592	X:10242326-10251355,X:10242326-10245347,X:10242326-10247133	204	59	58	0.037563	927.346	10000	10000	927.346	755	0	0.0755	X	10242326	10251355	9029	FALSE
WBGene00007593	X:10220672-10228136,X:10220672-10224289,X:10220672-10224525	204	42	42	0.044118	1018.26	10000	10000	1018.26	883	0	0.0883	X	10220672	10228136	7464	FALSE
WBGene00006135	X:10239362-10241039	204	11	10	0.039216	1193.21	10000	10000	1193.21	317	0	0.0317	X	10239362	10241039	1677	FALSE
WBGene00000612	I:7385870-7387109	204	6	6	0.014706	567.213	10000	2575	567.213	1000	0	0.38835	I	7385870	7387109	1239	FALSE
WBGene00007597	I:7387356-7388795,I:7384397-7388792	204	27	27	0.037944	499.908	10000	2916	499.908	1000	0	0.342936	I	7387356	7388795	1439	FALSE
WBGene00004944	I:7389045-7395918	204	36	36	0.004902	760.858	10000	4653	760.858	1000	0	0.214915	I	7389045	7395918	6873	FALSE
WBGene00007598	I:7398823-7401023	204	6	6	0.004902	675.854	10000	4755	675.854	998	2	0.210095	I	7398823	7401023	2200	FALSE
WBGene00007599	I:7405029-7408511	204	19	19	0.037864	603.647	10000	3604	603.647	1000	0	0.277469	I	7405029	7408511	3482	FALSE
WBGene00007594	X:12065263-12067432	204	14	14	0.02451	203.218	10000	1108	203.218	1000	0	0.902527	X	12065263	12067432	2169	FALSE
WBGene00007595	X:12070742-12073863	204	25	25	0.044118	708.796	10000	4379	708.796	1000	0	0.228363	X	12070742	12073863	3121	FALSE
WBGene00045385	X:12068549-12070563	204	15	15	0.009804	365.729	10000	1545	365.729	1000	0	0.647249	X	12068549	12070563	2014	FALSE
WBGene00015783	X:6476812-6479085	204	11	11	0.004902	964.41	10000	8226	964.41	1000	0	0.121566	X	6476812	6479085	2273	FALSE
WBGene00015784	X:6463411-6465947	204	15	15	0.037652	324.499	10000	1360	324.499	1000	0	0.735294	X	6463411	6465947	2536	FALSE
WBGene00015786	X:6470365-6473748	204	27	27	0.019608	491.101	10000	1741	491.101	1000	0	0.574383	X	6470365	6473748	3383	FALSE
WBGene00001517	X:6479637-6484810,X:6479637-6484810,X:6479637-6484810	204	25	25	0.029412	394.487	10000	1605	394.487	1000	0	0.623053	X	6479637	6484810	5173	FALSE
WBGene00015787	X:6496858-6499836	204	16	16	0.038494	785.453	10000	5449	785.453	1000	0	0.18352	X	6496858	6499836	2978	FALSE
WBGene00000393	X:6499908-6504613,X:6499908-6504602	204	28	28	0.019608	645.005	10000	2912	645.005	1000	0	0.343407	X	6499908	6504613	4705	FALSE
WBGene00015788	X:6474273-6476780	204	15	15	0.019608	789.104	10000	4022	789.104	1000	0	0.248633	X	6474273	6476780	2507	FALSE
WBGene00044573	X:6468798-6469803	204	10	10	0.02451	770.735	10000	4390	770.735	1000	0	0.22779	X	6468798	6469803	1005	FALSE
WBGene00007600	I:12202231-12203717	204	15	15	0.02451	860.78	10000	4091	860.78	1000	0	0.244439	I	12202231	12203717	1486	FALSE
WBGene00007601	I:12203799-12205807,I:12203799-12205809	204	16	16	0.019608	907.82	10000	7139	907.82	1000	0	0.140076	I	12203799	12205807	2008	FALSE
WBGene00007602	I:12207096-12212206	204	57	57	0.004902	361.907	10000	1317	361.907	1000	0	0.759301	I	12207096	12212206	5110	FALSE
WBGene00007603	I:12213108-12215184	204	33	33	0.004902	490.621	10000	1476	490.621	1000	0	0.677507	I	12213108	12215184	2076	FALSE
WBGene00015789	X:3164524-3165656	204	2	2	0.004902	411.858	10000	1778	411.858	993	7	0.560461	X	3164524	3165656	1132	FALSE
WBGene00002220	X:3159939-3164429	204	26	26	0.004902	617.255	10000	4234	617.255	1000	0	0.236183	X	3159939	3164429	4490	FALSE
WBGene00015790	X:3146572-3147088	204	3	2	0.038745	621.818	10000	5479	621.818	1000	0	0.182515	X	3146572	3147088	516	FALSE
WBGene00015791	X:3151144-3152461	204	6	6	0.038718	537.109	10000	2198	537.109	1000	0	0.454959	X	3151144	3152461	1317	FALSE
WBGene00015792	X:3167569-3170508	204	20	20	0.014706	333.535	10000	2018	333.535	1000	0	0.49554	X	3167569	3170508	2939	FALSE
WBGene00015793	X:3165795-3167599	204	10	9	0.038662	253.301	10000	1428	253.301	1000	0	0.70028	X	3165795	3167599	1804	FALSE
WBGene00007604	V:12734182-12736041	204	6	6	0.004902	411.858	10000	2684	411.858	991	9	0.370902	V	12734182	12736041	1859	FALSE
WBGene00000521	V:12736702-12740984,V:12736702-12741211	204	15	15	0.019608	481.606	10000	1646	481.606	1000	0	0.607533	V	12736702	12740984	4282	FALSE
WBGene00007605	V:12742040-12744170,V:12742634-12744170,V:12742075-12744170	204	8	8	0.029412	294.166	10000	1127	294.166	1000	0	0.887311	V	12742040	12744170	2130	FALSE
WBGene00007606	V:12745199-12747463	204	14	14	0.014706	224.277	10000	1048	224.277	1000	0	0.954198	V	12745199	12747463	2264	FALSE
WBGene00007607	V:12748291-12749963	204	9	9	0.019608	304.162	10000	1214	304.162	1000	0	0.823723	V	12748291	12749963	1672	FALSE
WBGene00007608	V:12750029-12751545	204	6	6	0.004902	343.304	10000	1182	343.304	1000	0	0.846024	V	12750029	12751545	1516	FALSE
WBGene00007609	V:12744159-12745050	204	4	4	0.029412	418.328	10000	1429	418.328	1000	0	0.69979	V	12744159	12745050	891	FALSE
WBGene00045460	V:12751602-12752507	204	5	5	0.029412	354.143	10000	1561	354.143	1000	0	0.640615	V	12751602	12752507	905	FALSE
WBGene00015794	II:6988777-6991686	204	17	17	0.004902	799.192	10000	7328	799.192	1000	0	0.136463	II	6988777	6991686	2909	FALSE
WBGene00015795	II:6979950-6988629	204	40	40	0.009804	930.684	10000	9308	930.684	1000	0	0.107434	II	6979950	6988629	8679	FALSE
WBGene00006605	II:6955405-6965687,II:6958049-6965687,II:6955405-6959421	204	48	48	0.014706	828.722	10000	7326	828.722	1000	0	0.1365	II	6955405	6965687	10282	FALSE
WBGene00004090	II:6965799-6967648	204	4	4	0.038559	387.653	10000	2215	387.653	1000	0	0.451467	II	6965799	6967648	1849	FALSE
WBGene00015796	II:6967903-6970585,II:6967903-6970483	204	14	14	0.009804	526.082	10000	3411	526.082	1000	0	0.293169	II	6967903	6970585	2682	FALSE
WBGene00000198	II:6970667-6972235	204	4	4	0.004902	785.188	10000	7768	785.188	1000	0	0.128733	II	6970667	6972235	1568	FALSE
WBGene00004930	II:6972711-6973892,II:6972711-6973501,II:6972711-6973514	204	5	5	0.004902	775.443	10000	5878	775.443	1000	0	0.170126	II	6972711	6973892	1181	FALSE
WBGene00007613	V:14393857-14394464	204	7	7	0.004902	617.274	10000	2563	617.274	1000	0	0.390168	V	14393857	14394464	607	FALSE
WBGene00007618	V:14392239-14393561	204	22	22	0.009804	352.056	10000	1371	352.056	1000	0	0.729395	V	14392239	14393561	1322	FALSE
WBGene00077576	V:14395035-14395749	204	6	6	0.004902	365.56	10000	1248	365.56	1000	0	0.801282	V	14395035	14395749	714	FALSE
WBGene00007614	V:14409077-14411895,V:14409157-14411895	204	16	16	0.009804	403.12	10000	1504	403.12	1000	0	0.664894	V	14409077	14411895	2818	FALSE
WBGene00003834	V:14412404-14415792,V:14412404-14415014	204	11	11	0.009804	454.596	10000	1498	454.596	1000	0	0.667557	V	14412404	14415792	3388	FALSE
WBGene00000985	V:14420051-14421440,V:14420051-14421450	204	8	8	0.004902	180.066	10000	1065	180.066	1000	0	0.938967	V	14420051	14421440	1389	FALSE
WBGene00007615	V:14417954-14420081,V:14417954-14420081	204	12	12	0.014706	495.682	10000	2042	495.682	1000	0	0.489716	V	14417954	14420081	2127	FALSE
WBGene00003835	V:14416114-14417829,V:14416114-14417798	204	11	11	0.004902	284.13	10000	1159	284.13	1000	0	0.862813	V	14416114	14417829	1715	FALSE
WBGene00003922	V:14421454-14422618	204	4	4	0.019608	368.906	10000	1515	368.906	1000	0	0.660066	V	14421454	14422618	1164	FALSE
WBGene00007616	V:14422724-14423304,V:14422719-14423361	204	5	5	0.004902	234.479	10000	1192	234.479	1000	0	0.838926	V	14422724	14423304	580	FALSE
WBGene00007617	V:14423781-14425008	204	3	3	0.02451	430.115	10000	1746	430.115	1000	0	0.572738	V	14423781	14425008	1227	FALSE
WBGene00007610	III:9650420-9651959	204	8	8	0.029412	537.143	10000	2389	537.143	1000	0	0.418585	III	9650420	9651959	1539	FALSE
WBGene00007611	III:9654351-9655859	204	12	12	0.029412	645.15	10000	3601	645.15	1000	0	0.277701	III	9654351	9655859	1508	FALSE
WBGene00003778	X:6122314-6127541	204	106	106	0.014706	518.615	10000	4030	518.615	1000	0	0.248139	X	6122314	6127541	5227	FALSE
WBGene00015805	X:6102880-6103397,X:6102880-6103432	204	4	4	0.029412	892.698	10000	10000	892.698	984	0	0.0984	X	6102880	6103397	517	FALSE
WBGene00015798	X:6118710-6120436	204	39	39	0.014706	475.759	10000	3128	475.759	1000	0	0.319693	X	6118710	6120436	1726	FALSE
WBGene00015799	X:6115803-6118051	204	54	54	0.014706	497.276	10000	3583	497.276	1000	0	0.279096	X	6115803	6118051	2248	FALSE
WBGene00015800	X:6101214-6105462	204	23	22	0.004902	803.756	10000	6606	803.756	1000	0	0.151378	X	6101214	6105462	4248	FALSE
WBGene00015801	X:6093299-6097571,X:6093285-6097571	204	23	23	0.029412	510.194	10000	2014	510.194	1000	0	0.496524	X	6093299	6097571	4272	FALSE
WBGene00002007	X:6089027-6091785,X:6089027-6092124,X:6089027-6091801,X:6089027-6090782	204	12	11	0.004902	79.2825	10000	1030	79.2825	1000	0	0.970874	X	6089027	6091785	2758	FALSE
WBGene00015802	X:6106916-6109338	204	10	9	0.004902	967.372	10000	10000	967.372	914	0	0.0914	X	6106916	6109338	2422	FALSE
WBGene00004193	X:6110794-6112916,X:6110794-6111763	204	46	46	0.014706	581.635	10000	3382	581.635	1000	0	0.295683	X	6110794	6112916	2122	FALSE
WBGene00015803	X:6127527-6128275,X:6127453-6128275,X:6127453-6128326	204	19	19	0.019608	656.197	10000	4681	656.197	1000	0	0.21363	X	6127527	6128275	748	FALSE
WBGene00185089	II:4231382-4234620	204	32	31	0.004902	584.438	10000	3156	584.438	1000	0	0.316857	II	4231382	4234620	3238	FALSE
WBGene00001673	II:4253051-4255281,II:4247196-4255281	204	86	86	0.004902	728.472	10000	4127	728.472	1000	0	0.242307	II	4253051	4255281	2230	FALSE
WBGene00015815	II:4238202-4244832,II:4238172-4244832,II:4238202-4244832	204	94	94	0.004902	658.423	10000	3223	658.423	1000	0	0.31027	II	4238202	4244832	6630	FALSE
WBGene00015816	II:4229550-4230809	204	19	19	0.004902	564.776	10000	2818	564.776	1000	0	0.354862	II	4229550	4230809	1259	FALSE
WBGene00015817	II:4227045-4229168,II:4227045-4229168	204	28	27	0.039903	373.944	10000	1944	373.944	1000	0	0.514403	II	4227045	4229168	2123	FALSE
WBGene00015818	II:4223308-4226330	204	72	72	0.004902	818.427	10000	5967	818.427	1000	0	0.167588	II	4223308	4226330	3022	FALSE
WBGene00015819	II:4236500-4237749	204	13	13	0.004902	788.934	10000	4256	788.934	1000	0	0.234962	II	4236500	4237749	1249	FALSE
WBGene00015820	II:4255504-4256939,II:4255847-4256939	204	13	13	0.004902	498.594	10000	1520	498.594	1000	0	0.657895	II	4255504	4256939	1435	FALSE
WBGene00015821	II:4257091-4258781	204	27	27	0.040776	750.475	10000	4189	750.475	1000	0	0.23872	II	4257091	4258781	1690	FALSE
WBGene00045297	II:4234949-4235982	204	12	12	0.034314	374.154	10000	1519	374.154	1000	0	0.658328	II	4234949	4235982	1033	FALSE
WBGene00015814	III:6394233-6395935,III:6394233-6395968,III:6394233-6396182,III:6394233-6395935,III:6394246-6395935,III:6394246-6395968,III:6394246-6396182	204	8	8	0.009804	385.319	10000	1730	385.319	1000	0	0.578035	III	6394233	6395935	1702	FALSE
WBGene00015806	III:6390945-6393843,III:6390948-6393843,III:6390948-6393843	204	13	13	0.009804	698.859	10000	5689	698.859	1000	0	0.175778	III	6390945	6393843	2898	FALSE
WBGene00015807	III:6389832-6390838	204	6	6	0.040653	663.269	10000	4979	663.269	1000	0	0.200844	III	6389832	6390838	1006	FALSE
WBGene00002850	III:6383551-6389413	204	22	21	0.014706	487.238	10000	2921	487.238	1000	0	0.342349	III	6383551	6389413	5862	FALSE
WBGene00015809	III:6381633-6383024	204	3	3	0.004902	608.382	10000	3784	608.382	1000	0	0.264271	III	6381633	6383024	1391	FALSE
WBGene00015810	III:6380771-6381982,III:6380694-6381982	204	8	8	0.004902	288.926	10000	1362	288.926	1000	0	0.734214	III	6380771	6381982	1211	FALSE
WBGene00015811	III:6379448-6380674	204	7	7	0.009804	798.316	10000	6693	798.316	1000	0	0.14941	III	6379448	6380674	1226	FALSE
WBGene00007048	III:6375378-6379177	204	20	20	0.009804	691.736	10000	3115	691.736	1000	0	0.321027	III	6375378	6379177	3799	FALSE
WBGene00015813	III:6368041-6374092,III:6368041-6373902	204	37	37	0.019608	571.921	10000	3208	571.921	1000	0	0.311721	III	6368041	6374092	6051	FALSE
WBGene00004482	III:6374093-6374997	204	5	4	0.04098	712.481	10000	5901	712.481	1000	0	0.169463	III	6374093	6374997	904	FALSE
WBGene00003007	X:3958551-3961906,X:3958496-3961906	204	21	21	0.004902	671.303	10000	2894	671.303	1000	0	0.345543	X	3958551	3961906	3355	FALSE
WBGene00015822	X:3961929-3966394	204	33	33	0.009804	498.937	10000	2067	498.937	1000	0	0.483793	X	3961929	3966394	4465	FALSE
WBGene00015823	X:3968035-3968637	204	5	4	0.019608	409.557	10000	2049	409.557	1000	0	0.488043	X	3968035	3968637	602	FALSE
WBGene00015824	X:3970388-3973634	204	29	29	0.004902	589.439	10000	2757	589.439	1000	0	0.362713	X	3970388	3973634	3246	FALSE
WBGene00007622	III:4178723-4181438	204	12	12	0.040686	1050.35	10000	10000	1050.35	527	0	0.0527	III	4178723	4181438	2715	FALSE
WBGene00006448	III:4153600-4154645	204	8	8	0.04066	641.312	10000	3890	641.312	1000	0	0.257069	III	4153600	4154645	1045	FALSE
WBGene00007630	III:4152053-4152912	204	6	6	0.02451	892.733	10000	10000	892.733	988	0	0.0988	III	4152053	4152912	859	FALSE
WBGene00007631	III:4147380-4151598	204	33	32	0.019608	923.49	10000	10000	923.49	923	0	0.0923	III	4147380	4151598	4218	FALSE
WBGene00007632	III:4176677-4177578,III:4176701-4177578	204	4	4	0.040578	311.708	10000	1694	311.708	1000	0	0.590319	III	4176677	4177578	901	FALSE
WBGene00007623	III:4177531-4178664	204	3	3	0.009804	518.437	10000	2307	518.437	1000	0	0.433463	III	4177531	4178664	1133	FALSE
WBGene00007624	III:4172336-4176159	204	19	19	0.019608	569.005	10000	3026	569.005	1000	0	0.330469	III	4172336	4176159	3823	FALSE
WBGene00007625	III:4171335-4172162,III:4171335-4172178,III:4171264-4172180	204	4	4	0.004902	381.375	10000	2171	381.375	1000	0	0.460617	III	4171335	4172162	827	FALSE
WBGene00007626	III:4168796-4170939	204	13	13	0.04902	785.372	10000	6769	785.372	1000	0	0.147732	III	4168796	4170939	2143	FALSE
WBGene00007627	III:4166943-4168765	204	15	15	0.014706	441.279	10000	2255	441.279	1000	0	0.443459	III	4166943	4168765	1822	FALSE
WBGene00004381	III:4164271-4166847	204	16	16	0.014706	436.438	10000	2121	436.438	1000	0	0.471476	III	4164271	4166847	2576	FALSE
WBGene00007628	III:4161950-4164171	204	14	13	0.04902	1046.03	10000	10000	1046.03	579	0	0.0579	III	4161950	4164171	2221	FALSE
WBGene00007629	III:4155387-4157394	204	48	48	0.019608	214.256	10000	1501	214.256	1000	0	0.666223	III	4155387	4157394	2007	FALSE
WBGene00000430	I:9727203-9728021	204	7	7	0.040398	328.633	10000	1371	328.633	1000	0	0.729395	I	9727203	9728021	818	FALSE
WBGene00001145	I:9722720-9726223,I:9722549-9726223,I:9722720-9726263,I:9722549-9726263	204	16	16	0.014706	673.398	10000	4210	673.398	1000	0	0.23753	I	9722720	9726223	3503	FALSE
WBGene00007620	I:9715321-9728108,I:9715321-9717670	204	53	53	0.014706	633.084	10000	3819	633.084	1000	0	0.261849	I	9715321	9728108	12787	FALSE
WBGene00007621	I:9712822-9715230	204	15	15	0.040338	167.485	10000	1045	167.485	1000	0	0.956938	I	9712822	9715230	2408	FALSE
WBGene00015834	II:1881610-1882805	204	82	82	0.017157	990.962	10000	8542	990.962	1000	0	0.117069	II	1881610	1882805	1195	FALSE
WBGene00015835	II:1883595-1884735	204	27	27	0.009804	305.274	10000	1112	305.274	1000	0	0.899281	II	1883595	1884735	1140	FALSE
WBGene00015836	II:1885438-1886479	204	76	76	0.012255	595.035	10000	2615	595.035	1000	0	0.382409	II	1885438	1886479	1041	FALSE
WBGene00015837	II:1887208-1889171	204	62	62	0.012255	395.972	10000	1449	395.972	1000	0	0.690131	II	1887208	1889171	1963	FALSE
WBGene00015838	II:1889908-1890782	204	33	33	0.004902	394.213	10000	1459	394.213	1000	0	0.685401	II	1889908	1890782	874	FALSE
WBGene00015839	II:1871547-1873261	204	34	34	0.009804	640.421	10000	2967	640.421	1000	0	0.337041	II	1871547	1873261	1714	FALSE
WBGene00015840	II:1874275-1875106	204	28	28	0.04099	628.328	10000	3083	628.328	1000	0	0.324359	II	1874275	1875106	831	FALSE
WBGene00015827	II:1875957-1877237	204	24	23	0.012255	224.989	10000	1235	224.989	1000	0	0.809717	II	1875957	1877237	1280	FALSE
WBGene00015828	II:1869581-1870797,II:1869409-1870797	204	43	43	0.036765	450.937	10000	1423	450.937	1000	0	0.702741	II	1869581	1870797	1216	FALSE
WBGene00015829	II:1866385-1867894	204	13	13	0.040889	394.485	10000	1870	394.485	1000	0	0.534759	II	1866385	1867894	1509	FALSE
WBGene00015830	II:1862633-1863782	204	78	78	0.004902	429.32	10000	1679	429.32	1000	0	0.595593	II	1862633	1863782	1149	FALSE
WBGene00015832	II:1877578-1878763	204	48	48	0.022059	541.588	10000	1866	541.588	1000	0	0.535906	II	1877578	1878763	1185	FALSE
WBGene00015833	II:1879698-1880708,II:1879589-1880574	204	25	25	0.041106	694.791	10000	2625	694.791	1000	0	0.380952	II	1879698	1880708	1010	FALSE
WBGene00015848	II:3464150-3464680	204	5	5	0.039216	1062.92	10000	10000	1062.92	857	0	0.0857	II	3464150	3464680	530	FALSE
WBGene00015849	II:3453763-3454680	204	10	10	0.004902	704.504	10000	3010	704.504	1000	0	0.332226	II	3453763	3454680	917	FALSE
WBGene00015850	II:3452641-3453602	204	19	19	0.039216	832.768	10000	5499	832.768	1000	0	0.181851	II	3452641	3453602	961	FALSE
WBGene00015851	II:3451420-3452414	204	21	21	0.004902	642.003	10000	3020	642.003	1000	0	0.331126	II	3451420	3452414	994	FALSE
WBGene00015852	II:3449561-3451059	204	18	18	0.014706	559.573	10000	2651	559.573	1000	0	0.377216	II	3449561	3451059	1498	FALSE
WBGene00015853	II:3445764-3446737	204	8	8	0.014706	720.843	10000	3680	720.843	1000	0	0.271739	II	3445764	3446737	973	FALSE
WBGene00015854	II:3440826-3442445	204	23	23	0.014706	844.533	10000	4893	844.533	1000	0	0.204374	II	3440826	3442445	1619	FALSE
WBGene00015855	II:3429405-3431305	204	22	21	0.004902	247.724	10000	1354	247.724	1000	0	0.738552	II	3429405	3431305	1900	FALSE
WBGene00015841	II:3431285-3436512	204	47	47	0.004902	924.112	10000	6472	924.112	1000	0	0.154512	II	3431285	3436512	5227	FALSE
WBGene00195070	II:3446956-3448020	204	11	11	0.042063	833.151	10000	4054	833.151	1000	0	0.24667	II	3446956	3448020	1064	FALSE
WBGene00195071	II:3448205-3448759	204	8	8	0.042047	368.234	10000	1483	368.234	1000	0	0.674309	II	3448205	3448759	554	FALSE
WBGene00195072	II:3442489-3443254	204	9	9	0.014706	647.161	10000	3653	647.161	1000	0	0.273748	II	3442489	3443254	765	FALSE
WBGene00015842	II:3443481-3444382	204	7	6	0.039216	936.007	10000	10000	936.007	969	0	0.0969	II	3443481	3444382	901	FALSE
WBGene00015843	II:3444727-3445364	204	9	9	0.034314	854.27	10000	5147	854.27	1000	0	0.194288	II	3444727	3445364	637	FALSE
WBGene00015845	II:3459618-3460314	204	12	11	0.019608	1283.14	10000	10000	1283.14	182	0	0.0182	II	3459618	3460314	696	FALSE
WBGene00015846	II:3461111-3461681	204	5	5	0.044118	666.788	10000	3184	666.788	1000	0	0.31407	II	3461111	3461681	570	FALSE
WBGene00015847	II:3462569-3463205	204	8	8	0.009804	428.82	10000	1412	428.82	1000	0	0.708215	II	3462569	3463205	636	FALSE
WBGene00007633	II:9132214-9134539,II:9132914-9134539,II:9133954-9134538	204	11	11	0.004902	370.514	10000	1851	370.514	1000	0	0.540249	II	9132214	9134539	2325	FALSE
WBGene00195143	II:9136201-9137554	204	10	10	0.004902	497.66	10000	1983	497.66	1000	0	0.504286	II	9136201	9137554	1353	FALSE
WBGene00007635	X:12537013-12540858,X:12537013-12551677,X:12538029-12551677,X:12538029-12540858	204	123	123	0.044118	938.033	10000	10000	938.033	969	0	0.0969	X	12537013	12540858	3845	FALSE
WBGene00007636	X:12526659-12527286	204	3	3	0.004902	852.934	10000	6529	852.934	1000	0	0.153163	X	12526659	12527286	627	FALSE
WBGene00015857	V:8259315-8261304	204	8	8	0.004902	744.32	10000	4396	744.32	1000	0	0.22748	V	8259315	8261304	1989	FALSE
WBGene00004395	V:8228276-8238351	204	44	44	0.004902	724.468	10000	4736	724.468	1000	0	0.211149	V	8228276	8238351	10075	FALSE
WBGene00015858	V:8238539-8240021	204	12	12	0.004902	498.257	10000	2824	498.257	1000	0	0.354108	V	8238539	8240021	1482	FALSE
WBGene00015859	V:8240930-8242900	204	17	17	0.004902	456.709	10000	1945	456.709	1000	0	0.514139	V	8240930	8242900	1970	FALSE
WBGene00015860	V:8243631-8245254	204	6	6	0.004902	304.556	10000	1534	304.556	1000	0	0.65189	V	8243631	8245254	1623	FALSE
WBGene00015861	V:8248111-8250289	204	10	9	0.041782	364.027	10000	1645	364.027	1000	0	0.607903	V	8248111	8250289	2178	FALSE
WBGene00015862	V:8256830-8258076	204	13	13	0.004902	224.374	10000	1210	224.374	1000	0	0.826446	V	8256830	8258076	1246	FALSE
WBGene00015863	V:8261389-8263566	204	19	19	0.004902	198.872	10000	1218	198.872	1000	0	0.821018	V	8261389	8263566	2177	FALSE
WBGene00015865	X:6940478-6943613	204	39	39	0.019608	644.812	10000	3240	644.812	1000	0	0.308642	X	6940478	6943613	3135	FALSE
WBGene00015866	X:6935729-6939036,X:6938410-6939036	204	28	28	0.019608	640.282	10000	2206	640.282	1000	0	0.453309	X	6935729	6939036	3307	FALSE
WBGene00002123	X:6943739-6956399,X:6944760-6949556	204	101	101	0.044118	497.058	10000	1783	497.058	1000	0	0.560852	X	6943739	6956399	12660	FALSE
WBGene00015867	X:17617826-17619458	204	4	4	0.009804	477.885	10000	1560	477.885	1000	0	0.641026	X	17617826	17619458	1632	FALSE
WBGene00002272	X:17600471-17601503	204	2	2	0.041263	464.13	10000	2330	464.13	1000	0	0.429185	X	17600471	17601503	1032	FALSE
WBGene00015868	X:17601608-17610048,X:17601608-17604612	204	38	38	0.004902	331.462	10000	1646	331.462	1000	0	0.607533	X	17601608	17610048	8440	FALSE
WBGene00015869	II:3852989-3854615	204	28	28	0.009804	296.277	10000	1671	296.277	1000	0	0.598444	II	3852989	3854615	1626	FALSE
WBGene00015870	II:3846327-3848143	204	52	52	0.009804	257.019	10000	1563	257.019	1000	0	0.639795	II	3846327	3848143	1816	FALSE
WBGene00015871	II:3843608-3845509	204	24	24	0.009804	473.063	10000	3007	473.063	1000	0	0.332557	II	3843608	3845509	1901	FALSE
WBGene00015872	II:3839861-3841272	204	14	14	0.004902	619.993	10000	2916	619.993	1000	0	0.342936	II	3839861	3841272	1411	FALSE
WBGene00015873	II:3833249-3836015	204	22	22	0.014706	809.868	10000	5344	809.868	1000	0	0.187126	II	3833249	3836015	2766	FALSE
WBGene00015875	II:3841913-3843405	204	9	8	0.009804	465.711	10000	2023	465.711	1000	0	0.494315	II	3841913	3843405	1492	FALSE
WBGene00003662	II:3849052-3850725	204	46	46	0.029412	691.963	10000	3839	691.963	1000	0	0.260485	II	3849052	3850725	1673	FALSE
WBGene00006126	V:3351565-3352773	204	31	31	0.014706	602.866	10000	3014	602.866	1000	0	0.331785	V	3351565	3352773	1208	FALSE
WBGene00015884	V:3340178-3342745	204	52	52	0.004902	698.895	10000	5890	698.895	1000	0	0.169779	V	3340178	3342745	2567	FALSE
WBGene00015885	V:3345309-3346484	204	51	51	0.009804	695.091	10000	6603	695.091	1000	0	0.151446	V	3345309	3346484	1175	FALSE
WBGene00015886	V:3353262-3353921	204	13	13	0.009804	611.69	10000	3139	611.69	1000	0	0.318573	V	3353262	3353921	659	FALSE
WBGene00015876	V:3348629-3350967	204	49	49	0.041107	705.394	10000	5295	705.394	1000	0	0.188857	V	3348629	3350967	2338	FALSE
WBGene00015877	V:3342803-3343865,V:3342803-3342988	204	23	23	0.004902	747.583	10000	8378	747.583	1000	0	0.11936	V	3342803	3343865	1062	FALSE
WBGene00015878	V:3339347-3340092	204	30	30	0.007353	669.194	10000	5890	669.194	1000	0	0.169779	V	3339347	3340092	745	FALSE
WBGene00015879	V:3333634-3339015	204	202	202	0.009804	683.034	10000	7041	683.034	1000	0	0.142025	V	3333634	3339015	5381	FALSE
WBGene00015882	V:3320747-3324030,V:3320747-3324279	204	57	57	0.04101	475.159	10000	3676	475.159	1000	0	0.272035	V	3320747	3324030	3283	FALSE
WBGene00015883	V:3330914-3332113	204	22	22	0.004902	589.61	10000	4765	589.61	1000	0	0.209864	V	3330914	3332113	1199	FALSE
WBGene00001966	II:5539080-5540211	204	10	10	0.004902	463.319	10000	2753	463.319	1000	0	0.36324	II	5539080	5540211	1131	FALSE
WBGene00015893	II:5537834-5538917,II:5537834-5539004	204	16	16	0.04095	491.595	10000	2342	491.595	1000	0	0.426985	II	5537834	5538917	1083	FALSE
WBGene00015894	II:5544880-5547490,II:5545619-5547490,II:5544806-5547490,II:5544806-5547490,II:5544806-5547290	204	12	12	0.014706	698.188	10000	4399	698.188	1000	0	0.227324	II	5544880	5547490	2610	FALSE
WBGene00015896	II:5571301-5571965	204	2	2	0.004902	411.858	10000	1619	411.858	992	8	0.615195	II	5571301	5571965	664	FALSE
WBGene00015887	II:5570884-5574943,II:5572328-5574943,II:5570663-5571176,II:5570636-5571122,II:5570636-5571406,II:5570636-5571406,II:5570636-5571045,II:5572644-5574943	204	27	27	0.004902	621.874	10000	3244	621.874	1000	0	0.308261	II	5570884	5574943	4059	FALSE
WBGene00219272	II:5541003-5541822,II:5540983-5541785	204	4	4	0.004902	675.854	10000	3006	675.854	1000	0	0.332668	II	5541003	5541822	819	FALSE
WBGene00015889	II:5561762-5563523	204	18	18	0.014706	569.563	10000	2983	569.563	1000	0	0.335233	II	5561762	5563523	1761	FALSE
WBGene00001964	II:5535239-5536149	204	9	9	0.004902	592.102	10000	3467	592.102	1000	0	0.288434	II	5535239	5536149	910	FALSE
WBGene00001965	II:5532856-5533738	204	13	13	0.004902	1007.17	10000	8245	1007.17	1000	0	0.121286	II	5532856	5533738	882	FALSE
WBGene00015892	II:5531272-5532282	204	6	6	0.009804	504.079	10000	2343	504.079	1000	0	0.426803	II	5531272	5532282	1010	FALSE
WBGene00007637	I:11611671-11616139,I:11611687-11616139	204	74	74	0.041053	456.641	10000	1606	456.641	1000	0	0.622665	I	11611671	11616139	4468	FALSE
WBGene00006807	I:11592301-11601605	204	116	116	0.04902	318.008	10000	1143	318.008	1000	0	0.874891	I	11592301	11601605	9304	FALSE
WBGene00007639	I:11586235-11587331	204	17	17	0.009804	147.443	10000	1008	147.443	1000	0	0.992063	I	11586235	11587331	1096	FALSE
WBGene00004963	I:11582742-11586069,I:11582742-11584478	204	43	43	0.004902	279.657	10000	1193	279.657	1000	0	0.838223	I	11582742	11586069	3327	FALSE
WBGene00007640	I:11604603-11611301	204	128	127	0.009804	284.042	10000	1463	284.042	1000	0	0.683527	I	11604603	11611301	6698	FALSE
WBGene00007647	I:9435401-9441029,I:9435376-9441029,I:9438498-9441029	204	33	32	0.004902	723.971	10000	5606	723.971	1000	0	0.17838	I	9435401	9441029	5628	FALSE
WBGene00044236	I:9419972-9420813	204	3	3	0.040854	441.319	10000	1713	441.319	1000	0	0.583771	I	9419972	9420813	841	FALSE
WBGene00219310	I:9410613-9411379	204	7	7	0.009804	446.927	10000	2115	446.927	1000	0	0.472813	I	9410613	9411379	766	FALSE
WBGene00007641	I:9408355-9410094,I:9408355-9409901	204	11	11	0.044118	565.602	10000	2897	565.602	1000	0	0.345185	I	9408355	9410094	1739	FALSE
WBGene00007642	I:9412313-9413223	204	7	7	0.040736	860.464	10000	10000	860.464	911	0	0.0911	I	9412313	9413223	910	FALSE
WBGene00219313	I:9414455-9416702	204	18	17	0.004902	524.623	10000	3550	524.623	1000	0	0.28169	I	9414455	9416702	2247	FALSE
WBGene00007643	I:9416702-9418876	204	7	7	0.004902	644.989	10000	4875	644.989	1000	0	0.205128	I	9416702	9418876	2174	FALSE
WBGene00007644	I:9419422-9419998	204	2	2	0.040663	531.424	10000	3232	531.424	1000	0	0.309406	I	9419422	9419998	576	FALSE
WBGene00003904	I:9420905-9421992	204	7	7	0.004902	451.939	10000	1758	451.939	1000	0	0.568828	I	9420905	9421992	1087	FALSE
WBGene00007645	I:9422555-9431112	204	55	55	0.040616	719.556	10000	5459	719.556	1000	0	0.183184	I	9422555	9431112	8557	FALSE
WBGene00007646	I:9431248-9433811,I:9431270-9433811	204	3	2	0.004902	109.843	10000	1132	109.843	1000	0	0.883392	I	9431248	9433811	2563	FALSE
WBGene00015897	V:3906140-3906947	204	82	82	0.004902	469.579	10000	1784	469.579	1000	0	0.560538	V	3906140	3906947	807	FALSE
WBGene00015904	V:3898799-3900202	204	92	92	0.022059	338.322	10000	1474	338.322	1000	0	0.678426	V	3898799	3900202	1403	FALSE
WBGene00006260	V:3900496-3902558	204	63	62	0.014706	366.124	10000	2406	366.124	1000	0	0.415628	V	3900496	3902558	2062	FALSE
WBGene00015905	V:3890964-3892026	204	63	63	0.040509	298.472	10000	1337	298.472	1000	0	0.747943	V	3890964	3892026	1062	FALSE
WBGene00015906	V:3887749-3889253	204	107	107	0.004902	449.011	10000	2146	449.011	1000	0	0.465983	V	3887749	3889253	1504	FALSE
WBGene00005404	V:3903106-3904545	204	131	131	0.004902	418.739	10000	1754	418.739	1000	0	0.570125	V	3903106	3904545	1439	FALSE
WBGene00015898	V:3894960-3898208	204	175	175	0.004902	421.453	10000	1721	421.453	1000	0	0.581058	V	3894960	3898208	3248	FALSE
WBGene00015899	V:3892855-3894576	204	125	125	0.004902	502.439	10000	2121	502.439	1000	0	0.471476	V	3892855	3894576	1721	FALSE
WBGene00015900	V:3866555-3869005	204	138	138	0.02451	38.9913	10000	1016	38.9913	1000	0	0.984252	V	3866555	3869005	2450	FALSE
WBGene00015901	V:3871173-3873216	204	122	122	0.040389	263.456	10000	1622	263.456	1000	0	0.616523	V	3871173	3873216	2043	FALSE
WBGene00015902	V:3875244-3878382	204	155	155	0.004902	307.047	10000	1424	307.047	1000	0	0.702247	V	3875244	3878382	3138	FALSE
WBGene00003714	V:3882003-3886204,V:3880797-3886204	204	286	286	0.004902	413.104	10000	2222	413.104	1000	0	0.450045	V	3882003	3886204	4201	FALSE
WBGene00015903	V:3889232-3890861,V:3889232-3890861	204	125	125	0.004902	385.688	10000	1704	385.688	1000	0	0.586854	V	3889232	3890861	1629	FALSE
WBGene00015908	I:6682367-6683697	204	4	4	0.004902	675.854	10000	4474	675.854	1000	0	0.223514	I	6682367	6683697	1330	FALSE
WBGene00015909	II:3250312-3250856	204	20	20	0.004902	412.582	10000	2279	412.582	1000	0	0.438789	II	3250312	3250856	544	FALSE
WBGene00023479	II:3235955-3237138	204	7	7	0.040716	644.811	10000	2129	644.811	1000	0	0.469704	II	3235955	3237138	1183	FALSE
WBGene00044373	II:3237470-3238179	204	10	10	0.040867	622.361	10000	3423	622.361	1000	0	0.292141	II	3237470	3238179	709	FALSE
WBGene00015910	II:3248690-3249386	204	8	8	0.041544	1033.53	10000	10000	1033.53	693	0	0.0693	II	3248690	3249386	696	FALSE
WBGene00015911	II:3240544-3241726	204	45	45	0.04152	612.955	10000	2612	612.955	1000	0	0.382848	II	3240544	3241726	1182	FALSE
WBGene00005501	II:3228884-3230522	204	35	35	0.042049	906.93	10000	10000	906.93	912	0	0.0912	II	3228884	3230522	1638	FALSE
WBGene00015912	II:3246314-3248118	204	31	31	0.029412	625.4	10000	4129	625.4	1000	0	0.242189	II	3246314	3248118	1804	FALSE
WBGene00001544	II:3250984-3259354	204	446	446	0.004902	409.917	10000	1848	409.917	1000	0	0.541126	II	3250984	3259354	8370	FALSE
WBGene00015913	II:3245086-3246015	204	7	7	0.04309	1211.3	10000	10000	1211.3	356	0	0.0356	II	3245086	3246015	929	FALSE
WBGene00015914	II:3230816-3234813	204	24	23	0.009804	163.935	10000	1041	163.935	1000	0	0.960615	II	3230816	3234813	3997	FALSE
WBGene00007648	X:9919301-9920346	204	11	11	0.043038	685.227	10000	2538	685.227	1000	0	0.394011	X	9919301	9920346	1045	FALSE
WBGene00219544	X:9938812-9940042	204	20	19	0.039216	650.464	10000	4602	650.464	1000	0	0.217297	X	9938812	9940042	1230	FALSE
WBGene00007649	X:9921554-9922843	204	13	13	0.034314	416.794	10000	1544	416.794	1000	0	0.647668	X	9921554	9922843	1289	FALSE
WBGene00007650	X:9922902-9925116,X:9922902-9924876,X:9922902-9924990	204	18	18	0.042954	897.689	10000	6166	897.689	1000	0	0.16218	X	9922902	9925116	2214	FALSE
WBGene00007651	X:9925922-9931460,X:9925954-9931460	204	55	54	0.04902	455.309	10000	2541	455.309	1000	0	0.393546	X	9925922	9931460	5538	FALSE
WBGene00007652	X:9941629-9944773	204	27	27	0.043184	1036.45	10000	9495	1036.45	1000	0	0.105319	X	9941629	9944773	3144	FALSE
WBGene00003553	X:9944847-9949060,X:9944847-9949060	204	32	32	0.04902	370.814	10000	1383	370.814	1000	0	0.723066	X	9944847	9949060	4213	FALSE
WBGene00007653	X:9952561-9954533	204	16	16	0.004902	296.989	10000	1180	296.989	1000	0	0.847458	X	9952561	9954533	1972	FALSE
WBGene00023491	X:9933246-9937133	204	24	24	0.039216	427.936	10000	1695	427.936	1000	0	0.589971	X	9933246	9937133	3887	FALSE
WBGene00015915	II:5596559-5598450,II:5596546-5598450	204	13	13	0.004902	1253.94	10000	10000	1253.94	218	0	0.0218	II	5596559	5598450	1891	FALSE
WBGene00195182	II:5598452-5599374	204	6	6	0.019608	494.227	10000	1746	494.227	1000	0	0.572738	II	5598452	5599374	922	FALSE
WBGene00015916	II:5594735-5596462	204	8	8	0.019608	499.694	10000	1858	499.694	1000	0	0.538213	II	5594735	5596462	1727	FALSE
WBGene00015917	II:5583035-5584748	204	12	12	0.004902	561.851	10000	2420	561.851	1000	0	0.413223	II	5583035	5584748	1713	FALSE
WBGene00000383	II:5589185-5593425,II:5587667-5593425,II:5587622-5593425,II:5589958-5593425,II:5589208-5593425,II:5589185-5593425	204	26	26	0.014706	778.184	10000	4773	778.184	1000	0	0.209512	II	5589185	5593425	4240	FALSE
WBGene00003097	II:5586177-5587652,II:5586164-5587652	204	6	6	0.042982	406.746	10000	1553	406.746	1000	0	0.643915	II	5586177	5587652	1475	FALSE
WBGene00015918	II:5599929-5603294,II:5600942-5602943	204	23	23	0.004902	728.977	10000	3673	728.977	1000	0	0.272257	II	5599929	5603294	3365	FALSE
WBGene00015919	II:5606542-5607858	204	6	6	0.042934	266.438	10000	1481	266.438	1000	0	0.675219	II	5606542	5607858	1316	FALSE
WBGene00000970	II:5617124-5619319	204	13	13	0.019608	803.655	10000	5856	803.655	1000	0	0.170765	II	5617124	5619319	2195	FALSE
WBGene00015920	II:5619589-5622483,II:5619589-5622483	204	6	6	0.043435	670.546	10000	2996	670.546	1000	0	0.333778	II	5619589	5622483	2894	FALSE
WBGene00044237	I:13133647-13136156,I:13133637-13136156	204	9	9	0.014706	379.129	10000	1513	379.129	1000	0	0.660939	I	13133647	13136156	2509	FALSE
WBGene00044708	I:13124080-13125684,I:13124080-13126650	204	54	54	0.044118	546.724	10000	2074	546.724	1000	0	0.48216	I	13124080	13125684	1604	FALSE
WBGene00044709	I:13107491-13109778	204	46	46	0.004902	728.051	10000	2693	728.051	1000	0	0.371333	I	13107491	13109778	2287	FALSE
WBGene00007655	I:13085105-13103119	204	396	396	0.004902	362.951	10000	1447	362.951	1000	0	0.691085	I	13085105	13103119	18014	FALSE
WBGene00007656	I:13104252-13106298	204	42	42	0.043418	513.975	10000	1984	513.975	1000	0	0.504032	I	13104252	13106298	2046	FALSE
WBGene00007657	I:13110415-13112443	204	24	24	0.0434	516.476	10000	1602	516.476	1000	0	0.62422	I	13110415	13112443	2028	FALSE
WBGene00007658	I:13113486-13116434	204	6	5	0.009804	844.887	10000	5743	844.887	1000	0	0.174125	I	13113486	13116434	2948	FALSE
WBGene00007659	I:13130807-13132464	204	9	8	0.043345	435.053	10000	1617	435.053	1000	0	0.618429	I	13130807	13132464	1657	FALSE
WBGene00007660	I:13136466-13138521	204	14	14	0.019608	711.595	10000	2784	711.595	1000	0	0.359195	I	13136466	13138521	2055	FALSE
WBGene00007661	I:13128469-13130170,I:13128469-13130409	204	91	91	0.044118	603.169	10000	3138	603.169	1000	0	0.318674	I	13128469	13130170	1701	FALSE
WBGene00007662	I:13121091-13123513	204	5	5	0.029412	649.663	10000	2262	649.663	1000	0	0.442087	I	13121091	13123513	2422	FALSE
WBGene00015921	X:8173909-8180902	204	41	40	0.009804	417.766	10000	1946	417.766	1000	0	0.513875	X	8173909	8180902	6993	FALSE
WBGene00015922	X:8169929-8172868	204	16	16	0.019608	741.207	10000	4103	741.207	1000	0	0.243724	X	8169929	8172868	2939	FALSE
WBGene00015923	X:8166333-8168284	204	4	4	0.004902	541.587	10000	1913	541.587	998	2	0.522216	X	8166333	8168284	1951	FALSE
WBGene00015924	X:8181030-8181640	204	5	5	0.019608	690.136	10000	3273	690.136	1000	0	0.30553	X	8181030	8181640	610	FALSE
WBGene00015925	X:8183103-8185133	204	20	20	0.039216	502.558	10000	1817	502.558	1000	0	0.550358	X	8183103	8185133	2030	FALSE
WBGene00015926	X:8185247-8194762,X:8185247-8203784,X:8185247-8194762,X:8185247-8203784,X:8185193-8194762,X:8185193-8203784,X:8185193-8203779	204	116	116	0.014706	687.828	10000	3472	687.828	1000	0	0.288018	X	8185247	8194762	9515	FALSE
WBGene00015927	IV:6779861-6784340	204	14	14	0.004902	858.78	10000	5442	858.78	1000	0	0.183756	IV	6779861	6784340	4479	FALSE
WBGene00015935	IV:6806765-6809630	204	12	12	0.043097	231.661	10000	1231	231.661	1000	0	0.812348	IV	6806765	6809630	2865	FALSE
WBGene00015936	IV:6804778-6805625,IV:6804778-6805703,IV:6804610-6805625	204	9	9	0.004902	669.92	10000	4087	669.92	1000	0	0.244678	IV	6804778	6805625	847	FALSE
WBGene00015937	IV:6795926-6798692	204	14	13	0.004902	766.977	10000	6406	766.977	1000	0	0.156104	IV	6795926	6798692	2766	FALSE
WBGene00015938	IV:6770809-6779859,IV:6778152-6779859	204	56	56	0.004902	665.401	10000	3596	665.401	1000	0	0.278087	IV	6770809	6779859	9050	FALSE
WBGene00006917	IV:6791073-6792461	204	10	10	0.043032	179.758	10000	1173	179.758	1000	0	0.852515	IV	6791073	6792461	1388	FALSE
WBGene00015928	IV:6787352-6789621,IV:6786857-6789621	204	16	15	0.043006	478.918	10000	3010	478.918	1000	0	0.332226	IV	6787352	6789621	2269	FALSE
WBGene00015929	IV:6793914-6795224,IV:6793914-6795629	204	12	12	0.004902	691.503	10000	5322	691.503	1000	0	0.187899	IV	6793914	6795224	1310	FALSE
WBGene00236786	IV:6805114-6805908	204	7	7	0.014706	496.283	10000	2151	496.283	1000	0	0.4649	IV	6805114	6805908	794	FALSE
WBGene00015930	IV:6798926-6802326	204	18	18	0.004902	633.086	10000	3747	633.086	1000	0	0.26688	IV	6798926	6802326	3400	FALSE
WBGene00015931	IV:6815910-6817632	204	11	11	0.004902	614.977	10000	3706	614.977	1000	0	0.269833	IV	6815910	6817632	1722	FALSE
WBGene00015932	IV:6821065-6822506,IV:6821559-6822506	204	7	7	0.042808	282.499	10000	1435	282.499	1000	0	0.696864	IV	6821065	6822506	1441	FALSE
WBGene00015933	IV:6818605-6820643	204	10	10	0.042785	353.591	10000	1575	353.591	1000	0	0.634921	IV	6818605	6820643	2038	FALSE
WBGene00015934	IV:6812107-6815581	204	14	14	0.014706	318.284	10000	1560	318.284	1000	0	0.641026	IV	6812107	6815581	3474	FALSE
WBGene00015947	X:8069549-8070289	204	7	7	0.019608	831.282	10000	5292	831.282	1000	0	0.188964	X	8069549	8070289	740	FALSE
WBGene00015949	X:8061122-8065688	204	35	34	0.039216	227.435	10000	1349	227.435	1000	0	0.74129	X	8061122	8065688	4566	FALSE
WBGene00015950	X:8045551-8047416	204	17	17	0.004902	1100.53	10000	10000	1100.53	730	0	0.073	X	8045551	8047416	1865	FALSE
WBGene00006962	X:8041326-8042617,X:8041326-8044327,X:8041326-8044409	204	18	18	0.014706	512.887	10000	2330	512.887	1000	0	0.429185	X	8041326	8042617	1291	FALSE
WBGene00001000	X:8050469-8058220,X:8050469-8052680	204	69	69	0.004902	929.167	10000	8689	929.167	1000	0	0.115088	X	8050469	8058220	7751	FALSE
WBGene00015939	II:5720162-5721790	204	13	13	0.043876	1097.88	10000	10000	1097.88	537	0	0.0537	II	5720162	5721790	1628	FALSE
WBGene00015946	II:5715186-5715694	204	4	4	0.004902	675.854	10000	3831	675.854	1000	0	0.261028	II	5715186	5715694	508	FALSE
WBGene00044668	II:5731032-5731741	204	3	3	0.009804	675.854	10000	5106	675.854	1000	0	0.195848	II	5731032	5731741	709	FALSE
WBGene00015940	II:5718128-5720053,II:5718128-5720051	204	20	20	0.014706	514.673	10000	1824	514.673	1000	0	0.548246	II	5718128	5720053	1925	FALSE
WBGene00015941	II:5716306-5718039	204	12	12	0.009804	797.531	10000	4243	797.531	1000	0	0.235682	II	5716306	5718039	1733	FALSE
WBGene00015942	II:5707690-5712351,II:5710052-5712351,II:5707690-5712324,II:5710052-5712324,II:5707690-5712323,II:5710052-5712323	204	39	39	0.014706	748.904	10000	4083	748.904	1000	0	0.244918	II	5707690	5712351	4661	FALSE
WBGene00015943	II:5712349-5714823,II:5712349-5714823,II:5713712-5714823,II:5712349-5714504,II:5712349-5714815	204	9	9	0.043652	947.129	10000	6874	947.129	1000	0	0.145476	II	5712349	5714823	2474	FALSE
WBGene00004267	II:5721768-5727651,II:5721768-5724730	204	47	47	0.034314	795.638	10000	6847	795.638	1000	0	0.146049	II	5721768	5727651	5883	FALSE
WBGene00015944	II:5729590-5730422	204	12	12	0.014706	644.709	10000	3585	644.709	1000	0	0.27894	II	5729590	5730422	832	FALSE
WBGene00001958	II:5737789-5739792	204	9	9	0.029412	580.036	10000	2076	580.036	1000	0	0.481696	II	5737789	5739792	2003	FALSE
WBGene00015945	II:5714923-5716250	204	12	12	0.034314	956.699	10000	10000	956.699	882	0	0.0882	II	5714923	5716250	1327	FALSE
WBGene00015958	V:7493879-7495289	204	99	98	0.043537	133.88	10000	1265	133.88	1000	0	0.790514	V	7493879	7495289	1410	FALSE
WBGene00015959	V:7491874-7493024	204	94	94	0.009804	91.0986	10000	1171	91.0986	1000	0	0.853971	V	7491874	7493024	1150	FALSE
WBGene00015960	V:7489133-7490440	204	89	89	0.004902	502.367	10000	3546	502.367	1000	0	0.282008	V	7489133	7490440	1307	FALSE
WBGene00015961	V:7486130-7487618	204	75	75	0.004902	218.229	10000	1568	218.229	1000	0	0.637755	V	7486130	7487618	1488	FALSE
WBGene00015962	V:7483315-7485100	204	143	142	0.02451	149.739	10000	1345	149.739	1000	0	0.743494	V	7483315	7485100	1785	FALSE
WBGene00015963	V:7479277-7481049	204	162	162	0.004902	205.313	10000	1588	205.313	1000	0	0.629723	V	7479277	7481049	1772	FALSE
WBGene00006231	V:7477240-7478504	204	101	101	0.004902	190.122	10000	1453	190.122	1000	0	0.688231	V	7477240	7478504	1264	FALSE
WBGene00005342	V:7475625-7476866	204	88	88	0.009804	99.1467	10000	1196	99.1467	1000	0	0.83612	V	7475625	7476866	1241	FALSE
WBGene00007664	X:15026307-15031084	204	30	30	0.004902	504.318	10000	2034	504.318	1000	0	0.491642	X	15026307	15031084	4777	FALSE
[truncated: 17,032 more rows]
