# Supplementary material for: Extreme allelic heterogeneity at a Caenorhabditis elegans beta-tubulin locus explains natural resistance to benzimidazoles
Source: PLoS Pathog. 2018 Oct 29;14(10):e1007226. doi: 10.1371/journal.ppat.1007226 (PMC6224181; doi:10.1371/journal.ppat.1007226)
Supplement: S22 Data — (TSV) [file ppat.1007226.s022.tsv]

snps	position	window	Td	swindow	ewindow	midwindow
1	3437765	1	-1.87915515774959	3437765	3445893	3441829
2	3437947	2	-1.84664654482206	3437947	3445916	3441931.5
3	3438038	3	-1.794676012847	3438038	3445935	3441986.5
4	3438105	4	-1.79027906076589	3438105	3446019	3442062
5	3438121	5	-1.77946688351727	3438121	3446024	3442072.5
6	3438285	6	-1.74847197540454	3438285	3446031	3442158
7	3438542	7	-1.72450498250342	3438542	3446039	3442290.5
8	3438625	8	-1.73171310066917	3438625	3446053	3442339
9	3438665	9	-1.73171310066917	3438665	3446085	3442375
10	3438723	10	-1.73171310066917	3438723	3446097	3442410
11	3438738	11	-1.73171310066917	3438738	3446098	3442418
12	3438830	12	-1.78940207305572	3438830	3446126	3442478
13	3438883	13	-1.70968028614253	3438883	3446129	3442506
14	3438887	14	-1.63049910809177	3438887	3446131	3442509
15	3438954	15	-1.69474746800915	3438954	3446357	3442655.5
16	3439014	16	-1.69474746800915	3439014	3446358	3442686
17	3439052	17	-1.68159265235666	3439052	3446458	3442755
18	3439137	18	-1.68886083817379	3439137	3446496	3442816.5
19	3439138	19	-1.68159265235666	3439138	3446609	3442873.5
20	3439149	20	-1.67432446653953	3439149	3446611	3442880
21	3439185	21	-1.67284680231555	3439185	3446656	3442920.5
22	3439243	22	-1.63800756451442	3439243	3446716	3442979.5
23	3439441	23	-1.66527827824151	3439441	3446723	3443082
24	3439492	24	-1.65943970252725	3439492	3446732	3443112
25	3439502	25	-1.65360112681299	3439502	3446733	3443117.5
26	3439523	26	-1.65360112681299	3439523	3446735	3443129
27	3439555	27	-1.65215950317984	3439555	3446744	3443149.5
28	3439585	28	-1.64067456823575	3439585	3446857	3443221
29	3439609	29	-1.60384108440877	3439609	3446992	3443300.5
30	3439622	30	-1.62860097030812	3439622	3447004	3443313
31	3439662	31	-1.60384108440877	3439662	3447017	3443339.5
32	3439735	32	-1.61670757533463	3439735	3447082	3443408.5
33	3439822	33	-1.62819251027873	3439822	3447090	3443456
34	3439829	34	-1.60927120009363	3439829	3447216	3443522.5
35	3439887	35	-1.58451131419428	3439887	3447360	3443623.5
36	3439911	36	-1.56282689204565	3439911	3447506	3443708.5
37	3439986	37	-1.49105806217533	3439986	3447523	3443754.5
38	3439993	38	-1.49105806217533	3439993	3447712	3443852.5
39	3439994	39	-1.41133627526214	3439994	3447812	3443903
40	3440025	40	-1.41133627526214	3440025	3447818	3443921.5
41	3440029	41	-1.38657638936279	3440029	3448073	3444051
42	3440035	42	-1.38657638936279	3440035	3450586	3445310.5
43	3440045	43	-1.39384457517992	3440045	3451556	3445800.5
44	3440248	44	-1.48354960575268	3440248	3451587	3445917.5
45	3440300	45	-1.50247091593777	3440300	3451702	3446001
46	3440668	46	-1.50247091593777	3440668	3451859	3446263.5
47	3440829	47	-1.42328973788701	3440829	3451874	3446351.5
48	3440845	48	-1.43888330018558	3440845	3451910	3446377.5
49	3441096	49	-1.42560834923032	3441096	3451952	3446524
50	3441127	50	-1.42560834923032	3441127	3451970	3446548.5
51	3441267	51	-1.42560834923032	3441267	3451971	3446619
52	3441305	52	-1.36823172863095	3441305	3452155	3446730
53	3441392	53	-1.36528841371327	3441392	3452272	3446832
54	3441445	54	-1.34052852781392	3441445	3452279	3446862
55	3441665	55	-1.35242192278741	3441665	3452291	3446978
56	3441883	56	-1.35094425856343	3441883	3452310	3447096.5
57	3442138	57	-1.36103562399548	3442138	3452380	3447259
58	3442276	58	-1.36103562399548	3442276	3452520	3447398
59	3442318	59	-1.36397893891316	3442318	3452559	3447438.5
60	3442363	60	-1.36397893891316	3442363	3452677	3447520
61	3442547	61	-1.35838063380443	3442547	3452735	3447641
62	3442673	62	-1.27919945575366	3442673	3452744	3447708.5
63	3442694	63	-1.27480250367256	3442694	3452760	3447727
64	3442706	64	-1.27480250367256	3442706	3452866	3447786
65	3442758	65	-1.27480250367256	3442758	3452882	3447820
66	3442830	66	-1.27480250367256	3442830	3452909	3447869.5
67	3442866	67	-1.3033106110181	3442866	3452912	3447889
68	3443249	68	-1.22412943296733	3443249	3452962	3448105.5
69	3443327	69	-1.21973248088623	3443327	3452980	3448153.5
70	3443342	70	-1.21973248088623	3443342	3453039	3448190.5
71	3443354	71	-1.23121741583032	3443354	3453162	3448258
72	3443412	72	-1.25723872240868	3443412	3453177	3448294.5
73	3443456	73	-1.18389612007217	3443456	3453198	3448327
74	3443463	74	-1.15416263263845	3443463	3453210	3448336.5
75	3443508	75	-1.19099611646544	3443508	3453320	3448414
76	3443608	76	-1.2031057549839	3443608	3453384	3448496
77	3443619	77	-1.19892504644776	3443619	3453418	3448518.5
78	3443624	78	-1.19892504644776	3443624	3453510	3448567
79	3443643	79	-1.19892504644776	3443643	3453523	3448583
80	3443649	80	-1.19892504644776	3443649	3453642	3448645.5
81	3443848	81	-1.20476362216202	3443848	3453685	3448766.5
82	3443866	82	-1.26477120589189	3443866	3453721	3448793.5
83	3443959	83	-1.26477120589189	3443959	3453739	3448849
84	3444218	84	-1.26329354166791	3444218	3453883	3449050.5
85	3444259	85	-1.22263975521308	3444259	3453983	3449121
86	3444444	86	-1.22263975521308	3444444	3454049	3449246.5
87	3444466	87	-1.15679359576895	3444466	3454071	3449268.5
88	3444576	88	-1.14804774572784	3444576	3454106	3449341
89	3444740	89	-1.14220917001358	3444740	3454257	3449498.5
90	3444783	90	-1.16823047659194	3444783	3454333	3449558
91	3444806	91	-1.19299036249129	3444806	3454361	3449583.5
92	3445061	92	-1.17208681981062	3445061	3454408	3449734.5
93	3445083	93	-1.2497903336374	3445083	3454787	3449935
94	3445197	94	-1.21527546115374	3445197	3454912	3450054.5
95	3445754	95	-1.19051557525439	3445754	3454928	3450341
96	3445763	96	-1.19051557525439	3445763	3455797	3450780
97	3445764	97	-1.16449426867603	3445764	3455823	3450793.5
98	3445835	98	-1.07287908678935	3445835	3455824	3450829.5
99	3445861	99	-1.07287908678935	3445861	3455830	3450845.5
100	3445893	100	-0.98800349538764	3445893	3455850	3450871.5
101	3445916	101	-0.98800349538764	3445916	3455878	3450897
102	3445935	102	-1.05237199060779	3445935	3455885	3450910
103	3446019	103	-1.13904961155093	3446019	3456000	3451009.5
104	3446024	104	-1.11868667773269	3446024	3456039	3451031.5
105	3446031	105	-1.12701205421413	3446031	3456121	3451076
106	3446039	106	-1.16384553804111	3446039	3456184	3451111.5
107	3446053	107	-1.11796586591611	3446053	3456247	3451150
108	3446085	108	-1.11944353014009	3446085	3456248	3451166.5
109	3446097	109	-1.09468364424074	3446097	3456358	3451227.5
110	3446098	110	-1.09468364424074	3446098	3456511	3451304.5
111	3446126	111	-1.09468364424074	3446126	3456521	3451323.5
112	3446129	112	-1.01867403818291	3446129	3456631	3451380
113	3446131	113	-1.09255724938184	3446131	3456651	3451391
114	3446357	114	-1.17173842743261	3446357	3456847	3451602
115	3446358	115	-1.15887193650674	3446358	3456882	3451620
116	3446458	116	-1.15447498442564	3446458	3456887	3451672.5
117	3446496	117	-1.10024590875864	3446496	3456888	3451692
118	3446609	118	-1.09584895667754	3446609	3457181	3451895
119	3446611	119	-1.07835725659532	3446611	3457254	3451932.5
120	3446656	120	-1.08562544241245	3446656	3457325	3451990.5
121	3446716	121	-1.07423661571056	3446716	3457410	3452063
122	3446723	122	-1.0971824585382	3446723	3457604	3452163.5
123	3446732	123	-1.09134388282394	3446732	3457605	3452168.5
124	3446733	124	-1.09278550645709	3446733	3457611	3452172
125	3446735	125	-1.09862408217135	3446735	3457652	3452193.5
126	3446744	126	-1.10446265788561	3446744	3457683	3452213.5
127	3446857	127	-1.11030123359986	3446857	3457800	3452328.5
128	3446992	128	-1.03035118961142	3446992	3457842	3452417
129	3447004	129	-1.0671846734384	3447004	3457845	3452424.5
130	3447017	130	-1.0671846734384	3447017	3457857	3452437
131	3447082	131	-1.07907806841189	3447082	3457858	3452470
132	3447090	132	-1.06621157748603	3447090	3457859	3452474.5
133	3447216	133	-1.05334508656016	3447216	3457867	3452541.5
134	3447360	134	-1.07810497245951	3447360	3457876	3452618
135	3447506	135	-1.10286485835887	3447506	3457879	3452692.5
136	3447523	136	-1.15057058708585	3447523	3457928	3452725.5
137	3447712	137	-1.24193348483674	3447712	3458042	3452877
138	3447812	138	-1.24193348483674	3447812	3458118	3452965
139	3447818	139	-1.29563396517157	3447818	3458283	3453050.5
140	3448073	140	-1.29563396517157	3448073	3458601	3453337
141	3450586	141	-1.31455527535667	3450586	3458808	3454697
142	3451556	142	-1.31455527535667	3451556	3458864	3455210
143	3451587	143	-1.31307761113269	3451587	3458893	3455240
144	3451702	144	-1.31307761113269	3451702	3458953	3455327.5
145	3451859	145	-1.31891618684695	3451859	3458977	3455418
146	3451874	146	-1.31743852262297	3451874	3459208	3455541
147	3451910	147	-1.39661970067373	3451910	3459287	3455598.5
148	3451952	148	-1.37185981477438	3451952	3459305	3455628.5
149	3451970	149	-1.39078112495947	3451970	3459400	3455685
150	3451971	150	-1.39078112495947	3451971	3459520	3455745.5
151	3452155	151	-1.38494254924522	3452155	3459540	3455847.5
152	3452272	152	-1.44231916984459	3452272	3459596	3455934
153	3452279	153	-1.35382750582973	3452279	3459871	3456075
154	3452291	154	-1.29940621367832	3452291	3459914	3456102.5
155	3452310	155	-1.31227270460418	3452310	3460046	3456178
156	3452380	156	-1.31375036882816	3452380	3460055	3456217.5
157	3452520	157	-1.28524226148262	3452520	3460137	3456328.5
158	3452559	158	-1.21939610203849	3452559	3460166	3456362.5
159	3452677	159	-1.21791843781451	3452677	3460185	3456431
160	3452735	160	-1.21791843781451	3452735	3460219	3456477
161	3452744	161	-1.15160375068961	3452744	3460354	3456549
162	3452760	162	-1.20602504284102	3452760	3460414	3456587
163	3452866	163	-1.20894433069815	3452866	3460431	3456648.5
164	3452882	164	-1.20894433069815	3452882	3460437	3456659.5
165	3452909	165	-1.20894433069815	3452909	3460438	3456673.5
166	3452912	166	-1.20746666647417	3452912	3460588	3456750
167	3452962	167	-1.20746666647417	3452962	3460647	3456804.5
168	3452980	168	-1.25691435709122	3452980	3460672	3456826
169	3453039	169	-1.24707527579497	3453039	3460746	3456892.5
170	3453162	170	-1.24707527579497	3453162	3461126	3457144
171	3453177	171	-1.24707527579497	3453177	3461222	3457199.5
172	3453198	172	-1.24707527579497	3453198	3461241	3457219.5
173	3453210	173	-1.28942297001875	3453210	3461278	3457244
174	3453320	174	-1.31767879322849	3453320	3461320	3457320
175	3453384	175	-1.31767879322849	3453384	3461391	3457387.5
176	3453418	176	-1.32777015866054	3453418	3461566	3457492
177	3453510	177	-1.34063664958641	3453510	3461605	3457557.5
178	3453523	178	-1.33479807387215	3453523	3461793	3457658
179	3453642	179	-1.31259706992164	3453642	3461872	3457757
180	3453685	180	-1.31259706992164	3453685	3461896	3457790.5
181	3453721	181	-1.22123417217076	3453721	3462029	3457875
182	3453739	182	-1.13570985013413	3453739	3462039	3457889
183	3453883	183	-1.12284335920827	3453883	3462051	3457967
184	3453983	184	-1.10083457174218	3453983	3462153	3458068
185	3454049	185	-1.17832184202399	3454049	3462179	3458114
186	3454071	186	-1.0986000551108	3454071	3462189	3458130
187	3454106	187	-1.16444621455492	3454106	3462283	3458194.5
188	3454257	188	-1.16205552202995	3454257	3462333	3458295
189	3454333	189	-1.16789409774421	3454333	3462398	3458365.5
190	3454361	190	-1.16789409774421	3454361	3462481	3458421
191	3454408	191	-1.16789409774421	3454408	3462642	3458525
192	3454787	192	-1.097434742674	3454787	3462699	3458743
193	3454912	193	-1.0959690919803	3454912	3462718	3458815
194	3454928	194	-1.12754064954628	3454928	3462722	3458825
195	3455797	195	-1.06273966723619	3455797	3462976	3459386.5
196	3455823	196	-1.05834271515508	3455823	3462990	3459406.5
197	3455824	197	-1.07709583591631	3455824	3462991	3459407.5
198	3455830	198	-1.15447498442564	3455830	3463281	3459555.5
199	3455850	199	-1.15299732020166	3455850	3463366	3459608
200	3455878	200	-1.1586917335526	3455878	3463394	3459636
201	3455885	201	-1.06725675462006	3455885	3463425	3459655
202	3456000	202	-0.977455615805092	3456000	3463540	3459770
203	3456039	203	-0.976013992171942	3456039	3463580	3459809.5
204	3456121	204	-1.00077387807129	3456121	3463668	3459894.5
205	3456184	205	-1.01100940586666	3456184	3463685	3459934.5
206	3456247	206	-1.00661245378555	3456247	3463749	3459998
207	3456248	207	-1.08492865765642	3456248	3463821	3460034.5
208	3456358	208	-1.01830161874434	3456358	3463832	3460095
209	3456511	209	-1.01704019806534	3456511	3463857	3460184
210	3456521	210	-1.01704019806534	3456521	3463858	3460189.5
211	3456631	211	-1.0097720122482	3456631	3464004	3460317.5
212	3456651	212	-1.08725928253002	3456651	3464023	3460337
213	3456847	213	-1.09309785824427	3456847	3464310	3460578.5
214	3456882	214	-1.00479841071384	3456882	3464325	3460603.5
215	3456887	215	-1.0176649016397	3456887	3464364	3460625.5
216	3456888	216	-1.02206185372081	3456888	3464393	3460640.5
217	3457181	217	-1.09791528388505	3457181	3464526	3460853.5
218	3457254	218	-1.07882578427609	3457254	3464554	3460904
219	3457325	219	-1.09774709446118	3457325	3464596	3460960.5
220	3457410	220	-1.09774709446118	3457410	3464607	3461008.5
221	3457604	221	-1.10913592116307	3457604	3464893	3461248.5
222	3457605	222	-1.10538769971688	3457605	3464909	3461257
223	3457611	223	-1.11122627543114	3457611	3464936	3461273.5
224	3457652	224	-1.11562322751224	3457652	3464960	3461306
225	3457683	225	-1.10835504169511	3457683	3465272	3461477.5
226	3457800	226	-1.04020228443795	3457800	3465283	3461541.5
227	3457842	227	-1.0301109190059	3457842	3465413	3461627.5
228	3457845	228	-1.12154589793843	3457845	3465422	3461633.5
229	3457857	229	-1.09303779059289	3457857	3465429	3461643
230	3457858	230	-1.09303779059289	3457858	3465443	3461650.5
231	3457859	231	-1.02784036178368	3457859	3465580	3461719.5
232	3457867	232	-1.03922918848557	3457867	3465625	3461746
233	3457876	233	-1.05209567941143	3457876	3465663	3461769.5
234	3457879	234	-1.05061801518745	3457879	3465858	3461868.5
235	3457928	235	-1.05061801518745	3457928	3465952	3461940
236	3458042	236	-1.02088452775374	3458042	3465985	3462013.5
237	3458118	237	-0.930062238865286	3458118	3466052	3462085
238	3458283	238	-0.851998319130214	3458283	3466083	3462183
239	3458601	239	-0.873622673627463	3458601	3466098	3462349.5
240	3458808	240	-0.870679358709783	3458808	3466112	3462460
241	3458864	241	-0.787942175697249	3458864	3466277	3462570.5
242	3458893	242	-0.69698773797576	3458893	3466286	3462589.5
243	3458953	243	-0.633412135753845	3458953	3466430	3462691.5
244	3458977	244	-0.611403348287755	3458977	3466516	3462746.5
245	3459208	245	-0.605564772573498	3459208	3466690	3462949
246	3459287	246	-0.602645484716369	3459287	3466724	3463005.5
247	3459305	247	-0.602645484716369	3459305	3466885	3463095
248	3459400	248	-0.61731400518367	3459400	3467095	3463247.5
249	3459520	249	-0.613061215465877	3459520	3467100	3463310
250	3459540	250	-0.534997295730805	3459540	3467111	3463325.5
251	3459596	251	-0.530744506013013	3459596	3467113	3463354.5
252	3459871	252	-0.530744506013013	3459871	3467237	3463554
253	3459914	253	-0.622179484945551	3459914	3467289	3463601.5
254	3460046	254	-0.614286595554055	3460046	3467349	3463697.5
255	3460055	255	-0.60280166060996	3460055	3467419	3463737
256	3460137	256	-0.601323996385981	3460137	3467442	3463789.5
257	3460166	257	-0.629832103731523	3460166	3467445	3463805.5
258	3460185	258	-0.691281311094541	3460185	3467460	3463822.5
259	3460219	259	-0.69275897531852	3460219	3467615	3463917
260	3460354	260	-0.691281311094541	3460354	3467649	3464001.5
261	3460414	261	-0.768984824921326	3460414	3467688	3464051
262	3460431	262	-0.78790613510642	3460431	3467729	3464080
263	3460437	263	-0.786440484412718	3460437	3467778	3464107.5
264	3460438	264	-0.786440484412718	3460438	3467845	3464141.5
265	3460588	265	-0.786440484412718	3460588	3467963	3464275.5
266	3460647	266	-0.776433213692601	3460647	3468039	3464343
267	3460672	267	-0.772036261611494	3460672	3468093	3464382.5
268	3460746	268	-0.715032060450687	3460746	3468153	3464449.5
269	3461126	269	-0.729268093828044	3461126	3468174	3464650
270	3461222	270	-0.729268093828044	3461222	3468193	3464707.5
271	3461241	271	-0.662641054915961	3461241	3468227	3464734
272	3461278	272	-0.582390672670611	3461278	3468278	3464778
273	3461320	273	-0.542325549199318	3461320	3468279	3464799.5
274	3461391	274	-0.542325549199318	3461391	3468291	3464841
275	3461566	275	-0.542325549199318	3461566	3468297	3464931.5
276	3461605	276	-0.53648697348506	3461605	3468312	3464958.5
277	3461793	277	-0.53648697348506	3461793	3468418	3465105.5
278	3461872	278	-0.542325549199318	3461872	3468652	3465262
279	3461896	279	-0.563048888925849	3461896	3468763	3465329.5
280	3462029	280	-0.563048888925849	3462029	3468826	3465427.5
281	3462039	281	-0.647143600859599	3462039	3468862	3465450.5
282	3462051	282	-0.709998391264939	3462051	3468865	3465458
283	3462153	283	-0.722864882190803	3462153	3468921	3465537
284	3462179	284	-0.73908314806374	3462179	3468996	3465587.5
285	3462189	285	-0.73908314806374	3462189	3469112	3465650.5
286	3462283	286	-0.818804934976935	3462283	3469133	3465708
287	3462333	287	-0.812966359262677	3462333	3469255	3465794
288	3462398	288	-0.83903571996214	3462398	3469370	3465884
289	3462481	289	-0.798814420597255	3462481	3469541	3466011
290	3462642	290	-0.798814420597255	3462642	3469621	3466131.5
291	3462699	291	-0.717050333537097	3462699	3469622	3466160.5
292	3462718	292	-0.808413231287979	3462718	3469649	3466183.5
293	3462722	293	-0.744729507293577	3462722	3469666	3466194
294	3462976	294	-0.74619515798728	3462976	3469824	3466400
295	3462990	295	-0.828487840379592	3462990	3469834	3466412
296	3462991	296	-0.8328847924607	3462991	3469850	3466420.5
297	3463281	297	-0.816666526587763	3463281	3469896	3466588.5
298	3463366	298	-0.746026968563412	3463366	3469955	3466660.5
299	3463394	299	-0.681658473343265	3463394	3470064	3466729
300	3463425	300	-0.760839651394029	3463425	3470199	3466812
301	3463540	301	-0.849331315408886	3463540	3470344	3466942
302	3463580	302	-0.939132454223855	3463580	3470345	3466962.5
303	3463668	303	-0.926698450387936	3463668	3470386	3467027
304	3463685	304	-0.920859874673678	3463685	3470463	3467074
305	3463749	305	-0.939132454223855	3463749	3470494	3467121.5
306	3463821	306	-0.943529406304962	3463821	3470678	3467249.5
307	3463832	307	-0.943529406304962	3463832	3470782	3467307
308	3463857	308	-1.01015644521704	3463857	3470894	3467375.5
309	3463858	309	-1.0361777517954	3463858	3470962	3467410
310	3464004	310	-1.0361777517954	3464004	3471018	3467511
311	3464023	311	-1.0361777517954	3464023	3471039	3467531
312	3464310	312	-1.0361777517954	3464310	3471048	3467679
313	3464325	313	-1.00766964444986	3464325	3471113	3467719
314	3464364	314	-1.01790517224523	3464364	3471121	3467742.5
315	3464393	315	-0.9520590128011	3464393	3471138	3467765.5
316	3464526	316	-0.944790826983968	3464526	3471183	3467854.5
317	3464554	317	-0.949187779065076	3464554	3471268	3467911
318	3464596	318	-0.888207099382831	3464596	3471469	3468032.5
319	3464607	319	-0.828199515652963	3464607	3471610	3468108.5
320	3464893	320	-0.823802563571855	3464893	3471676	3468284.5
321	3464909	321	-0.823802563571855	3464909	3471856	3468382.5
322	3464936	322	-0.852310670917396	3464936	3471971	3468453.5
323	3464960	323	-0.839444179991532	3464960	3471981	3468470.5
324	3465272	324	-0.839444179991532	3465272	3472262	3468767
325	3465283	325	-0.846712365808663	3465283	3472265	3468774
326	3465413	326	-0.91486512306583	3465413	3472266	3468839.5
327	3465422	327	-0.92495648849788	3465422	3472345	3468883.5
328	3465429	328	-0.92495648849788	3465429	3472353	3468891
329	3465443	329	-0.94619641002629	3465443	3472406	3468924.5
330	3465580	330	-0.94619641002629	3465580	3472486	3469033
331	3465625	331	-0.939384738359656	3465625	3472538	3469081.5
332	3465663	332	-0.91995885990296	3465663	3472661	3469162
333	3465858	333	-0.91995885990296	3465858	3472929	3469393.5
334	3465952	334	-0.921436524126939	3465952	3472931	3469441.5
335	3465985	335	-0.900532981446263	3465985	3472934	3469459.5
336	3466052	336	-0.917399977954119	3466052	3473029	3469540.5
337	3466083	337	-1.00095408102544	3466083	3473043	3469563
338	3466098	338	-1.05681699681	3466098	3473086	3469592
339	3466112	339	-1.05681699681	3466112	3473142	3469627
340	3466277	340	-1.05249212591055	3466277	3473633	3469955
341	3466286	341	-1.12016434195667	3466286	3473706	3469996
342	3466430	342	-1.21111877967815	3466430	3473758	3470094
343	3466516	343	-1.27617204612405	3466516	3473839	3470177.5
344	3466690	344	-1.29526154573301	3466690	3473897	3470293.5
345	3466724	345	-1.21092656319373	3466724	3473973	3470348.5
346	3466885	346	-1.21532351527484	3466885	3473997	3470441
347	3467095	347	-1.12514995702131	3467095	3474037	3470566
348	3467100	348	-1.12797313663623	3467100	3474166	3470633
349	3467111	349	-1.13806450206828	3467111	3474382	3470746.5
350	3467113	350	-1.21612842180335	3467113	3474440	3470776.5
351	3467237	351	-1.2262197872354	3467237	3474441	3470839
352	3467289	352	-1.20794720768522	3467289	3474553	3470921
353	3467349	353	-1.20794720768522	3467349	3474581	3470965
354	3467419	354	-1.29502127512748	3467419	3474892	3471155.5
355	3467442	355	-1.30650621007158	3467442	3475052	3471247
356	3467445	356	-1.3021452985813	3467445	3475062	3471253.5
357	3467460	357	-1.30066763435732	3467460	3475085	3471272.5
358	3467615	358	-1.21399001341418	3467615	3475193	3471404
359	3467649	359	-1.21399001341418	3467649	3475517	3471583
360	3467688	360	-1.21546767763816	3467688	3475696	3471692
361	3467729	361	-1.21694534186214	3467729	3475880	3471804.5
362	3467778	362	-1.21551573175926	3467778	3476034	3471906
363	3467845	363	-1.21845904667694	3467845	3476114	3471979.5
364	3467963	364	-1.21698138245296	3467963	3476152	3472057.5
365	3468039	365	-1.21698138245296	3468039	3476200	3472119.5
366	3468093	366	-1.22119813157993	3468093	3476222	3472157.5
367	3468153	367	-1.1443235513422	3468153	3476277	3472215
368	3468174	368	-1.13987854513999	3468174	3476311	3472242.5
369	3468193	369	-1.13987854513999	3468193	3476335	3472264
370	3468227	370	-1.13987854513999	3468227	3476342	3472284.5
371	3468278	371	-1.18691151617151	3468278	3476382	3472330
372	3468279	372	-1.26716189841686	3468279	3476386	3472332.5
373	3468291	373	-1.33679231989801	3468291	3476392	3472341.5
374	3468297	374	-1.32678504917789	3468297	3476417	3472357
375	3468312	375	-1.23848560164745	3468312	3476460	3472386
376	3468418	376	-1.24432417736171	3468418	3476485	3472451.5
377	3468652	377	-1.24432417736171	3468652	3476538	3472595
378	3468763	378	-1.24432417736171	3468763	3476560	3472661.5
379	3468826	379	-1.23853365576856	3468826	3476561	3472693.5
380	3468862	380	-1.20758680177694	3468862	3476562	3472712
381	3468865	381	-1.21485498759407	3468865	3476589	3472727
382	3468921	382	-1.24336309493961	3468921	3476629	3472775
383	3468996	383	-1.24336309493961	3468996	3476719	3472857.5
384	3469112	384	-1.25063128075674	3469112	3476944	3473028
385	3469133	385	-1.25063128075674	3469133	3477015	3473074
386	3469255	386	-1.25063128075674	3469255	3477068	3473161.5
387	3469370	387	-1.25207290438989	3469370	3477081	3473225.5
388	3469541	388	-1.17806955788819	3469541	3477182	3473361.5
389	3469621	389	-1.21829085725308	3469621	3477233	3473427
390	3469622	390	-1.21102267143594	3469622	3477242	3473432
391	3469649	391	-1.28130182355201	3469649	3477257	3473453
392	3469666	392	-1.26981688860791	3469666	3477258	3473462
393	3469824	393	-1.32917574170286	3469824	3477259	3473541.5
394	3469834	394	-1.26402636701476	3469834	3477364	3473599
395	3469850	395	-1.27129455283189	3469850	3477531	3473690.5
396	3469896	396	-1.27129455283189	3469896	3477547	3473721.5
397	3469955	397	-1.29478100452196	3469955	3477579	3473767
398	3470064	398	-1.37817893169969	3470064	3477615	3473839.5
399	3470199	399	-1.44402509114381	3470199	3477626	3473912.5
400	3470344	400	-1.44254742691983	3470344	3477636	3473990
401	3470345	401	-1.40526944247263	3470345	3477656	3474000.5
402	3470386	402	-1.40526944247263	3470386	3477677	3474031.5
403	3470463	403	-1.42354202202281	3470463	3477836	3474149.5
404	3470494	404	-1.33819790294033	3470494	3477901	3474197.5
405	3470678	405	-1.33819790294033	3470678	3478135	3474406.5
406	3470782	406	-1.33672023871635	3470782	3478368	3474575
407	3470894	407	-1.34111719079746	3470894	3478510	3474702
408	3470962	408	-1.34111719079746	3470962	3478618	3474790
409	3471018	409	-1.34111719079746	3471018	3478714	3474866
410	3471039	410	-1.32825069987159	3471039	3478724	3474881.5
411	3471048	411	-1.24408390675618	3471048	3478733	3474890.5
412	3471113	412	-1.23824533104193	3471113	3478770	3474941.5
413	3471121	413	-1.26381012346979	3471121	3479019	3475070
414	3471138	414	-1.26060251088603	3471138	3479063	3475100.5
415	3471183	415	-1.31918048451302	3471183	3479077	3475130
416	3471268	416	-1.32644867033015	3471268	3479106	3475187
417	3471469	417	-1.28622737096527	3471469	3479246	3475357.5
418	3471610	418	-1.36485592662333	3471610	3479476	3475543
419	3471676	419	-1.43070208606745	3471676	3479494	3475585
420	3471856	420	-1.43509903814856	3471856	3479685	3475770.5
421	3471971	421	-1.43657670237254	3471971	3479728	3475849.5
422	3471981	422	-1.42371021144667	3471981	3479755	3475868
423	3472262	423	-1.40442849535329	3472262	3479883	3476072.5
424	3472265	424	-1.39858991963904	3472265	3479960	3476112.5
425	3472266	425	-1.39858991963904	3472266	3480032	3476149
426	3472345	426	-1.39858991963904	3472345	3480043	3476194
427	3472353	427	-1.3173183873202	3472353	3480108	3476230.5
428	3472406	428	-1.27709708795532	3472406	3480199	3476302.5
429	3472486	429	-1.28436527377245	3472486	3480434	3476460
430	3472538	430	-1.28436527377245	3472538	3480490	3476514
431	3472661	431	-1.28847390112693	3472661	3480533	3476597
432	3472929	432	-1.22761335674745	3472929	3480548	3476738.5
433	3472931	433	-1.22321640466634	3472931	3480677	3476804
434	3472934	434	-1.19845651876699	3472934	3480745	3476839.5
435	3473029	435	-1.21788239722368	3473029	3480816	3476922.5
436	3473043	436	-1.23074888814955	3473043	3480846	3476944.5
437	3473086	437	-1.23801707396668	3473086	3480888	3476987
438	3473142	438	-1.26021807791719	3473142	3480909	3477025.5
439	3473633	439	-1.25734684418116	3473633	3481027	3477330
440	3473706	440	-1.26313736577432	3473706	3481052	3477379
441	3473758	441	-1.28404090845499	3473758	3481056	3477407
442	3473839	442	-1.24381960909011	3473839	3481204	3477521.5
443	3473897	443	-1.24381960909011	3473897	3481235	3477566
444	3473973	444	-1.24821656117121	3473973	3481279	3477626
445	3473997	445	-1.33839011942475	3473997	3481393	3477695
446	3474037	446	-1.31618911547424	3474037	3481398	3477717.5
447	3474166	447	-1.31478353243192	3474166	3481399	3477782.5
448	3474382	448	-1.23047257695319	3474382	3481400	3477891
449	3474440	449	-1.13928988215646	3474440	3481401	3477920.5
450	3474441	450	-1.13634656723877	3474441	3481402	3477921.5
451	3474553	451	-1.13634656723877	3474553	3481500	3478026.5
452	3474581	452	-1.07893390604858	3474581	3481552	3478066.5
453	3474892	453	-0.987354764752722	3474892	3481643	3478267.5
454	3475052	454	-0.907104382507372	3475052	3481799	3478425.5
455	3475062	455	-0.902707430426265	3475062	3481934	3478498
456	3475085	456	-0.827274473821691	3475085	3482028	3478556.5
457	3475193	457	-0.82875213804567	3475193	3482032	3478612.5
458	3475517	458	-0.919826711069921	3475517	3482141	3478829
459	3475696	459	-0.896340259379852	3475696	3482201	3478948.5
460	3475880	460	-0.890501683665595	3475880	3482278	3479079
461	3476034	461	-0.890501683665595	3476034	3482336	3479185
462	3476114	462	-0.897769869482726	3476114	3482361	3479237.5
463	3476152	463	-0.897769869482726	3476152	3482369	3479260.5
464	3476200	464	-0.899247533706705	3476200	3482456	3479328
465	3476222	465	-0.899247533706705	3476222	3482510	3479366
466	3476277	466	-0.903572404606155	3476277	3482799	3479538
467	3476311	467	-0.984843936924986	3476311	3482811	3479561
468	3476335	468	-1.07602663172172	3476335	3483001	3479668
469	3476342	469	-1.04387842470248	3476342	3483053	3479697.5
470	3476382	470	-1.03519264231275	3476382	3483328	3479855
471	3476386	471	-1.05478671019331	3476386	3483489	3479937.5
472	3476392	472	-1.03919314789474	3476392	3483746	3480069
473	3476417	473	-1.04646133371187	3476417	3483943	3480180
474	3476460	474	-1.05794626865597	3476460	3483993	3480226.5
475	3476485	475	-1.1462457161864	3476485	3484018	3480251.5
476	3476538	476	-1.1462457161864	3476538	3484078	3480308
477	3476560	477	-1.1462457161864	3476560	3484140	3480350
478	3476561	478	-1.1462457161864	3476561	3484272	3480416.5
479	3476562	479	-1.13002745031347	3476562	3484439	3480500.5
480	3476589	480	-1.13748785261502	3476589	3484512	3480550.5
481	3476629	481	-1.13748785261502	3476629	3484558	3480593.5
482	3476719	482	-1.06306403255365	3476719	3484584	3480651.5
483	3476944	483	-1.06306403255365	3476944	3484606	3480775
484	3477015	484	-1.06306403255365	3477015	3484657	3480836
485	3477068	485	-1.03333054511993	3477068	3484663	3480865.5
486	3477081	486	-1.03333054511993	3477081	3484798	3480939.5
487	3477182	487	-1.03772749720104	3477182	3484830	3481006
488	3477233	488	-1.10890766408782	3477233	3484832	3481032.5
489	3477242	489	-1.10890766408782	3477242	3484882	3481062
490	3477257	490	-1.11033727419069	3477257	3484917	3481087
491	3477258	491	-1.08967400211554	3477258	3484930	3481094
492	3477259	492	-1.10115893705964	3477259	3484958	3481108.5
493	3477364	493	-1.10842712287677	3477364	3485035	3481199.5
494	3477531	494	-1.17505416178885	3477531	3485046	3481288.5
495	3477547	495	-1.15156771009878	3477547	3485082	3481314.5
496	3477579	496	-1.14147634466673	3477579	3485127	3481353
497	3477615	497	-1.14147634466673	3477615	3485253	3481434
498	3477626	498	-1.14295400889071	3477626	3485257	3481441.5
499	3477636	499	-1.13286264345866	3477636	3485268	3481452
500	3477656	500	-1.07787671538427	3477656	3485330	3481493
501	3477677	501	-1.11809801474915	3477677	3485391	3481534
502	3477836	502	-1.11957567897313	3477836	3485413	3481624.5
503	3477901	503	-1.11957567897313	3477901	3485600	3481750.5
504	3478135	504	-1.21075837376987	3478135	3485719	3481927
505	3478368	505	-1.15615687866431	3478368	3485749	3482058.5
506	3478510	506	-1.08014727260648	3478510	3485807	3482158.5
507	3478618	507	-1.08014727260648	3478618	3485871	3482244.5
508	3478714	508	-1.07146149021675	3478714	3486215	3482464.5
509	3478724	509	-1.00561533077262	3478724	3486373	3482548.5
510	3478733	510	-1.01848182169849	3478733	3486387	3482560
511	3478770	511	-1.10991680063102	3478770	3486592	3482681
512	3479019	512	-1.03945744556082	3479019	3486613	3482816
513	3479063	513	-1.0424007604785	3479063	3486633	3482848
514	3479077	514	-1.11783371708307	3479077	3486710	3482893.5
515	3479106	515	-1.1251019029002	3479106	3486719	3482912.5
516	3479246	516	-1.1251019029002	3479246	3486846	3483046
517	3479476	517	-1.16092625018398	3479476	3486856	3483166
518	3479494	518	-1.10091866645411	3479494	3486861	3483177.5
519	3479685	519	-1.10091866645411	3479685	3486902	3483293.5
520	3479728	520	-1.10091866645411	3479728	3486905	3483316.5
521	3479755	521	-1.10091866645411	3479755	3486906	3483330.5
522	3479883	522	-1.10651697156285	3479883	3487042	3483462.5
523	3479960	523	-1.13866517858209	3479960	3487073	3483516.5
524	3480032	524	-1.12360021161567	3480032	3487120	3483576
525	3480043	525	-1.12360021161567	3480043	3487147	3483595
526	3480108	526	-1.12360021161567	3480108	3487276	3483692
527	3480199	527	-1.2048717439345	3480199	3487329	3483764
528	3480434	528	-1.24509304329939	3480434	3487339	3483886.5
529	3480490	529	-1.2048717439345	3480490	3487487	3483988.5
530	3480533	530	-1.19618596154478	3480533	3487521	3484027
531	3480548	531	-1.276952925592	3480548	3487611	3484079.5
532	3480677	532	-1.35144882683503	3480677	3487640	3484158.5
533	3480745	533	-1.35000720320188	3480745	3487741	3484243
534	3480816	534	-1.37328942487725	3480816	3487849	3484332.5
535	3480846	535	-1.37476708910123	3480846	3487886	3484366
536	3480888	536	-1.37476708910123	3480888	3487921	3484404.5
537	3480909	537	-1.37476708910123	3480909	3488245	3484577
538	3481027	538	-1.37037013702012	3481027	3488352	3484689.5
539	3481052	539	-1.37763832283726	3481052	3488380	3484716
540	3481056	540	-1.37471903498013	3481056	3488546	3484801
541	3481204	541	-1.37471903498013	3481204	3488669	3484936.5
542	3481235	542	-1.41494033434501	3481235	3488702	3484968.5
543	3481279	543	-1.32344528776109	3481279	3488703	3484991
544	3481393	544	-1.2341126766269	3481393	3488760	3485076.5
545	3481398	545	-1.15334571257967	3481398	3488843	3485120.5
546	3481399	546	-1.17554671653018	3481399	3488968	3485183.5
547	3481400	547	-1.1858543255072	3481400	3488978	3485189
548	3481401	548	-1.27016528098592	3481401	3488979	3485190
549	3481402	549	-1.35695102370155	3481402	3489079	3485240.5
550	3481500	550	-1.3526261528021	3481500	3489144	3485322
551	3481552	551	-1.34253478737005	3481552	3489198	3485375
552	3481643	552	-1.41822002811043	3481643	3489210	3485426.5
553	3481799	553	-1.48631271771621	3481799	3489372	3485585.5
554	3481934	554	-1.56656309996156	3481934	3489491	3485712.5
555	3482028	555	-1.48968851972384	3482028	3489503	3485765.5
556	3482032	556	-1.56656309996156	3482032	3489553	3485792.5
557	3482141	557	-1.56656309996156	3482141	3489748	3485944.5
558	3482201	558	-1.56508543573758	3482201	3489759	3485980
559	3482278	559	-1.58857188742765	3482278	3489787	3486032.5
560	3482336	560	-1.59441046314191	3482336	3489835	3486085.5
561	3482361	561	-1.59441046314191	3482361	3489866	3486113.5
562	3482369	562	-1.58154397221605	3482369	3489868	3486118.5
563	3482456	563	-1.57860065729837	3482456	3489921	3486188.5
564	3482510	564	-1.48716567836583	3482510	3489996	3486253
565	3482799	565	-1.48716567836583	3482799	3490005	3486402
566	3482811	566	-1.40883746096468	3482811	3490106	3486458.5
567	3483001	567	-1.32756592864585	3483001	3490265	3486633
568	3483053	568	-1.30407947695578	3483053	3490291	3486672
569	3483328	569	-1.33622768397502	3483328	3490293	3486810.5
570	3483489	570	-1.32142701467468	3483489	3490324	3486906.5
571	3483746	571	-1.29794056298461	3483746	3490325	3487035.5
572	3483943	572	-1.31353412528319	3483943	3490504	3487223.5
573	3483993	573	-1.31353412528319	3483993	3490524	3487258.5
574	3484018	574	-1.30626593946605	3484018	3490545	3487281.5
575	3484078	575	-1.30626593946605	3484078	3490805	3487441.5
576	3484140	576	-1.24041978002193	3484140	3490853	3487496.5
577	3484272	577	-1.24041978002193	3484272	3490954	3487613
578	3484439	578	-1.23032841458988	3484439	3490955	3487697
579	3484512	579	-1.24654668046282	3484512	3491283	3487897.5
580	3484558	580	-1.27003313215288	3484558	3491367	3487962.5
581	3484584	581	-1.23788492513364	3484584	3491416	3488000
582	3484606	582	-1.31083108097103	3484606	3491518	3488062
583	3484657	583	-1.31083108097103	3484657	3491551	3488104
584	3484663	584	-1.30935341674705	3484663	3491685	3488174
585	3484798	585	-1.33908690418077	3484798	3491709	3488253.5
586	3484830	586	-1.25781537186194	3484830	3491730	3488280
587	3484832	587	-1.24772400642989	3484832	3492059	3488445.5
588	3484882	588	-1.23054465813485	3484882	3492151	3488516.5
589	3484917	589	-1.23054465813485	3484917	3492207	3488562
590	3484930	590	-1.23638323384911	3484930	3492277	3488603.5
591	3484958	591	-1.19223351008389	3484958	3492413	3488685.5
592	3485035	592	-1.18496532426676	3485035	3492421	3488728
593	3485046	593	-1.17209883334089	3485046	3492427	3488736.5
594	3485082	594	-1.17209883334089	3485082	3492523	3488802.5
595	3485127	595	-1.19558528503096	3485127	3492602	3488864.5
596	3485253	596	-1.19983807474876	3485253	3492614	3488933.5
597	3485257	597	-1.13399191530463	3485257	3492775	3489016
598	3485268	598	-1.13399191530463	3485268	3492780	3489024
599	3485330	599	-1.14408328073668	3485330	3492858	3489094
600	3485391	600	-1.19614992095395	3485391	3492866	3489128.5
601	3485413	601	-1.18888173513682	3485413	3492875	3489144
602	3485600	602	-1.18740407091284	3485600	3492989	3489294.5
603	3485719	603	-1.18013588509571	3485719	3493003	3489361
604	3485749	604	-1.18013588509571	3485749	3493093	3489421
605	3485807	605	-1.23473738020126	3485807	3493130	3489468.5
606	3485871	606	-1.24717138403718	3485871	3493143	3489507
607	3486215	607	-1.24717138403718	3486215	3493208	3489711.5
608	3486373	608	-1.21563586706202	3486373	3493273	3489823
609	3486387	609	-1.27279624411642	3486387	3493305	3489846
610	3486592	610	-1.25992975319056	3486592	3493306	3489949
611	3486613	611	-1.23644330150049	3486613	3493320	3489966.5
612	3486633	612	-1.30125629734086	3486633	3493338	3489985.5
613	3486710	613	-1.29257051495113	3486710	3493476	3490093
614	3486719	614	-1.26507154414879	3486719	3493505	3490112
615	3486846	615	-1.26507154414879	3486846	3493517	3490181.5
616	3486856	616	-1.18938630340842	3486856	3493575	3490215.5
617	3486861	617	-1.17287971280885	3486861	3493581	3490221
618	3486902	618	-1.2178223295723	3486902	3493766	3490334
619	3486905	619	-1.2178223295723	3486905	3493885	3490395
620	3486906	620	-1.2178223295723	3486906	3494003	3490454.5
621	3487042	621	-1.20773096414025	3487042	3494004	3490523
622	3487073	622	-1.20213265903152	3487073	3494005	3490539
623	3487120	623	-1.13628649958739	3487120	3494052	3490586
624	3487147	624	-1.06575506333553	3487147	3494056	3490601.5
625	3487276	625	-1.06575506333553	3487276	3494085	3490680.5
626	3487329	626	-1.06575506333553	3487329	3494177	3490753
627	3487339	627	-0.999908903891403	3487339	3494309	3490824
628	3487487	628	-0.914636865990581	3487487	3494416	3490951.5
629	3487521	629	-0.947589979538335	3487521	3494463	3490992
630	3487611	630	-0.9434092710022	3487611	3494564	3491087.5
631	3487640	631	-0.9434092710022	3487640	3494591	3491115.5
632	3487741	632	-0.950677456819331	3487741	3494624	3491182.5
633	3487849	633	-0.956516032533589	3487849	3494745	3491297
634	3487886	634	-0.957993696757567	3487886	3494752	3491319
635	3487921	635	-0.871256008163042	3487921	3494805	3491363
636	3488245	636	-0.780734057531499	3488245	3494806	3491525.5
637	3488352	637	-0.743900573704516	3488352	3494846	3491599
638	3488380	638	-0.743900573704516	3488380	3494903	3491641.5
639	3488546	639	-0.740957258786835	3488546	3494941	3491743.5
640	3488669	640	-0.740957258786835	3488669	3495011	3491840
641	3488702	641	-0.649462212202915	3488702	3495026	3491864
642	3488703	642	-0.643623636488658	3488703	3495044	3491873.5
643	3488760	643	-0.73072173099147	3488760	3495058	3491909
644	3488843	644	-0.818576677901686	3488843	3495123	3491983
645	3488968	645	-0.894946689867807	3488968	3495125	3492046.5
646	3488978	646	-0.8905497377867	3488978	3495311	3492144.5
647	3488979	647	-0.880386291172992	3488979	3495322	3492150.5
648	3489079	648	-0.884711162072442	3489079	3495460	3492269.5
649	3489144	649	-0.88910811415355	3489144	3495515	3492329.5
650	3489198	650	-0.893432985053	3489198	3495555	3492376.5
651	3489210	651	-0.866690866658067	3489210	3495573	3492391.5
652	3489372	652	-0.865213202434089	3489372	3495681	3492526.5
653	3489491	653	-0.8626783475458	3489491	3495915	3492703
654	3489503	654	-0.8626783475458	3489503	3495996	3492749.5
655	3489553	655	-0.943949879864631	3489553	3495997	3492775
656	3489748	656	-0.948346831945739	3489748	3496007	3492877.5
657	3489759	657	-0.948346831945739	3489759	3496143	3492951
658	3489787	658	-0.858389517237179	3489787	3496218	3493002.5
659	3489835	659	-0.821556033410196	3489835	3496263	3493049
660	3489866	660	-0.815717457695939	3489866	3496499	3493182.5
661	3489868	661	-0.815717457695939	3489868	3496585	3493226.5
662	3489921	662	-0.825640633704121	3489921	3496712	3493316.5
663	3489996	663	-0.827106284397824	3489996	3496729	3493362.5
664	3490005	664	-0.918541263330362	3490005	3496749	3493377
665	3490106	665	-0.915597948412681	3490106	3496759	3493432.5
666	3490265	666	-0.989601294914381	3490265	3496768	3493516.5
667	3490291	667	-1.06939516300923	3490291	3496797	3493544
668	3490293	668	-1.08993829978162	3490293	3496891	3493592
669	3490324	669	-1.08699498486394	3490324	3496934	3493629
670	3490325	670	-1.11048143655401	3490325	3497170	3493747.5
671	3490504	671	-1.13396788824408	3490504	3497351	3493927.5
672	3490524	672	-1.04242478753905	3490524	3497530	3494027
673	3490545	673	-1.04242478753905	3490545	3497547	3494046
674	3490805	674	-0.966078802633484	3490805	3497566	3494185.5
675	3490853	675	-0.966078802633484	3490853	3497568	3494210.5
676	3490954	676	-0.969322455808071	3490954	3497593	3494273.5
677	3490955	677	-0.881924023048352	3490955	3497594	3494274.5
678	3491283	678	-0.804941321038142	3491283	3497595	3494439
679	3491367	679	-0.727333915453568	3491367	3497596	3494481.5
680	3491416	680	-0.640944619237054	3491416	3497597	3494506.5
681	3491518	681	-0.582739065048622	3491518	3497598	3494558
682	3491551	682	-0.500602558549901	3491551	3497616	3494583.5
683	3491685	683	-0.460381259185016	3491685	3497648	3494666.5
684	3491709	684	-0.37781226559635	3491709	3497664	3494686.5
685	3491730	685	-0.286269164891325	3491730	3497684	3494707
686	3492059	686	-0.367540697210156	3492059	3497751	3494905
687	3492151	687	-0.377632062642206	3492151	3497794	3494972.5
688	3492207	688	-0.321288605646594	3492207	3497826	3495016.5
689	3492277	689	-0.264825013348219	3492277	3497835	3495056
690	3492413	690	-0.180778355535574	3492413	3497843	3495128
691	3492421	691	-0.200612694021663	3492421	3497851	3495136
692	3492427	692	-0.151417287540419	3492427	3497852	3495139.5
693	3492523	693	-0.164283778466283	3492523	3498044	3495283.5
694	3492602	694	-0.161340463548602	3492602	3498312	3495457
695	3492614	695	-0.155501887834344	3492614	3498341	3495477.5
696	3492775	696	-0.161340463548602	3492775	3498468	3495621.5
697	3492780	697	-0.227186622992728	3492780	3498486	3495633
698	3492858	698	-0.164584116723189	3492858	3498565	3495711.5
699	3492866	699	-0.16310645249921	3492866	3498881	3495873.5
700	3492875	700	-0.127282105215433	3492875	3498901	3495888
701	3492989	701	-0.133072626808586	3492989	3499039	3496014
702	3493003	702	-0.133072626808586	3493003	3499079	3496041
703	3493093	703	-0.127474321699853	3493093	3499107	3496100
704	3493130	704	-0.127474321699853	3493130	3499182	3496156
705	3493143	705	-0.127474321699853	3493143	3499193	3496168
706	3493208	706	-0.162794100712028	3493208	3499233	3496220.5
707	3493273	707	-0.149927609786164	3493273	3499244	3496258.5
708	3493305	708	-0.103411220556524	3493305	3499245	3496275
709	3493306	709	-0.0799487959270079	3493306	3499246	3496276
710	3493320	710	-0.0855471010357405	3493320	3499316	3496318
711	3493338	711	-0.107555888501831	3493338	3499336	3496337
712	3493476	712	-0.117563159221947	3493476	3499340	3496408
713	3493505	713	-0.121851989530568	3493505	3499373	3496439
714	3493517	714	-0.155189536047162	3493517	3499400	3496458.5
715	3493575	715	-0.150792583966054	3493575	3499436	3496505.5
716	3493581	716	-0.2177920423167	3493581	3499730	3496655.5
717	3493766	717	-0.168344351699656	3493766	3499784	3496775
718	3493885	718	-0.18924789438033	3493885	3499786	3496835.5
719	3494003	719	-0.168344351699656	3494003	3499846	3496924.5
720	3494004	720	-0.159658569309927	3494004	3499868	3496936
721	3494005	721	-0.169749934741977	3494005	3499919	3496962
722	3494052	722	-0.181138761443862	3494052	3500025	3497038.5
723	3494056	723	-0.246984920887988	3494056	3500041	3497048.5
724	3494085	724	-0.309911792474985	3494085	3500068	3497076.5
725	3494177	725	-0.308434128251007	3494177	3500137	3497157
726	3494309	726	-0.295567637325143	3494309	3500193	3497251
727	3494416	727	-0.277799626046569	3494416	3500237	3497326.5
728	3494463	728	-0.363071663947391	3494463	3500250	3497356.5
729	3494564	729	-0.363071663947391	3494564	3500283	3497423.5
730	3494591	730	-0.375938154873255	3494591	3500349	3497470
731	3494624	731	-0.367252372483526	3494624	3500465	3497544.5
732	3494745	732	-0.367252372483526	3494745	3500506	3497625.5
733	3494752	733	-0.365774708259548	3494752	3500530	3497641
734	3494805	734	-0.36137775617844	3494805	3500578	3497691.5
735	3494806	735	-0.446637780548986	3494806	3500886	3497846
736	3494846	736	-0.528473948790801	3494846	3500977	3497911.5
737	3494903	737	-0.565307432617784	3494903	3501011	3497957
738	3494941	738	-0.565307432617784	3494941	3501205	3498073
739	3495011	739	-0.524749754405164	3495011	3501255	3498133
740	3495026	740	-0.484576509161384	3495026	3501409	3498217.5
741	3495044	741	-0.576071555745304	3495044	3501440	3498242
742	3495058	742	-0.581910131459561	3495058	3501444	3498251
743	3495123	743	-0.583363768622987	3495123	3501482	3498302.5
744	3495125	744	-0.498452136630452	3495125	3501570	3498347.5
745	3495311	745	-0.501371424487582	3495311	3501611	3498461
746	3495322	746	-0.501371424487582	3495322	3501652	3498487
747	3495460	747	-0.507930812018414	3495460	3501758	3498609
748	3495515	748	-0.47065282757121	3495515	3501775	3498645
749	3495555	749	-0.466255875490103	3495555	3501867	3498711
750	3495573	750	-0.469199190407784	3495573	3501876	3498724.5
751	3495681	751	-0.477524566889225	3495681	3501924	3498802.5
752	3495915	752	-0.452980924534846	3495915	3502038	3498976.5
753	3495996	753	-0.476058916195523	3495996	3502258	3499127
754	3495997	754	-0.474581251971544	3495997	3502426	3499211.5
755	3496007	755	-0.431080258841243	3496007	3502715	3499361
756	3496143	756	-0.429602594617264	3496143	3502736	3499439.5
757	3496218	757	-0.429602594617264	3496218	3502772	3499495
758	3496263	758	-0.50544401125123	3496263	3502781	3499522
759	3496499	759	-0.537880542997105	3496499	3502823	3499661
760	3496585	760	-0.543719118711363	3496585	3502867	3499726
761	3496712	761	-0.542241454487384	3496712	3503344	3500028
762	3496729	762	-0.545184769405065	3496729	3503612	3500170.5
763	3496749	763	-0.540823857914786	3496749	3503613	3500181
764	3496759	764	-0.540823857914786	3496759	3503627	3500193
765	3496768	765	-0.543767172832468	3496768	3503881	3500324.5
766	3496797	766	-0.551035358649599	3496797	3504255	3500526
767	3496891	767	-0.552513022873578	3496891	3504282	3500586.5
768	3496934	768	-0.551059385710151	3496934	3504348	3500641
769	3497170	769	-0.483651467330113	3497170	3504491	3500830.5
770	3497351	770	-0.457630160751755	3497351	3504532	3500941.5
771	3497530	771	-0.457630160751755	3497530	3504879	3501204.5
772	3497547	772	-0.540487479067051	3497547	3504920	3501233.5
773	3497566	773	-0.539009814843072	3497566	3504921	3501243.5
774	3497568	774	-0.622623985565772	3497568	3504948	3501258
775	3497593	775	-0.622623985565772	3497593	3505113	3501353
776	3497594	776	-0.680829539754204	3497594	3505176	3501385
777	3497595	777	-0.768227972513922	3497595	3505286	3501440.5
778	3497596	778	-0.850905087875075	3497596	3505411	3501503.5
779	3497597	779	-0.935780679276781	3497597	3505465	3501531
780	3497598	780	-1.01777302341219	3497598	3505523	3501560.5
781	3497616	781	-1.10664912039588	3497616	3505547	3501581.5
782	3497648	782	-1.18878562689461	3497648	3505613	3501630.5
783	3497664	783	-1.22752926203551	3497664	3505711	3501687.5
784	3497684	784	-1.29870942892229	3497684	3505720	3501702
785	3497751	785	-1.39025252962732	3497751	3505725	3501738
786	3497794	786	-1.39025252962732	3497794	3505882	3501838
787	3497826	787	-1.38877486540334	3497826	3506138	3501982
788	3497835	788	-1.47238903612604	3497835	3506271	3502053
789	3497843	789	-1.51598613749855	3497843	3506395	3502119
790	3497851	790	-1.6000327953112	3497851	3506502	3502176.5
791	3497852	791	-1.65209943552846	3497852	3506760	3502306
792	3498044	792	-1.63966543169254	3498044	3506862	3502453
793	3498312	793	-1.62679894076668	3498312	3507008	3502660
794	3498341	794	-1.6168757647585	3498341	3507139	3502740
795	3498468	795	-1.60984784954689	3498468	3507434	3502951
796	3498486	796	-1.60837018532291	3498486	3507498	3502992
797	3498565	797	-1.60689252109893	3498565	3507583	3503074
798	3498881	798	-1.66509807528737	3498881	3507587	3503234
799	3498901	799	-1.64963666182183	3498901	3507603	3503252
800	3499039	800	-1.66258724745963	3499039	3507604	3503321.5
801	3499079	801	-1.57666647892389	3499079	3507611	3503345
802	3499107	802	-1.57814414314787	3499107	3507658	3503382.5
803	3499182	803	-1.52924907492353	3499182	3507672	3503427
804	3499193	804	-1.52485212284242	3499193	3507680	3503436.5
805	3499233	805	-1.45669936558526	3499233	3507730	3503481.5
806	3499244	806	-1.48643285301898	3499244	3507739	3503491.5
807	3499245	807	-1.49929934394484	3499245	3507972	3503608.5
808	3499246	808	-1.58309371762168	3499246	3508098	3503672
809	3499316	809	-1.61524192464093	3499316	3508135	3503725.5
810	3499336	810	-1.62251011045806	3499336	3508475	3503905.5
811	3499340	811	-1.60308423200136	3499340	3508532	3503936
812	3499373	812	-1.60308423200136	3499373	3508615	3503994
813	3499400	813	-1.60600351985849	3499400	3508752	3504076
814	3499436	814	-1.60160656777738	3499436	3508794	3504115
815	3499730	815	-1.60452585563451	3499730	3508833	3504281.5
816	3499784	816	-1.61173397380026	3499784	3509273	3504528.5
817	3499786	817	-1.680607542874	3499786	3509336	3504561
818	3499846	818	-1.680607542874	3499846	3509447	3504646.5
819	3499868	819	-1.70151108555468	3499868	3509584	3504726
820	3499919	820	-1.68046338051069	3499919	3509613	3504766
821	3500025	821	-1.65955983783001	3500025	3509694	3504859.5
822	3500041	822	-1.66103750205399	3500041	3509713	3504877
823	3500068	823	-1.61753650892369	3500068	3509895	3504981.5
824	3500137	824	-1.58958102397086	3500137	3509932	3505034.5
825	3500193	825	-1.59105868819484	3500193	3509976	3505084.5
826	3500237	826	-1.59952822703959	3500237	3509997	3505117
827	3500250	827	-1.68314239776229	3500250	3510073	3505161.5
828	3500283	828	-1.68314239776229	3500283	3510527	3505405
829	3500349	829	-1.68746726866174	3500349	3510936	3505642.5
830	3500465	830	-1.68452395374406	3500465	3511030	3505747.5
831	3500506	831	-1.69320973613379	3500506	3511449	3505977.5
832	3500530	832	-1.68452395374406	3500530	3511613	3506071.5
833	3500578	833	-1.67873343215091	3500578	3511700	3506139
834	3500886	834	-1.68313038423202	3500886	3511801	3506343.5
835	3500977	835	-1.684608048456	3500977	3511837	3506407
836	3501011	836	-1.684608048456	3501011	3511860	3506435.5
837	3501205	837	-1.684608048456	3501205	3511892	3506548.5
838	3501255	838	-1.684608048456	3501255	3512017	3506636
839	3501409	839	-1.72084085576917	3501409	3512047	3506728
840	3501440	840	-1.76541105309405	3501440	3512798	3507119
841	3501444	841	-1.76246773817637	3501444	3512855	3507149.5
842	3501482	842	-1.76099007395239	3501482	3512914	3507198
843	3501570	843	-1.7430298461894	3501570	3512989	3507279.5
844	3501611	844	-1.82358056669166	3501611	3513048	3507329.5
845	3501652	845	-1.81637244852591	3501652	3513058	3507355
846	3501758	846	-1.82076940060701	3501758	3513073	3507415.5
847	3501775	847	-1.87713688466318	3501775	3513216	3507495.5
848	3501867	848	-1.91735818402806	3501867	3513307	3507587
849	3501876	849	-1.88492165228219	3501876	3513334	3507605
850	3501924	850	-1.81752574743243	3501924	3513487	3507705.5
851	3502038	851	-1.75964455856145	3502038	3513572	3507805
852	3502258	852	-1.78566586513981	3502258	3513632	3507945
853	3502426	853	-1.78277060434323	3502426	3513876	3508151
854	3502715	854	-1.77556248617748	3502715	3513879	3508297
855	3502736	855	-1.81758581508381	3502736	3513940	3508338
856	3502772	856	-1.81906347930779	3502772	3513991	3508381.5
857	3502781	857	-1.81322490359353	3502781	3513996	3508388.5
858	3502823	858	-1.82734080166812	3502823	3514173	3508498
859	3502867	859	-1.83173775374923	3502867	3514248	3508557.5
860	3503344	860	-1.82734080166812	3503344	3515025	3509184.5
861	3503612	861	-1.8288184658921	3503612	3515097	3509354.5
862	3503613	862	-1.74208077729758	3503613	3515098	3509355.5
863	3503627	863	-1.73505286208597	3503627	3515142	3509384.5
864	3503881	864	-1.69155186895567	3503881	3515170	3509525.5
865	3504255	865	-1.69007420473169	3504255	3515186	3509720.5
866	3504282	866	-1.67720771380583	3504282	3515269	3509775.5
867	3504348	867	-1.67720771380583	3504348	3515408	3509878
868	3504491	868	-1.68160466588693	3504491	3515549	3510020
869	3504532	869	-1.75195589918465	3504532	3515597	3510064.5
870	3504879	870	-1.77797720576301	3504879	3516024	3510451.5
871	3504920	871	-1.76929142337328	3504920	3516047	3510483.5
872	3504921	872	-1.75195589918465	3504921	3516134	3510527.5
873	3504948	873	-1.75195589918465	3504948	3516175	3510561.5
874	3505113	874	-1.71173459981977	3505113	3516227	3510670
875	3505176	875	-1.70879128490209	3505176	3516408	3510792
876	3505286	876	-1.6481349705373	3505286	3516492	3510889
877	3505411	877	-1.64665730631332	3505411	3516597	3511004
878	3505465	878	-1.64811094347675	3505465	3516813	3511139
879	3505523	879	-1.64663327925277	3505523	3516819	3511171
880	3505547	880	-1.64663327925277	3505547	3516861	3511204
881	3505613	881	-1.64811094347675	3505613	3517116	3511364.5
882	3505711	882	-1.64811094347675	3505711	3517771	3511741
883	3505720	883	-1.56641893759825	3505720	3517776	3511748
884	3505725	884	-1.57634211360643	3505725	3517876	3511800.5
885	3505882	885	-1.57339879868875	3505882	3517887	3511884.5
886	3506138	886	-1.48600036592903	3506138	3518321	3512229.5
887	3506271	887	-1.48163945443875	3506271	3518338	3512304.5
888	3506395	888	-1.43706925711386	3506395	3518417	3512406
889	3506502	889	-1.44993574803973	3506502	3518499	3512500.5
890	3506760	890	-1.44993574803973	3506760	3518511	3512635.5
891	3506862	891	-1.45433270012084	3506862	3518772	3512817
892	3507008	892	-1.52323029625513	3507008	3518777	3512892.5
893	3507139	893	-1.488391058454	3507139	3519105	3513122
894	3507434	894	-1.49686059729876	3507434	3519115	3513274.5
895	3507498	895	-1.50533013614352	3507498	3519119	3513308.5
896	3507583	896	-1.42409464441551	3507583	3519143	3513363
897	3507587	897	-1.39955100206114	3507587	3519213	3513400
898	3507603	898	-1.39955100206114	3507603	3519218	3513410.5
899	3507604	899	-1.41649007975065	3507604	3519233	3513418.5
900	3507611	900	-1.44081747856005	3507611	3519280	3513445.5
901	3507658	901	-1.52821591131977	3507658	3519368	3513513
902	3507672	902	-1.48364571399489	3507672	3519398	3513535
903	3507680	903	-1.54246395822741	3507680	3519459	3513569.5
904	3507730	904	-1.49514266246926	3507730	3519542	3513636
905	3507739	905	-1.55889846764532	3507739	3519594	3513666.5
906	3507972	906	-1.51432827032043	3507972	3519607	3513789.5
907	3508098	907	-1.48582016297489	3508098	3519751	3513924.5
908	3508135	908	-1.48436652581146	3508135	3519858	3513996.5
909	3508475	909	-1.48142321089378	3508475	3519927	3514201
910	3508532	910	-1.45793675920371	3508532	3519928	3514230
911	3508615	911	-1.47884030188439	3508615	3520053	3514334
912	3508752	912	-1.43574776878348	3508752	3520108	3514430
913	3508794	913	-1.43722543300746	3508794	3520123	3514458.5
914	3508833	914	-1.35523308887205	3508833	3520133	3514483
915	3509273	915	-1.35523308887205	3509273	3520189	3514731
916	3509336	916	-1.35523308887205	3509336	3520347	3514841.5
917	3509447	917	-1.29008371418395	3509447	3520468	3514957.5
918	3509584	918	-1.29008371418395	3509584	3520521	3515052.5
919	3509613	919	-1.28860604995997	3509613	3520545	3515079
920	3509694	920	-1.31833953739369	3509694	3520569	3515131.5
921	3509713	921	-1.27034548394007	3509713	3520629	3515171
922	3509895	922	-1.26594853185896	3509895	3520734	3515314.5
923	3509932	923	-1.30505257290815	3509932	3520782	3515357
924	3509976	924	-1.35142479977448	3509976	3520789	3515382.5
925	3509997	925	-1.34702784769337	3509997	3520842	3515419.5
926	3510073	926	-1.34702784769337	3510073	3520843	3515458
927	3510527	927	-1.34263089561226	3510527	3520844	3515685.5
928	3510936	928	-1.33823394353116	3510936	3520845	3515890.5
929	3511030	929	-1.33678030636773	3511030	3520846	3515938
930	3511449	930	-1.33388504557115	3511449	3520847	3516148
931	3511613	931	-1.33388504557115	3511613	3520851	3516232
932	3511700	932	-1.31283734052716	3511700	3520903	3516301.5
933	3511801	933	-1.26364193404592	3511801	3521035	3516418
934	3511837	934	-1.26364193404592	3511837	3521143	3516490
935	3511860	935	-1.26216426982194	3511860	3521309	3516584.5
936	3511892	936	-1.18908596515151	3511892	3521355	3516623.5
937	3512017	937	-1.18760830092753	3512017	3521730	3516873.5
938	3512047	938	-1.19052758878466	3512047	3521779	3516913
939	3512798	939	-1.19339882252069	3512798	3521858	3517328
940	3512855	940	-1.19339882252069	3512855	3521930	3517392.5
941	3512914	941	-1.17543859475769	3512914	3522053	3517483.5
942	3512989	942	-1.17691625898167	3512989	3522342	3517665.5
943	3513048	943	-1.1877284362303	3513048	3522524	3517786
944	3513058	944	-1.19356701194455	3513058	3522567	3517812.5
945	3513073	945	-1.14578920203591	3513073	3522589	3517831
946	3513216	946	-1.14578920203591	3513216	3522745	3517980.5
947	3513307	947	-1.17429730938145	3513307	3522878	3518092.5
948	3513334	948	-1.0902506515688	3513334	3522895	3518114.5
949	3513487	949	-1.12708413539579	3513487	3522914	3518200.5
950	3513572	950	-1.1843886748135	3513572	3522944	3518258
951	3513632	951	-1.26930030680603	3513632	3523014	3518323
952	3513876	952	-1.26490335472493	3513876	3523050	3518463
953	3513879	953	-1.26205614804945	3513879	3523365	3518622
954	3513940	954	-1.2692642662152	3513940	3523571	3518755.5
955	3513991	955	-1.26065056500713	3513991	3523578	3518784.5
956	3513996	956	-1.26065056500713	3513996	3523699	3518847.5
957	3514173	957	-1.26648914072139	3514173	3523959	3519066
958	3514248	958	-1.22774550558048	3514248	3523991	3519119.5
959	3515025	959	-1.22047731976335	3515025	3524046	3519535.5
960	3515097	960	-1.22487427184446	3515097	3524168	3519632.5
961	3515098	961	-1.22339660762048	3515098	3524430	3519764
962	3515142	962	-1.31013429621501	3515142	3524467	3519804.5
963	3515170	963	-1.32152312291689	3515170	3524535	3519852.5
964	3515186	964	-1.35493275061514	3515186	3524642	3519914
965	3515269	965	-1.35641041483912	3515269	3524658	3519963.5
966	3515408	966	-1.36927690576499	3515408	3524747	3520077.5
967	3515549	967	-1.36927690576499	3515549	3524762	3520155.5
968	3515597	968	-1.36779924154101	3515597	3524915	3520256
969	3516024	969	-1.36632157731703	3516024	3524920	3520472
970	3516047	970	-1.36192462523592	3516047	3525061	3520554
971	3516134	971	-1.36913274340167	3516134	3525103	3520618.5
972	3516175	972	-1.35273427457459	3516175	3525137	3520656
973	3516227	973	-1.35421193879857	3516227	3525250	3520738.5
974	3516408	974	-1.39443323816345	3516408	3525570	3520989
975	3516492	975	-1.32847895694684	3516492	3525690	3521091
976	3516597	976	-1.39353222339273	3516597	3525701	3521149
977	3516813	977	-1.39500988761671	3516813	3525814	3521313.5
978	3516819	978	-1.39795320253439	3516819	3525999	3521409
979	3516861	979	-1.39943086675837	3516861	3526046	3521453.5
980	3517116	980	-1.40382781883948	3517116	3526047	3521581.5
981	3517771	981	-1.4023501546155	3517771	3526206	3521988.5
982	3517776	982	-1.40382781883948	3517776	3526370	3522073
983	3517876	983	-1.44902271973873	3517876	3526374	3522125
984	3517887	984	-1.43909954373055	3517887	3526380	3522133.5
985	3518321	985	-1.44056519442425	3518321	3526409	3522365
986	3518338	986	-1.52796362718397	3518338	3526437	3522387.5
987	3518417	987	-1.50285534890661	3518417	3526617	3522517
988	3518499	988	-1.46615401391267	3518499	3526681	3522590
989	3518511	989	-1.45746823152294	3518511	3526790	3522650.5
990	3518772	990	-1.45746823152294	3518772	3526856	3522814
991	3518777	991	-1.43144692494458	3518777	3527004	3522890.5
992	3519105	992	-1.43144692494458	3519105	3527273	3523189
993	3519115	993	-1.39738856661141	3519115	3527435	3523275
994	3519119	994	-1.40178551869252	3519119	3527575	3523347
995	3519143	995	-1.40618247077363	3519143	3527614	3523378.5
996	3519213	996	-1.45092085752238	3519213	3528016	3523614.5
997	3519218	997	-1.47694216410074	3519218	3528045	3523631.5
998	3519233	998	-1.48133911618185	3519233	3528150	3523691.5
999	3519280	999	-1.44111781681696	3519280	3528155	3523717.5
1000	3519368	1000	-1.44406113173464	3519368	3528177	3523772.5
1001	3519398	1001	-1.41311427774302	3519398	3528194	3523796
1002	3519459	1002	-1.42673762107629	3519459	3528205	3523832
1003	3519542	1003	-1.42968093599397	3519542	3528274	3523908
1004	3519594	1004	-1.48139918383323	3519594	3528275	3523934.5
1005	3519607	1005	-1.48139918383323	3519607	3528391	3523999
1006	3519751	1006	-1.48799461195489	3519751	3528444	3524097.5
1007	3519858	1007	-1.48799461195489	3519858	3528521	3524189.5
1008	3519927	1008	-1.492391564036	3519927	3528539	3524233
1009	3519928	1009	-1.49533487895368	3519928	3528562	3524245
1010	3520053	1010	-1.48787447665213	3520053	3528614	3524333.5
1011	3520108	1011	-1.48787447665213	3520108	3528631	3524369.5
1012	3520123	1012	-1.51957818305115	3520123	3528760	3524441.5
1013	3520133	1013	-1.51957818305115	3520133	3528828	3524480.5
1014	3520189	1014	-1.57502062527604	3520189	3528862	3524525.5
1015	3520347	1015	-1.57649828950002	3520347	3528910	3524628.5
1016	3520468	1016	-1.577975953724	3520468	3528911	3524689.5
1017	3520521	1017	-1.55378070374763	3520521	3528921	3524721
1018	3520545	1018	-1.55083738882995	3520545	3529019	3524782
1019	3520569	1019	-1.52629374647557	3520569	3529173	3524871
1020	3520629	1020	-1.52629374647557	3520629	3529184	3524906.5
1021	3520734	1021	-1.59079439052876	3520734	3529310	3525022
1022	3520782	1022	-1.51342725554971	3520782	3529450	3525116
1023	3520789	1023	-1.4868773536392	3520789	3529497	3525143
1024	3520842	1024	-1.49257176699014	3520842	3529914	3525378
1025	3520843	1025	-1.49402540415357	3520843	3530021	3525432
1026	3520844	1026	-1.49258378052042	3520844	3530216	3525530
1027	3520845	1027	-1.49258378052042	3520845	3530227	3525536
1028	3520846	1028	-1.45787669155233	3520846	3530293	3525569.5
1029	3520847	1029	-1.39192241033572	3520847	3530299	3525573
1030	3520851	1030	-1.39336403396887	3520851	3530354	3525602.5
1031	3520903	1031	-1.39336403396887	3520903	3530376	3525639.5
1032	3521035	1032	-1.39215066741097	3521035	3530464	3525749.5
1033	3521143	1033	-1.44861425970934	3521143	3530534	3525838.5
1034	3521309	1034	-1.41293407478888	3521309	3530575	3525942
1035	3521355	1035	-1.41441173901286	3521355	3530588	3525971.5
1036	3521730	1036	-1.47015451949466	3521730	3530653	3526191.5
1037	3521779	1037	-1.40423627886887	3521779	3530685	3526232
1038	3521858	1038	-1.36773917388963	3521858	3530916	3526387
1039	3521930	1039	-1.37213612597073	3521930	3530939	3526434.5
1040	3522053	1040	-1.37213612597073	3522053	3531138	3526595.5
1041	3522342	1041	-1.39303966865141	3522342	3531174	3526758
1042	3522524	1042	-1.39303966865141	3522524	3531229	3526876.5
1043	3522567	1043	-1.3972924583692	3522567	3531382	3526974.5
1044	3522589	1044	-1.3972924583692	3522589	3531649	3527119
1045	3522745	1045	-1.4522783864436	3522745	3531693	3527219
1046	3522878	1046	-1.42377027909806	3522878	3531712	3527295
1047	3522895	1047	-1.42082696418037	3522895	3531769	3527332
1048	3522914	1048	-1.41327045363661	3522914	3531841	3527377.5
1049	3522944	1049	-1.37304915427173	3522944	3531924	3527434
1050	3523014	1050	-1.3816628554798	3523014	3531939	3527476.5
1051	3523050	1051	-1.3816628554798	3523050	3532199	3527624.5
1052	3523365	1052	-1.38022123184665	3523365	3532296	3527830.5
1053	3523571	1053	-1.38890701423638	3523571	3532375	3527973
1054	3523578	1054	-1.39038467846036	3523578	3532398	3527988
1055	3523699	1055	-1.40047604389241	3523699	3532530	3528114.5
1056	3523959	1056	-1.39320785807528	3523959	3532545	3528252
1057	3523991	1057	-1.39320785807528	3523991	3532548	3528269.5
1058	3524046	1058	-1.4074078508618	3524046	3532640	3528343
1059	3524168	1059	-1.41027908459783	3524168	3532666	3528417
1060	3524430	1060	-1.41027908459783	3524430	3532742	3528586
1061	3524467	1061	-1.41175674882181	3524467	3532747	3528607
1062	3524535	1062	-1.41175674882181	3524535	3532756	3528645.5
1063	3524642	1063	-1.41323441304578	3524642	3532765	3528703.5
1064	3524658	1064	-1.42332577847783	3524658	3532766	3528712
1065	3524747	1065	-1.42332577847783	3524747	3532768	3528757.5
1066	3524762	1066	-1.42332577847783	3524762	3532770	3528766
1067	3524915	1067	-1.42332577847783	3524915	3532775	3528845
1068	3524920	1068	-1.42480344270181	3524920	3532777	3528848.5
1069	3525061	1069	-1.42628110692579	3525061	3532782	3528921.5
1070	3525103	1070	-1.4306780590069	3525103	3532803	3528953
1071	3525137	1071	-1.3552571159326	3525137	3532892	3529014.5
1072	3525250	1072	-1.39327993925693	3525250	3532927	3529088.5
1073	3525570	1073	-1.38744136354268	3525570	3533074	3529322
1074	3525690	1074	-1.34287116621779	3525690	3533086	3529388
1075	3525701	1075	-1.38326065500654	3525701	3533136	3529418.5
1076	3525814	1076	-1.38326065500654	3525814	3533225	3529519.5
1077	3525999	1077	-1.38326065500654	3525999	3533247	3529623
1078	3526046	1078	-1.38031734008886	3526046	3533316	3529681
1079	3526047	1079	-1.37883967586488	3526047	3533475	3529761
1080	3526206	1080	-1.3773620116409	3526206	3533478	3529842
1081	3526370	1081	-1.37157149004775	3526370	3533505	3529937.5
1082	3526374	1082	-1.35870499912189	3526374	3533613	3529993.5
1083	3526380	1083	-1.36817166097957	3526380	3533791	3530085.5
1084	3526409	1084	-1.38103815190543	3526409	3533801	3530105
1085	3526437	1085	-1.35400770878387	3526437	3533815	3530126
1086	3526617	1086	-1.35400770878387	3526617	3534014	3530315.5
1087	3526681	1087	-1.29335139441909	3526681	3534033	3530357
1088	3526790	1088	-1.37462292673792	3526790	3534063	3530426.5
1089	3526856	1089	-1.38330870912765	3526856	3534065	3530460.5
1090	3527004	1090	-1.38036539420996	3527004	3534092	3530548
1091	3527273	1091	-1.36616540142344	3527273	3534105	3530689
1092	3527435	1092	-1.36176844934233	3527435	3534228	3530831.5
1093	3527575	1093	-1.44353253640249	3527575	3534469	3531022
1094	3527614	1094	-1.43913558432138	3527614	3534559	3531086.5
1095	3528016	1095	-1.43913558432138	3528016	3534706	3531361
1096	3528045	1096	-1.47711035352461	3528045	3534707	3531376
1097	3528150	1097	-1.47711035352461	3528150	3534728	3531439
1098	3528155	1098	-1.47711035352461	3528155	3534793	3531474
1099	3528177	1099	-1.51733165288949	3528177	3534831	3531504
1100	3528194	1100	-1.51438833797181	3528194	3534878	3531536
1101	3528205	1101	-1.54533519196343	3528205	3535012	3531608.5
1102	3528274	1102	-1.57628204595505	3528274	3535112	3531693
1103	3528275	1103	-1.57628204595505	3528275	3535181	3531728
1104	3528391	1104	-1.49501051363622	3528391	3535188	3531789.5
1105	3528444	1105	-1.49646415079964	3528444	3535227	3531835.5
1106	3528521	1106	-1.53443892000287	3528521	3535311	3531916
1107	3528539	1107	-1.56294702734841	3528539	3535361	3531950
1108	3528562	1108	-1.4765577311319	3528562	3535496	3532029
1109	3528614	1109	-1.4765577311319	3528614	3535574	3532094
1110	3528631	1110	-1.44746096080282	3528631	3535720	3532175.5
1111	3528760	1111	-1.44451764588514	3528760	3535741	3532250.5
1112	3528828	1112	-1.39313577689362	3528828	3535779	3532303.5
1113	3528862	1113	-1.39313577689362	3528862	3535953	3532407.5
1114	3528910	1114	-1.41968567880413	3528910	3536075	3532492.5
1115	3528911	1115	-1.41968567880413	3528911	3536384	3532647.5
1116	3528921	1116	-1.41968567880413	3528921	3536387	3532654
1117	3529019	1117	-1.48574808179323	3529019	3536427	3532723
1118	3529173	1118	-1.40741986439208	3529173	3536428	3532800.5
1119	3529184	1119	-1.43344117097044	3529184	3536430	3532807
1120	3529310	1120	-1.36308993767272	3529310	3536474	3532892
1121	3529450	1121	-1.36748688975382	3529450	3536730	3533090
1122	3529497	1122	-1.42834743413331	3529497	3536740	3533118.5
1123	3529914	1123	-1.39504592820754	3529914	3536825	3533369.5
1124	3530021	1124	-1.34297928799027	3530021	3536839	3533430
1125	3530216	1125	-1.30242160977765	3530216	3537061	3533638.5
1126	3530227	1126	-1.3038632334108	3530227	3537141	3533684
1127	3530293	1127	-1.30099199967478	3530293	3537229	3533761
1128	3530299	1128	-1.34009604072397	3530299	3537508	3533903.5
1129	3530354	1129	-1.41044727402169	3530354	3537582	3533968
1130	3530376	1130	-1.4148442261028	3530376	3537814	3534095
1131	3530464	1131	-1.38633611875726	3530464	3537917	3534190.5
1132	3530534	1132	-1.41728297274888	3530534	3537926	3534230
1133	3530575	1133	-1.4158053085249	3530575	3538012	3534293.5
1134	3530588	1134	-1.45148549344536	3530588	3538033	3534310.5
1135	3530653	1135	-1.45148549344536	3530653	3538036	3534344.5
1136	3530685	1136	-1.47750680002372	3530685	3538118	3534401.5
1137	3530916	1137	-1.54490270487348	3530916	3538394	3534655
1138	3530939	1138	-1.58287747407671	3530939	3538451	3534695
1139	3531138	1139	-1.53517174534972	3531138	3538532	3534835
1140	3531174	1140	-1.53517174534972	3531174	3538661	3534917.5
1141	3531229	1141	-1.52790355953259	3531229	3538701	3534965
1142	3531382	1142	-1.49107007570561	3531382	3538735	3535058.5
1143	3531649	1143	-1.49690865141987	3531649	3538750	3535199.5
1144	3531693	1144	-1.49690865141987	3531693	3538754	3535223.5
1145	3531712	1145	-1.49838631564384	3531712	3538817	3535264.5
1146	3531769	1146	-1.5239511080717	3531769	3538915	3535342
1147	3531841	1147	-1.52689442298939	3531841	3538981	3535411
1148	3531924	1148	-1.61265901563153	3531924	3539083	3535503.5
1149	3531939	1149	-1.65288031499642	3531939	3539215	3535577
1150	3532199	1150	-1.6543579792204	3532199	3539335	3535767
1151	3532296	1151	-1.65583564344438	3532296	3539358	3535827
1152	3532375	1152	-1.66167421915863	3532375	3539699	3536037
1153	3532398	1153	-1.6544060333415	3532398	3539708	3536053
1154	3532530	1154	-1.64713784752437	3532530	3539714	3536122
1155	3532545	1155	-1.63986966170724	3532545	3539726	3536135.5
1156	3532548	1156	-1.63427135659851	3532548	3539800	3536174
1157	3532640	1157	-1.62700317078138	3532640	3539928	3536284
1158	3532666	1158	-1.6457562915426	3532666	3539930	3536298
1159	3532742	1159	-1.64288505780658	3532742	3539942	3536342
1160	3532747	1160	-1.63561687198945	3532747	3539945	3536346
1161	3532756	1161	-1.62834868617232	3532756	3539951	3536353.5
1162	3532765	1162	-1.62687102194834	3532765	3539974	3536369.5
1163	3532766	1163	-1.62687102194834	3532766	3539978	3536372
1164	3532768	1164	-1.62103244623408	3532768	3540022	3536395
1165	3532770	1165	-1.62103244623408	3532770	3540145	3536457.5
1166	3532775	1166	-1.62103244623408	3532775	3540187	3536481
1167	3532777	1167	-1.62103244623408	3532777	3540339	3536558
1168	3532782	1168	-1.55068121293636	3532782	3540348	3536565
1169	3532803	1169	-1.55068121293636	3532803	3540373	3536588
1170	3532892	1170	-1.54199543054663	3532892	3540426	3536659
1171	3532927	1171	-1.61020825545518	3532927	3540486	3536706.5
1172	3533074	1172	-1.54955194109039	3533074	3540491	3536782.5
1173	3533086	1173	-1.46799208404493	3533086	3540492	3536789
1174	3533136	1174	-1.51256228136982	3533136	3540493	3536814.5
1175	3533225	1175	-1.54107038871536	3533225	3540546	3536885.5
1176	3533247	1176	-1.50773284219877	3533247	3540556	3536901.5
1177	3533316	1177	-1.50773284219877	3533316	3540592	3536954
1178	3533475	1178	-1.47384267328947	3533475	3540642	3537058.5
1179	3533478	1179	-1.47384267328947	3533478	3540701	3537089.5
1180	3533505	1180	-1.46948176179919	3533505	3540710	3537107.5
1181	3533613	1181	-1.39547841529749	3533613	3540834	3537223.5
1182	3533791	1182	-1.40834490622335	3533791	3540837	3537314
1183	3533801	1183	-1.43101443785463	3533801	3540972	3537386.5
1184	3533815	1184	-1.43101443785463	3533815	3540997	3537406
1185	3534014	1185	-1.45952254520018	3534014	3541064	3537539
1186	3534033	1186	-1.45952254520018	3534033	3541427	3537730
1187	3534063	1187	-1.55112571355658	3534063	3541441	3537752
1188	3534065	1188	-1.54243993116685	3534065	3541690	3537877.5
1189	3534092	1189	-1.54243993116685	3534092	3541905	3537998.5
1190	3534105	1190	-1.54538324608453	3534105	3541912	3538008.5
1191	3534228	1191	-1.58560454544942	3534228	3541949	3538088.5
1192	3534469	1192	-1.59000149753053	3534469	3542061	3538265
1193	3534559	1193	-1.50361220131401	3534559	3542121	3538340
1194	3534706	1194	-1.50653148917114	3534706	3542355	3538530.5
1195	3534707	1195	-1.50213453709003	3534707	3542602	3538654.5
1196	3534728	1196	-1.49919122217235	3534728	3542629	3538678.5
1197	3534793	1197	-1.49624790725467	3534793	3542682	3538737.5
1198	3534831	1198	-1.49477024303069	3534831	3542688	3538759.5
1199	3534878	1199	-1.49477024303069	3534878	3542691	3538784.5
1200	3535012	1200	-1.49771355794837	3535012	3542702	3538857
1201	3535112	1201	-1.49771355794837	3535112	3542724	3538918
1202	3535181	1202	-1.49771355794837	3535181	3542725	3538953
1203	3535188	1203	-1.4962358937244	3535188	3542735	3538961.5
1204	3535227	1204	-1.50715619274551	3535227	3542815	3539021
1205	3535311	1205	-1.50862184343921	3535311	3542817	3539064
1206	3535361	1206	-1.50862184343921	3535361	3542823	3539092
1207	3535496	1207	-1.4222325472227	3535496	3542859	3539177.5
1208	3535574	1208	-1.50278326772495	3535574	3542952	3539263
1209	3535720	1209	-1.49983995280727	3535720	3543001	3539360.5
1210	3535741	1210	-1.55404500141371	3535741	3543029	3539385
1211	3535779	1211	-1.55698831633139	3535779	3543040	3539409.5
1212	3535953	1212	-1.61255089385905	3535953	3543130	3539541.5
1213	3536075	1213	-1.61255089385905	3536075	3543147	3539611
1214	3536384	1214	-1.61255089385905	3536384	3543173	3539778.5
1215	3536387	1215	-1.60815394177794	3536387	3543297	3539842
1216	3536427	1216	-1.60815394177794	3536427	3543302	3539864.5
1217	3536428	1217	-1.62707525196303	3536428	3543308	3539868
1218	3536430	1218	-1.62707525196303	3536430	3543450	3539940
1219	3536474	1219	-1.62707525196303	3536474	3543583	3540028.5
1220	3536730	1220	-1.69594882103678	3536730	3543901	3540315.5
1221	3536740	1221	-1.69300550611909	3536740	3543977	3540358.5
1222	3536825	1222	-1.70951209671866	3536825	3544745	3540785
1223	3536839	1223	-1.77081714171837	3536839	3545164	3541001.5
1224	3537061	1224	-1.82580306979276	3537061	3545236	3541148.5
1225	3537141	1225	-1.78905368067771	3537141	3545237	3541189
1226	3537229	1226	-1.78905368067771	3537229	3545245	3541237
1227	3537508	1227	-1.78905368067771	3537508	3545253	3541380.5
1228	3537582	1228	-1.78905368067771	3537582	3545299	3541440.5
1229	3537814	1229	-1.78905368067771	3537814	3545649	3541731.5
1230	3537917	1230	-1.78905368067771	3537917	3545778	3541847.5
1231	3537926	1231	-1.81756178802325	3537926	3545885	3541905.5
1232	3538012	1232	-1.81608412379928	3538012	3546007	3542009.5
1233	3538033	1233	-1.77514201261782	3538033	3546162	3542097.5
1234	3538036	1234	-1.7047907793201	3538036	3546395	3542215.5
1235	3538118	1235	-1.70331311509612	3538118	3546495	3542306.5
1236	3538394	1236	-1.70331311509612	3538394	3546512	3542453
1237	3538451	1237	-1.67116490807687	3538451	3546565	3542508
1238	3538532	1238	-1.65829841715101	3538532	3546575	3542553.5
1239	3538661	1239	-1.706004145878	3538661	3546666	3542663.5
1240	3538701	1240	-1.706004145878	3538701	3546674	3542687.5
1241	3538735	1241	-1.71327233169513	3538735	3546687	3542711
1242	3538750	1242	-1.75010581552211	3538750	3546723	3542736.5
1243	3538754	1243	-1.75010581552211	3538754	3546755	3542754.5
1244	3538817	1244	-1.70553561819722	3538817	3546791	3542804
1245	3538915	1245	-1.70405795397324	3538915	3546908	3542911.5
1246	3538981	1246	-1.68097996231257	3538981	3546927	3542954
1247	3539083	1247	-1.67229417992284	3539083	3547003	3543043
1248	3539215	1248	-1.6781327556371	3539215	3547011	3543113
1249	3539335	1249	-1.64839926820338	3539335	3547036	3543185.5
1250	3539358	1250	-1.64839926820338	3539358	3547176	3543267
1251	3539699	1251	-1.6274957255227	3539699	3547199	3543449
1252	3539708	1252	-1.62165714980845	3539708	3547203	3543455.5
1253	3539714	1253	-1.6259820207079	3539714	3547216	3543465
1254	3539726	1254	-1.63325020652503	3539726	3547241	3543483.5
1255	3539800	1255	-1.6346798166279	3539800	3547673	3543736.5
1256	3539928	1256	-1.64314935547266	3539928	3547717	3543822.5
1257	3539930	1257	-1.64602058920868	3539930	3547733	3543831.5
1258	3539942	1258	-1.65328877502581	3539942	3547738	3543840
1259	3539945	1259	-1.65616000876184	3539945	3547891	3543918
1260	3539951	1260	-1.57386732636952	3539951	3547907	3543929
1261	3539974	1261	-1.58113551218665	3539974	3547920	3543947
1262	3539978	1262	-1.57821622432953	3539978	3548098	3544038
1263	3540022	1263	-1.57821622432953	3540022	3548195	3544108.5
1264	3540145	1264	-1.50278326772495	3540145	3548229	3544187
1265	3540187	1265	-1.49838631564384	3540187	3548245	3544216
1266	3540339	1266	-1.49690865141987	3540339	3548285	3544312
1267	3540348	1267	-1.49543098719589	3540348	3548430	3544389
1268	3540373	1268	-1.56578222049361	3540373	3548479	3544426
1269	3540426	1269	-1.56283890557593	3540426	3548537	3544481.5
1270	3540486	1270	-1.57152468796565	3540486	3548710	3544598
1271	3540491	1271	-1.5772671554377	3540491	3548733	3544612
1272	3540492	1272	-1.6423204218836	3540492	3548744	3544618
1273	3540493	1273	-1.65282024734504	3540493	3548837	3544665
1274	3540546	1274	-1.65282024734504	3540546	3548852	3544699
1275	3540556	1275	-1.64413446495531	3540556	3549178	3544867
1276	3540592	1276	-1.67163343575765	3540592	3549215	3544903.5
1277	3540642	1277	-1.67015577153367	3540642	3549238	3544940
1278	3540701	1278	-1.70115067964639	3540701	3549286	3544993.5
1279	3540710	1279	-1.70262834387037	3540710	3549398	3545054
1280	3540834	1280	-1.70846691958463	3540834	3549399	3545116.5
1281	3540837	1281	-1.78973845190346	3540837	3549405	3545121
1282	3540972	1282	-1.78534149982235	3540972	3549527	3545249.5
1283	3540997	1283	-1.79118007553661	3540997	3549572	3545284.5
1284	3541064	1284	-1.7047907793201	3541064	3549915	3545489.5
1285	3541427	1285	-1.69192428839423	3541427	3550256	3545841.5
1286	3541441	1286	-1.69192428839423	3541441	3550404	3545922.5
1287	3541690	1287	-1.68752733631312	3541690	3550407	3546048.5
1288	3541905	1288	-1.69621311870285	3541905	3550573	3546239
1289	3541912	1289	-1.61494158638402	3541912	3550578	3546245
1290	3541949	1290	-1.61346392216004	3541949	3550728	3546338.5
1291	3542061	1291	-1.53777868141967	3542061	3550797	3546429
1292	3542121	1292	-1.53777868141967	3542121	3550844	3546482.5
1293	3542355	1293	-1.62416797763618	3542355	3550890	3546622.5
1294	3542602	1294	-1.62270232694248	3542602	3551100	3546851
1295	3542629	1295	-1.61841349663386	3542629	3551411	3547020
1296	3542682	1296	-1.53959272449138	3542682	3551771	3547226.5
1297	3542688	1297	-1.50570255558208	3542688	3552380	3547534
1298	3542691	1298	-1.49849443741633	3542691	3552420	3547555.5
1299	3542702	1299	-1.49849443741633	3542702	3552456	3547579
1300	3542724	1300	-1.49849443741633	3542724	3552658	3547691
1301	3542725	1301	-1.49555112249865	3542725	3552872	3547798.5
1302	3542735	1302	-1.41378703543849	3542735	3552950	3547842.5
1303	3542815	1303	-1.33350061260231	3542815	3553029	3547922
1304	3542817	1304	-1.40090853098235	3542817	3553221	3548019
1305	3542823	1305	-1.38279212732577	3542823	3553251	3548037
1306	3542859	1306	-1.38279212732577	3542859	3553263	3548061
1307	3542952	1307	-1.46918142354228	3542952	3553316	3548134
1308	3543001	1308	-1.47354233503256	3543001	3553347	3548174
1309	3543029	1309	-1.39958704265196	3543029	3553373	3548201
1310	3543040	1310	-1.39673983597649	3543040	3553462	3548251
1311	3543130	1311	-1.39673983597649	3543130	3553550	3548340
1312	3543147	1312	-1.40248230344854	3543147	3553615	3548381
1313	3543173	1313	-1.40248230344854	3543173	3553640	3548406.5
1314	3543297	1314	-1.40540159130567	3543297	3553756	3548526.5
1315	3543302	1315	-1.40979854338678	3543302	3553938	3548620
1316	3543308	1316	-1.40111276099705	3543308	3553992	3548650
1317	3543450	1317	-1.39408484578544	3543450	3554116	3548783
1318	3543583	1318	-1.398457770806	3543583	3554264	3548923.5
1319	3543901	1319	-1.38977198841627	3543901	3554298	3549099.5
1320	3543977	1320	-1.39124965264025	3543977	3554453	3549215
1321	3544745	1321	-1.39419296755793	3544745	3554454	3549599.5
1322	3545164	1322	-1.38990413724931	3545164	3554468	3549816
1323	3545236	1323	-1.38845050008588	3545236	3554677	3549956.5
1324	3545237	1324	-1.38845050008588	3545237	3554833	3550035
1325	3545245	1325	-1.46722321810725	3545245	3554929	3550087
1326	3545253	1326	-1.47014250596438	3545253	3555141	3550197
1327	3545299	1327	-1.40172545104114	3545299	3555194	3550246.5
1328	3545649	1328	-1.37570414446278	3545649	3555250	3550449.5
1329	3545778	1329	-1.34597065702906	3545778	3555335	3550556.5
1330	3545885	1330	-1.30355088162362	3545885	3555434	3550659.5
1331	3546007	1331	-1.30355088162362	3546007	3555467	3550737
1332	3546162	1332	-1.3050285458476	3546162	3555543	3550852.5
1333	3546395	1333	-1.34450500633536	3546395	3555587	3550991
1334	3546495	1334	-1.41485623963308	3546495	3555736	3551115.5
1335	3546512	1335	-1.41339058893938	3546512	3555821	3551166.5
1336	3546565	1336	-1.4119129247154	3546565	3555852	3551208.5
1337	3546575	1337	-1.43537534934491	3546575	3556113	3551344
1338	3546666	1338	-1.44824184027078	3546666	3556170	3551418
1339	3546674	1339	-1.42864777239021	3546674	3556247	3551460.5
1340	3546687	1340	-1.42570445747253	3546687	3556280	3551483.5
1341	3546723	1341	-1.42570445747253	3546723	3556367	3551545
1342	3546755	1342	-1.33931516125602	3546755	3556412	3551583.5
1343	3546791	1343	-1.33491820917491	3546791	3556502	3551646.5
1344	3546908	1344	-1.37801074227582	3546908	3556731	3551819.5
1345	3546927	1345	-1.37654509158212	3546927	3556999	3551963
1346	3547003	1346	-1.4010887339365	3547003	3557243	3552123
1347	3547011	1347	-1.40977451632622	3547011	3557272	3552141.5
1348	3547036	1348	-1.40393594061197	3547036	3557359	3552197.5
1349	3547176	1349	-1.43366942804569	3547176	3557397	3552286.5
1350	3547199	1350	-1.42498364565596	3547199	3557552	3552375.5
1351	3547203	1351	-1.44440952411265	3547203	3557586	3552394.5
1352	3547216	1352	-1.4458511477458	3547216	3557642	3552429
1353	3547241	1353	-1.44439751058238	3547241	3557713	3552477
1354	3547673	1354	-1.4429198463584	3547673	3557765	3552719
1355	3547717	1355	-1.37185981477438	3547717	3557779	3552748
1356	3547733	1356	-1.37477910263151	3547733	3557846	3552789.5
1357	3547738	1357	-1.37049027232289	3547738	3557999	3552868.5
1358	3547891	1358	-1.37049027232289	3547891	3558026	3552958.5
1359	3547907	1359	-1.37488722440399	3547907	3558027	3552967
1360	3547920	1360	-1.46444809261344	3547920	3558219	3553069.5
1361	3548098	1361	-1.46444809261344	3548098	3558290	3553194
1362	3548195	1362	-1.46736738047057	3548195	3558403	3553299
1363	3548229	1363	-1.38560329341041	3548229	3558476	3553352.5
1364	3548245	1364	-1.46687482572924	3548245	3558494	3553369.5
1365	3548285	1365	-1.43443829398337	3548285	3558545	3553415
1366	3548430	1366	-1.35415187114719	3548430	3558725	3553577.5
1367	3548479	1367	-1.31879605154418	3548479	3558808	3553643.5
1368	3548537	1368	-1.31011026915445	3548537	3558875	3553706
1369	3548710	1369	-1.30865663199103	3548710	3558954	3553832
1370	3548733	1370	-1.24360336554513	3548733	3559000	3553866.5
1371	3548744	1371	-1.24070810474856	3548744	3559077	3553910.5
1372	3548837	1372	-1.23776478983088	3548837	3559233	3554035
1373	3548852	1373	-1.31466339712915	3548852	3559314	3554083
1374	3549178	1374	-1.31172008221147	3549178	3559344	3554261
1375	3549215	1375	-1.3204058646012	3549215	3559425	3554320
1376	3549238	1376	-1.32184748823435	3549238	3559619	3554428.5
1377	3549286	1377	-1.32332515245833	3549286	3560070	3554678
1378	3549398	1378	-1.32622041325491	3549398	3560072	3554735
1379	3549399	1379	-1.32622041325491	3549399	3560366	3554882.5
1380	3549405	1380	-1.32474274903093	3549405	3560395	3554900
1381	3549527	1381	-1.32326508480695	3549527	3560519	3555023
1382	3549572	1382	-1.32766203688806	3549572	3560604	3555088
1383	3549915	1383	-1.32766203688806	3549915	3560693	3555304
1384	3550256	1384	-1.41405133310457	3550256	3560783	3555519.5
1385	3550404	1385	-1.42691782403043	3550404	3561066	3555735
1386	3550407	1386	-1.42397450911275	3550407	3561081	3555744
1387	3550573	1387	-1.42837146119386	3550573	3561108	3555840.5
1388	3550578	1388	-1.42542814627618	3550578	3561184	3555881
1389	3550728	1389	-1.50669967859501	3550728	3561250	3555989
1390	3550797	1390	-1.42641325575883	3550797	3561364	3556080.5
1391	3550844	1391	-1.50209849649921	3550844	3561410	3556127
1392	3550890	1392	-1.50062083227523	3550890	3561447	3556168.5
1393	3551100	1393	-1.49478225656097	3551100	3561545	3556322.5
1394	3551411	1394	-1.49772557147865	3551411	3561598	3556504.5
1395	3551771	1395	-1.50641135386838	3551771	3561622	3556696.5
1396	3552380	1396	-1.58817544092854	3552380	3561641	3557010.5
1397	3552420	1397	-1.62500892475552	3552420	3561653	3557036.5
1398	3552456	1398	-1.63369470714525	3552456	3561654	3557055
1399	3552658	1399	-1.63369470714525	3552658	3561719	3557188.5
1400	3552872	1400	-1.63369470714525	3552872	3561807	3557339.5
1401	3552950	1401	-1.54628426085525	3552950	3561872	3557411
1402	3553029	1402	-1.60845428003485	3553029	3561886	3557457.5
1403	3553221	1403	-1.690218367095	3553221	3561901	3557561
1404	3553251	1404	-1.61139759495253	3553251	3561927	3557589
1405	3553263	1405	-1.62804834791541	3553263	3561933	3557598
1406	3553316	1406	-1.62657068369143	3553316	3561972	3557644
1407	3553347	1407	-1.62509301946745	3553347	3561992	3557669.5
1408	3553373	1408	-1.62362736877375	3553373	3562115	3557744
1409	3553462	1409	-1.6918401936823	3553462	3562162	3557812
1410	3553550	1410	-1.69904831184805	3553550	3562258	3557904
1411	3553615	1411	-1.62041975618999	3553615	3562322	3557968.5
1412	3553640	1412	-1.58094329570223	3553640	3562327	3557983.5
1413	3553756	1413	-1.57946563147826	3553756	3562359	3558057.5
1414	3553938	1414	-1.58094329570223	3553938	3562425	3558181.5
1415	3553992	1415	-1.57946563147826	3553992	3562550	3558271
1416	3554116	1416	-1.58815141386798	3554116	3562642	3558379
1417	3554264	1417	-1.60101790479385	3554264	3562689	3558476.5
1418	3554298	1418	-1.67497319717444	3554298	3562714	3558506
1419	3554453	1419	-1.68365897956417	3554453	3562730	3558591.5
1420	3554454	1420	-1.68365897956417	3554454	3562738	3558596
1421	3554468	1421	-1.68365897956417	3554468	3562739	3558603.5
1422	3554677	1422	-1.6923447619539	3554677	3562749	3558713
1423	3554833	1423	-1.61497762697485	3554833	3562889	3558861
1424	3554929	1424	-1.61205833911772	3554929	3562893	3558911
1425	3555141	1425	-1.61205833911772	3555141	3563014	3559077.5
1426	3555194	1426	-1.6135360033417	3555194	3563124	3559159
1427	3555250	1427	-1.6877435798581	3555250	3563185	3559217.5
1428	3555335	1428	-1.71376488643645	3555335	3563218	3559276.5
1429	3555434	1429	-1.7225948311895	3555434	3563455	3559444.5
1430	3555467	1430	-1.76501460659494	3555467	3563479	3559473
1431	3555543	1431	-1.67351956001102	3555543	3563499	3559521
1432	3555587	1432	-1.67351956001102	3555587	3563505	3559546
1433	3555736	1433	-1.67498521070472	3555736	3563597	3559666.5
1434	3555821	1434	-1.67498521070472	3555821	3563619	3559720
1435	3555852	1435	-1.66924274323267	3555852	3563763	3559807.5
1436	3556113	1436	-1.66632345537554	3556113	3563804	3559958.5
1437	3556170	1437	-1.67500923776527	3556170	3563900	3560035
1438	3556247	1438	-1.67061228568416	3556247	3563978	3560112.5
1439	3556280	1439	-1.69020635356473	3556280	3564005	3560142.5
1440	3556367	1440	-1.62809640203652	3556367	3564227	3560297
1441	3556412	1441	-1.55119779473824	3556412	3564238	3560325
1442	3556502	1442	-1.63758709095475	3556502	3564254	3560378
1443	3556731	1443	-1.64198404303586	3556731	3564272	3560501.5
1444	3556999	1444	-1.64051839234216	3556999	3564329	3560664
1445	3557243	1445	-1.64346170725984	3557243	3564398	3560820.5
1446	3557272	1446	-1.64493937148382	3557272	3564434	3560853
1447	3557359	1447	-1.56804076418554	3557359	3564489	3560924
1448	3557397	1448	-1.48227617154339	3557397	3564519	3560958
1449	3557552	1449	-1.48227617154339	3557552	3564529	3561040.5
1450	3557586	1450	-1.49096195393312	3557586	3564568	3561077
1451	3557642	1451	-1.48949630323942	3557642	3564608	3561125
1452	3557713	1452	-1.45147347991509	3557713	3564612	3561162.5
1453	3557765	1453	-1.45439276777222	3557765	3564631	3561198
1454	3557779	1454	-1.45147347991509	3557779	3564673	3561226
1455	3557846	1455	-1.52397513513226	3557846	3564702	3561274
1456	3557999	1456	-1.43395775277232	3557999	3564761	3561380
1457	3558026	1457	-1.42304946728148	3558026	3564849	3561437.5
1458	3558027	1458	-1.4215718030575	3558027	3564896	3561461.5
1459	3558219	1459	-1.39183831562378	3558219	3564932	3561575.5
1460	3558290	1460	-1.3903606513998	3558290	3565074	3561682
1461	3558403	1461	-1.3903606513998	3558403	3565132	3561767.5
1462	3558476	1462	-1.39183831562378	3558476	3565138	3561807
1463	3558494	1463	-1.47360240268394	3558494	3565147	3561820.5
1464	3558545	1464	-1.4311826272785	3558545	3565384	3561964.5
1465	3558725	1465	-1.46801611110548	3558725	3565447	3562086
1466	3558808	1466	-1.54538324608453	3558808	3565448	3562128
1467	3558875	1467	-1.57927341499384	3558875	3565476	3562175.5
1468	3558954	1468	-1.53822318203989	3558954	3565681	3562317.5
1469	3559000	1469	-1.49288411877732	3559000	3565733	3562366.5
1470	3559077	1470	-1.55793738522322	3559077	3565801	3562439
1471	3559233	1471	-1.52135618553203	3559233	3565862	3562547.5
1472	3559314	1472	-1.49827819387136	3559314	3565947	3562630.5
1473	3559344	1473	-1.49827819387136	3559344	3566050	3562697
1474	3559425	1474	-1.40972646220512	3559425	3566177	3562801
1475	3559619	1475	-1.36730668679968	3559619	3566226	3562922.5
1476	3560070	1476	-1.32196762353711	3560070	3566312	3563191
1477	3560072	1477	-1.27954784813167	3560072	3566427	3563249.5
1478	3560366	1478	-1.28249116304936	3560366	3566542	3563454
1479	3560395	1479	-1.23275514770568	3560395	3566623	3563509
1480	3560519	1480	-1.20328595793804	3560519	3566759	3563639
1481	3560604	1481	-1.20036667008091	3560604	3566895	3563749.5
1482	3560693	1482	-1.19168088769118	3560693	3566920	3563806.5
1483	3560783	1483	-1.17881439676532	3560783	3566970	3563876.5
1484	3561066	1484	-1.17881439676532	3561066	3567115	3564090.5
1485	3561081	1485	-1.17297582105106	3561081	3567134	3564107.5
1486	3561108	1486	-1.17152218388763	3561108	3567227	3564167.5
1487	3561184	1487	-1.17152218388763	3561184	3567248	3564216
1488	3561250	1488	-1.17152218388763	3561250	3567298	3564274
1489	3561364	1489	-1.08002713730371	3561364	3567562	3564463
1490	3561410	1490	-1.15884790944619	3561410	3567563	3564486.5
1491	3561447	1491	-1.15884790944619	3561447	3567592	3564519.5
1492	3561545	1492	-1.15884790944619	3561545	3567598	3564571.5
1493	3561598	1493	-1.16468648516045	3561598	3567602	3564600
1494	3561622	1494	-1.15600070277072	3561622	3567674	3564648
1495	3561641	1495	-1.15600070277072	3561641	3567692	3564666.5
1496	3561653	1496	-1.15600070277072	3561653	3567929	3564791
1497	3561654	1497	-1.15600070277072	3561654	3567955	3564804.5
1498	3561719	1498	-1.11037331478152	3561719	3567963	3564841
1499	3561807	1499	-1.10597636270041	3561807	3567999	3564903
1500	3561872	1500	-1.10157941061931	3561872	3568000	3564936
1501	3561886	1501	-1.18324738943725	3561886	3568082	3564984
1502	3561901	1502	-1.16600797349084	3561901	3568083	3564992
1503	3561927	1503	-1.16453030926686	3561927	3568086	3565006.5
1504	3561933	1504	-1.24629439632701	3561933	3568144	3565038.5
1505	3561972	1505	-1.21829085725308	3561972	3568308	3565140
1506	3561992	1506	-1.21537156939595	3561992	3568330	3565161
1507	3562115	1507	-1.18590237962831	3562115	3568351	3565233
1508	3562162	1508	-1.18444874246488	3562162	3568361	3565261.5
1509	3562258	1509	-1.18444874246488	3562258	3568388	3565323
1510	3562322	1510	-1.14350663128342	3562322	3568454	3565388
1511	3562327	1511	-1.17971541153604	3562327	3568455	3565391
1512	3562359	1512	-1.22213518694148	3562359	3568514	3565436.5
1513	3562425	1513	-1.22066953624777	3562425	3568668	3565546.5
1514	3562550	1514	-1.22066953624777	3562550	3568738	3565644
1515	3562642	1515	-1.18999899345251	3562642	3568767	3565704.5
1516	3562689	1516	-1.18999899345251	3562689	3568850	3565769.5
1517	3562714	1517	-1.18999899345251	3562714	3568953	3565833.5
1518	3562730	1518	-1.19294230837019	3562730	3569020	3565875
1519	3562738	1519	-1.18425652598046	3562738	3569054	3565896
1520	3562739	1520	-1.18131321106278	3562739	3569055	3565897
1521	3562749	1521	-1.18131321106278	3562749	3569321	3566035
1522	3562889	1522	-1.09769904034008	3562889	3569398	3566143.5
1523	3562893	1523	-1.17946312740024	3562893	3569490	3566191.5
1524	3563014	1524	-1.18386007948134	3563014	3569605	3566309.5
1525	3563124	1525	-1.13661086490485	3563124	3569672	3566398
1526	3563185	1526	-1.13661086490485	3563185	3569872	3566528.5
1527	3563218	1527	-1.13224995341457	3563218	3569924	3566571
1528	3563455	1528	-1.13077228919059	3563455	3570013	3566734
1529	3563479	1529	-1.14727887979016	3563479	3570219	3566849
1530	3563499	1530	-1.11044539596318	3563499	3570278	3566888.5
1531	3563505	1531	-1.19325466015737	3563505	3570309	3566907
1532	3563597	1532	-1.18741608444311	3563597	3570328	3566962.5
1533	3563619	1533	-1.18741608444311	3563619	3570415	3567017
1534	3563763	1534	-1.09659379555466	3563763	3570462	3567112.5
1535	3563804	1535	-1.10527957794439	3563804	3570488	3567146
1536	3563900	1536	-1.01885424113705	3563900	3570501	3567200.5
1537	3563978	1537	-1.01737657691307	3563978	3570587	3567282.5
1538	3564005	1538	-1.01028859405008	3564005	3570598	3567301.5
1539	3564227	1539	-1.01028859405008	3564227	3570643	3567435
1540	3564238	1540	-0.985168302242445	3564238	3570651	3567444.5
1541	3564254	1541	-1.06058924531674	3564254	3570961	3567607.5
1542	3564272	1542	-1.05475066960248	3564272	3570984	3567628
1543	3564329	1543	-1.05475066960248	3564329	3571007	3567668
1544	3564398	1544	-1.05769398452017	3564398	3571100	3567749
1545	3564434	1545	-1.05621632029619	3564434	3571206	3567820
1546	3564489	1546	-1.04753053790646	3564489	3571244	3567866.5
1547	3564519	1547	-1.12295148098076	3564519	3571246	3567882.5
1548	3564529	1548	-1.21455464933716	3564529	3571489	3568009
1549	3564568	1549	-1.21015769725605	3564568	3571807	3568187.5
1550	3564608	1550	-1.20147191486633	3564608	3572185	3568396.5
1551	3564612	1551	-1.2000182777029	3564612	3572205	3568408.5
1552	3564631	1552	-1.15208429190066	3564631	3572217	3568424
1553	3564673	1553	-1.14916500404353	3564673	3572398	3568535.5
1554	3564702	1554	-1.15356195612464	3564702	3572718	3568710
1555	3564761	1555	-1.14927312581602	3564761	3573294	3569027.5
1556	3564849	1556	-1.24076817239994	3564849	3573514	3569181.5
1557	3564896	1557	-1.25888457605652	3564896	3573560	3569228
1558	3564932	1558	-1.25888457605652	3564932	3573573	3569252.5
1559	3565074	1559	-1.28422111140914	3565074	3573593	3569333.5
1560	3565132	1560	-1.28422111140914	3565132	3573654	3569393
1561	3565138	1561	-1.28274344718516	3565138	3573751	3569444.5
1562	3565147	1562	-1.25547273345807	3565147	3573827	3569487
1563	3565384	1563	-1.25547273345807	3565384	3573833	3569608.5
1564	3565447	1564	-1.29641484463953	3565447	3573948	3569697.5
1565	3565448	1565	-1.29493718041555	3565448	3573986	3569717
1566	3565476	1566	-1.29933413249666	3565476	3574035	3569755.5
1567	3565681	1567	-1.27625614083598	3565681	3574089	3569885
1568	3565733	1568	-1.31730637378993	3565733	3574189	3569961
1569	3565801	1569	-1.29135714839323	3565801	3574259	3570030
1570	3565862	1570	-1.28987948416925	3565862	3574480	3570171
1571	3565947	1571	-1.33082159535071	3565947	3574481	3570214
1572	3566050	1572	-1.35684290192907	3566050	3574501	3570275.5
1573	3566177	1573	-1.33082159535071	3566177	3574505	3570341
1574	3566226	1574	-1.33298403080043	3566226	3574559	3570392.5
1575	3566312	1575	-1.34938249962752	3566312	3574571	3570441.5
1576	3566427	1576	-1.39911851497119	3566427	3574890	3570658.5
1577	3566542	1577	-1.44153829037663	3566542	3574930	3570736
1578	3566623	1578	-1.44153829037663	3566623	3575040	3570831.5
1579	3566759	1579	-1.44994776157	3566759	3575050	3570904.5
1580	3566895	1580	-1.44874640854238	3566895	3575058	3570976.5
1581	3566920	1581	-1.3865163217114	3566920	3575128	3571024
1582	3566970	1582	-1.30424766637964	3566970	3575176	3571073
1583	3567115	1583	-1.31417084238783	3567115	3575200	3571157.5
1584	3567134	1584	-1.31417084238783	3567134	3575292	3571213
1585	3567227	1585	-1.31853175387811	3567227	3575306	3571266.5
1586	3567248	1586	-1.23336783774977	3567248	3575365	3571306.5
1587	3567298	1587	-1.23189017352579	3567298	3575465	3571381.5
1588	3567562	1588	-1.23483348844347	3567562	3575508	3571535
1589	3567563	1589	-1.32632853502739	3567563	3575559	3571561
1590	3567592	1590	-1.23844956105662	3567592	3575581	3571586.5
1591	3567598	1591	-1.23697189683264	3567598	3575622	3571610
1592	3567602	1592	-1.19712301690632	3567602	3575699	3571650.5
1593	3567674	1593	-1.19272606482522	3567674	3575784	3571729
1594	3567692	1594	-1.19993418299097	3567692	3575856	3571774
1595	3567929	1595	-1.19993418299097	3567929	3575941	3571935
1596	3567955	1596	-1.19993418299097	3567955	3575980	3571967.5
1597	3567963	1597	-1.19993418299097	3567963	3576188	3572075.5
1598	3567999	1598	-1.24556157098016	3567999	3576216	3572107.5
1599	3568000	1599	-1.1934949307629	3568000	3576233	3572116.5
1600	3568082	1600	-1.17698834016333	3568082	3576245	3572163.5
1601	3568083	1601	-1.09611325434361	3568083	3576301	3572192
1602	3568086	1602	-1.0436141270364	3568086	3576313	3572199.5
1603	3568144	1603	-1.04509179126038	3568144	3577166	3572655
1604	3568308	1604	-1.04509179126038	3568308	3577173	3572740.5
1605	3568330	1605	-1.076038645252	3568330	3577174	3572752
1606	3568351	1606	-1.08043559733311	3568351	3577196	3572773.5
1607	3568361	1607	-1.11138245132473	3568361	3577465	3572913
1608	3568388	1608	-1.04009416266546	3568388	3577511	3572949.5
1609	3568454	1609	-1.04877994505519	3568454	3578055	3573254.5
1610	3568455	1610	-1.09119972046063	3568455	3578145	3573300
1611	3568514	1611	-1.10759818928771	3568514	3578163	3573338.5
1612	3568668	1612	-1.0325376521217	3568668	3578445	3573556.5
1613	3568738	1613	-1.0340033028154	3568738	3578650	3573694
1614	3568767	1614	-1.03252563859142	3568767	3578655	3573711
1615	3568850	1615	-1.06467384561067	3568850	3578681	3573765.5
1616	3568953	1616	-1.03616573826513	3568953	3578706	3573829.5
1617	3569020	1617	-1.03468807404115	3569020	3578762	3573891
1618	3569054	1618	-1.02884949832689	3569054	3579100	3574077
1619	3569055	1619	-1.03169670500236	3569055	3579151	3574103
1620	3569321	1620	-1.03464001992004	3569321	3579203	3574262
1621	3569398	1621	-1.03024306783893	3569398	3579542	3574470
1622	3569490	1622	-1.08783593198328	3569490	3579565	3574527.5
1623	3569605	1623	-1.08199735626902	3569605	3579600	3574602.5
1624	3569672	1624	-1.08051969204504	3569672	3579635	3574653.5
1625	3569872	1625	-1.12924657084551	3569872	3579741	3574806.5
1626	3569924	1626	-1.12340799513125	3569924	3579913	3574918.5
1627	3570013	1627	-1.1248496187644	3570013	3580070	3575041.5
1628	3570219	1628	-1.1248496187644	3570219	3580133	3575176
1629	3570278	1629	-1.03829213312402	3570278	3580369	3575323.5
1630	3570309	1630	-1.07364795272703	3570309	3580440	3575374.5
1631	3570328	1631	-1.05382562777121	3570328	3580462	3575395
1632	3570415	1632	-1.05818653926149	3570415	3580575	3575495
1633	3570462	1633	-0.968841914597021	3570462	3580591	3575526.5
1634	3570488	1634	-1.05526725140436	3570488	3580609	3575548.5
1635	3570501	1635	-1.05526725140436	3570501	3580995	3575748
1636	3570587	1636	-1.10476299614251	3570587	3581089	3575838
1637	3570598	1637	-1.10476299614251	3570598	3581110	3575854
1638	3570643	1638	-1.11624793108661	3570643	3581121	3575882
1639	3570651	1639	-1.11624793108661	3570651	3581359	3576005
1640	3570961	1640	-1.20642148934014	3570961	3581428	3576194.5
1641	3570984	1641	-1.20789915356412	3570984	3581429	3576206.5
1642	3571007	1642	-1.12291544038993	3571007	3581434	3576220.5
1643	3571100	1643	-1.12143777616595	3571100	3581655	3576377.5
1644	3571206	1644	-1.11996011194197	3571206	3582012	3576609
1645	3571244	1645	-1.11704082408484	3571244	3582052	3576648
1646	3571246	1646	-1.12132965439346	3571246	3582100	3576673
1647	3571489	1647	-1.03282597684833	3571489	3582110	3576799.5
1648	3571807	1648	-1.02698740113407	3571807	3582202	3577004.5
1649	3572185	1649	-1.0299066889912	3572185	3582205	3577195
1650	3572205	1650	-1.03419551929982	3572205	3582357	3577281
1651	3572217	1651	-1.03711480715695	3572217	3582467	3577342
1652	3572398	1652	-1.12599090414065	3572398	3582468	3577433
1653	3572718	1653	-1.0486237691616	3572718	3582491	3577604.5
1654	3573294	1654	-1.04278519344734	3573294	3582562	3577928
1655	3573514	1655	-1.02296286849153	3573514	3582622	3578068
1656	3573560	1656	-0.933402000282084	3573560	3582678	3578119
1657	3573573	1657	-0.934879664506062	3573573	3582817	3578195
1658	3573593	1658	-0.934879664506062	3573593	3582830	3578211.5
1659	3573654	1659	-0.93927661658717	3573654	3582837	3578245.5
1660	3573751	1660	-0.914732974232791	3573751	3582996	3578373.5
1661	3573827	1661	-0.834446551396612	3573827	3583056	3578441.5
1662	3573833	1662	-0.770174164418675	3573833	3583127	3578480
1663	3573948	1663	-0.770174164418675	3573948	3583156	3578552
1664	3573986	1664	-0.745630522064296	3573986	3583167	3578576.5
1665	3574035	1665	-0.741269610574017	3574035	3583399	3578717
1666	3574089	1666	-0.73543103485976	3574089	3583400	3578744.5
1667	3574189	1667	-0.670497903716629	3574189	3583446	3578817.5
1668	3574259	1668	-0.588229248384869	3574259	3583566	3578912.5
1669	3574480	1669	-0.659517537044136	3574480	3583656	3579068
1670	3574481	1670	-0.660995201268115	3574481	3583777	3579129
1671	3574501	1671	-0.660995201268115	3574501	3583974	3579237.5
1672	3574505	1672	-0.570040763546626	3574505	3583979	3579242
1673	3574559	1673	-0.594584405901005	3574559	3584000	3579279.5
1674	3574571	1674	-0.672432082091105	3574571	3584252	3579411.5
1675	3574890	1675	-0.695510073751781	3574890	3584253	3579571.5
1676	3574930	1676	-0.6925667588341	3574930	3584269	3579599.5
1677	3575040	1677	-0.689623443916419	3575040	3584380	3579710
1678	3575050	1678	-0.598801155027969	3575050	3584521	3579785.5
1679	3575058	1679	-0.640127699178269	3575058	3584527	3579792.5
1680	3575128	1680	-0.636595721277051	3575128	3584586	3579857
1681	3575176	1681	-0.674714652843593	3575176	3584647	3579911.5
1682	3575200	1682	-0.764191426341102	3575200	3584714	3579957
1683	3575292	1683	-0.765657077034805	3575292	3584737	3580014.5
1684	3575306	1684	-0.764179412810826	3575306	3584788	3580047
1685	3575365	1685	-0.739635770456447	3575365	3584860	3580112.5
1686	3575465	1686	-0.808293095985216	3575465	3584900	3580182.5
1687	3575508	1687	-0.809770760209195	3575508	3584937	3580222.5
1688	3575559	1688	-0.808293095985216	3575559	3585024	3580291.5
1689	3575581	1689	-0.720281973181409	3575581	3585048	3580314.5
1690	3575622	1690	-0.811104262069859	3575622	3585086	3580354
1691	3575699	1691	-0.809638611376156	3575699	3585157	3580428
1692	3575784	1692	-0.761404287317012	3575784	3585172	3580478
1693	3575856	1693	-0.696903643263826	3575856	3585196	3580526
1694	3575941	1694	-0.629483711353511	3575941	3585197	3580569
1695	3575980	1695	-0.54177292680661	3575980	3585302	3580641
1696	3576188	1696	-0.54177292680661	3576188	3585303	3580745.5
1697	3576216	1697	-0.537375974725503	3576216	3585324	3580770
1698	3576233	1698	-0.537375974725503	3576233	3585413	3580823
1699	3576245	1699	-0.586571381206746	3576245	3585423	3580834
1700	3576301	1700	-0.605997259663442	3576301	3585597	3580949
1701	3576313	1701	-0.694080463648908	3576313	3585840	3581076.5
1702	3577166	1702	-0.781935410559124	3577166	3585937	3581551.5
1703	3577173	1703	-0.781935410559124	3577173	3585938	3581555.5
1704	3577174	1704	-0.755914103980766	3577174	3586166	3581670
1705	3577196	1705	-0.754436439756787	3577196	3586205	3581700.5
1706	3577465	1706	-0.74859786404253	3577465	3586210	3581837.5
1707	3577511	1707	-0.747120199818551	3577511	3586211	3581861
1708	3578055	1708	-0.822805440558926	3578055	3586501	3582278
1709	3578145	1709	-0.822805440558926	3578145	3586640	3582392.5
1710	3578163	1710	-0.822805440558926	3578163	3586642	3582402.5
1711	3578445	1711	-0.822805440558926	3578445	3586720	3582582.5
1712	3578650	1712	-0.897865977724936	3578650	3586783	3582716.5
1713	3578655	1713	-0.897865977724936	3578655	3586865	3582760
1714	3578681	1714	-0.899343641948915	3578681	3586920	3582800.5
1715	3578706	1715	-0.899343641948915	3578706	3587022	3582864
1716	3578762	1716	-0.926374085070477	3578762	3587089	3582925.5
1717	3579100	1717	-0.926374085070477	3579100	3587142	3583121
1718	3579151	1718	-0.893108619735541	3579151	3587165	3583158
1719	3579203	1719	-0.80799275772831	3579203	3587205	3583204
1720	3579542	1720	-0.773477885244644	3579542	3587268	3583405
1721	3579565	1721	-0.688313969116307	3579565	3587416	3583490.5
1722	3579600	1722	-0.626324152890857	3579600	3587461	3583530.5
1723	3579635	1723	-0.603654621259574	3579635	3587485	3583560
1724	3579741	1724	-0.603654621259574	3579741	3587669	3583705
1725	3579913	1725	-0.602176957035595	3579913	3587721	3583817
1726	3580070	1726	-0.606537868525874	3580070	3587722	3583896
1727	3580133	1727	-0.610934820606981	3580133	3587837	3583985
1728	3580369	1728	-0.596818922532387	3580369	3587846	3584107.5
1729	3580440	1729	-0.683376408172769	3580440	3587944	3584192
1730	3580462	1730	-0.684854072396747	3580462	3588007	3584234.5
1731	3580575	1731	-0.71188451551831	3580575	3588040	3584307.5
1732	3580591	1732	-0.707523604028031	3580591	3588057	3584324
1733	3580609	1733	-0.796868228692502	3580609	3588064	3584336.5
1734	3580995	1734	-0.795426605059352	3580995	3588077	3584536
1735	3581089	1735	-0.769405298480995	3581089	3588184	3584636.5
1736	3581110	1736	-0.784710536052937	3581110	3588237	3584673.5
1737	3581121	1737	-0.786188200276916	3581121	3588244	3584682.5
1738	3581359	1738	-0.781791248195809	3581359	3588259	3584809
1739	3581428	1739	-0.781791248195809	3581428	3588363	3584895.5
1740	3581429	1740	-0.712893652061515	3581429	3588446	3584937.5
1741	3581434	1741	-0.686872345483158	3581434	3588549	3584991.5
1742	3581655	1742	-0.688133766162164	3581655	3588683	3585169
1743	3582012	1743	-0.600050562176699	3582012	3588929	3585470.5
1744	3582052	1744	-0.601528226400678	3582052	3588974	3585513
1745	3582100	1745	-0.604447514257806	3582100	3588975	3585537.5
1746	3582110	1746	-0.608844466338914	3582110	3589128	3585619
1747	3582202	1747	-0.697348143884048	3582202	3589253	3585727.5
1748	3582205	1748	-0.703186719598305	3582205	3589293	3585749
1749	3582357	1749	-0.703186719598305	3582357	3589392	3585874.5
1750	3582467	1750	-0.706106007455434	3582467	3589463	3585965
1751	3582468	1751	-0.706106007455434	3582468	3589485	3585976.5
1752	3582491	1752	-0.679075564333871	3582491	3589726	3586108.5
1753	3582562	1753	-0.66940467246149	3582562	3589781	3586171.5
1754	3582622	1754	-0.662376757249884	3582622	3589818	3586220
1755	3582678	1755	-0.686487912514318	3582678	3589959	3586318.5
1756	3582817	1756	-0.685094343002273	3582817	3589971	3586394
1757	3582830	1757	-0.683616678778294	3582830	3590027	3586428.5
1758	3582837	1758	-0.593911648205535	3582837	3590111	3586474
1759	3582996	1759	-0.588073072491278	3582996	3590209	3586602.5
1760	3583056	1760	-0.612616714845656	3583056	3590464	3586760
1761	3583127	1761	-0.602945822973275	3583127	3590526	3586826.5
1762	3583156	1762	-0.668467617099943	3583156	3590904	3587030
1763	3583167	1763	-0.580168169569505	3583167	3590913	3587040
1764	3583399	1764	-0.606189476147862	3583399	3591046	3587222.5
1765	3583400	1765	-0.61202805186212	3583400	3591082	3587241
1766	3583446	1766	-0.582186442655915	3583446	3591096	3587271
1767	3583566	1767	-0.671663216153425	3583566	3591122	3587344
1768	3583656	1768	-0.69756438742902	3583656	3591177	3587416.5
1769	3583777	1769	-0.700483675286149	3583777	3591208	3587492.5
1770	3583974	1770	-0.664803490365686	3583974	3591332	3587653
1771	3583979	1771	-0.664803490365686	3583979	3591384	3587681.5
1772	3584000	1772	-0.754280263863196	3584000	3591407	3587703.5
1773	3584252	1773	-0.748489742270044	3584252	3591549	3587900.5
1774	3584253	1774	-0.754136101499881	3584253	3591556	3587904.5
1775	3584269	1775	-0.755601752193583	3584269	3591567	3587918
1776	3584380	1776	-0.757067402887286	3584380	3591601	3587990.5
1777	3584521	1777	-0.760010717804967	3584521	3591617	3588069
1778	3584527	1778	-0.850833006693417	3584527	3591778	3588152.5
1779	3584586	1779	-0.84499443097916	3584586	3592726	3588656
1780	3584647	1780	-0.879196951675643	3584647	3592751	3588699
1781	3584714	1781	-0.907705059021185	3584714	3592970	3588842
1782	3584737	1782	-0.818108150220912	3584737	3593102	3588919.5
1783	3584788	1783	-0.819585814444891	3584788	3593103	3588945.5
1784	3584860	1784	-0.82106347866887	3584860	3593253	3589056.5
1785	3584900	1785	-0.817351297813509	3584900	3593608	3589254
1786	3584937	1786	-0.833857888413076	3584937	3593639	3589288
1787	3585024	1787	-0.797024404586094	3585024	3593649	3589336.5
1788	3585048	1788	-0.797024404586094	3585048	3593653	3589350.5
1789	3585086	1789	-0.797024404586094	3585086	3593731	3589408.5
1790	3585157	1790	-0.705841709789356	3585157	3593848	3589502.5
1791	3585172	1791	-0.708785024707037	3585172	3593883	3589527.5
1792	3585196	1792	-0.798345892916481	3585196	3593890	3589543
1793	3585197	1793	-0.841222182472417	3585197	3593937	3589567
1794	3585302	1794	-0.884098472028353	3585302	3594028	3589665
1795	3585303	1795	-0.971809256575255	3585303	3594133	3589718
1796	3585324	1796	-0.967412304494147	3585324	3594317	3589820.5
1797	3585413	1797	-0.945787949996897	3585413	3594344	3589878.5
1798	3585423	1798	-0.91976664341854	3585423	3594397	3589910
1799	3585597	1799	-0.927034829235671	3585597	3594653	3590125
1800	3585840	1800	-0.92851249345965	3585840	3594719	3590279.5
1801	3585937	1801	-0.92851249345965	3585937	3594881	3590409
1802	3585938	1802	-0.929990157683629	3585938	3594996	3590467
1803	3586166	1803	-0.929990157683629	3586166	3595112	3590639
1804	3586205	1804	-0.939072386572474	3586205	3595440	3590822.5
1805	3586210	1805	-0.939072386572474	3586210	3595540	3590875
1806	3586211	1806	-0.943433298062752	3586211	3595550	3590880.5
1807	3586501	1807	-0.853367861581706	3586501	3595582	3591041.5
1808	3586640	1808	-0.848970909500599	3586640	3595722	3591181
1809	3586642	1809	-0.760671461970161	3586642	3595793	3591217.5
1810	3586720	1810	-0.734650155391804	3586720	3595800	3591260
1811	3586783	1811	-0.759193797746182	3586783	3595876	3591329.5
1812	3586865	1812	-0.670894350215745	3586865	3596036	3591450.5
1813	3586920	1813	-0.672372014439724	3586920	3596113	3591516.5
1814	3587022	1814	-0.672372014439724	3587022	3596141	3591581.5
1815	3587089	1815	-0.646350707861366	3587089	3596279	3591684
1816	3587142	1816	-0.621807065506987	3587142	3596291	3591716.5
1817	3587165	1817	-0.617446154016709	3587165	3596452	3591808.5
1818	3587205	1818	-0.655072530841924	3587205	3596583	3591894
1819	3587268	1819	-0.744549304339434	3587268	3596584	3591926
1820	3587416	1820	-0.7790641768231	3587416	3596632	3592024
1821	3587461	1821	-0.862786469318286	3587461	3596685	3592073
1822	3587485	1822	-0.947854277204412	3587485	3597018	3592251.5
1823	3587669	1823	-0.976362384549953	3587669	3597090	3592379.5
1824	3587721	1824	-0.977840048773932	3587721	3597121	3592421
1825	3587722	1825	-0.973479137283654	3587722	3597164	3592443
1826	3587837	1826	-0.969118225793375	3587837	3597167	3592502
1827	3587846	1827	-0.967640561569396	3587846	3597202	3592524
1828	3587944	1828	-0.977395548153711	3587944	3597255	3592599.5
1829	3588007	1829	-0.966198937936246	3588007	3597284	3592645.5
1830	3588040	1830	-0.966198937936246	3588040	3597300	3592670
1831	3588057	1831	-0.964733287242543	3588057	3597693	3592875
1832	3588064	1832	-0.969094198732822	3588064	3597725	3592894.5
1833	3588077	1833	-0.879389168160064	3588077	3597770	3592923.5
1834	3588184	1834	-0.879389168160064	3588184	3597781	3592982.5
1835	3588237	1835	-0.90246715982074	3588237	3597836	3593036.5
1836	3588244	1836	-0.928488466399097	3588244	3597853	3593048.5
1837	3588259	1837	-0.83730577160236	3588259	3597924	3593091.5
1838	3588363	1838	-0.838759408765786	3588363	3597999	3593181
1839	3588446	1839	-0.837281744541807	3588446	3598003	3593224.5
1840	3588549	1840	-0.814996645879364	3588549	3598048	3593298.5
1841	3588683	1841	-0.828151461531857	3588683	3598091	3593387
1842	3588929	1842	-0.91476901482362	3588929	3598100	3593514.5
1843	3588974	1843	-1.00432988303306	3588974	3598143	3593558.5
1844	3588975	1844	-0.96522584198387	3588975	3598153	3593564
1845	3589128	1845	-0.96522584198387	3589128	3598160	3593644
1846	3589253	1846	-0.963748177759891	3589253	3598196	3593724.5
1847	3589293	1847	-0.939204535405512	3589293	3598238	3593765.5
1848	3589392	1848	-0.913183228827155	3589392	3598239	3593815.5
1849	3589463	1849	-0.914660893051134	3589463	3598260	3593861.5
1850	3589485	1850	-0.916138557275112	3589485	3598301	3593893
1851	3589726	1851	-0.916138557275112	3589726	3598343	3594034.5
1852	3589781	1852	-0.944646664620654	3589781	3598391	3594086
1853	3589818	1853	-1.03460397932921	3589818	3598431	3594124.5
1854	3589959	1854	-1.0445271553374	3589959	3598490	3594224.5
1855	3589971	1855	-1.0489241074185	3589971	3598658	3594314.5
1856	3590027	1856	-1.12978717970794	3590027	3598684	3594355.5
1857	3590111	1857	-1.12978717970794	3590111	3598808	3594459.5
1858	3590209	1858	-1.22096987450468	3590209	3598847	3594528
1859	3590464	1859	-1.14504436315878	3590464	3598932	3594698
1860	3590526	1860	-1.14504436315878	3590526	3598980	3594753
1861	3590904	1861	-1.14846821928751	3590904	3599152	3595028
1862	3590913	1862	-1.17301186164189	3590913	3599214	3595063.5
1863	3591046	1863	-1.26131130917233	3591046	3599394	3595220
1864	3591082	1864	-1.26131130917233	3591082	3599425	3595253.5
1865	3591096	1865	-1.23529000259397	3591096	3599588	3595342
1866	3591122	1866	-1.27097018751443	3591122	3599695	3595408.5
1867	3591177	1867	-1.27244785173841	3591177	3599815	3595496
1868	3591208	1868	-1.33455780326662	3591208	3599869	3595538.5
1869	3591332	1869	-1.33455780326662	3591332	3599895	3595613.5
1870	3591384	1870	-1.37023798818709	3591384	3600032	3595708
1871	3591407	1871	-1.37023798818709	3591407	3600100	3595753.5
1872	3591549	1872	-1.37171565241106	3591549	3600113	3595831
1873	3591556	1873	-1.339879797179	3591556	3600230	3595893
1874	3591567	1874	-1.27129455283189	3591567	3600285	3595926
1875	3591601	1875	-1.27277221705587	3591601	3600300	3595950.5
1876	3591617	1876	-1.19982606121848	3591617	3600301	3595959
1877	3591778	1877	-1.11152661368804	3591778	3600303	3596040.5
1878	3592726	1878	-1.10568803797378	3592726	3600305	3596515.5
1879	3592751	1879	-1.10568803797378	3592751	3600373	3596562
1880	3592970	1880	-1.10422238728008	3592970	3600400	3596685
1881	3593102	1881	-1.09982543519897	3593102	3600477	3596789.5
1882	3593103	1882	-1.10260056069279	3593103	3600525	3596814
1883	3593253	1883	-1.01430111316235	3593253	3600530	3596891.5
1884	3593608	1884	-1.01282344893837	3593608	3600678	3597143
1885	3593639	1885	-1.03815998429098	3593639	3600766	3597202.5
1886	3593649	1886	-1.03815998429098	3593649	3600855	3597252
1887	3593653	1887	-1.07351580389399	3593653	3600916	3597284.5
1888	3593731	1888	-1.07499346811797	3593731	3601176	3597453.5
1889	3593848	1889	-1.16300459092177	3593848	3601314	3597581
1890	3593883	1890	-1.25270962149453	3593883	3601386	3597634.5
1891	3593890	1891	-1.25270962149453	3593890	3601436	3597663
1892	3593937	1892	-1.25270962149453	3593937	3601550	3597743.5
1893	3594028	1893	-1.27289235235863	3594028	3601835	3597931.5
1894	3594133	1894	-1.29022787654726	3594133	3601855	3597994
1895	3594317	1895	-1.284389300833	3594317	3602023	3598170
1896	3594344	1896	-1.28730858869013	3594344	3602029	3598186.5
1897	3594397	1897	-1.31332989526849	3594397	3602039	3598218
1898	3594653	1898	-1.33640788692917	3594653	3602124	3598388.5
1899	3594719	1899	-1.29730384587997	3594719	3602200	3598459.5
1900	3594881	1900	-1.29146527016571	3594881	3602301	3598591
1901	3594996	1901	-1.28854598230859	3594996	3602406	3598701
1902	3595112	1902	-1.28706831808461	3595112	3602451	3598781.5
1903	3595440	1903	-1.28706831808461	3595440	3602510	3598975
1904	3595540	1904	-1.29816882005986	3595540	3602513	3599026.5
1905	3595550	1905	-1.29816882005986	3595550	3602571	3599060.5
1906	3595582	1906	-1.28405292198527	3595582	3602749	3599165.5
1907	3595722	1907	-1.36975744697604	3595722	3602781	3599251.5
1908	3595793	1908	-1.28319996133565	3595793	3602855	3599324
1909	3595800	1909	-1.28265935247322	3595800	3602921	3599360.5
1910	3595876	1910	-1.25221706675321	3595876	3603030	3599453
1911	3596036	1911	-1.1627402932557	3596036	3603195	3599615.5
1912	3596113	1912	-1.22501843420778	3596113	3603204	3599658.5
1913	3596141	1913	-1.22501843420778	3596141	3603400	3599770.5
1914	3596279	1914	-1.2235407699838	3596279	3603531	3599905
1915	3596291	1915	-1.24956207656215	3596291	3603544	3599917.5
1916	3596452	1916	-1.26974480742625	3596452	3603651	3600051.5
1917	3596583	1917	-1.26974480742625	3596583	3603652	3600117.5
1918	3596584	1918	-1.26538389593598	3596584	3603818	3600201
1919	3596632	1919	-1.2610229844457	3596632	3603936	3600284
1920	3596685	1920	-1.25954532022172	3596685	3603955	3600320
1921	3597018	1921	-1.263906231712	3597018	3604141	3600579.5
1922	3597090	1922	-1.2653718824057	3597090	3604191	3600640.5
1923	3597121	1923	-1.23935057582734	3597121	3604220	3600670.5
1924	3597164	1924	-1.23351200011308	3597164	3604344	3600754
1925	3597167	1925	-1.15051051943447	3597167	3604374	3600770.5
1926	3597202	1926	-1.15051051943447	3597202	3604382	3600792
1927	3597255	1927	-1.15198818365845	3597255	3604432	3600843.5
1928	3597284	1928	-1.15634909514873	3597284	3604522	3600903
1929	3597300	1929	-1.17046499322332	3597300	3604587	3600943.5
1930	3597693	1930	-1.17046499322332	3597693	3604693	3601193
1931	3597725	1931	-1.16756973242675	3597725	3604857	3601291
1932	3597770	1932	-1.16320882093647	3597770	3604953	3601361.5
1933	3597781	1933	-1.25439151573321	3597781	3605088	3601434.5
1934	3597836	1934	-1.24463652914889	3597836	3605157	3601496.5
1935	3597853	1935	-1.24757984406657	3597853	3605160	3601506.5
1936	3597924	1936	-1.23609490912248	3597924	3605193	3601558.5
1937	3597999	1937	-1.25285378385785	3597999	3605235	3601617
1938	3598003	1938	-1.25431943455155	3598003	3605291	3601647
1939	3598048	1939	-1.22977579219717	3598048	3605354	3601701
1940	3598091	1940	-1.22959558924303	3598091	3605445	3601768
1941	3598100	1941	-1.24246208016889	3598100	3605485	3601792.5
1942	3598143	1942	-1.15739427228276	3598143	3605685	3601914
1943	3598153	1943	-1.15155569656851	3598153	3605765	3601959
1944	3598160	1944	-1.1906597376177	3598160	3606054	3602107
1945	3598196	1945	-1.19213740184168	3598196	3606064	3602130
1946	3598238	1946	-1.19361506606566	3598238	3606195	3602216.5
1947	3598239	1947	-1.21815870842004	3598239	3606196	3602217.5
1948	3598260	1948	-1.15400645674486	3598260	3606218	3602239
1949	3598301	1949	-1.15252879252088	3598301	3606278	3602289.5
1950	3598343	1950	-1.13966230159502	3598343	3606333	3602338
1951	3598391	1951	-1.141139965819	3598391	3606363	3602377
1952	3598431	1952	-1.13530139010474	3598431	3606595	3602513
1953	3598490	1953	-1.04534407539618	3598490	3606747	3602618.5
1954	3598658	1954	-1.04680972608988	3598658	3607025	3602841.5
1955	3598684	1955	-1.04680972608988	3598684	3607026	3602855
1956	3598808	1956	-1.05690109152193	3598808	3607101	3602954.5
1957	3598847	1957	-0.969538699353043	3598847	3607123	3602985
1958	3598932	1958	-0.968061035129065	3598932	3607297	3603114.5
1959	3598980	1959	-1.04982512218922	3598980	3607366	3603173
1960	3599152	1960	-0.963291663609394	3599152	3607390	3603271
1961	3599214	1961	-0.963291663609394	3599214	3607391	3603302.5
1962	3599394	1962	-0.964769327833372	3599394	3607479	3603436.5
1963	3599425	1963	-0.882524699562165	3599425	3607480	3603452.5
1964	3599588	1964	-0.882524699562165	3599588	3607481	3603534.5
1965	3599695	1965	-0.907068341916544	3599695	3607493	3603594
1966	3599815	1966	-0.905590677692565	3599815	3607668	3603741.5
1967	3599869	1967	-0.902647362774883	3599869	3607723	3603796
1968	3599895	1968	-0.81404757698754	3599895	3607779	3603837
1969	3600032	1969	-0.81404757698754	3600032	3607848	3603940
1970	3600100	1970	-0.788026270409182	3600100	3607899	3603999.5
1971	3600113	1971	-0.789503934633161	3600113	3607922	3604017.5
1972	3600230	1972	-0.778018999689066	3600230	3607935	3604082.5
1973	3600285	1973	-0.811284465024002	3600285	3607973	3604129
1974	3600300	1974	-0.885708285085371	3600300	3607977	3604138.5
1975	3600301	1975	-0.794429482046424	3600301	3608021	3604161
1976	3600303	1976	-0.867375637883814	3600303	3608171	3604237
1977	3600305	1977	-0.955675085414251	3600305	3608428	3604366.5
1978	3600373	1978	-0.870234858089561	3600373	3608443	3604408
1979	3600400	1979	-0.876073433803819	3600400	3608466	3604433
1980	3600477	1980	-0.877539084497521	3600477	3608499	3604488
1981	3600525	1981	-0.877539084497521	3600525	3608650	3604587.5
1982	3600530	1982	-0.965838532027958	3600530	3608710	3604620
1983	3600678	1983	-1.0426530446143	3600678	3608724	3604701
1984	3600766	1984	-1.0426530446143	3600766	3608810	3604788
1985	3600855	1985	-1.03556506175131	3600855	3608824	3604839.5
1986	3600916	1986	-0.95138625510563	3600916	3608922	3604919
1987	3601176	1987	-0.875965312031332	3601176	3608933	3605054.5
1988	3601314	1988	-0.875965312031332	3601314	3608991	3605152.5
1989	3601386	1989	-0.871568359950225	3601386	3609317	3605351.5
1990	3601436	1990	-0.785034901370396	3601436	3609338	3605387
1991	3601550	1991	-0.696194844977527	3601550	3609397	3605473.5
1992	3601835	1992	-0.684709910033433	3601835	3609445	3605640
1993	3601855	1993	-0.664527179169332	3601855	3609506	3605680.5
1994	3602023	1994	-0.647191654980704	3602023	3609787	3605905
1995	3602029	1995	-0.65008691577728	3602029	3609834	3605931.5
1996	3602039	1996	-0.56272452360839	3602039	3609865	3605952
1997	3602124	1997	-0.561246859384411	3602124	3610117	3606120.5
1998	3602200	1998	-0.475350117909224	3602200	3610218	3606209
1999	3602301	1999	-0.512976494734439	3602301	3610340	3606320.5
[truncated: 11,248 more rows]
