# Supplementary material for: Extreme allelic heterogeneity at a Caenorhabditis elegans beta-tubulin locus explains natural resistance to benzimidazoles
Source: PLoS Pathog. 2018 Oct 29;14(10):e1007226. doi: 10.1371/journal.ppat.1007226 (PMC6224181; doi:10.1371/journal.ppat.1007226)
Supplement: S23 Data — (TSV) [file ppat.1007226.s023.tsv]

assay	plate	condition	control	strain	row	col	trait	phenotype	.fitted	.se.fit	.hat	.sigma	.cooksd	.std.resid	mph	sph	flag_h	flag_l	cut_h	cut_l
NA	2	Albendazole	DMSO	N2	A	1	n	28.8639936366714	208.136006363328	10.0856005972172	0.0141762440583988	85.1125407047536	0.00169368684072254	0.343190775111697	90.8639936366717	56.4782185783969	203.820430793466	-22.092443520122	NO	NO
NA	2	Albendazole	DMSO	JU2581	A	10	n	80.823330608421	114.176669391579	5.5326337096803	0.00426600624993643	84.7468105720208	0.00391711170033484	0.956189347963867	44.323330608421	69.7766623499265	183.876655308274	-95.229994091432	NO	NO
NA	2	Albendazole	DMSO	JU2141	A	2	n	-89.2805047278326	250.280504727833	12.1277872678526	0.0204984390646526	84.6455905081569	0.0237345744980826	-1.06495901866991	-79.2805047278326	45.958568297979	12.6366318681254	-171.197641323791	NO	NO
NA	2	Albendazole	DMSO	WN2002	A	4	n	-3.16970287641162	20.1697028764116	0.977358847853211	0.00013312687824689	85.165846141588	1.86455907045198e-07	-0.0374219392307998	-2.16970287641162	15.8782129680523	29.5867230596929	-33.9261288125162	NO	NO
NA	2	Albendazole	DMSO	N2	B	1	n	106.863993636672	208.136006363328	10.0856005972172	0.0141762440583987	84.4240255210131	0.0232157689840858	1.27060507528334	90.8639936366717	56.4782185783969	203.820430793466	-22.092443520122	NO	NO
NA	2	Albendazole	DMSO	JU2581	B	10	n	89.823330608421	114.176669391579	5.5326337096803	0.00426600624993643	84.6478392311125	0.0048380547504138	1.0626648429341	44.323330608421	69.7766623499265	183.876655308274	-95.229994091432	NO	NO
NA	2	Albendazole	DMSO	JU2141	B	2	n	-69.2805047278326	250.280504727833	12.1277872678526	0.0204984390646526	84.8532093721112	0.0142919096712419	-0.826394278939465	-79.2805047278326	45.958568297979	12.6366318681254	-171.197641323791	NO	NO
NA	2	Albendazole	DMSO	WN2002	B	4	n	-10.1697028764116	20.1697028764116	0.977358847853211	0.00013312687824689	85.1598864436264	1.91935614636778e-06	-0.120064882380144	-2.16970287641162	15.8782129680523	29.5867230596929	-33.9261288125162	NO	NO
NA	2	Albendazole	DMSO	N2	C	1	n	27.8639936366717	208.136006363328	10.0856005972172	0.0141762440583987	85.1162150278564	0.00157836338494943	0.331300848186423	90.8639936366717	56.4782185783969	203.820430793466	-22.092443520122	NO	NO
NA	2	Albendazole	DMSO	JU2581	C	10	n	62.823330608421	114.176669391579	5.5326337096803	0.00426600624993643	84.9131738454698	0.00236665189794123	0.743238358023391	44.323330608421	69.7766623499265	183.876655308274	-95.229994091432	NO	NO
NA	2	Albendazole	DMSO	JU2141	C	2	n	-144.280504727833	250.280504727833	12.1277872678526	0.0204984390646526	83.7993141764918	0.0619845542712875	-1.72101205292864	-79.2805047278326	45.958568297979	12.6366318681254	-171.197641323791	NO	NO
NA	2	Albendazole	DMSO	WN2002	C	4	n	11.8302971235884	20.1697028764116	0.977358847853211	0.00013312687824689	85.1575546125855	2.59734920667985e-06	0.139670081803509	-2.16970287641162	15.8782129680523	29.5867230596929	-33.9261288125162	NO	NO
NA	2	Albendazole	DMSO	N2	D	1	n	5.86399363667173	208.136006363328	10.0856005972172	0.0141762440583987	85.1642614599453	6.9904841239272e-05	0.0697224558303189	90.8639936366717	56.4782185783969	203.820430793466	-22.092443520122	NO	NO
NA	2	Albendazole	DMSO	JU2581	D	10	n	-31.176669391579	114.176669391579	5.5326337096803	0.00426600624993643	85.1041729607863	0.000582843429602971	-0.368839033887981	44.323330608421	69.7766623499265	183.876655308274	-95.229994091432	NO	NO
NA	2	Albendazole	DMSO	JU2141	D	2	n	-91.2805047278326	250.280504727833	12.1277872678526	0.0204984390646526	84.6219156484441	0.0248098559300935	-1.08881549264296	-79.2805047278326	45.958568297979	12.6366318681254	-171.197641323791	NO	NO
NA	2	Albendazole	DMSO	WN2002	D	4	n	28.8302971235884	20.1697028764116	0.977358847853211	0.00013312687824689	85.1134227754625	1.54254298544394e-05	0.34037437230906	-2.16970287641162	15.8782129680523	29.5867230596929	-33.9261288125162	NO	NO
NA	2	Albendazole	DMSO	JU2581	E	10	n	-2.17666939157896	114.176669391579	5.5326337096803	0.00426600624993643	85.1661837281455	2.8410404054939e-06	-0.0257513278727707	44.323330608421	69.7766623499265	183.876655308274	-95.229994091432	NO	NO
NA	2	Albendazole	DMSO	JU2141	E	2	n	-154.280504727833	250.280504727833	12.1277872678526	0.0204984390646526	83.6013972986918	0.0708745441632898	-1.84029442279386	-79.2805047278326	45.958568297979	12.6366318681254	-171.197641323791	NO	NO
NA	2	Albendazole	DMSO	WN2002	E	4	n	0.830297123588381	20.1697028764116	0.977358847853211	0.00013312687824689	85.1664433673781	1.2793992904318e-08	0.00980259971168267	-2.16970287641162	15.8782129680523	29.5867230596929	-33.9261288125162	NO	NO
NA	2	Albendazole	DMSO	JU2581	F	10	n	-59.176669391579	114.176669391579	5.5326337096803	0.00426600624993643	84.9417659357161	0.00209987530685019	-0.700096129350943	44.323330608421	69.7766623499265	183.876655308274	-95.229994091432	NO	NO
NA	2	Albendazole	DMSO	JU2141	F	2	n	-59.2805047278326	250.280504727833	12.1277872678526	0.0204984390646526	84.9372333181186	0.0104638610032319	-0.707111909074242	-79.2805047278326	45.958568297979	12.6366318681254	-171.197641323791	NO	NO
NA	2	Albendazole	DMSO	N2	G	1	n	40.8639936366717	208.136006363328	10.0856005972172	0.0141762440583987	85.0583261297648	0.00339470381868524	0.48586989821503	90.8639936366717	56.4782185783969	203.820430793466	-22.092443520122	NO	NO
NA	2	Albendazole	DMSO	JU2581	G	10	n	92.823330608421	114.176669391579	5.5326337096803	0.00426600624993643	84.6125008522891	0.00516662290027451	1.09815667459085	44.323330608421	69.7766623499265	183.876655308274	-95.229994091432	NO	NO
NA	2	Albendazole	DMSO	JU2141	G	2	n	-54.2805047278326	250.280504727833	12.1277872678526	0.0204984390646526	84.9743170460599	0.00877315760557953	-0.647470724141631	-79.2805047278326	45.958568297979	12.6366318681254	-171.197641323791	NO	NO
NA	4	Albendazole	DMSO	N2	A	1	n	97.8639936366717	208.136006363328	10.0856005972172	0.0141762440583987	84.544259556335	0.01947000853874	1.16359573295584	90.8639936366717	56.4782185783969	203.820430793466	-22.092443520122	NO	NO
NA	4	Albendazole	DMSO	JU2581	A	10	n	-52.176669391579	114.176669391579	5.5326337096803	0.00426600624993643	84.9918374649559	0.0016324698771035	-0.617281855485203	44.323330608421	69.7766623499265	183.876655308274	-95.229994091432	NO	NO
NA	4	Albendazole	DMSO	JU2141	A	2	n	-41.2805047278326	250.280504727833	12.1277872678526	0.0204984390646526	85.0553956571229	0.00507409009310347	-0.492403643316841	-79.2805047278326	45.958568297979	12.6366318681254	-171.197641323791	NO	NO
NA	4	Albendazole	DMSO	N2	B	1	n	143.863993636672	208.136006363328	10.0856005972172	0.0141762440583987	83.8160473536772	0.042075036087058	1.71053237151861	90.8639936366717	56.4782185783969	203.820430793466	-22.092443520122	NO	NO
NA	4	Albendazole	DMSO	JU2141	B	2	n	-106.280504727833	250.280504727833	12.1277872678526	0.0204984390646526	84.4273858417443	0.0336337578537743	-1.26773904744079	-79.2805047278326	45.958568297979	12.6366318681254	-171.197641323791	NO	NO
NA	4	Albendazole	DMSO	N2	C	1	n	95.8639936366717	208.136006363328	10.0856005972172	0.0141762440583987	84.5695208889534	0.0186823415670675	1.13981587910529	90.8639936366717	56.4782185783969	203.820430793466	-22.092443520122	NO	NO
NA	4	Albendazole	DMSO	JU2581	C	10	n	41.823330608421	114.176669391579	5.5326337096803	0.00426600624993643	85.0543130472709	0.00104888940804779	0.49479553642617	44.323330608421	69.7766623499265	183.876655308274	-95.229994091432	NO	NO
NA	4	Albendazole	DMSO	JU2141	C	2	n	-122.280504727833	250.280504727833	12.1277872678526	0.0204984390646526	84.1867084511344	0.0445228156981124	-1.45859083922515	-79.2805047278326	45.958568297979	12.6366318681254	-171.197641323791	NO	NO
NA	4	Albendazole	DMSO	WN2002	C	4	n	-12.1697028764116	20.1697028764116	0.977358847853211	0.00013312687824689	85.1570346781498	2.74852055256863e-06	-0.143677151851385	-2.16970287641162	15.8782129680523	29.5867230596929	-33.9261288125162	NO	NO
NA	4	Albendazole	DMSO	N2	D	1	n	115.863993636672	208.136006363328	10.0856005972172	0.0141762440583987	84.2930255440566	0.0272908624576814	1.37761441761084	90.8639936366717	56.4782185783969	203.820430793466	-22.092443520122	NO	NO
NA	4	Albendazole	DMSO	JU2581	D	10	n	163.823330608421	114.176669391579	5.5326337096803	0.00426600624993643	83.4287867940483	0.0160932579376234	1.9381300238005	44.323330608421	69.7766623499265	183.876655308274	-95.229994091432	NO	NO
NA	4	Albendazole	DMSO	JU2141	D	2	n	-70.2805047278326	250.280504727833	12.1277872678526	0.0204984390646526	84.8440830408326	0.0147074682753746	-0.838322515925987	-79.2805047278326	45.958568297979	12.6366318681254	-171.197641323791	NO	NO
NA	4	Albendazole	DMSO	N2	E	1	n	34.8639936366717	208.136006363328	10.0856005972172	0.0141762440583987	85.0877702490276	0.00247101021231505	0.414530336663365	90.8639936366717	56.4782185783969	203.820430793466	-22.092443520122	NO	NO
NA	4	Albendazole	DMSO	JU2581	E	10	n	122.823330608421	114.176669391579	5.5326337096803	0.00426600624993643	84.1941474695609	0.0090459505609941	1.45307499115831	44.323330608421	69.7766623499265	183.876655308274	-95.229994091432	NO	NO
NA	4	Albendazole	DMSO	JU2141	E	2	n	-128.280504727833	250.280504727833	12.1277872678526	0.0204984390646526	84.0875672786627	0.0489992572377197	-1.53016026114428	-79.2805047278326	45.958568297979	12.6366318681254	-171.197641323791	NO	NO
NA	4	Albendazole	DMSO	N2	F	1	n	28.8639936366714	208.136006363328	10.0856005972172	0.0141762440583988	85.1125407047536	0.00169368684072254	0.343190775111697	90.8639936366717	56.4782185783969	203.820430793466	-22.092443520122	NO	NO
NA	4	Albendazole	DMSO	JU2581	F	10	n	-87.176669391579	114.176669391579	5.5326337096803	0.00426600624993643	84.6780399387646	0.00455714676206948	-1.03135322481391	44.323330608421	69.7766623499265	183.876655308274	-95.229994091432	NO	NO
NA	4	Albendazole	DMSO	JU2141	F	2	n	-138.280504727833	250.280504727833	12.1277872678526	0.0204984390646526	83.9114926370476	0.0569364111346175	-1.6494426310095	-79.2805047278326	45.958568297979	12.6366318681254	-171.197641323791	NO	NO
NA	4	Albendazole	DMSO	WN2002	F	4	n	-4.16970287641162	20.1697028764116	0.977358847853211	0.00013312687824689	85.1653777203001	3.2266306672172e-07	-0.0492280739664204	-2.16970287641162	15.8782129680523	29.5867230596929	-33.9261288125162	NO	NO
NA	4	Albendazole	DMSO	N2	G	1	n	93.8639936366717	208.136006363328	10.0856005972172	0.0141762440583987	84.5942533265713	0.0179109379548147	1.11603602525474	90.8639936366717	56.4782185783969	203.820430793466	-22.092443520122	NO	NO
NA	4	Albendazole	DMSO	JU2581	G	10	n	25.823330608421	114.176669391579	5.5326337096803	0.00426600624993643	85.123740564604	0.000399868304029998	0.305505767590191	44.323330608421	69.7766623499265	183.876655308274	-95.229994091432	NO	NO
NA	4	Albendazole	DMSO	JU2141	G	2	n	3.71949527216739	250.280504727833	12.1277872678526	0.0204984390646526	85.165586046722	4.1194211910654e-05	0.0443670210766619	-79.2805047278326	45.958568297979	12.6366318681254	-171.197641323791	NO	NO
NA	4	Albendazole	DMSO	WN2002	G	4	n	-1.16970287641162	20.1697028764116	0.977358847853211	0.00013312687824689	85.1664000441518	2.53916050617169e-08	-0.0138096697595586	-2.16970287641162	15.8782129680523	29.5867230596929	-33.9261288125162	NO	NO
NA	6	Albendazole	DMSO	N2	A	1	n	90.8639936366717	208.136006363328	10.0856005972172	0.0141762440583987	84.6303613164911	0.0167843263353475	1.0803662444789	90.8639936366717	56.4782185783969	203.820430793466	-22.092443520122	NO	NO
NA	6	Albendazole	DMSO	JU2581	A	10	n	17.823330608421	114.176669391579	5.5326337096803	0.00426600624993643	85.1461263356078	0.000190489128915642	0.210860883172202	44.323330608421	69.7766623499265	183.876655308274	-95.229994091432	NO	NO
NA	6	Albendazole	DMSO	WN2002	A	4	n	28.8302971235884	20.1697028764116	0.977358847853211	0.00013312687824689	85.1134227754625	1.54254298544394e-05	0.34037437230906	-2.16970287641162	15.8782129680523	29.5867230596929	-33.9261288125162	NO	NO
NA	6	Albendazole	DMSO	JU2581	B	10	n	-39.176669391579	114.176669391579	5.5326337096803	0.00426600624993643	85.068069002573	0.000920338294737679	-0.46348391830597	44.323330608421	69.7766623499265	183.876655308274	-95.229994091432	NO	NO
NA	6	Albendazole	DMSO	JU2141	B	2	n	-126.280504727833	250.280504727833	12.1277872678526	0.0204984390646526	84.1211549897236	0.047483289157973	-1.50630378717124	-79.2805047278326	45.958568297979	12.6366318681254	-171.197641323791	NO	NO
NA	6	Albendazole	DMSO	N2	C	1	n	88.8639936366717	208.136006363328	10.0856005972172	0.0141762440583987	84.6537735227426	0.0160535811216441	1.05658639062835	90.8639936366717	56.4782185783969	203.820430793466	-22.092443520122	NO	NO
NA	6	Albendazole	DMSO	JU2581	C	10	n	27.823330608421	114.176669391579	5.5326337096803	0.00426600624993643	85.1168607238159	0.000464205949568435	0.329166988694689	44.323330608421	69.7766623499265	183.876655308274	-95.229994091432	NO	NO
NA	6	Albendazole	DMSO	JU2141	C	2	n	-159.280504727833	250.280504727833	12.1277872678526	0.0204984390646526	83.4972792336886	0.0755428600456435	-1.89993560772647	-79.2805047278326	45.958568297979	12.6366318681254	-171.197641323791	NO	NO
NA	6	Albendazole	DMSO	WN2002	C	4	n	-4.16970287641162	20.1697028764116	0.977358847853211	0.00013312687824689	85.1653777203001	3.2266306672172e-07	-0.0492280739664204	-2.16970287641162	15.8782129680523	29.5867230596929	-33.9261288125162	NO	NO
NA	6	Albendazole	DMSO	N2	D	1	n	149.863993636672	208.136006363328	10.0856005972172	0.0141762440583987	83.7000487050567	0.0456577889585565	1.78187193307027	90.8639936366717	56.4782185783969	203.820430793466	-22.092443520122	NO	NO
NA	6	Albendazole	DMSO	JU2581	D	10	n	78.823330608421	114.176669391579	5.5326337096803	0.00426600624993643	84.7673719698027	0.00372564982614201	0.932528126859369	44.323330608421	69.7766623499265	183.876655308274	-95.229994091432	NO	NO
NA	6	Albendazole	DMSO	WN2002	D	4	n	21.8302971235884	20.1697028764116	0.977358847853211	0.00013312687824689	85.1360667414642	8.84419546350135e-06	0.257731429159715	-2.16970287641162	15.8782129680523	29.5867230596929	-33.9261288125162	NO	NO
NA	6	Albendazole	DMSO	N2	E	1	n	116.863993636672	208.136006363328	10.0856005972172	0.0141762440583987	84.2778032858386	0.0277639798206889	1.38950434453612	90.8639936366717	56.4782185783969	203.820430793466	-22.092443520122	NO	NO
NA	6	Albendazole	DMSO	JU2581	E	10	n	154.823330608421	114.176669391579	5.5326337096803	0.00426600624993643	83.6161944326418	0.0143735909603386	1.83165452883027	44.323330608421	69.7766623499265	183.876655308274	-95.229994091432	NO	NO
NA	6	Albendazole	DMSO	JU2141	E	2	n	-31.2805047278326	250.280504727833	12.1277872678526	0.0204984390646526	85.1027170692615	0.00291350441652626	-0.373121273451618	-79.2805047278326	45.958568297979	12.6366318681254	-171.197641323791	NO	NO
NA	6	Albendazole	DMSO	WN2002	E	4	n	11.8302971235884	20.1697028764116	0.977358847853211	0.00013312687824689	85.1575546125855	2.59734920667985e-06	0.139670081803509	-2.16970287641162	15.8782129680523	29.5867230596929	-33.9261288125162	NO	NO
NA	6	Albendazole	DMSO	N2	F	1	n	111.863993636672	208.136006363328	10.0856005972172	0.0141762440583987	84.3525800002339	0.0254390514042007	1.33005470990973	90.8639936366717	56.4782185783969	203.820430793466	-22.092443520122	NO	NO
NA	6	Albendazole	DMSO	JU2581	F	10	n	-21.176669391579	114.176669391579	5.5326337096803	0.00426600624993643	85.1377426039624	0.000268910514023217	-0.250532928365495	44.323330608421	69.7766623499265	183.876655308274	-95.229994091432	NO	NO
NA	6	Albendazole	DMSO	JU2141	F	2	n	-107.280504727833	250.280504727833	12.1277872678526	0.0204984390646526	84.4133495699197	0.0342696597817749	-1.27966728442731	-79.2805047278326	45.958568297979	12.6366318681254	-171.197641323791	NO	NO
NA	6	Albendazole	DMSO	WN2002	F	4	n	15.8302971235884	20.1697028764116	0.977358847853211	0.00013312687824689	85.1504921473664	4.6506876399302e-06	0.186894620745992	-2.16970287641162	15.8782129680523	29.5867230596929	-33.9261288125162	NO	NO
NA	6	Albendazole	DMSO	N2	G	1	n	82.8639936366717	208.136006363328	10.0856005972172	0.0141762440583987	84.7208479365527	0.0139589256370523	0.985246829076683	90.8639936366717	56.4782185783969	203.820430793466	-22.092443520122	NO	NO
NA	6	Albendazole	DMSO	JU2141	G	2	n	-68.2805047278326	250.280504727833	12.1277872678526	0.0204984390646526	84.8622039566536	0.0138823062920786	-0.814466041952943	-79.2805047278326	45.958568297979	12.6366318681254	-171.197641323791	NO	NO
NA	8	Albendazole	DMSO	N2	A	1	n	109.863993636672	208.136006363328	10.0856005972172	0.0141762440583987	84.3815574690968	0.0245375409165899	1.30627485605917	90.8639936366717	56.4782185783969	203.820430793466	-22.092443520122	NO	NO
NA	8	Albendazole	DMSO	JU2581	A	10	n	46.823330608421	114.176669391579	5.5326337096803	0.00426600624993643	85.0258653234258	0.00131467097479255	0.553948589187413	44.323330608421	69.7766623499265	183.876655308274	-95.229994091432	NO	NO
NA	8	Albendazole	DMSO	JU2141	A	2	n	-73.2805047278326	250.280504727833	12.1277872678526	0.0204984390646526	84.8159131382246	0.0159898754375891	-0.874107226885554	-79.2805047278326	45.958568297979	12.6366318681254	-171.197641323791	NO	NO
NA	8	Albendazole	DMSO	N2	B	1	n	83.8639936366717	208.136006363328	10.0856005972172	0.0141762440583987	84.7099979569528	0.0142978702848469	0.997136756001961	90.8639936366717	56.4782185783969	203.820430793466	-22.092443520122	NO	NO
NA	8	Albendazole	DMSO	JU2581	B	10	n	72.823330608421	114.176669391579	5.5326337096803	0.00426600624993643	84.8259377895058	0.00318004704778718	0.861544463545878	44.323330608421	69.7766623499265	183.876655308274	-95.229994091432	NO	NO
NA	8	Albendazole	DMSO	JU2141	B	2	n	-61.2805047278326	250.280504727833	12.1277872678526	0.0204984390646526	84.9214805790219	0.0111818289370787	-0.730968383047287	-79.2805047278326	45.958568297979	12.6366318681254	-171.197641323791	NO	NO
NA	8	Albendazole	DMSO	WN2002	B	4	n	-13.1697028764116	20.1697028764116	0.977358847853211	0.00013312687824689	85.1554172685474	3.21877776435384e-06	-0.155483286587006	-2.16970287641162	15.8782129680523	29.5867230596929	-33.9261288125162	NO	NO
NA	8	Albendazole	DMSO	N2	C	1	n	0.863993636671733	208.136006363328	10.0856005972172	0.0141762440583987	85.1664390449959	1.5175442406131e-06	0.0102728212039316	90.8639936366717	56.4782185783969	203.820430793466	-22.092443520122	NO	NO
NA	8	Albendazole	DMSO	JU2141	C	2	n	-65.2805047278326	250.280504727833	12.1277872678526	0.0204984390646526	84.888397645584	0.012689227504405	-0.778681330993376	-79.2805047278326	45.958568297979	12.6366318681254	-171.197641323791	NO	NO
NA	8	Albendazole	DMSO	WN2002	C	4	n	-11.1697028764116	20.1697028764116	0.977358847853211	0.00013312687824689	85.1585244009425	2.31538001323995e-06	-0.131871017115765	-2.16970287641162	15.8782129680523	29.5867230596929	-33.9261288125162	NO	NO
NA	8	Albendazole	DMSO	N2	D	1	n	90.8639936366717	208.136006363328	10.0856005972172	0.0141762440583987	84.6303613164911	0.0167843263353475	1.0803662444789	90.8639936366717	56.4782185783969	203.820430793466	-22.092443520122	NO	NO
NA	8	Albendazole	DMSO	JU2581	D	10	n	92.823330608421	114.176669391579	5.5326337096803	0.00426600624993643	84.6125008522891	0.00516662290027451	1.09815667459085	44.323330608421	69.7766623499265	183.876655308274	-95.229994091432	NO	NO
NA	8	Albendazole	DMSO	JU2141	D	2	n	-79.2805047278326	250.280504727833	12.1277872678526	0.0204984390646526	84.756010231291	0.0187154808361921	-0.945676648804688	-79.2805047278326	45.958568297979	12.6366318681254	-171.197641323791	NO	NO
NA	8	Albendazole	DMSO	N2	E	1	n	78.8639936366717	208.136006363328	10.0856005972172	0.0141762440583987	84.7629331875766	0.0126438054444231	0.937687121375573	90.8639936366717	56.4782185783969	203.820430793466	-22.092443520122	NO	NO
NA	8	Albendazole	DMSO	JU2141	E	2	n	-31.2805047278326	250.280504727833	12.1277872678526	0.0204984390646526	85.1027170692615	0.00291350441652626	-0.373121273451618	-79.2805047278326	45.958568297979	12.6366318681254	-171.197641323791	NO	NO
NA	8	Albendazole	DMSO	WN2002	E	4	n	-9.16970287641162	20.1697028764116	0.977358847853211	0.00013312687824689	85.1611208123278	1.56044895195214e-06	-0.108258747644523	-2.16970287641162	15.8782129680523	29.5867230596929	-33.9261288125162	NO	NO
NA	8	Albendazole	DMSO	N2	F	1	n	22.8639936366717	208.136006363328	10.0856005972172	0.0141762440583987	85.1326415765335	0.00106273370390779	0.271851213560036	90.8639936366717	56.4782185783969	203.820430793466	-22.092443520122	NO	NO
NA	8	Albendazole	DMSO	JU2581	F	10	n	-67.176669391579	114.176669391579	5.5326337096803	0.00426600624993643	84.8767888232823	0.00270601005140549	-0.794741013768932	44.323330608421	69.7766623499265	183.876655308274	-95.229994091432	NO	NO
NA	8	Albendazole	DMSO	WN2002	F	4	n	-10.1697028764116	20.1697028764116	0.977358847853211	0.00013312687824689	85.1598864436264	1.91935614636778e-06	-0.120064882380144	-2.16970287641162	15.8782129680523	29.5867230596929	-33.9261288125162	NO	NO
NA	8	Albendazole	DMSO	N2	G	1	n	187.863993636672	208.136006363328	10.0856005972172	0.0141762440583987	82.8504426018515	0.0717475992634402	2.23368915623082	90.8639936366717	56.4782185783969	203.820430793466	-22.092443520122	NO	NO
NA	8	Albendazole	DMSO	JU2581	G	10	n	58.823330608421	114.176669391579	5.5326337096803	0.00426600624993643	84.9444450054923	0.00207487382293042	0.695915915814397	44.323330608421	69.7766623499265	183.876655308274	-95.229994091432	NO	NO
NA	2	Albendazole	DMSO	N2	A	1	mean.TOF	-26.2096184255723	186.226496062703	4.91368057386535	0.0118339164346949	45.3256882819255	0.00408041808949137	-0.583717958468602	-24.8362034631351	15.5901007062534	6.34399794937178	-56.016404875642	NO	NO
NA	2	Albendazole	DMSO	JU2581	A	10	mean.TOF	86.3841663945531	192.656859246473	5.08334896868039	0.0126652715694454	44.5216605779109	0.0475191463636504	1.92468325780111	65.669539354926	24.9249335547373	115.519406464401	15.8196722454514	NO	NO
NA	2	Albendazole	DMSO	JU2141	A	2	mean.TOF	-29.7510195934175	182.837976115157	4.82427275600678	0.0114071818506323	45.3024393428728	0.00506362840714421	-0.662445961527148	-42.766647443828	8.7647124345449	-25.2372225747382	-60.2960723129178	NO	NO
NA	2	Albendazole	DMSO	WN2002	A	4	mean.TOF	27.9257248395312	102.486039866351	2.70414615444475	0.00358405758133759	45.3155290272729	0.00137980339487431	0.619357568686789	25.4187220384108	19.8000245632307	65.0187711648722	-14.1813270880507	NO	NO
NA	2	Albendazole	DMSO	N2	B	1	mean.TOF	-8.84236907857567	186.226496062703	4.91368057386534	0.0118339164346949	45.3971664529569	0.000464430298260611	-0.196929598240016	-24.8362034631351	15.5901007062534	6.34399794937178	-56.016404875642	NO	NO
NA	2	Albendazole	DMSO	JU2581	B	10	mean.TOF	89.0882387927431	192.656859246473	5.08334896868039	0.0126652715694454	44.4648125856353	0.0505406803327599	1.98493136911479	65.669539354926	24.9249335547373	115.519406464401	15.8196722454514	NO	NO
NA	2	Albendazole	DMSO	JU2141	B	2	mean.TOF	-41.3131142367036	182.837976115157	4.82427275600678	0.0114071818506323	45.2057768647295	0.00976413976797717	-0.919891353581347	-42.766647443828	8.7647124345449	-25.2372225747382	-60.2960723129178	NO	NO
NA	2	Albendazole	DMSO	N2	C	1	mean.TOF	-24.129038435584	186.226496062703	4.91368057386534	0.0118339164346949	45.3379937783646	0.00345830504392941	-0.537381079981212	-24.8362034631351	15.5901007062534	6.34399794937178	-56.016404875642	NO	NO
NA	2	Albendazole	DMSO	JU2581	C	10	mean.TOF	96.2131972507026	192.656859246473	5.08334896868039	0.0126652715694454	44.3062496468148	0.0589480754575226	2.14367907519241	65.669539354926	24.9249335547373	115.519406464401	15.8196722454514	NO	NO
NA	2	Albendazole	DMSO	JU2141	C	2	mean.TOF	-29.2719383793076	182.837976115157	4.82427275600678	0.0114071818506323	45.3057622755695	0.00490186204024445	-0.651778582060232	-42.766647443828	8.7647124345449	-25.2372225747382	-60.2960723129178	NO	NO
NA	2	Albendazole	DMSO	WN2002	C	4	mean.TOF	-1.20478986635112	102.486039866351	2.70414615444475	0.00358405758133759	45.4061699589131	2.56821224390161e-06	-0.0267207288867005	25.4187220384108	19.8000245632307	65.0187711648722	-14.1813270880507	NO	NO
NA	2	Albendazole	DMSO	N2	D	1	mean.TOF	-15.6704212963475	186.226496062703	4.91368057386534	0.0118339164346949	45.3775251065976	0.00145862822395617	-0.348998073109	-24.8362034631351	15.5901007062534	6.34399794937178	-56.016404875642	NO	NO
NA	2	Albendazole	DMSO	JU2581	D	10	mean.TOF	76.8853094282262	192.656859246473	5.08334896868039	0.0126652715694454	44.7069642937417	0.0376432463678346	1.71304388296668	65.669539354926	24.9249335547373	115.519406464401	15.8196722454514	NO	NO
NA	2	Albendazole	DMSO	JU2141	D	2	mean.TOF	-26.5109320899994	182.837976115157	4.82427275600678	0.0114071818506323	45.32385721115	0.00402075966099268	-0.590301110326526	-42.766647443828	8.7647124345449	-25.2372225747382	-60.2960723129178	NO	NO
NA	2	Albendazole	DMSO	WN2002	D	4	mean.TOF	23.6976336030366	102.486039866351	2.70414615444475	0.00358405758133759	45.3409637740731	0.000993615278866913	0.52558380548211	25.4187220384108	19.8000245632307	65.0187711648722	-14.1813270880507	NO	NO
NA	2	Albendazole	DMSO	N2	E	1	mean.TOF	-27.6438188973483	186.226496062703	4.91368057386534	0.0118339164346949	45.3166113552916	0.00453920028677763	-0.615659231242073	-24.8362034631351	15.5901007062534	6.34399794937178	-56.016404875642	NO	NO
NA	2	Albendazole	DMSO	JU2581	E	10	mean.TOF	48.2806407535274	192.656859246473	5.08334896868039	0.0126652715694454	45.1318489984759	0.0148438441995316	1.07571728492229	65.669539354926	24.9249335547373	115.519406464401	15.8196722454514	NO	NO
NA	2	Albendazole	DMSO	JU2141	E	2	mean.TOF	-47.57755944849	182.837976115157	4.82427275600678	0.0114071818506323	45.1401488624803	0.0129497815044898	-1.05937754559993	-42.766647443828	8.7647124345449	-25.2372225747382	-60.2960723129178	NO	NO
NA	2	Albendazole	DMSO	WN2002	E	4	mean.TOF	25.4187220384108	102.486039866351	2.70414615444475	0.00358405758133759	45.3311147890427	0.00114318291229541	0.563755389387403	25.4187220384108	19.8000245632307	65.0187711648722	-14.1813270880507	NO	NO
NA	2	Albendazole	DMSO	N2	F	1	mean.TOF	-17.1813654213725	186.226496062703	4.91368057386534	0.0118339164346949	45.371698563925	0.00175347111883657	-0.382648514168424	-24.8362034631351	15.5901007062534	6.34399794937178	-56.016404875642	NO	NO
NA	2	Albendazole	DMSO	JU2581	F	10	mean.TOF	60.3613225717093	192.656859246473	5.08334896868039	0.0126652715694454	44.9765617829133	0.0232015944332972	1.34488103342775	65.669539354926	24.9249335547373	115.519406464401	15.8196722454514	NO	NO
NA	2	Albendazole	DMSO	JU2141	F	2	mean.TOF	-46.2044682617535	182.837976115157	4.82427275600678	0.0114071818506323	45.1553337618505	0.0122131044925229	-1.02880384681942	-42.766647443828	8.7647124345449	-25.2372225747382	-60.2960723129178	NO	NO
NA	2	Albendazole	DMSO	N2	G	1	mean.TOF	-2.56786152455007	186.226496062703	4.91368057386534	0.0118339164346949	45.4055653373761	3.91675555336088e-05	-0.0571891914793378	-24.8362034631351	15.5901007062534	6.34399794937178	-56.016404875642	NO	NO
NA	2	Albendazole	DMSO	JU2581	G	10	mean.TOF	74.9325127342038	192.656859246473	5.08334896868039	0.0126652715694454	44.7423000993036	0.0357553414171284	1.66953457727161	65.669539354926	24.9249335547373	115.519406464401	15.8196722454514	NO	NO
NA	2	Albendazole	DMSO	JU2141	G	2	mean.TOF	-37.7767516253607	182.837976115157	4.82427275600678	0.0114071818506323	45.2387040420406	0.00816408168184816	-0.841149543640218	-42.766647443828	8.7647124345449	-25.2372225747382	-60.2960723129178	NO	NO
NA	4	Albendazole	DMSO	N2	A	1	mean.TOF	1.80945164971564	186.226496062703	4.91368057386534	0.0118339164346949	45.4059547563463	1.94481024354941e-05	0.0402985425338787	-24.8362034631351	15.5901007062534	6.34399794937178	-56.016404875642	NO	NO
NA	4	Albendazole	DMSO	JU2141	A	2	mean.TOF	-50.4695550625251	182.837976115157	4.82427275600678	0.0114071818506323	45.1066939904536	0.0145719298454519	-1.12377166860658	-42.766647443828	8.7647124345449	-25.2372225747382	-60.2960723129178	NO	NO
NA	4	Albendazole	DMSO	N2	B	1	mean.TOF	-36.5020642445209	186.226496062703	4.91368057386534	0.0118339164346949	45.2497775956282	0.00791440222052872	-0.812942412008282	-24.8362034631351	15.5901007062534	6.34399794937178	-56.016404875642	NO	NO
NA	4	Albendazole	DMSO	JU2581	B	10	mean.TOF	42.4189834501566	192.656859246473	5.08334896868039	0.0126652715694454	45.1946003313173	0.011458317455545	0.945116572481122	65.669539354926	24.9249335547373	115.519406464401	15.8196722454514	NO	NO
NA	4	Albendazole	DMSO	JU2141	B	2	mean.TOF	-33.98380944849	182.837976115157	4.82427275600678	0.0114071818506323	45.2707244726876	0.00660696855009204	-0.756694648926965	-42.766647443828	8.7647124345449	-25.2372225747382	-60.2960723129178	NO	NO
NA	4	Albendazole	DMSO	N2	C	1	mean.TOF	-34.6903118521763	186.226496062703	4.91368057386534	0.0118339164346949	45.2649571666831	0.00714824905697872	-0.772592629323994	-24.8362034631351	15.5901007062534	6.34399794937178	-56.016404875642	NO	NO
NA	4	Albendazole	DMSO	JU2581	C	10	mean.TOF	70.9777561381428	192.656859246473	5.08334896868039	0.0126652715694454	44.8109968220888	0.0320807762501347	1.58142058454809	65.669539354926	24.9249335547373	115.519406464401	15.8196722454514	NO	NO
NA	4	Albendazole	DMSO	JU2141	C	2	mean.TOF	-48.4473511151566	182.837976115157	4.82427275600678	0.0114071818506323	45.1302971322915	0.0134275937474376	-1.07874461216866	-42.766647443828	8.7647124345449	-25.2372225747382	-60.2960723129178	NO	NO
NA	4	Albendazole	DMSO	WN2002	C	4	mean.TOF	40.2639601336489	102.486039866351	2.70414615444475	0.00358405758133759	45.2173539823371	0.00286841031096332	0.893004160048767	25.4187220384108	19.8000245632307	65.0187711648722	-14.1813270880507	NO	NO
NA	4	Albendazole	DMSO	N2	D	1	mean.TOF	-19.2141503836903	186.226496062703	4.91368057386534	0.0118339164346949	45.3630127142781	0.00219293439159556	-0.427920943127256	-24.8362034631351	15.5901007062534	6.34399794937178	-56.016404875642	NO	NO
NA	4	Albendazole	DMSO	JU2581	D	10	mean.TOF	94.9798314010094	192.656859246473	5.08334896868039	0.0126652715694454	44.3346119819664	0.0574464407106008	2.11619905540724	65.669539354926	24.9249335547373	115.519406464401	15.8196722454514	NO	NO
NA	4	Albendazole	DMSO	JU2141	D	2	mean.TOF	-42.0379761151566	182.837976115157	4.82427275600678	0.0114071818506323	45.1986608680015	0.0101097803002286	-0.936031365944232	-42.766647443828	8.7647124345449	-25.2372225747382	-60.2960723129178	NO	NO
NA	4	Albendazole	DMSO	N2	E	1	mean.TOF	-25.5433684906862	186.226496062703	4.91368057386534	0.0118339164346949	45.3297398695635	0.00387560586838739	-0.568879816016206	-24.8362034631351	15.5901007062534	6.34399794937178	-56.016404875642	NO	NO
NA	4	Albendazole	DMSO	JU2581	E	10	mean.TOF	39.6258411754683	192.656859246473	5.08334896868039	0.0126652715694454	45.2216218574359	0.00999901744361392	0.882883938919607	65.669539354926	24.9249335547373	115.519406464401	15.8196722454514	NO	NO
NA	4	Albendazole	DMSO	JU2141	E	2	mean.TOF	-41.3297793938452	182.837976115157	4.82427275600678	0.0114071818506323	45.2056146647787	0.00977201880330596	-0.920262425436951	-42.766647443828	8.7647124345449	-25.2372225747382	-60.2960723129178	NO	NO
NA	4	Albendazole	DMSO	N2	F	1	mean.TOF	-32.2307154719854	186.226496062703	4.91368057386534	0.0118339164346949	45.2843208469833	0.00617053983359183	-0.717814625524403	-24.8362034631351	15.5901007062534	6.34399794937178	-56.016404875642	NO	NO
NA	4	Albendazole	DMSO	JU2141	F	2	mean.TOF	-51.7576189722995	182.837976115157	4.82427275600678	0.0114071818506323	45.0911498556167	0.0153252192986477	-1.15245212214665	-42.766647443828	8.7647124345449	-25.2372225747382	-60.2960723129178	NO	NO
NA	4	Albendazole	DMSO	WN2002	F	4	mean.TOF	22.4514601336489	102.486039866351	2.70414615444475	0.00358405758133759	45.347662999306	0.000891861633225171	0.49794524015938	25.4187220384108	19.8000245632307	65.0187711648722	-14.1813270880507	NO	NO
NA	4	Albendazole	DMSO	N2	G	1	mean.TOF	-14.5443768574046	186.226496062703	4.91368057386534	0.0118339164346949	45.3815184050348	0.00125653186222887	-0.323919785040397	-24.8362034631351	15.5901007062534	6.34399794937178	-56.016404875642	NO	NO
NA	4	Albendazole	DMSO	JU2581	G	10	mean.TOF	58.7788550392417	192.656859246473	5.08334896868039	0.0126652715694454	44.9989016683076	0.0220010081186974	1.30962285021113	65.669539354926	24.9249335547373	115.519406464401	15.8196722454514	NO	NO
NA	4	Albendazole	DMSO	JU2141	G	2	mean.TOF	-40.3143540679126	182.837976115157	4.82427275600678	0.0114071818506323	45.2153772008583	0.00929774286199653	-0.897652632038634	-42.766647443828	8.7647124345449	-25.2372225747382	-60.2960723129178	NO	NO
NA	4	Albendazole	DMSO	WN2002	G	4	mean.TOF	45.7771180283857	102.486039866351	2.70414615444475	0.00358405758133759	45.1619076003106	0.0037077051927466	1.01527909074768	25.4187220384108	19.8000245632307	65.0187711648722	-14.1813270880507	NO	NO
NA	6	Albendazole	DMSO	N2	A	1	mean.TOF	-14.9622820158799	186.226496062703	4.91368057386534	0.0118339164346949	45.3800711598094	0.00132977737697592	-0.33322700737297	-24.8362034631351	15.5901007062534	6.34399794937178	-56.016404875642	NO	NO
NA	6	Albendazole	DMSO	JU2581	A	10	mean.TOF	56.1613225717092	192.656859246473	5.08334896868039	0.0126652715694454	45.0345280837742	0.0200851458774665	1.25130289266242	65.669539354926	24.9249335547373	115.519406464401	15.8196722454514	NO	NO
NA	6	Albendazole	DMSO	JU2141	A	2	mean.TOF	-25.7782746226193	182.837976115157	4.82427275600678	0.0114071818506323	45.3283570147694	0.0038015946845259	-0.573987518823395	-42.766647443828	8.7647124345449	-25.2372225747382	-60.2960723129178	NO	NO
NA	6	Albendazole	DMSO	WN2002	A	4	mean.TOF	25.2078376846693	102.486039866351	2.70414615444475	0.00358405758133759	45.332358805565	0.00112429295067103	0.559078238790312	25.4187220384108	19.8000245632307	65.0187711648722	-14.1813270880507	NO	NO
NA	6	Albendazole	DMSO	N2	B	1	mean.TOF	-34.634317291753	186.226496062703	4.91368057386534	0.0118339164346949	45.2654139240336	0.00712519132098679	-0.77134556689199	-24.8362034631351	15.5901007062534	6.34399794937178	-56.016404875642	NO	NO
NA	6	Albendazole	DMSO	JU2141	B	2	mean.TOF	-46.0073309538663	182.837976115157	4.82427275600678	0.0114071818506323	45.1574769727161	0.0121091092583589	-1.02441432285483	-42.766647443828	8.7647124345449	-25.2372225747382	-60.2960723129178	NO	NO
NA	6	Albendazole	DMSO	WN2002	B	4	mean.TOF	4.26780628749503	102.486039866351	2.70414615444475	0.00358405758133759	45.4042199216384	3.22268381535616e-05	0.0946545932482763	25.4187220384108	19.8000245632307	65.0187711648722	-14.1813270880507	NO	NO
NA	6	Albendazole	DMSO	N2	C	1	mean.TOF	-4.28710212330873	186.226496062703	4.91368057386534	0.0118339164346949	45.4041828671278	0.000109171914305406	-0.0954786314905893	-24.8362034631351	15.5901007062534	6.34399794937178	-56.016404875642	NO	NO
NA	6	Albendazole	DMSO	JU2581	C	10	mean.TOF	23.8572252605697	192.656859246473	5.08334896868039	0.0126652715694454	45.3394697455494	0.00362443403035705	0.531551138977056	65.669539354926	24.9249335547373	115.519406464401	15.8196722454514	NO	NO
NA	6	Albendazole	DMSO	JU2141	C	2	mean.TOF	-46.5412728184534	182.837976115157	4.82427275600678	0.0114071818506323	45.1516506955452	0.0123918067562365	-1.03630324756127	-42.766647443828	8.7647124345449	-25.2372225747382	-60.2960723129178	NO	NO
NA	6	Albendazole	DMSO	WN2002	C	4	mean.TOF	20.0764601336489	102.486039866351	2.70414615444475	0.00358405758133759	45.3594263827772	0.000713152783603569	0.445270717507462	25.4187220384108	19.8000245632307	65.0187711648722	-14.1813270880507	NO	NO
NA	6	Albendazole	DMSO	N2	D	1	mean.TOF	-21.2041496939876	186.226496062703	4.91368057386534	0.0118339164346949	45.3535679581493	0.00267069928853494	-0.472240487040466	-24.8362034631351	15.5901007062534	6.34399794937178	-56.016404875642	NO	NO
NA	6	Albendazole	DMSO	JU2581	D	10	mean.TOF	73.0633480074135	192.656859246473	5.08334896868039	0.0126652715694454	44.7752459676682	0.0339937812444872	1.62788863443419	65.669539354926	24.9249335547373	115.519406464401	15.8196722454514	NO	NO
NA	6	Albendazole	DMSO	WN2002	D	4	mean.TOF	40.4663410860298	102.486039866351	2.70414615444475	0.00358405758133759	45.2154453777611	0.00289731807549034	0.897492715863717	25.4187220384108	19.8000245632307	65.0187711648722	-14.1813270880507	NO	NO
NA	6	Albendazole	DMSO	N2	E	1	mean.TOF	-3.86341913962573	186.226496062703	4.91368057386534	0.0118339164346949	45.4045879511004	8.8659835600177e-05	-0.0860427304309987	-24.8362034631351	15.5901007062534	6.34399794937178	-56.016404875642	NO	NO
NA	6	Albendazole	DMSO	JU2581	E	10	mean.TOF	80.7557801587319	192.656859246473	5.08334896868039	0.0126652715694454	44.6341538272307	0.0415286268350492	1.79927994364461	65.669539354926	24.9249335547373	115.519406464401	15.8196722454514	NO	NO
NA	6	Albendazole	DMSO	JU2141	E	2	mean.TOF	-34.7238208640151	182.837976115157	4.82427275600678	0.0114071818506323	45.2647447151283	0.006897840276886	-0.773171985851816	-42.766647443828	8.7647124345449	-25.2372225747382	-60.2960723129178	NO	NO
NA	6	Albendazole	DMSO	WN2002	E	4	mean.TOF	3.45146013364888	102.486039866351	2.70414615444475	0.00358405758133759	45.4049530101071	2.10772536996224e-05	0.076549058944034	25.4187220384108	19.8000245632307	65.0187711648722	-14.1813270880507	NO	NO
NA	6	Albendazole	DMSO	N2	F	1	mean.TOF	-12.1514960627027	186.226496062703	4.91368057386534	0.0118339164346949	45.3890150467217	0.000877087191127352	-0.270627613072744	-24.8362034631351	15.5901007062534	6.34399794937178	-56.016404875642	NO	NO
NA	6	Albendazole	DMSO	JU2581	F	10	mean.TOF	71.740990215893	192.656859246473	5.08334896868039	0.0126652715694454	44.7980370023146	0.0327744242082869	1.59842582882537	65.669539354926	24.9249335547373	115.519406464401	15.8196722454514	NO	NO
NA	6	Albendazole	DMSO	JU2141	F	2	mean.TOF	-43.4953187724993	182.837976115157	4.82427275600678	0.0114071818506323	45.1839759740185	0.0108228877917601	-0.96848103560636	-42.766647443828	8.7647124345449	-25.2372225747382	-60.2960723129178	NO	NO
NA	6	Albendazole	DMSO	WN2002	F	4	mean.TOF	37.5972934669822	102.486039866351	2.70414615444475	0.00358405758133759	45.2416018906199	0.0025010447637664	0.83386083636942	25.4187220384108	19.8000245632307	65.0187711648722	-14.1813270880507	NO	NO
NA	6	Albendazole	DMSO	N2	G	1	mean.TOF	-15.8209977809157	186.226496062703	4.91368057386534	0.0118339164346949	45.3769685264673	0.00148679470892918	-0.352351582371835	-24.8362034631351	15.5901007062534	6.34399794937178	-56.016404875642	NO	NO
NA	6	Albendazole	DMSO	JU2581	G	10	mean.TOF	45.9101798596727	192.656859246473	5.08334896868039	0.0126652715694454	45.1582131261038	0.0134220337142865	1.022902207969	65.669539354926	24.9249335547373	115.519406464401	15.8196722454514	NO	NO
NA	6	Albendazole	DMSO	JU2141	G	2	mean.TOF	-40.9148991920797	182.837976115157	4.82427275600678	0.0114071818506323	45.2096330150038	0.00957681483688515	-0.911024566770826	-42.766647443828	8.7647124345449	-25.2372225747382	-60.2960723129178	NO	NO
NA	6	Albendazole	DMSO	WN2002	G	4	mean.TOF	35.8070635819248	102.486039866351	2.70414615444475	0.00358405758133759	45.2569418700769	0.0022685362061766	0.794155781787272	25.4187220384108	19.8000245632307	65.0187711648722	-14.1813270880507	NO	NO
NA	8	Albendazole	DMSO	N2	A	1	mean.TOF	-54.2988231067278	186.226496062703	4.91368057386534	0.0118339164346949	45.0591671520234	0.0175131432854478	-1.20929643676851	-24.8362034631351	15.5901007062534	6.34399794937178	-56.016404875642	NO	NO
NA	8	Albendazole	DMSO	JU2581	A	10	mean.TOF	73.5667432379995	192.656859246473	5.08334896868039	0.0126652715694454	44.7664573852222	0.0344638187776479	1.63910453675523	65.669539354926	24.9249335547373	115.519406464401	15.8196722454514	NO	NO
NA	8	Albendazole	DMSO	JU2141	A	2	mean.TOF	-38.0865636857781	182.837976115157	4.82427275600678	0.0114071818506323	45.2359379781441	0.00829854018049341	-0.848047920605467	-42.766647443828	8.7647124345449	-25.2372225747382	-60.2960723129178	NO	NO
NA	8	Albendazole	DMSO	WN2002	A	4	mean.TOF	26.1806268003155	102.486039866351	2.70414615444475	0.00358405758133759	45.3265336213792	0.00121274189297137	0.580653481867216	25.4187220384108	19.8000245632307	65.0187711648722	-14.1813270880507	NO	NO
NA	8	Albendazole	DMSO	N2	B	1	mean.TOF	-47.661427569552	186.226496062703	4.91368057386534	0.0118339164346949	45.1390910935278	0.0134932746490949	-1.06147410263149	-24.8362034631351	15.5901007062534	6.34399794937178	-56.016404875642	NO	NO
NA	8	Albendazole	DMSO	JU2581	B	10	mean.TOF	93.8190765824044	192.656859246473	5.08334896868039	0.0126652715694454	44.3609540608006	0.0560509070693134	2.09033684640499	65.669539354926	24.9249335547373	115.519406464401	15.8196722454514	NO	NO
NA	8	Albendazole	DMSO	JU2141	B	2	mean.TOF	-50.3035845807651	182.837976115157	4.82427275600678	0.0114071818506323	45.1086680220126	0.0144762470701287	-1.12007611541623	-42.766647443828	8.7647124345449	-25.2372225747382	-60.2960723129178	NO	NO
NA	8	Albendazole	DMSO	WN2002	B	4	mean.TOF	-7.34318272349398	102.486039866351	2.70414615444475	0.00358405758133759	45.4000656309911	9.54062817166949e-05	-0.162862587244572	25.4187220384108	19.8000245632307	65.0187711648722	-14.1813270880507	NO	NO
NA	8	Albendazole	DMSO	N2	C	1	mean.TOF	-50.6906108952386	186.226496062703	4.91368057386534	0.0118339164346949	45.1039235706015	0.0152629442505211	-1.12893745436696	-24.8362034631351	15.5901007062534	6.34399794937178	-56.016404875642	NO	NO
NA	8	Albendazole	DMSO	JU2141	C	2	mean.TOF	-55.162300439481	182.837976115157	4.82427275600678	0.0114071818506323	45.0481487245759	0.0174077587105215	-1.22826187653637	-42.766647443828	8.7647124345449	-25.2372225747382	-60.2960723129178	NO	NO
NA	8	Albendazole	DMSO	WN2002	C	4	mean.TOF	33.9584045780933	102.486039866351	2.70414615444475	0.00358405758133759	45.2719921869467	0.00204034146935371	0.753154842598645	25.4187220384108	19.8000245632307	65.0187711648722	-14.1813270880507	NO	NO
NA	8	Albendazole	DMSO	N2	D	1	mean.TOF	-25.8686365309301	186.226496062703	4.91368057386534	0.0118339164346949	45.3277749328111	0.00397493787344859	-0.576123904553604	-24.8362034631351	15.5901007062534	6.34399794937178	-56.016404875642	NO	NO
NA	8	Albendazole	DMSO	JU2581	D	10	mean.TOF	52.7054595941071	192.656859246473	5.08334896868039	0.0126652715694454	45.0790397342334	0.0176893366231329	1.17430450404725	65.669539354926	24.9249335547373	115.519406464401	15.8196722454514	NO	NO
NA	8	Albendazole	DMSO	JU2141	D	2	mean.TOF	-43.7444088636947	182.837976115157	4.82427275600678	0.0114071818506323	45.1814154576167	0.0109472043197609	-0.974027357286216	-42.766647443828	8.7647124345449	-25.2372225747382	-60.2960723129178	NO	NO
NA	8	Albendazole	DMSO	N2	E	1	mean.TOF	-40.8432208013786	186.226496062703	4.91368057386534	0.0118339164346949	45.2102382858307	0.00990884949740491	-0.909624897102731	-24.8362034631351	15.5901007062534	6.34399794937178	-56.016404875642	NO	NO
NA	8	Albendazole	DMSO	JU2141	E	2	mean.TOF	-44.7649167544261	182.837976115157	4.82427275600678	0.0114071818506323	45.170770947574	0.011463934132018	-0.996750320739582	-42.766647443828	8.7647124345449	-25.2372225747382	-60.2960723129178	NO	NO
NA	8	Albendazole	DMSO	WN2002	E	4	mean.TOF	61.3321419518307	102.486039866351	2.70414615444475	0.00358405758133759	44.9666215843231	0.00665555941123427	1.36027002127679	25.4187220384108	19.8000245632307	65.0187711648722	-14.1813270880507	NO	NO
NA	8	Albendazole	DMSO	N2	F	1	mean.TOF	-43.7459765821832	186.226496062703	4.91368057386534	0.0118339164346949	45.1813019146047	0.011367357010121	-0.974272563878794	-24.8362034631351	15.5901007062534	6.34399794937178	-56.016404875642	NO	NO
NA	8	Albendazole	DMSO	N2	G	1	mean.TOF	-48.069930406137	186.226496062703	4.91368057386534	0.0118339164346949	45.1344764820582	0.0137255657454542	-1.07057192458098	-24.8362034631351	15.5901007062534	6.34399794937178	-56.016404875642	NO	NO
NA	8	Albendazole	DMSO	JU2581	G	10	mean.TOF	52.5049904645101	192.656859246473	5.08334896868039	0.0126652715694454	45.0815337643828	0.0175550271269046	1.16983794965951	65.669539354926	24.9249335547373	115.519406464401	15.8196722454514	NO	NO
NA	2	Albendazole	DMSO	N2	A	1	q10.TOF	7.22781005073986	87.3721899492609	1.43176668612093	0.0116081033339342	13.3378977540997	0.00351506316426982	0.547079601759057	0.627810050739146	6.85685341439054	14.3415168795202	-13.0858967780419	NO	NO
NA	2	Albendazole	DMSO	JU2581	A	10	q10.TOF	33.7611857568005	81.6388142431996	1.33781394967561	0.0101346370355367	12.8970911763226	0.0667587330109728	2.55351261143265	12.1611857568005	14.641384970219	41.4439556972384	-17.1215841836375	NO	NO
NA	2	Albendazole	DMSO	JU2141	A	2	q10.TOF	-6.24125765140728	92.2412576514074	1.51155602106205	0.0129379436198308	13.3431807818316	0.00292912105962565	-0.472724664489754	-14.2412576514073	5.46872319041048	-3.30381127058633	-25.1787040322282	NO	NO
NA	2	Albendazole	DMSO	WN2002	A	4	q10.TOF	10.0760398180153	58.7239601819848	0.962308600877286	0.00524379245073966	13.3184664361924	0.00304655264586026	0.760221111086013	5.27603981801528	2.62349929255026	10.5230384031158	0.0290412329147687	NO	NO
NA	2	Albendazole	DMSO	N2	B	1	q10.TOF	4.02781005073915	87.3721899492609	1.43176668612093	0.0116081033339342	13.3522696917632	0.00109158519008553	0.304868653582553	0.627810050739146	6.85685341439054	14.3415168795202	-13.0858967780419	NO	NO
NA	2	Albendazole	DMSO	JU2581	B	10	q10.TOF	-3.33881424319956	81.6388142431996	1.33781394967561	0.0101346370355367	13.3543003262421	0.000652915859497585	-0.252529764169308	12.1611857568005	14.641384970219	41.4439556972384	-17.1215841836375	NO	NO
NA	2	Albendazole	DMSO	JU2141	B	2	q10.TOF	-7.24125765140728	92.2412576514074	1.51155602106205	0.0129379436198308	13.3377918684703	0.00394294844984538	-0.548466556732124	-14.2412576514073	5.46872319041048	-3.30381127058633	-25.1787040322282	NO	NO
NA	2	Albendazole	DMSO	WN2002	B	4	q10.TOF	7.67603981801529	58.7239601819848	0.962308600877286	0.00524379245073966	13.3353809807618	0.00176808595791938	0.579144944302285	5.27603981801528	2.62349929255026	10.5230384031158	0.0290412329147687	NO	NO
NA	2	Albendazole	DMSO	N2	C	1	q10.TOF	0.627810050739146	87.3721899492609	1.43176668612093	0.0116081033339342	13.358580950012	2.65201637009969e-05	0.0475195211450732	0.627810050739146	6.85685341439054	14.3415168795202	-13.0858967780419	NO	NO
NA	2	Albendazole	DMSO	JU2581	C	10	q10.TOF	-0.638814243199553	81.6388142431996	1.33781394967561	0.0101346370355367	13.3585756361446	2.39013198839842e-05	-0.04831643764302	12.1611857568005	14.641384970219	41.4439556972384	-17.1215841836375	NO	NO
NA	2	Albendazole	DMSO	JU2141	C	2	q10.TOF	-7.24125765140728	92.2412576514074	1.51155602106205	0.0129379436198308	13.3377918684703	0.00394294844984538	-0.548466556732124	-14.2412576514073	5.46872319041048	-3.30381127058633	-25.1787040322282	NO	NO
NA	2	Albendazole	DMSO	WN2002	C	4	q10.TOF	9.47603981801528	58.7239601819848	0.962308600877286	0.00524379245073966	13.3231259839216	0.00269452793935915	0.714952069390081	5.27603981801528	2.62349929255026	10.5230384031158	0.0290412329147687	NO	NO
NA	2	Albendazole	DMSO	N2	D	1	q10.TOF	-4.07218994926086	87.3721899492609	1.43176668612093	0.0116081033339342	13.3521263291917	0.00111577269084384	-0.308227808989089	0.627810050739146	6.85685341439054	14.3415168795202	-13.0858967780419	NO	NO
NA	2	Albendazole	DMSO	JU2581	D	10	q10.TOF	6.56118575680045	81.6388142431996	1.33781394967561	0.0101346370355367	13.3415926360382	0.00252137457815756	0.496252433093748	12.1611857568005	14.641384970219	41.4439556972384	-17.1215841836375	NO	NO
NA	2	Albendazole	DMSO	WN2002	D	4	q10.TOF	4.27603981801528	58.7239601819848	0.962308600877286	0.00524379245073966	13.3514942775493	0.000548671520978544	0.322620374692001	5.27603981801528	2.62349929255026	10.5230384031158	0.0290412329147687	NO	NO
NA	2	Albendazole	DMSO	N2	E	1	q10.TOF	-6.77218994926086	87.3721899492609	1.43176668612093	0.0116081033339342	13.3404441111314	0.00308587218600617	-0.51259329651297	0.627810050739146	6.85685341439054	14.3415168795202	-13.0858967780419	NO	NO
NA	2	Albendazole	DMSO	JU2581	E	10	q10.TOF	15.4611857568005	81.6388142431996	1.33781394967561	0.0101346370355367	13.2632508171399	0.014000975602023	1.1694000649767	12.1611857568005	14.641384970219	41.4439556972384	-17.1215841836375	NO	NO
NA	2	Albendazole	DMSO	JU2141	E	2	q10.TOF	-11.2412576514073	92.2412576514074	1.51155602106205	0.0129379436198308	13.308203497513	0.00950217232856394	-0.851434125701601	-14.2412576514073	5.46872319041048	-3.30381127058633	-25.1787040322282	NO	NO
NA	2	Albendazole	DMSO	WN2002	E	4	q10.TOF	3.27603981801528	58.7239601819848	0.962308600877286	0.00524379245073966	13.354486664574	0.000322052949208852	0.247171971865447	5.27603981801528	2.62349929255026	10.5230384031158	0.0290412329147687	NO	NO
NA	2	Albendazole	DMSO	N2	F	1	q10.TOF	7.62781005073915	87.3721899492609	1.43176668612093	0.0116081033339342	13.3355251829593	0.00391488862684008	0.577355970281059	0.627810050739146	6.85685341439054	14.3415168795202	-13.0858967780419	NO	NO
NA	2	Albendazole	DMSO	JU2581	F	10	q10.TOF	30.1611857568005	81.6388142431996	1.33781394967561	0.0101346370355367	12.9916158714724	0.0532806513764436	2.28122817606427	12.1611857568005	14.641384970219	41.4439556972384	-17.1215841836375	NO	NO
NA	2	Albendazole	DMSO	JU2141	F	2	q10.TOF	-12.2412576514073	92.2412576514074	1.51155602106205	0.0129379436198308	13.2987915234249	0.0112679568777035	-0.927176017943971	-14.2412576514073	5.46872319041048	-3.30381127058633	-25.1787040322282	NO	NO
NA	2	Albendazole	DMSO	N2	G	1	q10.TOF	11.4278100507392	87.3721899492609	1.43176668612093	0.0116081033339342	13.3065793952626	0.00878710262135868	0.864981471240596	0.627810050739146	6.85685341439054	14.3415168795202	-13.0858967780419	NO	NO
NA	2	Albendazole	DMSO	JU2581	G	10	q10.TOF	22.3611857568004	81.6388142431996	1.33781394967561	0.0101346370355367	13.1582140803094	0.0292861553343864	1.69127856609943	12.1611857568005	14.641384970219	41.4439556972384	-17.1215841836375	NO	NO
NA	2	Albendazole	DMSO	JU2141	G	2	q10.TOF	-9.24125765140728	92.2412576514074	1.51155602106205	0.0129379436198308	13.3246066841765	0.00642177752563674	-0.699950341216863	-14.2412576514073	5.46872319041048	-3.30381127058633	-25.1787040322282	NO	NO
NA	4	Albendazole	DMSO	JU2581	A	10	q10.TOF	-7.53881424319954	81.6388142431996	1.33781394967561	0.0101346370355367	13.3360979232511	0.00332873166755683	-0.570194938765755	12.1611857568005	14.641384970219	41.4439556972384	-17.1215841836375	NO	NO
NA	4	Albendazole	DMSO	JU2141	A	2	q10.TOF	-9.24125765140728	92.2412576514074	1.51155602106205	0.0129379436198308	13.3246066841765	0.00642177752563674	-0.699950341216863	-14.2412576514073	5.46872319041048	-3.30381127058633	-25.1787040322282	NO	NO
NA	4	Albendazole	DMSO	N2	B	1	q10.TOF	-3.27218994926086	87.3721899492609	1.43176668612093	0.0116081033339342	13.354469337386	0.000720438121143715	-0.247675071944977	0.627810050739146	6.85685341439054	14.3415168795202	-13.0858967780419	NO	NO
NA	4	Albendazole	DMSO	JU2581	B	10	q10.TOF	9.36118575680045	81.6388142431996	1.33781394967561	0.0101346370355367	13.323813205231	0.00513256465824762	0.708029216158047	12.1611857568005	14.641384970219	41.4439556972384	-17.1215841836375	NO	NO
NA	4	Albendazole	DMSO	JU2141	B	2	q10.TOF	-20.6412576514073	92.2412576514074	1.51155602106205	0.0129379436198308	13.1875789719969	0.0320380008173065	-1.56340791277988	-14.2412576514073	5.46872319041048	-3.30381127058633	-25.1787040322282	NO	NO
NA	4	Albendazole	DMSO	N2	C	1	q10.TOF	-1.07218994926086	87.3721899492609	1.43176668612093	0.0116081033339342	13.3582798123195	7.73505018758727e-05	-0.0811550450736665	0.627810050739146	6.85685341439054	14.3415168795202	-13.0858967780419	NO	NO
NA	4	Albendazole	DMSO	JU2581	C	10	q10.TOF	28.3611857568004	81.6388142431996	1.33781394967561	0.0101346370355367	13.0346569070019	0.0471109076542576	2.14508595838007	12.1611857568005	14.641384970219	41.4439556972384	-17.1215841836375	NO	NO
NA	4	Albendazole	DMSO	JU2141	C	2	q10.TOF	-16.5412576514073	92.2412576514074	1.51155602106205	0.0129379436198308	13.2490751422341	0.0205745408041818	-1.25286615458616	-14.2412576514073	5.46872319041048	-3.30381127058633	-25.1787040322282	NO	NO
NA	4	Albendazole	DMSO	WN2002	C	4	q10.TOF	9.37603981801527	58.7239601819848	0.962308600877286	0.00524379245073966	13.3238746198583	0.00263795767569795	0.707407229107425	5.27603981801528	2.62349929255026	10.5230384031158	0.0290412329147687	NO	NO
NA	4	Albendazole	DMSO	N2	D	1	q10.TOF	3.62781005073915	87.3721899492609	1.43176668612093	0.0116081033339342	13.353490880058	0.000885541159110582	0.274592285060496	0.627810050739146	6.85685341439054	14.3415168795202	-13.0858967780419	NO	NO
NA	4	Albendazole	DMSO	JU2581	D	10	q10.TOF	11.7611857568005	81.6388142431996	1.33781394967561	0.0101346370355367	13.3035678345677	0.00810167694068325	0.889552173070303	12.1611857568005	14.641384970219	41.4439556972384	-17.1215841836375	NO	NO
NA	4	Albendazole	DMSO	JU2141	D	2	q10.TOF	-14.2412576514073	92.2412576514074	1.51155602106205	0.0129379436198308	13.2775382337804	0.0152507002713345	-1.07865980242871	-14.2412576514073	5.46872319041048	-3.30381127058633	-25.1787040322282	NO	NO
NA	4	Albendazole	DMSO	N2	E	1	q10.TOF	2.62781005073915	87.3721899492609	1.43176668612093	0.0116081033339342	13.3559852003271	0.00046463038869905	0.198901363755355	0.627810050739146	6.85685341439054	14.3415168795202	-13.0858967780419	NO	NO
NA	4	Albendazole	DMSO	JU2581	E	10	q10.TOF	12.5611857568004	81.6388142431996	1.33781394967561	0.0101346370355367	13.2957888118614	0.00924131936439648	0.950059825374389	12.1611857568005	14.641384970219	41.4439556972384	-17.1215841836375	NO	NO
NA	4	Albendazole	DMSO	JU2141	E	2	q10.TOF	-13.9412576514073	92.2412576514074	1.51155602106205	0.0129379436198308	13.2809331563105	0.0146149389471849	-1.055937234756	-14.2412576514073	5.46872319041048	-3.30381127058633	-25.1787040322282	NO	NO
NA	4	Albendazole	DMSO	N2	F	1	q10.TOF	-4.37218994926085	87.3721899492609	1.43176668612093	0.0116081033339342	13.3511159782748	0.00128622727685176	-0.330935085380631	0.627810050739146	6.85685341439054	14.3415168795202	-13.0858967780419	NO	NO
NA	4	Albendazole	DMSO	JU2581	F	10	q10.TOF	-14.6388142431996	81.6388142431996	1.33781394967561	0.0101346370355367	13.273170378515	0.0125511784019789	-1.10720035296451	12.1611857568005	14.641384970219	41.4439556972384	-17.1215841836375	NO	NO
NA	4	Albendazole	DMSO	JU2141	F	2	q10.TOF	-12.2412576514073	92.2412576514074	1.51155602106205	0.0129379436198308	13.2987915234249	0.0112679568777035	-0.927176017943971	-14.2412576514073	5.46872319041048	-3.30381127058633	-25.1787040322282	NO	NO
NA	4	Albendazole	DMSO	WN2002	F	4	q10.TOF	5.27603981801528	58.7239601819848	0.962308600877286	0.00524379245073966	13.3477084626323	0.000835304971481375	0.398068777518555	5.27603981801528	2.62349929255026	10.5230384031158	0.0290412329147687	NO	NO
NA	4	Albendazole	DMSO	N2	G	1	q10.TOF	1.62781005073915	87.3721899492609	1.43176668612093	0.0116081033339342	13.3576817889969	0.000178290056895855	0.123210442450214	0.627810050739146	6.85685341439054	14.3415168795202	-13.0858967780419	NO	NO
NA	4	Albendazole	DMSO	JU2581	G	10	q10.TOF	5.26118575680044	81.6388142431996	1.33781394967561	0.0101346370355367	13.3477162935513	0.00162121261442061	0.397927498099609	12.1611857568005	14.641384970219	41.4439556972384	-17.1215841836375	NO	NO
NA	4	Albendazole	DMSO	JU2141	G	2	q10.TOF	-14.6412576514073	92.2412576514074	1.51155602106205	0.0129379436198308	13.2728978352325	0.0161194368373169	-1.10895655932566	-14.2412576514073	5.46872319041048	-3.30381127058633	-25.1787040322282	NO	NO
NA	4	Albendazole	DMSO	WN2002	G	4	q10.TOF	4.87603981801528	58.7239601819848	0.962308600877286	0.00524379245073966	13.3493180399796	0.000713449805832266	0.367889416387933	5.27603981801528	2.62349929255026	10.5230384031158	0.0290412329147687	NO	NO
NA	6	Albendazole	DMSO	N2	A	1	q10.TOF	1.62781005073915	87.3721899492609	1.43176668612093	0.0116081033339342	13.3576817889969	0.000178290056895855	0.123210442450214	0.627810050739146	6.85685341439054	14.3415168795202	-13.0858967780419	NO	NO
NA	6	Albendazole	DMSO	JU2581	A	10	q10.TOF	17.5611857568004	81.6388142431996	1.33781394967561	0.0101346370355367	13.2354214258473	0.018062604652242	1.32823265227492	12.1611857568005	14.641384970219	41.4439556972384	-17.1215841836375	NO	NO
NA	6	Albendazole	DMSO	WN2002	A	4	q10.TOF	9.47603981801528	58.7239601819848	0.962308600877286	0.00524379245073966	13.3231259839216	0.00269452793935915	0.714952069390081	5.27603981801528	2.62349929255026	10.5230384031158	0.0290412329147687	NO	NO
NA	6	Albendazole	DMSO	N2	B	1	q10.TOF	-4.37218994926085	87.3721899492609	1.43176668612093	0.0116081033339342	13.3511159782748	0.00128622727685176	-0.330935085380631	0.627810050739146	6.85685341439054	14.3415168795202	-13.0858967780419	NO	NO
NA	6	Albendazole	DMSO	JU2581	B	10	q10.TOF	-7.83881424319956	81.6388142431996	1.33781394967561	0.0101346370355367	13.3342584983289	0.00359893040911564	-0.592885308379788	12.1611857568005	14.641384970219	41.4439556972384	-17.1215841836375	NO	NO
NA	6	Albendazole	DMSO	JU2141	B	2	q10.TOF	-20.9412576514073	92.2412576514074	1.51155602106205	0.0129379436198308	13.1825340790342	0.0329760489193418	-1.58613048045259	-14.2412576514073	5.46872319041048	-3.30381127058633	-25.1787040322282	NO	NO
NA	6	Albendazole	DMSO	WN2002	B	4	q10.TOF	5.67603981801529	58.7239601819848	0.962308600877286	0.00524379245073966	13.3459718303636	0.000966762517727788	0.428248138649177	5.27603981801528	2.62349929255026	10.5230384031158	0.0290412329147687	NO	NO
NA	6	Albendazole	DMSO	N2	C	1	q10.TOF	0.22781005073914	87.3721899492609	1.43176668612093	0.0116081033339342	13.3587173755418	3.491929233388e-06	0.0172431526230164	0.627810050739146	6.85685341439054	14.3415168795202	-13.0858967780419	NO	NO
NA	6	Albendazole	DMSO	JU2581	C	10	q10.TOF	13.3611857568004	81.6388142431996	1.33781394967561	0.0101346370355367	13.2874930478673	0.0104559309528937	1.01056747767847	12.1611857568005	14.641384970219	41.4439556972384	-17.1215841836375	NO	NO
NA	6	Albendazole	DMSO	JU2141	C	2	q10.TOF	-10.2412576514073	92.2412576514074	1.51155602106205	0.0129379436198308	13.3168080296811	0.00788677921120836	-0.775692233459232	-14.2412576514073	5.46872319041048	-3.30381127058633	-25.1787040322282	NO	NO
NA	6	Albendazole	DMSO	WN2002	C	4	q10.TOF	7.27603981801528	58.7239601819848	0.962308600877286	0.00524379245073966	13.3377537050267	0.00158861650868645	0.548965583171663	5.27603981801528	2.62349929255026	10.5230384031158	0.0290412329147687	NO	NO
NA	6	Albendazole	DMSO	N2	D	1	q10.TOF	5.62781005073915	87.3721899492609	1.43176668612093	0.0116081033339342	13.3461071125706	0.00213107401575866	0.425974127670778	0.627810050739146	6.85685341439054	14.3415168795202	-13.0858967780419	NO	NO
NA	6	Albendazole	DMSO	JU2581	D	10	q10.TOF	27.7611857568005	81.6388142431996	1.33781394967561	0.0101346370355367	13.0483856028138	0.0451386667239109	2.09970521915201	12.1611857568005	14.641384970219	41.4439556972384	-17.1215841836375	NO	NO
NA	6	Albendazole	DMSO	WN2002	D	4	q10.TOF	3.27603981801528	58.7239601819848	0.962308600877286	0.00524379245073966	13.354486664574	0.000322052949208852	0.247171971865447	5.27603981801528	2.62349929255026	10.5230384031158	0.0290412329147687	NO	NO
NA	6	Albendazole	DMSO	JU2581	E	10	q10.TOF	38.3611857568004	81.6388142431996	1.33781394967561	0.0101346370355367	12.759583249597	0.086189973785378	2.90143161218114	12.1611857568005	14.641384970219	41.4439556972384	-17.1215841836375	NO	NO
NA	6	Albendazole	DMSO	JU2141	E	2	q10.TOF	-8.44125765140728	92.2412576514074	1.51155602106205	0.0129379436198308	13.3302663312341	0.0053580580080639	-0.639356827422967	-14.2412576514073	5.46872319041048	-3.30381127058633	-25.1787040322282	NO	NO
NA	6	Albendazole	DMSO	WN2002	E	4	q10.TOF	9.27603981801528	58.7239601819848	0.962308600877286	0.00524379245073966	13.3246152721896	0.00258198756082409	0.69986238882477	5.27603981801528	2.62349929255026	10.5230384031158	0.0290412329147687	NO	NO
NA	6	Albendazole	DMSO	N2	F	1	q10.TOF	8.62781005073915	87.3721899492609	1.43176668612093	0.0116081033339342	13.3290326169487	0.0050086515902933	0.6530468915862	0.627810050739146	6.85685341439054	14.3415168795202	-13.0858967780419	NO	NO
NA	6	Albendazole	DMSO	JU2581	F	10	q10.TOF	-2.43881424319955	81.6388142431996	1.33781394967561	0.0101346370355367	13.3563705037863	0.000348361497113281	-0.184458655327212	12.1611857568005	14.641384970219	41.4439556972384	-17.1215841836375	NO	NO
NA	6	Albendazole	DMSO	JU2141	F	2	q10.TOF	-18.2412576514073	92.2412576514074	1.51155602106205	0.0129379436198308	13.2252565089305	0.025020884240004	-1.38162737139819	-14.2412576514073	5.46872319041048	-3.30381127058633	-25.1787040322282	NO	NO
NA	6	Albendazole	DMSO	WN2002	F	4	q10.TOF	4.77603981801528	58.7239601819848	0.962308600877286	0.00524379245073966	13.3497005874504	0.000684486386388317	0.360344576105278	5.27603981801528	2.62349929255026	10.5230384031158	0.0290412329147687	NO	NO
NA	6	Albendazole	DMSO	N2	G	1	q10.TOF	3.62781005073915	87.3721899492609	1.43176668612093	0.0116081033339342	13.353490880058	0.000885541159110582	0.274592285060496	0.627810050739146	6.85685341439054	14.3415168795202	-13.0858967780419	NO	NO
NA	6	Albendazole	DMSO	JU2581	G	10	q10.TOF	9.76118575680045	81.6388142431996	1.33781394967561	0.0101346370355367	13.3207604412109	0.00558056097733022	0.73828304231009	12.1611857568005	14.641384970219	41.4439556972384	-17.1215841836375	NO	NO
NA	6	Albendazole	DMSO	JU2141	G	2	q10.TOF	-16.1412576514073	92.2412576514074	1.51155602106205	0.0129379436198308	13.2543353831868	0.0195915067500435	-1.22256939768921	-14.2412576514073	5.46872319041048	-3.30381127058633	-25.1787040322282	NO	NO
NA	6	Albendazole	DMSO	WN2002	G	4	q10.TOF	4.97603981801528	58.7239601819848	0.962308600877286	0.00524379245073966	13.3489275544662	0.000743013374063546	0.375434256670589	5.27603981801528	2.62349929255026	10.5230384031158	0.0290412329147687	NO	NO
NA	8	Albendazole	DMSO	N2	A	1	q10.TOF	-7.37218994926085	87.3721899492609	1.43176668612093	0.0116081033339342	13.3370561591343	0.00365689680804227	-0.558007849296054	0.627810050739146	6.85685341439054	14.3415168795202	-13.0858967780419	NO	NO
NA	8	Albendazole	DMSO	JU2581	A	10	q10.TOF	18.3611857568004	81.6388142431996	1.33781394967561	0.0101346370355367	13.2238715579044	0.0197457735206394	1.38874030457901	12.1611857568005	14.641384970219	41.4439556972384	-17.1215841836375	NO	NO
NA	8	Albendazole	DMSO	JU2141	A	2	q10.TOF	-14.2412576514073	92.2412576514074	1.51155602106205	0.0129379436198308	13.2775382337804	0.0152507002713345	-1.07865980242871	-14.2412576514073	5.46872319041048	-3.30381127058633	-25.1787040322282	NO	NO
NA	8	Albendazole	DMSO	WN2002	A	4	q10.TOF	9.57603981801528	58.7239601819848	0.962308600877286	0.00524379245073966	13.3223693630337	0.00275169835180767	0.722496909672736	5.27603981801528	2.62349929255026	10.5230384031158	0.0290412329147687	NO	NO
NA	8	Albendazole	DMSO	N2	B	1	q10.TOF	-9.27218994926086	87.3721899492609	1.43176668612093	0.0116081033339342	13.3244238080875	0.00578474623618474	-0.701820599775822	0.627810050739146	6.85685341439054	14.3415168795202	-13.0858967780419	NO	NO
NA	8	Albendazole	DMSO	JU2581	B	10	q10.TOF	29.3611857568004	81.6388142431996	1.33781394967561	0.0101346370355367	13.0110897268833	0.050491687327482	2.22072052376018	12.1611857568005	14.641384970219	41.4439556972384	-17.1215841836375	NO	NO
NA	8	Albendazole	DMSO	JU2141	B	2	q10.TOF	-18.2412576514073	92.2412576514074	1.51155602106205	0.0129379436198308	13.2252565089305	0.025020884240004	-1.38162737139819	-14.2412576514073	5.46872319041048	-3.30381127058633	-25.1787040322282	NO	NO
NA	8	Albendazole	DMSO	N2	C	1	q10.TOF	-7.57218994926086	87.3721899492609	1.43176668612093	0.0116081033339342	13.33586276316	0.00385800398380964	-0.573146033557082	0.627810050739146	6.85685341439054	14.3415168795202	-13.0858967780419	NO	NO
NA	8	Albendazole	DMSO	JU2141	C	2	q10.TOF	-16.8412576514073	92.2412576514074	1.51155602106205	0.0129379436198308	13.2450440497433	0.0213276074451228	-1.27558872225887	-14.2412576514073	5.46872319041048	-3.30381127058633	-25.1787040322282	NO	NO
NA	8	Albendazole	DMSO	WN2002	C	4	q10.TOF	5.07603981801528	58.7239601819848	0.962308600877286	0.00524379245073966	13.3485291302135	0.000773177091082156	0.382979096953244	5.27603981801528	2.62349929255026	10.5230384031158	0.0290412329147687	NO	NO
NA	8	Albendazole	DMSO	N2	D	1	q10.TOF	1.22781005073914	87.3721899492609	1.43176668612093	0.0116081033339342	13.3581371325049	0.00010143364698491	0.0929340739281573	0.627810050739146	6.85685341439054	14.3415168795202	-13.0858967780419	NO	NO
NA	8	Albendazole	DMSO	JU2581	D	10	q10.TOF	21.7611857568005	81.6388142431996	1.33781394967561	0.0101346370355367	13.1689072630619	0.0277356159559498	1.64589782687137	12.1611857568005	14.641384970219	41.4439556972384	-17.1215841836375	NO	NO
NA	8	Albendazole	DMSO	JU2141	D	2	q10.TOF	-16.2412576514073	92.2412576514074	1.51155602106205	0.0129379436198308	13.2530325887071	0.0198350093921013	-1.23014358691345	-14.2412576514073	5.46872319041048	-3.30381127058633	-25.1787040322282	NO	NO
NA	8	Albendazole	DMSO	N2	E	1	q10.TOF	-8.37218994926085	87.3721899492609	1.43176668612093	0.0116081033339342	13.3307685550552	0.00471626086232245	-0.633698770601195	0.627810050739146	6.85685341439054	14.3415168795202	-13.0858967780419	NO	NO
NA	8	Albendazole	DMSO	JU2141	E	2	q10.TOF	-8.44125765140728	92.2412576514074	1.51155602106205	0.0129379436198308	13.3302663312341	0.0053580580080639	-0.639356827422967	-14.2412576514073	5.46872319041048	-3.30381127058633	-25.1787040322282	NO	NO
NA	8	Albendazole	DMSO	WN2002	E	4	q10.TOF	3.27603981801528	58.7239601819848	0.962308600877286	0.00524379245073966	13.354486664574	0.000322052949208852	0.247171971865447	5.27603981801528	2.62349929255026	10.5230384031158	0.0290412329147687	NO	NO
NA	8	Albendazole	DMSO	N2	F	1	q10.TOF	-12.3721899492609	87.3721899492609	1.43176668612093	0.0116081033339342	13.2975819059871	0.0102994214655265	-0.936462455821758	0.627810050739146	6.85685341439054	14.3415168795202	-13.0858967780419	NO	NO
NA	8	Albendazole	DMSO	JU2581	F	10	q10.TOF	-12.0388142431996	81.6388142431996	1.33781394967561	0.0101346370355367	13.3009267261049	0.00848867936470284	-0.910550482976237	12.1611857568005	14.641384970219	41.4439556972384	-17.1215841836375	NO	NO
NA	8	Albendazole	DMSO	JU2141	F	2	q10.TOF	-21.2412576514073	92.2412576514074	1.51155602106205	0.0129379436198308	13.1774144191865	0.0339276322502377	-1.6088530481253	-14.2412576514073	5.46872319041048	-3.30381127058633	-25.1787040322282	NO	NO
NA	8	Albendazole	DMSO	WN2002	F	4	q10.TOF	2.17603981801528	58.7239601819848	0.962308600877286	0.00524379245073966	13.356862513317	0.000142089705198966	0.164178728756238	5.27603981801528	2.62349929255026	10.5230384031158	0.0290412329147687	NO	NO
NA	8	Albendazole	DMSO	N2	G	1	q10.TOF	-6.87218994926085	87.3721899492609	1.43176668612093	0.0116081033339342	13.3398994710444	0.00317767869538031	-0.520162388643483	0.627810050739146	6.85685341439054	14.3415168795202	-13.0858967780419	NO	NO
NA	8	Albendazole	DMSO	JU2581	G	10	q10.TOF	10.5611857568004	81.6388142431996	1.33781394967561	0.0101346370355367	13.3142694435607	0.00653278048908342	0.798790694614175	12.1611857568005	14.641384970219	41.4439556972384	-17.1215841836375	NO	NO
NA	2	Albendazole	DMSO	N2	A	1	q25.TOF	-4.68808036142458	118.688080361425	2.76203747458316	0.0120193499171369	25.3198339998204	0.000426379230909238	-0.187211167186298	-5.68808036142455	10.7011412044194	15.7142020474143	-27.0903627702634	NO	NO
NA	2	Albendazole	DMSO	JU2581	A	10	q25.TOF	60.059684609992	112.940315390008	2.6282789522631	0.0108834042270748	24.5629321322724	0.0632204703487747	2.39701209649736	28.309684609992	27.3333200437741	82.9763246975403	-26.3569554775563	NO	NO
NA	2	Albendazole	DMSO	JU2141	A	2	q25.TOF	-7.64277848637504	122.642778486375	2.8540688259077	0.0128336659093939	25.3122371234768	0.00121197719463704	-0.305328277204172	-23.017778486375	8.26485259768972	-6.48807329099561	-39.5474836817545	NO	NO
NA	2	Albendazole	DMSO	N2	B	1	q25.TOF	1.31191963857545	118.688080361425	2.76203747458316	0.0120193499171369	25.3240512335917	3.33903070789383e-05	0.0523894617535316	-5.68808036142455	10.7011412044194	15.7142020474143	-27.0903627702634	NO	NO
NA	2	Albendazole	DMSO	JU2581	B	10	q25.TOF	22.059684609992	112.940315390008	2.6282789522631	0.0108834042270748	25.2230228678617	0.00852884508339254	0.880413062413424	28.309684609992	27.3333200437741	82.9763246975403	-26.3569554775563	NO	NO
NA	2	Albendazole	DMSO	JU2141	B	2	q25.TOF	-21.642778486375	122.642778486375	2.8540688259077	0.0128336659093939	25.2266330509953	0.00971891831457006	-0.864626952218609	-23.017778486375	8.26485259768972	-6.48807329099561	-39.5474836817545	NO	NO
NA	2	Albendazole	DMSO	WN2002	B	4	q25.TOF	8.25749775836437	60.2425022416356	1.40192720488331	0.0030965120362694	25.3103385520948	0.000334722815519032	0.328271235341559	10.7574977583644	5.21370775341423	21.1849132651928	0.330082251535908	NO	NO
NA	2	Albendazole	DMSO	N2	C	1	q25.TOF	-6.93808036142455	118.688080361425	2.76203747458316	0.0120193499171369	25.3143870291651	0.000933866073859519	-0.277061403038732	-5.68808036142455	10.7011412044194	15.7142020474143	-27.0903627702634	NO	NO
NA	2	Albendazole	DMSO	JU2581	C	10	q25.TOF	35.059684609992	112.940315390008	2.6282789522631	0.0108834042270748	25.0675259955752	0.0215430722491624	1.39924957407372	28.309684609992	27.3333200437741	82.9763246975403	-26.3569554775563	NO	NO
NA	2	Albendazole	DMSO	JU2141	C	2	q25.TOF	-16.392778486375	122.642778486375	2.8540688259077	0.0128336659093939	25.2683621664795	0.00557566976804099	-0.654889949088195	-23.017778486375	8.26485259768972	-6.48807329099561	-39.5474836817545	NO	NO
NA	2	Albendazole	DMSO	WN2002	C	4	q25.TOF	17.7574977583644	60.2425022416356	1.40192720488331	0.0030965120362694	25.2592723687795	0.00154793216269575	0.705937306468963	10.7574977583644	5.21370775341423	21.1849132651928	0.330082251535908	NO	NO
NA	2	Albendazole	DMSO	N2	D	1	q25.TOF	-5.68808036142455	118.688080361425	2.76203747458316	0.0120193499171369	25.3176735474445	0.000627678703431655	-0.227144605342935	-5.68808036142455	10.7011412044194	15.7142020474143	-27.0903627702634	NO	NO
NA	2	Albendazole	DMSO	JU2581	D	10	q25.TOF	47.059684609992	112.940315390008	2.6282789522631	0.0108834042270748	24.8596659643156	0.0388141118066515	1.87817558483707	28.309684609992	27.3333200437741	82.9763246975403	-26.3569554775563	NO	NO
NA	2	Albendazole	DMSO	JU2141	D	2	q25.TOF	-9.64277848637504	122.642778486375	2.8540688259077	0.0128336659093939	25.3050301469123	0.00192928453748896	-0.38522808792052	-23.017778486375	8.26485259768972	-6.48807329099561	-39.5474836817545	NO	NO
NA	2	Albendazole	DMSO	WN2002	D	4	q25.TOF	8.75749775836437	60.2425022416356	1.40192720488331	0.0030965120362694	25.3085823899483	0.000376485675327676	0.348148396979844	10.7574977583644	5.21370775341423	21.1849132651928	0.330082251535908	NO	NO
NA	2	Albendazole	DMSO	N2	E	1	q25.TOF	-18.6880803614246	118.688080361425	2.76203747458316	0.0120193499171369	25.2516038623091	0.00677540612854148	-0.746279301379229	-5.68808036142455	10.7011412044194	15.7142020474143	-27.0903627702634	NO	NO
NA	2	Albendazole	DMSO	JU2581	E	10	q25.TOF	15.809684609992	112.940315390008	2.6282789522631	0.0108834042270748	25.2723854056149	0.00438064480172245	0.630972431807514	28.309684609992	27.3333200437741	82.9763246975403	-26.3569554775563	NO	NO
NA	2	Albendazole	DMSO	JU2141	E	2	q25.TOF	-29.642778486375	122.642778486375	2.8540688259077	0.0128336659093939	25.1406773405505	0.0182318072325952	-1.184226195084	-23.017778486375	8.26485259768972	-6.48807329099561	-39.5474836817545	NO	NO
NA	2	Albendazole	DMSO	WN2002	E	4	q25.TOF	10.7574977583644	60.2425022416356	1.40192720488331	0.0030965120362694	25.3005240528024	0.000568081852036666	0.427657043532981	10.7574977583644	5.21370775341423	21.1849132651928	0.330082251535908	NO	NO
NA	2	Albendazole	DMSO	N2	F	1	q25.TOF	-0.688080361424553	118.688080361425	2.76203747458316	0.0120193499171369	25.3243109609104	9.18510810727818e-06	-0.0274774145597445	-5.68808036142455	10.7011412044194	15.7142020474143	-27.0903627702634	NO	NO
NA	2	Albendazole	DMSO	JU2581	F	10	q25.TOF	50.559684609992	112.940315390008	2.6282789522631	0.0108834042270748	24.7871900724467	0.0448023031552789	2.01786233797637	28.309684609992	27.3333200437741	82.9763246975403	-26.3569554775563	NO	NO
NA	2	Albendazole	DMSO	JU2141	F	2	q25.TOF	-25.642778486375	122.642778486375	2.8540688259077	0.0128336659093939	25.1870436838858	0.0136433828002522	-1.02442657365131	-23.017778486375	8.26485259768972	-6.48807329099561	-39.5474836817545	NO	NO
NA	2	Albendazole	DMSO	N2	G	1	q25.TOF	12.3119196385754	118.688080361425	2.76203747458316	0.0120193499171369	25.2928352447183	0.00294074583753034	0.49165728147655	-5.68808036142455	10.7011412044194	15.7142020474143	-27.0903627702634	NO	NO
NA	2	Albendazole	DMSO	JU2581	G	10	q25.TOF	47.559684609992	112.940315390008	2.6282789522631	0.0108834042270748	24.8496430595287	0.0396432781796528	1.89813083528554	28.309684609992	27.3333200437741	82.9763246975403	-26.3569554775563	NO	NO
NA	2	Albendazole	DMSO	JU2141	G	2	q25.TOF	-21.642778486375	122.642778486375	2.8540688259077	0.0128336659093939	25.2266330509953	0.00971891831457006	-0.864626952218609	-23.017778486375	8.26485259768972	-6.48807329099561	-39.5474836817545	NO	NO
NA	4	Albendazole	DMSO	JU2581	A	10	q25.TOF	-23.190315390008	112.940315390008	2.6282789522631	0.0108834042270748	25.212340057575	0.00942551173090042	-0.925537103173367	28.309684609992	27.3333200437741	82.9763246975403	-26.3569554775563	NO	NO
NA	4	Albendazole	DMSO	JU2141	A	2	q25.TOF	-19.642778486375	122.642778486375	2.8540688259077	0.0128336659093939	25.2438965455733	0.00800567105172683	-0.784727141502261	-23.017778486375	8.26485259768972	-6.48807329099561	-39.5474836817545	NO	NO
NA	4	Albendazole	DMSO	N2	B	1	q25.TOF	-11.6880803614246	118.688080361425	2.76203747458316	0.0120193499171369	25.2959556426752	0.00265028344987042	-0.466745234282763	-5.68808036142455	10.7011412044194	15.7142020474143	-27.0903627702634	NO	NO
NA	4	Albendazole	DMSO	JU2581	B	10	q25.TOF	22.809684609992	112.940315390008	2.6282789522631	0.0108834042270748	25.2159965810972	0.00911864248600196	0.910345938086133	28.309684609992	27.3333200437741	82.9763246975403	-26.3569554775563	NO	NO
NA	4	Albendazole	DMSO	JU2141	B	2	q25.TOF	-20.642778486375	122.642778486375	2.8540688259077	0.0128336659093939	25.2354753479152	0.00884154593481529	-0.824677046860435	-23.017778486375	8.26485259768972	-6.48807329099561	-39.5474836817545	NO	NO
NA	4	Albendazole	DMSO	N2	C	1	q25.TOF	-11.9380803614246	118.688080361425	2.76203747458316	0.0120193499171369	25.2947246854237	0.00276487144195805	-0.476728593821922	-5.68808036142455	10.7011412044194	15.7142020474143	-27.0903627702634	NO	NO
NA	4	Albendazole	DMSO	JU2581	C	10	q25.TOF	49.559684609992	112.940315390008	2.6282789522631	0.0108834042270748	24.8084497114621	0.0430475754514763	1.97795183707943	28.309684609992	27.3333200437741	82.9763246975403	-26.3569554775563	NO	NO
NA	4	Albendazole	DMSO	JU2141	C	2	q25.TOF	-30.642778486375	122.642778486375	2.8540688259077	0.0128336659093939	25.1280225764058	0.0194826570823467	-1.22417610044218	-23.017778486375	8.26485259768972	-6.48807329099561	-39.5474836817545	NO	NO
NA	4	Albendazole	DMSO	WN2002	C	4	q25.TOF	11.7574977583644	60.2425022416356	1.40192720488331	0.0030965120362694	25.2958743208982	0.00067860678287581	0.46741136680955	10.7574977583644	5.21370775341423	21.1849132651928	0.330082251535908	NO	NO
NA	4	Albendazole	DMSO	N2	D	1	q25.TOF	-2.93808036142455	118.688080361425	2.76203747458316	0.0120193499171369	25.3226124950324	0.000167468560498606	-0.11732765041218	-5.68808036142455	10.7011412044194	15.7142020474143	-27.0903627702634	NO	NO
NA	4	Albendazole	DMSO	JU2581	D	10	q25.TOF	51.059684609992	112.940315390008	2.6282789522631	0.0108834042270748	24.7763940178181	0.0456928117741529	2.03781758842485	28.309684609992	27.3333200437741	82.9763246975403	-26.3569554775563	NO	NO
NA	4	Albendazole	DMSO	JU2141	D	2	q25.TOF	-24.892778486375	122.642778486375	2.8540688259077	0.0128336659093939	25.1949818672632	0.0128569706351247	-0.994464144632675	-23.017778486375	8.26485259768972	-6.48807329099561	-39.5474836817545	NO	NO
NA	4	Albendazole	DMSO	N2	E	1	q25.TOF	-3.18808036142455	118.688080361425	2.76203747458316	0.0120193499171369	25.3222936549207	0.000197180728492051	-0.12731100995134	-5.68808036142455	10.7011412044194	15.7142020474143	-27.0903627702634	NO	NO
NA	4	Albendazole	DMSO	JU2581	E	10	q25.TOF	21.059684609992	112.940315390008	2.6282789522631	0.0108834042270748	25.2320230038602	0.00777311966951632	0.840502561516478	28.309684609992	27.3333200437741	82.9763246975403	-26.3569554775563	NO	NO
NA	4	Albendazole	DMSO	JU2141	E	2	q25.TOF	-20.642778486375	122.642778486375	2.8540688259077	0.0128336659093939	25.2354753479152	0.00884154593481529	-0.824677046860435	-23.017778486375	8.26485259768972	-6.48807329099561	-39.5474836817545	NO	NO
NA	4	Albendazole	DMSO	N2	F	1	q25.TOF	-12.6880803614246	118.688080361425	2.76203747458316	0.0120193499171369	25.2908751227281	0.00312318555949425	-0.506678672439401	-5.68808036142455	10.7011412044194	15.7142020474143	-27.0903627702634	NO	NO
NA	4	Albendazole	DMSO	JU2581	F	10	q25.TOF	-14.440315390008	112.940315390008	2.6282789522631	0.0108834042270748	25.2810147310601	0.00365464321677172	-0.576320220325092	28.309684609992	27.3333200437741	82.9763246975403	-26.3569554775563	NO	NO
NA	4	Albendazole	DMSO	JU2141	F	2	q25.TOF	-26.892778486375	122.642778486375	2.8540688259077	0.0128336659093939	25.1732838484792	0.0150059416129642	-1.07436395534902	-23.017778486375	8.26485259768972	-6.48807329099561	-39.5474836817545	NO	NO
NA	4	Albendazole	DMSO	WN2002	F	4	q25.TOF	6.50749775836437	60.2425022416356	1.40192720488331	0.0030965120362694	25.3156715733906	0.00020788178694988	0.258701169607564	10.7574977583644	5.21370775341423	21.1849132651928	0.330082251535908	NO	NO
NA	4	Albendazole	DMSO	N2	G	1	q25.TOF	3.31191963857545	118.688080361425	2.76203747458316	0.0120193499171369	25.3221260755737	0.00021279701296569	0.132256338066808	-5.68808036142455	10.7011412044194	15.7142020474143	-27.0903627702634	NO	NO
NA	4	Albendazole	DMSO	JU2581	G	10	q25.TOF	23.559684609992	112.940315390008	2.6282789522631	0.0108834042270748	25.2087333452101	0.00972815703907045	0.940278813758842	28.309684609992	27.3333200437741	82.9763246975403	-26.3569554775563	NO	NO
NA	4	Albendazole	DMSO	JU2141	G	2	q25.TOF	-27.642778486375	122.642778486375	2.8540688259077	0.0128336659093939	25.1647098471731	0.0158546000230911	-1.10432638436765	-23.017778486375	8.26485259768972	-6.48807329099561	-39.5474836817545	NO	NO
NA	4	Albendazole	DMSO	WN2002	G	4	q25.TOF	7.25749775836437	60.2425022416356	1.40192720488331	0.0030965120362694	25.3135409248505	0.000258560517144069	0.288516912064991	10.7574977583644	5.21370775341423	21.1849132651928	0.330082251535908	NO	NO
NA	6	Albendazole	DMSO	N2	A	1	q25.TOF	0.811919638575447	118.688080361425	2.76203747458316	0.0120193499171369	25.3242722919324	1.27888660627334e-05	0.0324227426752125	-5.68808036142455	10.7011412044194	15.7142020474143	-27.0903627702634	NO	NO
NA	6	Albendazole	DMSO	JU2581	A	10	q25.TOF	19.809684609992	112.940315390008	2.6282789522631	0.0108834042270748	25.2426819786956	0.00687775577831872	0.790614435395296	28.309684609992	27.3333200437741	82.9763246975403	-26.3569554775563	NO	NO
NA	6	Albendazole	DMSO	JU2141	A	2	q25.TOF	-6.64277848637504	122.642778486375	2.8540688259077	0.0128336659093939	25.315214608189	0.000915569768210542	-0.265378371845998	-23.017778486375	8.26485259768972	-6.48807329099561	-39.5474836817545	NO	NO
NA	6	Albendazole	DMSO	WN2002	A	4	q25.TOF	15.7574977583644	60.2425022416356	1.40192720488331	0.0030965120362694	25.2731327394106	0.00121888545613004	0.626428659915825	10.7574977583644	5.21370775341423	21.1849132651928	0.330082251535908	NO	NO
NA	6	Albendazole	DMSO	N2	B	1	q25.TOF	-14.1880803614246	118.688080361425	2.76203747458316	0.0120193499171369	25.2824705211261	0.00390528943029645	-0.566578829674358	-5.68808036142455	10.7011412044194	15.7142020474143	-27.0903627702634	NO	NO
NA	6	Albendazole	DMSO	JU2581	B	10	q25.TOF	-13.440315390008	112.940315390008	2.6282789522631	0.0108834042270748	25.286821165215	0.00316599735723089	-0.536409719428146	28.309684609992	27.3333200437741	82.9763246975403	-26.3569554775563	NO	NO
NA	6	Albendazole	DMSO	JU2141	B	2	q25.TOF	-33.392778486375	122.642778486375	2.8540688259077	0.0128336659093939	25.0910206886364	0.023136465636349	-1.33403834017715	-23.017778486375	8.26485259768972	-6.48807329099561	-39.5474836817545	NO	NO
NA	6	Albendazole	DMSO	WN2002	B	4	q25.TOF	10.7574977583644	60.2425022416356	1.40192720488331	0.0030965120362694	25.3005240528024	0.000568081852036666	0.427657043532981	10.7574977583644	5.21370775341423	21.1849132651928	0.330082251535908	NO	NO
NA	6	Albendazole	DMSO	N2	C	1	q25.TOF	11.3119196385754	118.688080361425	2.76203747458316	0.0120193499171369	25.2977585983381	0.00248243890566362	0.451723843319912	-5.68808036142455	10.7011412044194	15.7142020474143	-27.0903627702634	NO	NO
NA	6	Albendazole	DMSO	JU2581	C	10	q25.TOF	5.55968460999201	112.940315390008	2.6282789522631	0.0108834042270748	25.3179816440643	0.000541741292130814	0.221889797613821	28.309684609992	27.3333200437741	82.9763246975403	-26.3569554775563	NO	NO
NA	6	Albendazole	DMSO	JU2141	C	2	q25.TOF	-15.142778486375	122.642778486375	2.8540688259077	0.0128336659093939	25.2765916228288	0.00475776559907427	-0.604952567390477	-23.017778486375	8.26485259768972	-6.48807329099561	-39.5474836817545	NO	NO
NA	6	Albendazole	DMSO	WN2002	C	4	q25.TOF	12.5074977583644	60.2425022416356	1.40192720488331	0.0030965120362694	25.292115343546	0.000767943474592201	0.497227109266977	10.7574977583644	5.21370775341423	21.1849132651928	0.330082251535908	NO	NO
NA	6	Albendazole	DMSO	N2	D	1	q25.TOF	1.31191963857545	118.688080361425	2.76203747458316	0.0120193499171369	25.3240512335917	3.33903070789383e-05	0.0523894617535316	-5.68808036142455	10.7011412044194	15.7142020474143	-27.0903627702634	NO	NO
NA	6	Albendazole	DMSO	JU2581	D	10	q25.TOF	68.059684609992	112.940315390008	2.6282789522631	0.0108834042270748	24.3422173267393	0.0811841957150465	2.71629610367292	28.309684609992	27.3333200437741	82.9763246975403	-26.3569554775563	NO	NO
NA	6	Albendazole	DMSO	WN2002	D	4	q25.TOF	4.25749775836437	60.2425022416356	1.40192720488331	0.0030965120362694	25.3206697282099	8.89809919577713e-05	0.169253942235284	10.7574977583644	5.21370775341423	21.1849132651928	0.330082251535908	NO	NO
NA	6	Albendazole	DMSO	N2	E	1	q25.TOF	8.31191963857545	118.688080361425	2.76203747458316	0.0120193499171369	25.3100236181882	0.0013403203704361	0.331923528849998	-5.68808036142455	10.7011412044194	15.7142020474143	-27.0903627702634	NO	NO
NA	6	Albendazole	DMSO	JU2581	E	10	q25.TOF	49.059684609992	112.940315390008	2.6282789522631	0.0108834042270748	24.8189135806397	0.0421833563665477	1.95799658663096	28.309684609992	27.3333200437741	82.9763246975403	-26.3569554775563	NO	NO
NA	6	Albendazole	DMSO	JU2141	E	2	q25.TOF	-10.642778486375	122.642778486375	2.8540688259077	0.0128336659093939	25.3008002984236	0.00235018445391438	-0.425177993278694	-23.017778486375	8.26485259768972	-6.48807329099561	-39.5474836817545	NO	NO
NA	6	Albendazole	DMSO	WN2002	E	4	q25.TOF	17.5074977583644	60.2425022416356	1.40192720488331	0.0030965120362694	25.2610958151137	0.00150465365984602	0.695998725649821	10.7574977583644	5.21370775341423	21.1849132651928	0.330082251535908	NO	NO
NA	6	Albendazole	DMSO	N2	F	1	q25.TOF	3.06191963857545	118.688080361425	2.76203747458316	0.0120193499171369	25.3224578083915	0.000181883592320427	0.122272978527648	-5.68808036142455	10.7011412044194	15.7142020474143	-27.0903627702634	NO	NO
NA	6	Albendazole	DMSO	JU2581	F	10	q25.TOF	-8.94031539000799	112.940315390008	2.6282789522631	0.0108834042270748	25.3077845737844	0.00140086829939673	-0.356812465391891	28.309684609992	27.3333200437741	82.9763246975403	-26.3569554775563	NO	NO
NA	6	Albendazole	DMSO	JU2141	F	2	q25.TOF	-24.642778486375	122.642778486375	2.8540688259077	0.0128336659093939	25.1975750259586	0.0126000204338322	-0.984476668293131	-23.017778486375	8.26485259768972	-6.48807329099561	-39.5474836817545	NO	NO
NA	6	Albendazole	DMSO	WN2002	F	4	q25.TOF	7.25749775836437	60.2425022416356	1.40192720488331	0.0030965120362694	25.3135409248505	0.000258560517144069	0.288516912064991	10.7574977583644	5.21370775341423	21.1849132651928	0.330082251535908	NO	NO
NA	6	Albendazole	DMSO	N2	G	1	q25.TOF	-5.68808036142455	118.688080361425	2.76203747458316	0.0120193499171369	25.3176735474445	0.000627678703431655	-0.227144605342935	-5.68808036142455	10.7011412044194	15.7142020474143	-27.0903627702634	NO	NO
NA	6	Albendazole	DMSO	JU2581	G	10	q25.TOF	24.559684609992	112.940315390008	2.6282789522631	0.0108834042270748	25.1986800880695	0.0105715142327648	0.980189314655788	28.309684609992	27.3333200437741	82.9763246975403	-26.3569554775563	NO	NO
NA	6	Albendazole	DMSO	JU2141	G	2	q25.TOF	-23.392778486375	122.642778486375	2.8540688259077	0.0128336659093939	25.2101444166439	0.0113541733304942	-0.934539286595413	-23.017778486375	8.26485259768972	-6.48807329099561	-39.5474836817545	NO	NO
NA	6	Albendazole	DMSO	WN2002	G	4	q25.TOF	10.0074977583644	60.2425022416356	1.40192720488331	0.0030965120362694	25.3037397981133	0.000491631147494342	0.397841301075555	10.7574977583644	5.21370775341423	21.1849132651928	0.330082251535908	NO	NO
NA	8	Albendazole	DMSO	N2	A	1	q25.TOF	-20.4380803614246	118.688080361425	2.76203747458316	0.0120193499171369	25.2373053905171	0.00810375218253891	-0.816162818153346	-5.68808036142455	10.7011412044194	15.7142020474143	-27.0903627702634	NO	NO
NA	8	Albendazole	DMSO	JU2581	A	10	q25.TOF	65.059684609992	112.940315390008	2.6282789522631	0.0108834042270748	24.42845262358	0.0741849033632402	2.59656460098209	28.309684609992	27.3333200437741	82.9763246975403	-26.3569554775563	NO	NO
NA	8	Albendazole	DMSO	JU2141	A	2	q25.TOF	-21.642778486375	122.642778486375	2.8540688259077	0.0128336659093939	25.2266330509953	0.00971891831457006	-0.864626952218609	-23.017778486375	8.26485259768972	-6.48807329099561	-39.5474836817545	NO	NO
NA	8	Albendazole	DMSO	WN2002	A	4	q25.TOF	18.7574977583644	60.2425022416356	1.40192720488331	0.0030965120362694	25.2517186464957	0.00172718235846325	0.745691629745531	10.7574977583644	5.21370775341423	21.1849132651928	0.330082251535908	NO	NO
NA	8	Albendazole	DMSO	N2	B	1	q25.TOF	-20.6880803614246	118.688080361425	2.76203747458316	0.0120193499171369	25.2351576391379	0.00830321599872073	-0.826146177692505	-5.68808036142455	10.7011412044194	15.7142020474143	-27.0903627702634	NO	NO
NA	8	Albendazole	DMSO	JU2581	B	10	q25.TOF	55.559684609992	112.940315390008	2.6282789522631	0.0108834042270748	24.6742158175011	0.0541017323532005	2.2174148424611	28.309684609992	27.3333200437741	82.9763246975403	-26.3569554775563	NO	NO
NA	8	Albendazole	DMSO	JU2141	B	2	q25.TOF	-36.642778486375	122.642778486375	2.8540688259077	0.0128336659093939	25.0431128182844	0.0278592036108481	-1.46387553259122	-23.017778486375	8.26485259768972	-6.48807329099561	-39.5474836817545	NO	NO
NA	8	Albendazole	DMSO	N2	C	1	q25.TOF	-22.6880803614246	118.688080361425	2.76203747458316	0.0120193499171369	25.2170283220343	0.00998622737581509	-0.906013054005781	-5.68808036142455	10.7011412044194	15.7142020474143	-27.0903627702634	NO	NO
NA	8	Albendazole	DMSO	JU2141	C	2	q25.TOF	-28.642778486375	122.642778486375	2.8540688259077	0.0128336659093939	25.1529062238479	0.01702245487951	-1.14427628972583	-23.017778486375	8.26485259768972	-6.48807329099561	-39.5474836817545	NO	NO
NA	8	Albendazole	DMSO	WN2002	C	4	q25.TOF	14.7574977583644	60.2425022416356	1.40192720488331	0.0030965120362694	25.2794400715115	0.00106908894533183	0.586674336639256	10.7574977583644	5.21370775341423	21.1849132651928	0.330082251535908	NO	NO
NA	8	Albendazole	DMSO	N2	D	1	q25.TOF	-7.68808036142455	118.688080361425	2.76203747458316	0.0120193499171369	25.3121025136145	0.00114667877866282	-0.307011481656211	-5.68808036142455	10.7011412044194	15.7142020474143	-27.0903627702634	NO	NO
NA	8	Albendazole	DMSO	JU2581	D	10	q25.TOF	43.559684609992	112.940315390008	2.6282789522631	0.0108834042270748	24.9267562189037	0.0332553161791328	1.73848883169776	28.309684609992	27.3333200437741	82.9763246975403	-26.3569554775563	NO	NO
NA	8	Albendazole	DMSO	JU2141	D	2	q25.TOF	-24.642778486375	122.642778486375	2.8540688259077	0.0128336659093939	25.1975750259586	0.0126000204338322	-0.984476668293131	-23.017778486375	8.26485259768972	-6.48807329099561	-39.5474836817545	NO	NO
NA	8	Albendazole	DMSO	N2	E	1	q25.TOF	-20.6880803614246	118.688080361425	2.76203747458316	0.0120193499171369	25.2351576391379	0.00830321599872073	-0.826146177692505	-5.68808036142455	10.7011412044194	15.7142020474143	-27.0903627702634	NO	NO
NA	8	Albendazole	DMSO	JU2141	E	2	q25.TOF	-22.642778486375	122.642778486375	2.8540688259077	0.0128336659093939	25.2173692118471	0.0106377881909911	-0.904576857576783	-23.017778486375	8.26485259768972	-6.48807329099561	-39.5474836817545	NO	NO
NA	8	Albendazole	DMSO	WN2002	E	4	q25.TOF	10.2574977583644	60.2425022416356	1.40192720488331	0.0030965120362694	25.3026937384869	0.000516501097238257	0.407779881894697	10.7574977583644	5.21370775341423	21.1849132651928	0.330082251535908	NO	NO
NA	8	Albendazole	DMSO	N2	F	1	q25.TOF	-24.6880803614246	118.688080361425	2.76203747458316	0.0120193499171369	25.1972122780558	0.0118244402598245	-0.985879930319058	-5.68808036142455	10.7011412044194	15.7142020474143	-27.0903627702634	NO	NO
NA	8	Albendazole	DMSO	JU2581	F	10	q25.TOF	-22.440315390008	112.940315390008	2.6282789522631	0.0108834042270748	25.2194865726721	0.00882570772247909	-0.895604227500657	28.309684609992	27.3333200437741	82.9763246975403	-26.3569554775563	NO	NO
NA	8	Albendazole	DMSO	JU2141	F	2	q25.TOF	-39.142778486375	122.642778486375	2.8540688259077	0.0128336659093939	25.0031649964754	0.0317903422331366	-1.56375029598666	-23.017778486375	8.26485259768972	-6.48807329099561	-39.5474836817545	NO	NO
NA	8	Albendazole	DMSO	WN2002	F	4	q25.TOF	4.75749775836437	60.2425022416356	1.40192720488331	0.0030965120362694	25.3197396617933	0.000111108061786884	0.189131103873569	10.7574977583644	5.21370775341423	21.1849132651928	0.330082251535908	NO	NO
NA	8	Albendazole	DMSO	N2	G	1	q25.TOF	-19.9380803614246	118.688080361425	2.76203747458316	0.0120193499171369	25.2415220263482	0.0077120996208119	-0.796196099075027	-5.68808036142455	10.7011412044194	15.7142020474143	-27.0903627702634	NO	NO
NA	8	Albendazole	DMSO	JU2581	G	10	q25.TOF	32.059684609992	112.940315390008	2.6282789522631	0.0108834042270748	25.1097873095299	0.018013998378153	1.27951807138288	28.309684609992	27.3333200437741	82.9763246975403	-26.3569554775563	NO	NO
NA	2	Albendazole	DMSO	N2	A	1	median.TOF	-26.6205630551662	171.620563055163	4.93840374436275	0.0129044215216482	43.6174685988594	0.00496615140683233	-0.616339938830885	-26.3705630551647	16.2084940009175	6.04642494667028	-58.7875510569997	NO	NO
NA	2	Albendazole	DMSO	JU2581	A	10	median.TOF	78.9193670214178	172.080632978582	4.95164231549919	0.0129737010275933	42.9226308419816	0.0438873115486949	1.82726656744389	67.9193670214178	31.3667817922081	130.652930605834	5.1858034370015	NO	NO
NA	2	Albendazole	DMSO	JU2141	A	2	median.TOF	-28.1094513259401	166.10945132594	4.77982079652305	0.0120889500541843	43.6073733916389	0.00517872665513991	-0.650543173892263	-39.6094513259401	7.65693301449123	-24.2955852969576	-54.9233173549226	NO	NO
NA	2	Albendazole	DMSO	WN2002	A	4	median.TOF	31.1756791014552	66.8243208985446	1.92287841657878	0.00195645112795705	43.5859134559748	0.00101010662476574	0.71783371743001	20.1756791014552	7.20400311068183	34.5836853228189	5.76767288009159	NO	NO
NA	2	Albendazole	DMSO	N2	B	1	median.TOF	-6.62056305516321	171.620563055163	4.93840374436275	0.0129044215216482	43.7004079059962	0.000307167550435815	-0.153284414758215	-26.3705630551647	16.2084940009175	6.04642494667028	-58.7875510569997	NO	NO
NA	2	Albendazole	DMSO	JU2581	B	10	median.TOF	87.9193670214178	172.080632978582	4.95164231549919	0.0129737010275933	42.7316549161001	0.0544679332334811	2.03564886608209	67.9193670214178	31.3667817922081	130.652930605834	5.1858034370015	NO	NO
NA	2	Albendazole	DMSO	JU2141	B	2	median.TOF	-44.1094513259401	166.10945132594	4.77982079652305	0.0120889500541843	43.4629292201157	0.0127520956819681	-1.02083466985863	-39.6094513259401	7.65693301449123	-24.2955852969576	-54.9233173549226	NO	NO
NA	2	Albendazole	DMSO	N2	C	1	median.TOF	-22.1205630551632	171.620563055163	4.93840374436275	0.0129044215216482	43.6448489601521	0.0034290817311291	-0.512152445914479	-26.3705630551647	16.2084940009175	6.04642494667028	-58.7875510569997	NO	NO
NA	2	Albendazole	DMSO	JU2581	C	10	median.TOF	102.919367021418	172.080632978582	4.95164231549919	0.0129737010275933	42.3651897869914	0.0746390329813405	2.38295269714576	67.9193670214178	31.3667817922081	130.652930605834	5.1858034370015	NO	NO
NA	2	Albendazole	DMSO	WN2002	C	4	median.TOF	25.1756791014552	66.8243208985446	1.92287841657878	0.00195645112795705	43.6276810070144	0.000658715318196978	0.579681079581649	20.1756791014552	7.20400311068183	34.5836853228189	5.76767288009159	NO	NO
NA	2	Albendazole	DMSO	N2	D	1	median.TOF	-10.6205630551632	171.620563055163	4.93840374436275	0.0129044215216482	43.6918116231791	0.000790461214720757	-0.245895519572735	-26.3705630551647	16.2084940009175	6.04642494667028	-58.7875510569997	NO	NO
NA	2	Albendazole	DMSO	JU2581	D	10	median.TOF	90.9193670214178	172.080632978582	4.95164231549919	0.0129737010275933	42.6632102811761	0.0582484801557314	2.10510963229483	67.9193670214178	31.3667817922081	130.652930605834	5.1858034370015	NO	NO
NA	2	Albendazole	DMSO	WN2002	D	4	median.TOF	20.1756791014552	66.8243208985446	1.92287841657878	0.00195645112795705	43.655670591264	0.000423049998528229	0.464553881374682	20.1756791014552	7.20400311068183	34.5836853228189	5.76767288009159	NO	NO
NA	2	Albendazole	DMSO	N2	E	1	median.TOF	-30.6205630551632	171.620563055163	4.93840374436275	0.0129044215216482	43.5888678131945	0.00657070283860147	-0.708951043645334	-26.3705630551647	16.2084940009175	6.04642494667028	-58.7875510569997	NO	NO
NA	2	Albendazole	DMSO	JU2581	E	10	median.TOF	41.9193670214178	172.080632978582	4.95164231549919	0.0129737010275933	43.4863171683076	0.0123822971918326	0.970583784153501	67.9193670214178	31.3667817922081	130.652930605834	5.1858034370015	NO	NO
NA	2	Albendazole	DMSO	JU2141	E	2	median.TOF	-46.6094513259401	166.10945132594	4.77982079652305	0.0120889500541843	43.4345219194892	0.0142385653385071	-1.07869271610338	-39.6094513259401	7.65693301449123	-24.2955852969576	-54.9233173549226	NO	NO
NA	2	Albendazole	DMSO	WN2002	E	4	median.TOF	15.1756791014552	66.8243208985446	1.92287841657878	0.00195645112795705	43.6774760164792	0.00023934901443998	0.349426683167714	20.1756791014552	7.20400311068183	34.5836853228189	5.76767288009159	NO	NO
NA	2	Albendazole	DMSO	N2	F	1	median.TOF	-18.6205630551632	171.620563055163	4.93840374436275	0.0129044215216482	43.6626402493531	0.00242980320378184	-0.431117729201774	-26.3705630551647	16.2084940009175	6.04642494667028	-58.7875510569997	NO	NO
NA	2	Albendazole	DMSO	JU2581	F	10	median.TOF	50.9193670214178	172.080632978582	4.95164231549919	0.0129737010275933	43.3815317192283	0.0182699678711697	1.1789660827917	67.9193670214178	31.3667817922081	130.652930605834	5.1858034370015	NO	NO
NA	2	Albendazole	DMSO	JU2141	F	2	median.TOF	-36.1094513259401	166.10945132594	4.77982079652305	0.0120889500541843	43.5432108184247	0.00854594375773863	-0.835688921875448	-39.6094513259401	7.65693301449123	-24.2955852969576	-54.9233173549226	NO	NO
NA	2	Albendazole	DMSO	N2	G	1	median.TOF	-1.62056305516321	171.620563055163	4.93840374436275	0.0129044215216482	43.7055432956975	1.84042171848874e-05	-0.0375205337400646	-26.3705630551647	16.2084940009175	6.04642494667028	-58.7875510569997	NO	NO
NA	2	Albendazole	DMSO	JU2581	G	10	median.TOF	81.9193670214178	172.080632978582	4.95164231549919	0.0129737010275933	42.8613543337031	0.0472873489299628	1.89672733365662	67.9193670214178	31.3667817922081	130.652930605834	5.1858034370015	NO	NO
NA	2	Albendazole	DMSO	JU2141	G	2	median.TOF	-31.6094513259401	166.10945132594	4.77982079652305	0.0120889500541843	43.5812806870138	0.00654865582939649	-0.731544438634907	-39.6094513259401	7.65693301449123	-24.2955852969576	-54.9233173549226	NO	NO
NA	4	Albendazole	DMSO	N2	A	1	median.TOF	5.37943694483679	171.620563055163	4.93840374436275	0.0129044215216482	43.7022641296102	0.000202795878563389	0.124548899685345	-26.3705630551647	16.2084940009175	6.04642494667028	-58.7875510569997	NO	NO
NA	4	Albendazole	DMSO	JU2141	A	2	median.TOF	-41.1094513259401	166.10945132594	4.77982079652305	0.0120889500541843	43.4949290423636	0.0110764760359722	-0.951405014364939	-39.6094513259401	7.65693301449123	-24.2955852969576	-54.9233173549226	NO	NO
NA	4	Albendazole	DMSO	N2	B	1	median.TOF	-34.6205630551632	171.620563055163	4.93840374436275	0.0129044215216482	43.5562468906533	0.00839950582386881	-0.801562148459854	-26.3705630551647	16.2084940009175	6.04642494667028	-58.7875510569997	NO	NO
NA	4	Albendazole	DMSO	JU2581	B	10	median.TOF	44.4193670214178	172.080632978582	4.95164231549919	0.0129737010275933	43.459272201275	0.0139032560834825	1.02846775599745	67.9193670214178	31.3667817922081	130.652930605834	5.1858034370015	NO	NO
NA	4	Albendazole	DMSO	JU2141	B	2	median.TOF	-30.1094513259401	166.10945132594	4.77982079652305	0.0120889500541843	43.5928397089851	0.0059418807912617	-0.69682961088806	-39.6094513259401	7.65693301449123	-24.2955852969576	-54.9233173549226	NO	NO
NA	4	Albendazole	DMSO	N2	C	1	median.TOF	-32.6205630551632	171.620563055163	4.93840374436275	0.0129044215216482	43.5730604072674	0.007457072887048	-0.755256596052594	-26.3705630551647	16.2084940009175	6.04642494667028	-58.7875510569997	NO	NO
NA	4	Albendazole	DMSO	JU2581	C	10	median.TOF	78.4193670214178	172.080632978582	4.95164231549919	0.0129737010275933	42.9326130624264	0.0433329699795339	1.8156897730751	67.9193670214178	31.3667817922081	130.652930605834	5.1858034370015	NO	NO
NA	4	Albendazole	DMSO	JU2141	C	2	median.TOF	-42.6094513259401	166.10945132594	4.77982079652305	0.0120889500541843	43.4792137003244	0.0118995389578087	-0.986119842111786	-39.6094513259401	7.65693301449123	-24.2955852969576	-54.9233173549226	NO	NO
NA	4	Albendazole	DMSO	WN2002	C	4	median.TOF	16.1756791014552	66.8243208985446	1.92287841657878	0.00195645112795705	43.6736091817102	0.00027193206441119	0.372452122809108	20.1756791014552	7.20400311068183	34.5836853228189	5.76767288009159	NO	NO
NA	4	Albendazole	DMSO	N2	D	1	median.TOF	-26.1205630551632	171.620563055163	4.93840374436275	0.0129044215216482	43.6207614371405	0.00478135016521517	-0.604763550728999	-26.3705630551647	16.2084940009175	6.04642494667028	-58.7875510569997	NO	NO
NA	4	Albendazole	DMSO	JU2581	D	10	median.TOF	97.4193670214178	172.080632978582	4.95164231549919	0.0129737010275933	42.5066233431982	0.0668747848605267	2.25560795908908	67.9193670214178	31.3667817922081	130.652930605834	5.1858034370015	NO	NO
NA	4	Albendazole	DMSO	JU2141	D	2	median.TOF	-35.6094513259401	166.10945132594	4.77982079652305	0.0120889500541843	43.5476923870807	0.00831091452022374	-0.824117312626499	-39.6094513259401	7.65693301449123	-24.2955852969576	-54.9233173549226	NO	NO
NA	4	Albendazole	DMSO	N2	E	1	median.TOF	-27.6205630551632	171.620563055163	4.93840374436275	0.0129044215216482	43.6106948387268	0.00534626568163341	-0.639492715034444	-26.3705630551647	16.2084940009175	6.04642494667028	-58.7875510569997	NO	NO
NA	4	Albendazole	DMSO	JU2581	E	10	median.TOF	29.9193670214178	172.080632978582	4.95164231549919	0.0129737010275933	43.5941640080503	0.00630778081063411	0.692740719302564	67.9193670214178	31.3667817922081	130.652930605834	5.1858034370015	NO	NO
NA	4	Albendazole	DMSO	JU2141	E	2	median.TOF	-44.1094513259401	166.10945132594	4.77982079652305	0.0120889500541843	43.4629292201157	0.0127520956819681	-1.02083466985863	-39.6094513259401	7.65693301449123	-24.2955852969576	-54.9233173549226	NO	NO
NA	4	Albendazole	DMSO	N2	F	1	median.TOF	-36.6205630551632	171.620563055163	4.93840374436275	0.0129044215216482	43.5384260977432	0.00939800164906388	-0.847867700867114	-26.3705630551647	16.2084940009175	6.04642494667028	-58.7875510569997	NO	NO
NA	4	Albendazole	DMSO	JU2141	F	2	median.TOF	-42.1094513259401	166.10945132594	4.77982079652305	0.0120889500541843	43.4845153543132	0.0116219075613829	-0.974548232862837	-39.6094513259401	7.65693301449123	-24.2955852969576	-54.9233173549226	NO	NO
NA	4	Albendazole	DMSO	WN2002	F	4	median.TOF	9.17567910145524	66.8243208985446	1.92287841657878	0.00195645112795705	43.695492287608	8.75007565003412e-05	0.211274045319353	20.1756791014552	7.20400311068183	34.5836853228189	5.76767288009159	NO	NO
NA	4	Albendazole	DMSO	N2	G	1	median.TOF	-14.6205630551632	171.620563055163	4.93840374436275	0.0129044215216482	43.6792235551415	0.00149800643250277	-0.338506624387254	-26.3705630551647	16.2084940009175	6.04642494667028	-58.7875510569997	NO	NO
NA	4	Albendazole	DMSO	JU2581	G	10	median.TOF	41.4193670214178	172.080632978582	4.95164231549919	0.0129737010275933	43.4915362794452	0.0120886751229743	0.959006989784712	67.9193670214178	31.3667817922081	130.652930605834	5.1858034370015	NO	NO
NA	4	Albendazole	DMSO	JU2141	G	2	median.TOF	-37.6094513259401	166.10945132594	4.77982079652305	0.0120889500541843	43.5293882795187	0.00927069400516525	-0.870403749622295	-39.6094513259401	7.65693301449123	-24.2955852969576	-54.9233173549226	NO	NO
NA	4	Albendazole	DMSO	WN2002	G	4	median.TOF	8.17567910145524	66.8243208985446	1.92287841657878	0.00195645112795705	43.6976313515789	6.94677204916713e-05	0.18824860567796	20.1756791014552	7.20400311068183	34.5836853228189	5.76767288009159	NO	NO
NA	6	Albendazole	DMSO	N2	A	1	median.TOF	-6.62056305516321	171.620563055163	4.93840374436275	0.0129044215216482	43.7004079059962	0.000307167550435815	-0.153284414758215	-26.3705630551647	16.2084940009175	6.04642494667028	-58.7875510569997	NO	NO
NA	6	Albendazole	DMSO	JU2581	A	10	median.TOF	55.4193670214178	172.080632978582	4.95164231549919	0.0129737010275933	43.3214062453122	0.0216418764444434	1.2831572321108	67.9193670214178	31.3667817922081	130.652930605834	5.1858034370015	NO	NO
NA	6	Albendazole	DMSO	JU2141	A	2	median.TOF	-28.1094513259401	166.10945132594	4.77982079652305	0.0120889500541843	43.6073733916389	0.00517872665513991	-0.650543173892263	-39.6094513259401	7.65693301449123	-24.2955852969576	-54.9233173549226	NO	NO
NA	6	Albendazole	DMSO	WN2002	A	4	median.TOF	32.1756791014552	66.8243208985446	1.92287841657878	0.00195645112795705	43.578083012562	0.00107594684950847	0.740859157071404	20.1756791014552	7.20400311068183	34.5836853228189	5.76767288009159	NO	NO
NA	6	Albendazole	DMSO	N2	B	1	median.TOF	-39.6205630551632	171.620563055163	4.93840374436275	0.0129044215216482	43.5098035387608	0.0110008633025582	-0.917326029478004	-26.3705630551647	16.2084940009175	6.04642494667028	-58.7875510569997	NO	NO
NA	6	Albendazole	DMSO	JU2141	B	2	median.TOF	-45.1094513259401	166.10945132594	4.77982079652305	0.0120889500541843	43.4517563970298	0.0133368522771427	-1.04397788835653	-39.6094513259401	7.65693301449123	-24.2955852969576	-54.9233173549226	NO	NO
NA	6	Albendazole	DMSO	WN2002	B	4	median.TOF	21.1756791014552	66.8243208985446	1.92287841657878	0.00195645112795705	43.6505677499663	0.000466025915615539	0.487579321016075	20.1756791014552	7.20400311068183	34.5836853228189	5.76767288009159	NO	NO
NA	6	Albendazole	DMSO	N2	C	1	median.TOF	0.379436944836792	171.620563055163	4.93840374436275	0.0129044215216482	43.7058526354238	1.008938539483e-06	0.00878501866719534	-26.3705630551647	16.2084940009175	6.04642494667028	-58.7875510569997	NO	NO
NA	6	Albendazole	DMSO	JU2581	C	10	median.TOF	8.91936702141777	172.080632978582	4.95164231549919	0.0129737010275933	43.6959545915052	0.000560582919477053	0.206515355813424	67.9193670214178	31.3667817922081	130.652930605834	5.1858034370015	NO	NO
NA	6	Albendazole	DMSO	JU2141	C	2	median.TOF	-40.1094513259401	166.10945132594	4.77982079652305	0.0120889500541843	43.505090054681	0.0105441528671495	-0.92826179586704	-39.6094513259401	7.65693301449123	-24.2955852969576	-54.9233173549226	NO	NO
NA	6	Albendazole	DMSO	WN2002	C	4	median.TOF	21.6756791014552	66.8243208985446	1.92287841657878	0.00195645112795705	43.647923543168	0.000488293339192901	0.499092040836772	20.1756791014552	7.20400311068183	34.5836853228189	5.76767288009159	NO	NO
NA	6	Albendazole	DMSO	N2	D	1	median.TOF	-18.6205630551632	171.620563055163	4.93840374436275	0.0129044215216482	43.6626402493531	0.00242980320378184	-0.431117729201774	-26.3705630551647	16.2084940009175	6.04642494667028	-58.7875510569997	NO	NO
NA	6	Albendazole	DMSO	JU2581	D	10	median.TOF	80.9193670214178	172.080632978582	4.95164231549919	0.0129737010275933	42.8820436126025	0.0461399101902445	1.87357374491905	67.9193670214178	31.3667817922081	130.652930605834	5.1858034370015	NO	NO
NA	6	Albendazole	DMSO	WN2002	D	4	median.TOF	20.6756791014552	66.8243208985446	1.92287841657878	0.00195645112795705	43.6531500956724	0.000444278135393982	0.476066601195379	20.1756791014552	7.20400311068183	34.5836853228189	5.76767288009159	NO	NO
NA	6	Albendazole	DMSO	N2	E	1	median.TOF	-0.620563055163208	171.620563055163	4.93840374436275	0.0129044215216482	43.7058225862427	2.69871681540187e-06	-0.0143677575364346	-26.3705630551647	16.2084940009175	6.04642494667028	-58.7875510569997	NO	NO
NA	6	Albendazole	DMSO	JU2581	E	10	median.TOF	77.9193670214178	172.080632978582	4.95164231549919	0.0129737010275933	42.9425295403872	0.0427821516468635	1.80411297870631	67.9193670214178	31.3667817922081	130.652930605834	5.1858034370015	NO	NO
NA	6	Albendazole	DMSO	JU2141	E	2	median.TOF	-32.1094513259401	166.10945132594	4.77982079652305	0.0120889500541843	43.5773021139264	0.00675746835373542	-0.743116047883856	-39.6094513259401	7.65693301449123	-24.2955852969576	-54.9233173549226	NO	NO
NA	6	Albendazole	DMSO	WN2002	E	4	median.TOF	19.1756791014552	66.8243208985446	1.92287841657878	0.00195645112795705	43.6605260746875	0.00038215265486414	0.441528441733288	20.1756791014552	7.20400311068183	34.5836853228189	5.76767288009159	NO	NO
NA	6	Albendazole	DMSO	N2	F	1	median.TOF	-15.6205630551632	171.620563055163	4.93840374436275	0.0129044215216482	43.6754524412659	0.00170993204218218	-0.361659400590884	-26.3705630551647	16.2084940009175	6.04642494667028	-58.7875510569997	NO	NO
NA	6	Albendazole	DMSO	JU2581	F	10	median.TOF	84.9193670214178	172.080632978582	4.95164231549919	0.0129737010275933	42.7976992350033	0.0508142228248916	1.96618809986936	67.9193670214178	31.3667817922081	130.652930605834	5.1858034370015	NO	NO
NA	6	Albendazole	DMSO	JU2141	F	2	median.TOF	-37.1094513259401	166.10945132594	4.77982079652305	0.0120889500541843	43.5340587845014	0.00902583350020938	-0.858832140373346	-39.6094513259401	7.65693301449123	-24.2955852969576	-54.9233173549226	NO	NO
NA	6	Albendazole	DMSO	WN2002	F	4	median.TOF	23.1756791014552	66.8243208985446	1.92287841657878	0.00195645112795705	43.6396196424554	0.000558213470059819	0.533630200298862	20.1756791014552	7.20400311068183	34.5836853228189	5.76767288009159	NO	NO
NA	6	Albendazole	DMSO	N2	G	1	median.TOF	-20.6205630551632	171.620563055163	4.93840374436275	0.0129044215216482	43.6528490022592	0.00297979592198278	-0.477423281609034	-26.3705630551647	16.2084940009175	6.04642494667028	-58.7875510569997	NO	NO
NA	6	Albendazole	DMSO	JU2581	G	10	median.TOF	48.4193670214178	172.080632978582	4.95164231549919	0.0129737010275933	43.4127031027091	0.0165199986076323	1.12108211094776	67.9193670214178	31.3667817922081	130.652930605834	5.1858034370015	NO	NO
NA	6	Albendazole	DMSO	JU2141	G	2	median.TOF	-43.1094513259401	166.10945132594	4.77982079652305	0.0120889500541843	43.4738488089528	0.0121804474433815	-0.997691451360735	-39.6094513259401	7.65693301449123	-24.2955852969576	-54.9233173549226	NO	NO
NA	6	Albendazole	DMSO	WN2002	G	4	median.TOF	17.6756791014552	66.8243208985446	1.92287841657878	0.00195645112795705	43.6673456831564	0.000324703964536542	0.406990282271198	20.1756791014552	7.20400311068183	34.5836853228189	5.76767288009159	NO	NO
NA	8	Albendazole	DMSO	N2	A	1	median.TOF	-48.6205630551632	171.620563055163	4.93840374436275	0.0129044215216482	43.410274160698	0.0165662972560939	-1.12570101531067	-26.3705630551647	16.2084940009175	6.04642494667028	-58.7875510569997	NO	NO
NA	8	Albendazole	DMSO	JU2581	A	10	median.TOF	79.9193670214178	172.080632978582	4.95164231549919	0.0129737010275933	42.9024689897804	0.0450065643964886	1.85042015618147	67.9193670214178	31.3667817922081	130.652930605834	5.1858034370015	NO	NO
NA	8	Albendazole	DMSO	JU2141	A	2	median.TOF	-30.1094513259401	166.10945132594	4.77982079652305	0.0120889500541843	43.5928397089851	0.0059418807912617	-0.69682961088806	-39.6094513259401	7.65693301449123	-24.2955852969576	-54.9233173549226	NO	NO
NA	8	Albendazole	DMSO	WN2002	A	4	median.TOF	33.1756791014552	66.8243208985446	1.92287841657878	0.00195645112795705	43.570003887706	0.00114386564767441	0.763884596712798	20.1756791014552	7.20400311068183	34.5836853228189	5.76767288009159	NO	NO
NA	8	Albendazole	DMSO	N2	B	1	median.TOF	-50.6205630551632	171.620563055163	4.93840374436275	0.0129044215216482	43.385363707714	0.0179572332999088	-1.17200656771793	-26.3705630551647	16.2084940009175	6.04642494667028	-58.7875510569997	NO	NO
NA	8	Albendazole	DMSO	JU2581	B	10	median.TOF	79.9193670214178	172.080632978582	4.95164231549919	0.0129737010275933	42.9024689897804	0.0450065643964886	1.85042015618147	67.9193670214178	31.3667817922081	130.652930605834	5.1858034370015	NO	NO
NA	8	Albendazole	DMSO	JU2141	B	2	median.TOF	-49.1094513259401	166.10945132594	4.77982079652305	0.0120889500541843	43.4045287845883	0.0158069622237209	-1.13655076234812	-39.6094513259401	7.65693301449123	-24.2955852969576	-54.9233173549226	NO	NO
NA	8	Albendazole	DMSO	WN2002	B	4	median.TOF	28.1756791014552	66.8243208985446	1.92287841657878	0.00195645112795705	43.6079140159151	0.000825057391076867	0.64875739850583	20.1756791014552	7.20400311068183	34.5836853228189	5.76767288009159	NO	NO
NA	8	Albendazole	DMSO	N2	C	1	median.TOF	-46.6205630551632	171.620563055163	4.93840374436275	0.0129044215216482	43.4341671416436	0.0152314241006532	-1.07939546290341	-26.3705630551647	16.2084940009175	6.04642494667028	-58.7875510569997	NO	NO
NA	8	Albendazole	DMSO	WN2002	C	4	median.TOF	15.1756791014552	66.8243208985446	1.92287841657878	0.00195645112795705	43.6774760164792	0.00023934901443998	0.349426683167714	20.1756791014552	7.20400311068183	34.5836853228189	5.76767288009159	NO	NO
NA	8	Albendazole	DMSO	N2	D	1	median.TOF	-26.6205630551662	171.620563055163	4.93840374436275	0.0129044215216482	43.6174685988594	0.00496615140683233	-0.616339938830885	-26.3705630551647	16.2084940009175	6.04642494667028	-58.7875510569997	NO	NO
NA	8	Albendazole	DMSO	JU2581	D	10	median.TOF	57.9193670214178	172.080632978582	4.95164231549919	0.0129737010275933	43.2857650025322	0.0236384722623212	1.34104120395475	67.9193670214178	31.3667817922081	130.652930605834	5.1858034370015	NO	NO
NA	8	Albendazole	DMSO	JU2141	D	2	median.TOF	-39.1094513259401	166.10945132594	4.77982079652305	0.0120889500541843	43.5149985682694	0.0100249380549148	-0.905118577369142	-39.6094513259401	7.65693301449123	-24.2955852969576	-54.9233173549226	NO	NO
NA	8	Albendazole	DMSO	N2	E	1	median.TOF	-39.6205630551632	171.620563055163	4.93840374436275	0.0129044215216482	43.5098035387608	0.0110008633025582	-0.917326029478004	-26.3705630551647	16.2084940009175	6.04642494667028	-58.7875510569997	NO	NO
NA	8	Albendazole	DMSO	JU2141	E	2	median.TOF	-45.1094513259401	166.10945132594	4.77982079652305	0.0120889500541843	43.4517563970298	0.0133368522771427	-1.04397788835653	-39.6094513259401	7.65693301449123	-24.2955852969576	-54.9233173549226	NO	NO
NA	8	Albendazole	DMSO	WN2002	E	4	median.TOF	13.1756791014552	66.8243208985446	1.92287841657878	0.00195645112795705	43.6844687846574	0.000180418634767221	0.303375803884927	20.1756791014552	7.20400311068183	34.5836853228189	5.76767288009159	NO	NO
NA	8	Albendazole	DMSO	N2	F	1	median.TOF	-41.6205630551632	171.620563055163	4.93840374436275	0.0129044215216482	43.4894589833331	0.012139516348689	-0.963631581885264	-26.3705630551647	16.2084940009175	6.04642494667028	-58.7875510569997	NO	NO
NA	8	Albendazole	DMSO	WN2002	F	4	median.TOF	16.6756791014552	66.8243208985446	1.92287841657878	0.00195645112795705	43.6715831236422	0.000289003054430503	0.383964842629805	20.1756791014552	7.20400311068183	34.5836853228189	5.76767288009159	NO	NO
NA	8	Albendazole	DMSO	N2	G	1	median.TOF	-47.1205630551632	171.620563055163	4.93840374436275	0.0129044215216482	43.4282891913492	0.0155598864937283	-1.09097185100523	-26.3705630551647	16.2084940009175	6.04642494667028	-58.7875510569997	NO	NO
NA	8	Albendazole	DMSO	JU2581	G	10	median.TOF	44.9193670214178	172.080632978582	4.95164231549919	0.0129737010275933	43.4536731601474	0.0142180175712842	1.04004455036623	67.9193670214178	31.3667817922081	130.652930605834	5.1858034370015	NO	NO
NA	2	Albendazole	DMSO	N2	A	1	q75.TOF	-40.2693896012826	231.269389601282	7.49044998413675	0.0123845527325405	67.533647085715	0.00454484610106398	-0.602023389415227	-39.0193896012825	22.1331255817129	5.24686156214329	-83.2856407647082	NO	NO
NA	2	Albendazole	DMSO	JU2581	A	10	q75.TOF	132.729891677526	243.770108322474	7.8953285048449	0.0137595718071901	66.2574189334907	0.0550099570926538	1.9856815209558	91.3548916775264	39.0945238297931	169.543939337113	13.1658440179402	NO	NO
NA	2	Albendazole	DMSO	JU2141	A	2	q75.TOF	-47.0703357435902	220.07033574359	7.12773033094218	0.0112141672883977	67.4869652519409	0.00560946783192733	-0.703280269267251	-61.0703357435902	10.5978590000346	-39.8746177435209	-82.2660537436595	NO	NO
NA	2	Albendazole	DMSO	WN2002	A	4	q75.TOF	35.4713121139881	84.5286878860119	2.7377505943457	0.0016544447693664	67.5633847435518	0.000461009116072445	0.527435143910291	30.4713121139881	22.7816196303611	76.0345513747104	-15.0919271467342	NO	NO
NA	2	Albendazole	DMSO	N2	B	1	q75.TOF	-11.7693896012823	231.269389601282	7.49044998413675	0.0123845527325405	67.650579377078	0.00038821916152378	-0.175951209821333	-39.0193896012825	22.1331255817129	5.24686156214329	-83.2856407647082	NO	NO
NA	2	Albendazole	DMSO	JU2581	B	10	q75.TOF	139.229891677526	243.770108322474	7.8953285048449	0.0137595718071901	66.1148862358816	0.0605297383753071	2.08292359448638	91.3548916775264	39.0945238297931	169.543939337113	13.1658440179402	NO	NO
NA	2	Albendazole	DMSO	JU2141	B	2	q75.TOF	-71.0703357435902	220.07033574359	7.12773033094218	0.0112141672883977	67.2629609803644	0.0127880346380684	-1.06186548426038	-61.0703357435902	10.5978590000346	-39.8746177435209	-82.2660537436595	NO	NO
NA	2	Albendazole	DMSO	N2	C	1	q75.TOF	-42.2693896012823	231.269389601282	7.49044998413675	0.0123845527325405	67.5206193707207	0.0050075009572503	-0.631923191491985	-39.0193896012825	22.1331255817129	5.24686156214329	-83.2856407647082	NO	NO
NA	2	Albendazole	DMSO	JU2581	C	10	q75.TOF	151.229891677526	243.770108322474	7.8953285048449	0.0137595718071901	65.8329450044579	0.0714133010216628	2.26244742254285	91.3548916775264	39.0945238297931	169.543939337113	13.1658440179402	NO	NO
NA	2	Albendazole	DMSO	JU2141	C	2	q75.TOF	-40.8203357435902	220.07033574359	7.12773033094218	0.0112141672883977	67.5302772007841	0.00421871526691606	-0.60989870286279	-61.0703357435902	10.5978590000346	-39.8746177435209	-82.2660537436595	NO	NO
NA	2	Albendazole	DMSO	WN2002	C	4	q75.TOF	28.2213121139881	84.5286878860119	2.7377505943457	0.0016544447693664	67.5994065512477	0.000291816207926428	0.419632399510496	30.4713121139881	22.7816196303611	76.0345513747104	-15.0919271467342	NO	NO
NA	2	Albendazole	DMSO	N2	D	1	q75.TOF	-19.2693896012823	231.269389601282	7.49044998413675	0.0123845527325405	67.6322388516422	0.00104065075490194	-0.288075467609198	-39.0193896012825	22.1331255817129	5.24686156214329	-83.2856407647082	NO	NO
NA	2	Albendazole	DMSO	JU2581	D	10	q75.TOF	120.229891677526	243.770108322474	7.8953285048449	0.0137595718071901	66.5116088462185	0.0451365891927137	1.79867753339698	91.3548916775264	39.0945238297931	169.543939337113	13.1658440179402	NO	NO
NA	2	Albendazole	DMSO	WN2002	D	4	q75.TOF	55.4713121139881	84.5286878860119	2.7377505943457	0.0016544447693664	67.4213127593286	0.00112743596193777	0.824822025013173	30.4713121139881	22.7816196303611	76.0345513747104	-15.0919271467342	NO	NO
NA	2	Albendazole	DMSO	N2	E	1	q75.TOF	-30.7693896012823	231.269389601282	7.49044998413675	0.0123845527325405	67.5868807403069	0.00265342520360831	-0.459999329550592	-39.0193896012825	22.1331255817129	5.24686156214329	-83.2856407647082	NO	NO
NA	2	Albendazole	DMSO	JU2581	E	10	q75.TOF	72.7298916775264	243.770108322474	7.8953285048449	0.0137595718071901	67.242992541694	0.0165169444348916	1.08806238067347	91.3548916775264	39.0945238297931	169.543939337113	13.1658440179402	NO	NO
NA	2	Albendazole	DMSO	JU2141	E	2	q75.TOF	-53.8203357435902	220.07033574359	7.12773033094218	0.0112141672883977	67.4332309042752	0.00733364486237735	-0.804132360984068	-61.0703357435902	10.5978590000346	-39.8746177435209	-82.2660537436595	NO	NO
NA	2	Albendazole	DMSO	WN2002	E	4	q75.TOF	36.4713121139881	84.5286878860119	2.7377505943457	0.0016544447693664	67.5577709242379	0.000487368865724784	0.542304487965435	30.4713121139881	22.7816196303611	76.0345513747104	-15.0919271467342	NO	NO
NA	2	Albendazole	DMSO	N2	F	1	q75.TOF	-24.2693896012823	231.269389601282	7.49044998413675	0.0123845527325405	67.6150832442941	0.00165077086526423	-0.362824972801108	-39.0193896012825	22.1331255817129	5.24686156214329	-83.2856407647082	NO	NO
NA	2	Albendazole	DMSO	JU2581	F	10	q75.TOF	62.7298916775264	243.770108322474	7.8953285048449	0.0137595718071901	67.3504113162518	0.0122871992667962	0.938459190626414	91.3548916775264	39.0945238297931	169.543939337113	13.1658440179402	NO	NO
NA	2	Albendazole	DMSO	JU2141	F	2	q75.TOF	-60.0703357435902	220.07033574359	7.12773033094218	0.0112141672883977	67.377020150018	0.00913581272412539	-0.897513927388529	-61.0703357435902	10.5978590000346	-39.8746177435209	-82.2660537436595	NO	NO
NA	2	Albendazole	DMSO	N2	G	1	q75.TOF	-13.2693896012823	231.269389601282	7.49044998413675	0.0123845527325405	67.647620677218	0.000493481617271545	-0.198376061378906	-39.0193896012825	22.1331255817129	5.24686156214329	-83.2856407647082	NO	NO
NA	2	Albendazole	DMSO	JU2581	G	10	q75.TOF	117.729891677526	243.770108322474	7.8953285048449	0.0137595718071901	66.55932374056	0.0432790097345934	1.76127673588522	91.3548916775264	39.0945238297931	169.543939337113	13.1658440179402	NO	NO
NA	2	Albendazole	DMSO	JU2141	G	2	q75.TOF	-50.0703357435902	220.07033574359	7.12773033094218	0.0112141672883977	67.4639762246052	0.00634728613688317	-0.748103421141392	-61.0703357435902	10.5978590000346	-39.8746177435209	-82.2660537436595	NO	NO
NA	4	Albendazole	DMSO	N2	A	1	q75.TOF	-6.26938960128227	231.269389601282	7.49044998413675	0.0123845527325405	67.6583944269269	0.000110158904084511	-0.0937267541102315	-39.0193896012825	22.1331255817129	5.24686156214329	-83.2856407647082	NO	NO
NA	4	Albendazole	DMSO	JU2141	A	2	q75.TOF	-65.0703357435902	220.07033574359	7.12773033094218	0.0112141672883977	67.3275708387315	0.0107199600008558	-0.972219180512097	-61.0703357435902	10.5978590000346	-39.8746177435209	-82.2660537436595	NO	NO
NA	4	Albendazole	DMSO	N2	B	1	q75.TOF	-63.2693896012823	231.269389601282	7.49044998413675	0.0123845527325405	67.345466553125	0.0112190575910032	-0.945871113298008	-39.0193896012825	22.1331255817129	5.24686156214329	-83.2856407647082	NO	NO
NA	4	Albendazole	DMSO	JU2581	B	10	q75.TOF	58.4798916775264	243.770108322474	7.8953285048449	0.0137595718071901	67.3912167884452	0.0106786645771721	0.874877834856416	91.3548916775264	39.0945238297931	169.543939337113	13.1658440179402	NO	NO
NA	4	Albendazole	DMSO	JU2141	B	2	q75.TOF	-43.3203357435902	220.07033574359	7.12773033094218	0.0112141672883977	67.5136948942829	0.00475128079503191	-0.647251329424575	-61.0703357435902	10.5978590000346	-39.8746177435209	-82.2660537436595	NO	NO
NA	4	Albendazole	DMSO	N2	C	1	q75.TOF	-57.5193896012823	231.269389601282	7.49044998413675	0.0123845527325405	67.4004038761055	0.00927251672916752	-0.859909182327312	-39.0193896012825	22.1331255817129	5.24686156214329	-83.2856407647082	NO	NO
NA	4	Albendazole	DMSO	JU2581	C	10	q75.TOF	84.4798916775264	243.770108322474	7.8953285048449	0.0137595718071901	67.0962323768122	0.0222848914479325	1.26384612897876	91.3548916775264	39.0945238297931	169.543939337113	13.1658440179402	NO	NO
NA	4	Albendazole	DMSO	JU2141	C	2	q75.TOF	-55.8203357435902	220.07033574359	7.12773033094218	0.0112141672883977	67.4159196862291	0.00788881839338434	-0.834014462233496	-61.0703357435902	10.5978590000346	-39.8746177435209	-82.2660537436595	NO	NO
NA	4	Albendazole	DMSO	WN2002	C	4	q75.TOF	5.72131211398807	84.5286878860119	2.7377505943457	0.0016544447693664	67.6589397703952	1.19935095905029e-05	0.0850721582697526	30.4713121139881	22.7816196303611	76.0345513747104	-15.0919271467342	NO	NO
NA	4	Albendazole	DMSO	N2	D	1	q75.TOF	-35.2693896012823	231.269389601282	7.49044998413675	0.0123845527325405	67.5634447680826	0.00348630176087286	-0.527273884223311	-39.0193896012825	22.1331255817129	5.24686156214329	-83.2856407647082	NO	NO
NA	4	Albendazole	DMSO	JU2581	D	10	q75.TOF	150.979891677526	243.770108322474	7.8953285048449	0.0137595718071901	65.8390691942687	0.0711773877603174	2.25870734279167	91.3548916775264	39.0945238297931	169.543939337113	13.1658440179402	NO	NO
NA	4	Albendazole	DMSO	JU2141	D	2	q75.TOF	-62.0703357435902	220.07033574359	7.12773033094218	0.0112141672883977	67.3577189250491	0.0097542809161688	-0.927396028637956	-61.0703357435902	10.5978590000346	-39.8746177435209	-82.2660537436595	NO	NO
NA	4	Albendazole	DMSO	N2	E	1	q75.TOF	-37.7693896012823	231.269389601282	7.49044998413675	0.0123845527325405	67.5490406540156	0.00399805735949069	-0.564648636819266	-39.0193896012825	22.1331255817129	5.24686156214329	-83.2856407647082	NO	NO
NA	4	Albendazole	DMSO	JU2581	E	10	q75.TOF	63.2298916775264	243.770108322474	7.8953285048449	0.0137595718071901	67.3454208474485	0.0124838546030977	0.945939350128767	91.3548916775264	39.0945238297931	169.543939337113	13.1658440179402	NO	NO
NA	4	Albendazole	DMSO	JU2141	E	2	q75.TOF	-73.5703357435902	220.07033574359	7.12773033094218	0.0112141672883977	67.2343395700565	0.0137035328654546	-1.09921811082216	-61.0703357435902	10.5978590000346	-39.8746177435209	-82.2660537436595	NO	NO
NA	4	Albendazole	DMSO	N2	F	1	q75.TOF	-56.2693896012823	231.269389601282	7.49044998413675	0.0123845527325405	67.4116491295823	0.00887387887231548	-0.841221806029334	-39.0193896012825	22.1331255817129	5.24686156214329	-83.2856407647082	NO	NO
NA	4	Albendazole	DMSO	JU2141	F	2	q75.TOF	-68.0703357435902	220.07033574359	7.12773033094218	0.0112141672883977	67.2959855320591	0.011731211241489	-1.01704233238624	-61.0703357435902	10.5978590000346	-39.8746177435209	-82.2660537436595	NO	NO
NA	4	Albendazole	DMSO	WN2002	F	4	q75.TOF	16.4713121139881	84.5286878860119	2.7377505943457	0.0016544447693664	67.640348155327	9.94057254965344e-05	0.244917606862552	30.4713121139881	22.7816196303611	76.0345513747104	-15.0919271467342	NO	NO
NA	4	Albendazole	DMSO	N2	G	1	q75.TOF	-27.2693896012823	231.269389601282	7.49044998413675	0.0123845527325405	67.6028958892982	0.00208410656595591	-0.407674675916255	-39.0193896012825	22.1331255817129	5.24686156214329	-83.2856407647082	NO	NO
NA	4	Albendazole	DMSO	JU2581	G	10	q75.TOF	113.479891677526	243.770108322474	7.8953285048449	0.0137595718071901	66.6380633080594	0.0402107016590179	1.69769538011522	91.3548916775264	39.0945238297931	169.543939337113	13.1658440179402	NO	NO
NA	4	Albendazole	DMSO	JU2141	G	2	q75.TOF	-52.5703357435902	220.07033574359	7.12773033094218	0.0112141672883977	67.4437275359627	0.0069969467879164	-0.785456047703176	-61.0703357435902	10.5978590000346	-39.8746177435209	-82.2660537436595	NO	NO
NA	6	Albendazole	DMSO	N2	A	1	q75.TOF	-25.7693896012823	231.269389601282	7.49044998413675	0.0123845527325405	67.6091671933852	0.0018611327498781	-0.385249824358681	-39.0193896012825	22.1331255817129	5.24686156214329	-83.2856407647082	NO	NO
NA	6	Albendazole	DMSO	JU2581	A	10	q75.TOF	83.4798916775264	243.770108322474	7.8953285048449	0.0137595718071901	67.1095899493646	0.0217604353588376	1.24888580997405	91.3548916775264	39.0945238297931	169.543939337113	13.1658440179402	NO	NO
NA	6	Albendazole	DMSO	JU2141	A	2	q75.TOF	-49.0703357435902	220.07033574359	7.12773033094218	0.0112141672883977	67.4717978841912	0.00609628312901497	-0.733162370516678	-61.0703357435902	10.5978590000346	-39.8746177435209	-82.2660537436595	NO	NO
NA	6	Albendazole	DMSO	WN2002	A	4	q75.TOF	61.4713121139881	84.5286878860119	2.7377505943457	0.0016544447693664	67.3664257958606	0.0013845223552755	0.914038089344038	30.4713121139881	22.7816196303611	76.0345513747104	-15.0919271467342	NO	NO
NA	6	Albendazole	DMSO	N2	B	1	q75.TOF	-62.7693896012823	231.269389601282	7.49044998413675	0.0123845527325405	67.3504531960694	0.0110424362082143	-0.938396162778817	-39.0193896012825	22.1331255817129	5.24686156214329	-83.2856407647082	NO	NO
NA	6	Albendazole	DMSO	JU2581	B	10	q75.TOF	20.2298916775264	243.770108322474	7.8953285048449	0.0137595718071901	67.6292043677848	0.00127788255352288	0.302645632926431	91.3548916775264	39.0945238297931	169.543939337113	13.1658440179402	NO	NO
NA	6	Albendazole	DMSO	JU2141	B	2	q75.TOF	-58.8203357435902	220.07033574359	7.12773033094218	0.0112141672883977	67.388759723635	0.00875955548651667	-0.878837614107637	-61.0703357435902	10.5978590000346	-39.8746177435209	-82.2660537436595	NO	NO
NA	6	Albendazole	DMSO	WN2002	B	4	q75.TOF	15.4713121139881	84.5286878860119	2.7377505943457	0.0016544447693664	67.6428377134856	8.77019603514096e-05	0.230048262807408	30.4713121139881	22.7816196303611	76.0345513747104	-15.0919271467342	NO	NO
NA	6	Albendazole	DMSO	N2	C	1	q75.TOF	-13.2693896012823	231.269389601282	7.49044998413675	0.0123845527325405	67.647620677218	0.000493481617271545	-0.198376061378906	-39.0193896012825	22.1331255817129	5.24686156214329	-83.2856407647082	NO	NO
NA	6	Albendazole	DMSO	JU2581	C	10	q75.TOF	35.2298916775264	243.770108322474	7.8953285048449	0.0137595718071901	67.5635279168757	0.00387548840589746	0.527050417997013	91.3548916775264	39.0945238297931	169.543939337113	13.1658440179402	NO	NO
NA	6	Albendazole	DMSO	JU2141	C	2	q75.TOF	-65.0703357435902	220.07033574359	7.12773033094218	0.0112141672883977	67.3275708387315	0.0107199600008558	-0.972219180512097	-61.0703357435902	10.5978590000346	-39.8746177435209	-82.2660537436595	NO	NO
NA	6	Albendazole	DMSO	WN2002	C	4	q75.TOF	27.4713121139881	84.5286878860119	2.7377505943457	0.0016544447693664	67.6026639513758	0.000276511890966716	0.408480391469138	30.4713121139881	22.7816196303611	76.0345513747104	-15.0919271467342	NO	NO
NA	6	Albendazole	DMSO	N2	D	1	q75.TOF	-40.5193896012823	231.269389601282	7.49044998413675	0.0123845527325405	67.5320532832288	0.00460145179808374	-0.605760864674817	-39.0193896012825	22.1331255817129	5.24686156214329	-83.2856407647082	NO	NO
NA	6	Albendazole	DMSO	JU2581	D	10	q75.TOF	98.2298916775264	243.770108322474	7.8953285048449	0.0137595718071901	66.8961180930756	0.0301294467154227	1.46955051529346	91.3548916775264	39.0945238297931	169.543939337113	13.1658440179402	NO	NO
NA	6	Albendazole	DMSO	JU2141	D	2	q75.TOF	-80.0703357435902	220.07033574359	7.12773033094218	0.0112141672883977	67.1552301593855	0.0162319377634841	-1.1963349398828	-61.0703357435902	10.5978590000346	-39.8746177435209	-82.2660537436595	NO	NO
NA	6	Albendazole	DMSO	WN2002	D	4	q75.TOF	62.4713121139881	84.5286878860119	2.7377505943457	0.0016544447693664	67.3567257461583	0.00142993488478722	0.928907433399182	30.4713121139881	22.7816196303611	76.0345513747104	-15.0919271467342	NO	NO
NA	6	Albendazole	DMSO	N2	E	1	q75.TOF	-21.2693896012823	231.269389601282	7.49044998413675	0.0123845527325405	67.6258499539188	0.00126788289042828	-0.317975269685962	-39.0193896012825	22.1331255817129	5.24686156214329	-83.2856407647082	NO	NO
NA	6	Albendazole	DMSO	JU2581	E	10	q75.TOF	106.229891677526	243.770108322474	7.8953285048449	0.0137595718071901	66.7655055924657	0.0352368683237926	1.5892330673311	91.3548916775264	39.0945238297931	169.543939337113	13.1658440179402	NO	NO
NA	6	Albendazole	DMSO	JU2141	E	2	q75.TOF	-52.5703357435902	220.07033574359	7.12773033094218	0.0112141672883977	67.4437275359627	0.0069969467879164	-0.785456047703176	-61.0703357435902	10.5978590000346	-39.8746177435209	-82.2660537436595	NO	NO
NA	6	Albendazole	DMSO	WN2002	E	4	q75.TOF	13.4713121139881	84.5286878860119	2.7377505943457	0.0016544447693664	67.6473489657353	6.64928277372421e-05	0.20030957469712	30.4713121139881	22.7816196303611	76.0345513747104	-15.0919271467342	NO	NO
NA	6	Albendazole	DMSO	N2	F	1	q75.TOF	-28.0193896012823	231.269389601282	7.49044998413675	0.0123845527325405	67.5996269866344	0.00220032294829379	-0.418887101695041	-39.0193896012825	22.1331255817129	5.24686156214329	-83.2856407647082	NO	NO
NA	6	Albendazole	DMSO	JU2581	F	10	q75.TOF	145.229891677526	243.770108322474	7.8953285048449	0.0137595718071901	65.9769781760212	0.0658591093414919	2.17268550851462	91.3548916775264	39.0945238297931	169.543939337113	13.1658440179402	NO	NO
NA	6	Albendazole	DMSO	JU2141	F	2	q75.TOF	-57.0703357435902	220.07033574359	7.12773033094218	0.0112141672883977	67.4047771087811	0.00824608723268212	-0.852690775514388	-61.0703357435902	10.5978590000346	-39.8746177435209	-82.2660537436595	NO	NO
NA	6	Albendazole	DMSO	WN2002	F	4	q75.TOF	68.4713121139881	84.5286878860119	2.7377505943457	0.0016544447693664	67.2952059045302	0.00171779884559011	1.01812349773005	30.4713121139881	22.7816196303611	76.0345513747104	-15.0919271467342	NO	NO
NA	6	Albendazole	DMSO	N2	G	1	q75.TOF	-11.2693896012823	231.269389601282	7.49044998413675	0.0123845527325405	67.6514868079675	0.000355934327710954	-0.168476259302142	-39.0193896012825	22.1331255817129	5.24686156214329	-83.2856407647082	NO	NO
NA	6	Albendazole	DMSO	JU2581	G	10	q75.TOF	77.9798916775264	243.770108322474	7.8953285048449	0.0137595718071901	67.1801693153993	0.0189875565983294	1.16660405544817	91.3548916775264	39.0945238297931	169.543939337113	13.1658440179402	NO	NO
NA	6	Albendazole	DMSO	JU2141	G	2	q75.TOF	-62.3203357435902	220.07033574359	7.12773033094218	0.0112141672883977	67.3552614306544	0.00983301357004755	-0.931131291294134	-61.0703357435902	10.5978590000346	-39.8746177435209	-82.2660537436595	NO	NO
NA	6	Albendazole	DMSO	WN2002	G	4	q75.TOF	30.4713121139881	84.5286878860119	2.7377505943457	0.0016544447693664	67.5891069180269	0.000340202356191159	0.45308842363457	30.4713121139881	22.7816196303611	76.0345513747104	-15.0919271467342	NO	NO
NA	8	Albendazole	DMSO	N2	A	1	q75.TOF	-76.7693896012823	231.269389601282	7.49044998413675	0.0123845527325405	67.1956997991977	0.01651753604779	-1.14769477731617	-39.0193896012825	22.1331255817129	5.24686156214329	-83.2856407647082	NO	NO
NA	8	Albendazole	DMSO	JU2581	A	10	q75.TOF	109.229891677526	243.770108322474	7.8953285048449	0.0137595718071901	66.7138202899745	0.0372551942541749	1.63411402434522	91.3548916775264	39.0945238297931	169.543939337113	13.1658440179402	NO	NO
NA	8	Albendazole	DMSO	JU2141	A	2	q75.TOF	-47.0703357435902	220.07033574359	7.12773033094218	0.0112141672883977	67.4869652519409	0.00560946783192733	-0.703280269267251	-61.0703357435902	10.5978590000346	-39.8746177435209	-82.2660537436595	NO	NO
NA	8	Albendazole	DMSO	WN2002	A	4	q75.TOF	44.9713121139881	84.5286878860119	2.7377505943457	0.0016544447693664	67.5037285247221	0.000741013506493608	0.66869391243416	30.4713121139881	22.7816196303611	76.0345513747104	-15.0919271467342	NO	NO
NA	8	Albendazole	DMSO	N2	B	1	q75.TOF	-68.2693896012823	231.269389601282	7.49044998413675	0.0123845527325405	67.2934020319811	0.0130623443333945	-1.02062061848992	-39.0193896012825	22.1331255817129	5.24686156214329	-83.2856407647082	NO	NO
NA	8	Albendazole	DMSO	JU2581	B	10	q75.TOF	134.729891677526	243.770108322474	7.8953285048449	0.0137595718071901	66.214320762701	0.0566802487442219	2.01560215896521	91.3548916775264	39.0945238297931	169.543939337113	13.1658440179402	NO	NO
NA	8	Albendazole	DMSO	JU2141	B	2	q75.TOF	-65.0703357435902	220.07033574359	7.12773033094218	0.0112141672883977	67.3275708387315	0.0107199600008558	-0.972219180512097	-61.0703357435902	10.5978590000346	-39.8746177435209	-82.2660537436595	NO	NO
NA	8	Albendazole	DMSO	WN2002	B	4	q75.TOF	16.4713121139881	84.5286878860119	2.7377505943457	0.0016544447693664	67.640348155327	9.94057254965344e-05	0.244917606862552	30.4713121139881	22.7816196303611	76.0345513747104	-15.0919271467342	NO	NO
NA	8	Albendazole	DMSO	N2	C	1	q75.TOF	-75.2693896012823	231.269389601282	7.49044998413675	0.0123845527325405	67.2137842048265	0.0158783684934024	-1.12526992575859	-39.0193896012825	22.1331255817129	5.24686156214329	-83.2856407647082	NO	NO
NA	8	Albendazole	DMSO	JU2141	C	2	q75.TOF	-79.0703357435902	220.07033574359	7.12773033094218	0.0112141672883977	67.1678427624191	0.0158290275691285	-1.18139388925809	-61.0703357435902	10.5978590000346	-39.8746177435209	-82.2660537436595	NO	NO
NA	8	Albendazole	DMSO	WN2002	C	4	q75.TOF	22.4713121139881	84.5286878860119	2.7377505943457	0.0016544447693664	67.6221346047675	0.000185017100099859	0.334133671193417	30.4713121139881	22.7816196303611	76.0345513747104	-15.0919271467342	NO	NO
NA	8	Albendazole	DMSO	N2	D	1	q75.TOF	-41.2693896012823	231.269389601282	7.49044998413675	0.0123845527325405	67.5272124610965	0.00477337087772066	-0.616973290453603	-39.0193896012825	22.1331255817129	5.24686156214329	-83.2856407647082	NO	NO
NA	8	Albendazole	DMSO	JU2581	D	10	q75.TOF	64.2298916775264	243.770108322474	7.8953285048449	0.0137595718071901	67.3353199195052	0.0128818490405755	0.960899669133472	91.3548916775264	39.0945238297931	169.543939337113	13.1658440179402	NO	NO
NA	8	Albendazole	DMSO	JU2141	D	2	q75.TOF	-64.0703357435902	220.07033574359	7.12773033094218	0.0112141672883977	67.3377797947663	0.0103930033997439	-0.957278129887383	-61.0703357435902	10.5978590000346	-39.8746177435209	-82.2660537436595	NO	NO
NA	8	Albendazole	DMSO	N2	E	1	q75.TOF	-61.2693896012823	231.269389601282	7.49044998413675	0.0123845527325405	67.3651735850711	0.0105209800141567	-0.915971311221244	-39.0193896012825	22.1331255817129	5.24686156214329	-83.2856407647082	NO	NO
NA	8	Albendazole	DMSO	JU2141	E	2	q75.TOF	-64.5703357435902	220.07033574359	7.12773033094218	0.0112141672883977	67.3326952734779	0.0105558487536895	-0.96474865519974	-61.0703357435902	10.5978590000346	-39.8746177435209	-82.2660537436595	NO	NO
NA	8	Albendazole	DMSO	WN2002	E	4	q75.TOF	33.4713121139881	84.5286878860119	2.7377505943457	0.0016544447693664	67.5741428872972	0.000410488014443848	0.497696455800002	30.4713121139881	22.7816196303611	76.0345513747104	-15.0919271467342	NO	NO
NA	8	Albendazole	DMSO	N2	F	1	q75.TOF	-65.7693896012823	231.269389601282	7.49044998413675	0.0123845527325405	67.319934087995	0.0121231843907212	-0.983245865893964	-39.0193896012825	22.1331255817129	5.24686156214329	-83.2856407647082	NO	NO
NA	8	Albendazole	DMSO	JU2581	F	10	q75.TOF	24.7298916775264	243.770108322474	7.8953285048449	0.0137595718071901	67.6132375888186	0.00190962571568187	0.369967068447606	91.3548916775264	39.0945238297931	169.543939337113	13.1658440179402	NO	NO
NA	8	Albendazole	DMSO	JU2141	F	2	q75.TOF	-73.0703357435902	220.07033574359	7.12773033094218	0.0112141672883977	67.24014398858	0.0135179014335359	-1.09174758550981	-61.0703357435902	10.5978590000346	-39.8746177435209	-82.2660537436595	NO	NO
NA	8	Albendazole	DMSO	WN2002	F	4	q75.TOF	8.22131211398807	84.5286878860119	2.7377505943457	0.0016544447693664	67.6562237465988	2.47649398826987e-05	0.122245518407613	30.4713121139881	22.7816196303611	76.0345513747104	-15.0919271467342	NO	NO
NA	8	Albendazole	DMSO	N2	G	1	q75.TOF	-75.2693896012823	231.269389601282	7.49044998413675	0.0123845527325405	67.2137842048265	0.0158783684934024	-1.12526992575859	-39.0193896012825	22.1331255817129	5.24686156214329	-83.2856407647082	NO	NO
NA	8	Albendazole	DMSO	JU2581	G	10	q75.TOF	84.2298916775264	243.770108322474	7.8953285048449	0.0137595718071901	67.0995869315564	0.0221531919550495	1.26010604922758	91.3548916775264	39.0945238297931	169.543939337113	13.1658440179402	NO	NO
NA	2	Albendazole	DMSO	N2	A	1	q90.TOF	-63.4971792164796	296.897179216479	9.68047670394383	0.0122131424612111	87.8135544696996	0.0065772407055813	-0.729356366541203	-46.8971792164792	23.5462447329854	0.195310249491534	-93.9896686824499	NO	NO
NA	2	Albendazole	DMSO	JU2581	A	10	q90.TOF	151.032022601123	314.967977398877	10.2696838540017	0.0137451056796644	86.6521462860224	0.0420089427805614	1.73616669180673	116.832022601123	43.5380274812321	203.908077563588	29.7559676386591	NO	NO
NA	2	Albendazole	DMSO	JU2141	A	2	q90.TOF	-54.9811994331916	281.981199433191	9.19413393979338	0.011016803091435	87.8756283304796	0.00443751787864485	-0.631156008205368	-78.7311994331916	17.6393044516631	-43.4525905298654	-114.009808336518	NO	NO
NA	2	Albendazole	DMSO	WN2002	A	4	q90.TOF	5.0756248872103	143.12437511279	4.6666397528676	0.00283819667673921	88.0588910868707	9.58350093511932e-06	0.058026138242856	51.6756248872103	56.3158287970569	164.307282481324	-60.9560327069034	NO	NO
NA	2	Albendazole	DMSO	N2	B	1	q90.TOF	-21.2971792164792	296.897179216479	9.68047670394383	0.0122131424612111	88.0327113764283	0.000739910246296282	-0.244628713315767	-46.8971792164792	23.5462447329854	0.195310249491534	-93.9896686824499	NO	NO
NA	2	Albendazole	DMSO	JU2581	B	10	q90.TOF	197.532022601123	314.967977398877	10.2696838540017	0.0137451056796644	85.6373950238251	0.0718585908468351	2.27070069180636	116.832022601123	43.5380274812321	203.908077563588	29.7559676386591	NO	NO
NA	2	Albendazole	DMSO	JU2141	B	2	q90.TOF	-95.9811994331916	281.981199433191	9.19413393979338	0.011016803091435	87.495984293319	0.013523342322557	-1.10181500806702	-78.7311994331916	17.6393044516631	-43.4525905298654	-114.009808336518	NO	NO
NA	2	Albendazole	DMSO	N2	C	1	q90.TOF	-50.8971792164792	296.897179216479	9.68047670394383	0.0122131424612111	87.9018978677603	0.00422592999284375	-0.584627256810382	-46.8971792164792	23.5462447329854	0.195310249491534	-93.9896686824499	NO	NO
NA	2	Albendazole	DMSO	JU2581	C	10	q90.TOF	197.432022601123	314.967977398877	10.2696838540017	0.0137451056796644	85.6398823960834	0.0717858528666314	2.26955115632249	116.832022601123	43.5380274812321	203.908077563588	29.7559676386591	NO	NO
NA	2	Albendazole	DMSO	WN2002	C	4	q90.TOF	-7.8243751127897	143.12437511279	4.6666397528676	0.00283819667673921	88.0567430902716	2.27742707422107e-05	-0.0894507143549446	51.6756248872103	56.3158287970569	164.307282481324	-60.9560327069034	NO	NO
NA	2	Albendazole	DMSO	N2	D	1	q90.TOF	-29.1971792164791	296.897179216479	9.68047670394383	0.0122131424612111	88.0083071536977	0.00139064622662737	-0.335371567829532	-46.8971792164792	23.5462447329854	0.195310249491534	-93.9896686824499	NO	NO
NA	2	Albendazole	DMSO	JU2581	D	10	q90.TOF	138.432022601123	314.967977398877	10.2696838540017	0.0137451056796644	86.8788564915511	0.0352920433287942	1.59132522083909	116.832022601123	43.5380274812321	203.908077563588	29.7559676386591	NO	NO
NA	2	Albendazole	DMSO	JU2141	D	2	q90.TOF	-58.5811994331916	281.981199433191	9.19413393979338	0.011016803091435	87.8506027766415	0.00503765260096552	-0.672482164290781	-78.7311994331916	17.6393044516631	-43.4525905298654	-114.009808336518	NO	NO
NA	2	Albendazole	DMSO	WN2002	D	4	q90.TOF	51.6756248872103	143.12437511279	4.6666397528676	0.00283819667673921	87.8985443097414	0.000993382779795287	0.590771977859717	51.6756248872103	56.3158287970569	164.307282481324	-60.9560327069034	NO	NO
NA	2	Albendazole	DMSO	N2	E	1	q90.TOF	-40.2971792164792	296.897179216479	9.68047670394383	0.0122131424612111	87.9610960372885	0.00264901345415063	-0.462871021640013	-46.8971792164792	23.5462447329854	0.195310249491534	-93.9896686824499	NO	NO
NA	2	Albendazole	DMSO	JU2581	E	10	q90.TOF	119.832022601123	314.967977398877	10.2696838540017	0.0137451056796644	87.176552043321	0.0264453582348268	1.37751162083924	116.832022601123	43.5380274812321	203.908077563588	29.7559676386591	NO	NO
NA	2	Albendazole	DMSO	JU2141	E	2	q90.TOF	-71.4811994331916	281.981199433191	9.19413393979338	0.011016803091435	87.7478238486921	0.00750058882480219	-0.820567556930179	-78.7311994331916	17.6393044516631	-43.4525905298654	-114.009808336518	NO	NO
NA	2	Albendazole	DMSO	WN2002	E	4	q90.TOF	54.8756248872103	143.12437511279	4.6666397528676	0.00283819667673921	87.8778498312115	0.00112022203394208	0.627355383155295	51.6756248872103	56.3158287970569	164.307282481324	-60.9560327069034	NO	NO
NA	2	Albendazole	DMSO	N2	F	1	q90.TOF	-38.8971792164792	296.897179216479	9.68047670394383	0.0122131424612111	87.9678832865708	0.0024681473637414	-0.4467900094477	-46.8971792164792	23.5462447329854	0.195310249491534	-93.9896686824499	NO	NO
NA	2	Albendazole	DMSO	JU2581	F	10	q90.TOF	84.2320226011233	314.967977398877	10.2696838540017	0.0137451056796644	87.6248374322051	0.0130664657226198	0.968276988581454	116.832022601123	43.5380274812321	203.908077563588	29.7559676386591	NO	NO
NA	2	Albendazole	DMSO	JU2141	F	2	q90.TOF	-80.9811994331916	281.981199433191	9.19413393979338	0.011016803091435	87.6590013268316	0.00962675913844362	-0.929622691044465	-78.7311994331916	17.6393044516631	-43.4525905298654	-114.009808336518	NO	NO
NA	2	Albendazole	DMSO	N2	G	1	q90.TOF	-30.4971792164791	296.897179216479	9.68047670394383	0.0122131424612111	88.0035587941438	0.00151723975709525	-0.350303936293823	-46.8971792164792	23.5462447329854	0.195310249491534	-93.9896686824499	NO	NO
NA	2	Albendazole	DMSO	JU2581	G	10	q90.TOF	113.832022601123	314.967977398877	10.2696838540017	0.0137451056796644	87.2632443473173	0.0238634142476703	1.30853949180702	116.832022601123	43.5380274812321	203.908077563588	29.7559676386591	NO	NO
NA	2	Albendazole	DMSO	JU2141	G	2	q90.TOF	-71.9811994331916	281.981199433191	9.19413393979338	0.011016803091435	87.7434270573414	0.00760588674393762	-0.826307300830931	-78.7311994331916	17.6393044516631	-43.4525905298654	-114.009808336518	NO	NO
NA	4	Albendazole	DMSO	N2	A	1	q90.TOF	-28.3971792164792	296.897179216479	9.68047670394383	0.0122131424612111	88.0111263039029	0.00131548310609693	-0.326182418005354	-46.8971792164792	23.5462447329854	0.195310249491534	-93.9896686824499	NO	NO
NA	4	Albendazole	DMSO	JU2141	A	2	q90.TOF	-96.7811994331916	281.981199433191	9.19413393979338	0.011016803091435	87.4865044544916	0.013749714998866	-1.11099859830822	-78.7311994331916	17.6393044516631	-43.4525905298654	-114.009808336518	NO	NO
NA	4	Albendazole	DMSO	N2	B	1	q90.TOF	-60.9971792164791	296.897179216479	9.68047670394383	0.0122131424612111	87.8326380493945	0.00606952037916522	-0.700640273340638	-46.8971792164792	23.5462447329854	0.195310249491534	-93.9896686824499	NO	NO
NA	4	Albendazole	DMSO	JU2581	B	10	q90.TOF	90.5320226011233	314.967977398877	10.2696838540017	0.0137451056796644	87.5570441865991	0.0150941312286888	1.04069772406527	116.832022601123	43.5380274812321	203.908077563588	29.7559676386591	NO	NO
NA	4	Albendazole	DMSO	JU2141	B	2	q90.TOF	-57.8811994331916	281.981199433191	9.19413393979338	0.011016803091435	87.8555936888121	0.0049179797968226	-0.664446522829728	-78.7311994331916	17.6393044516631	-43.4525905298654	-114.009808336518	NO	NO
NA	4	Albendazole	DMSO	N2	C	1	q90.TOF	-74.1971792164792	296.897179216479	9.68047670394383	0.0122131424612111	87.7231602081126	0.00898068906335234	-0.852261245439589	-46.8971792164792	23.5462447329854	0.195310249491534	-93.9896686824499	NO	NO
NA	4	Albendazole	DMSO	JU2581	C	10	q90.TOF	134.032022601123	314.967977398877	10.2696838540017	0.0137451056796644	86.953246544413	0.0330842137277414	1.5407456595488	116.832022601123	43.5380274812321	203.908077563588	29.7559676386591	NO	NO
NA	4	Albendazole	DMSO	JU2141	C	2	q90.TOF	-82.6811994331916	281.981199433191	9.19413393979338	0.011016803091435	87.6419288376218	0.0100351815167362	-0.949137820307021	-78.7311994331916	17.6393044516631	-43.4525905298654	-114.009808336518	NO	NO
NA	4	Albendazole	DMSO	WN2002	C	4	q90.TOF	98.1756248872102	143.12437511279	4.6666397528676	0.00283819667673921	87.4746509440413	0.0035855229088075	1.12237458606109	51.6756248872103	56.3158287970569	164.307282481324	-60.9560327069034	NO	NO
NA	4	Albendazole	DMSO	N2	D	1	q90.TOF	-43.4971792164792	296.897179216479	9.68047670394383	0.0122131424612111	87.9446790461613	0.00308643445398684	-0.499627620936728	-46.8971792164792	23.5462447329854	0.195310249491534	-93.9896686824499	NO	NO
NA	4	Albendazole	DMSO	JU2581	D	10	q90.TOF	175.532022601123	314.967977398877	10.2696838540017	0.0137451056796644	86.1527314619533	0.056743535180047	2.01780288535492	116.832022601123	43.5380274812321	203.908077563588	29.7559676386591	NO	NO
NA	4	Albendazole	DMSO	N2	E	1	q90.TOF	-42.6971792164791	296.897179216479	9.68047670394383	0.0122131424612111	87.9489011386483	0.00297394710056867	-0.490438471112549	-46.8971792164792	23.5462447329854	0.195310249491534	-93.9896686824499	NO	NO
NA	4	Albendazole	DMSO	JU2581	E	10	q90.TOF	95.6320226011233	314.967977398877	10.2696838540017	0.0137451056796644	87.4985418806714	0.0168426474208606	1.09932403374265	116.832022601123	43.5380274812321	203.908077563588	29.7559676386591	NO	NO
NA	4	Albendazole	DMSO	JU2141	E	2	q90.TOF	-67.4811994331915	281.981199433191	9.19413393979338	0.011016803091435	87.7818873972968	0.00668462859804892	-0.774649605724163	-78.7311994331916	17.6393044516631	-43.4525905298654	-114.009808336518	NO	NO
NA	4	Albendazole	DMSO	N2	F	1	q90.TOF	-61.8971792164791	296.897179216479	9.68047670394383	0.0122131424612111	87.8258567299653	0.00624995061908063	-0.710978066892839	-46.8971792164792	23.5462447329854	0.195310249491534	-93.9896686824499	NO	NO
NA	4	Albendazole	DMSO	JU2141	F	2	q90.TOF	-88.8811994331916	281.981199433191	9.19413393979338	0.011016803091435	87.5766282734465	0.0115966222178623	-1.02031064467634	-78.7311994331916	17.6393044516631	-43.4525905298654	-114.009808336518	NO	NO
NA	4	Albendazole	DMSO	WN2002	F	4	q90.TOF	66.8756248872103	143.12437511279	4.6666397528676	0.00283819667673921	87.7891197095953	0.00166372238279491	0.764543153013714	51.6756248872103	56.3158287970569	164.307282481324	-60.9560327069034	NO	NO
NA	4	Albendazole	DMSO	N2	G	1	q90.TOF	-46.0971792164791	296.897179216479	9.68047670394383	0.0122131424612111	87.9304144798152	0.00346643907893883	-0.529492357865308	-46.8971792164792	23.5462447329854	0.195310249491534	-93.9896686824499	NO	NO
NA	4	Albendazole	DMSO	JU2581	G	10	q90.TOF	124.032022601123	314.967977398877	10.2696838540017	0.0137451056796644	87.1131638641306	0.0283316146901323	1.42579211116178	116.832022601123	43.5380274812321	203.908077563588	29.7559676386591	NO	NO
NA	4	Albendazole	DMSO	JU2141	G	2	q90.TOF	-67.9811994331916	281.981199433191	9.19413393979338	0.011016803091435	87.777737404375	0.00678405471133321	-0.780389349624916	-78.7311994331916	17.6393044516631	-43.4525905298654	-114.009808336518	NO	NO
NA	4	Albendazole	DMSO	WN2002	G	4	q90.TOF	124.67562488721	143.12437511279	4.6666397528676	0.00283819667673921	87.1137799314137	0.00578240172511398	1.4253309111651	51.6756248872103	56.3158287970569	164.307282481324	-60.9560327069034	NO	NO
NA	6	Albendazole	DMSO	N2	A	1	q90.TOF	-46.6971792164792	296.897179216479	9.68047670394383	0.0122131424612111	87.9270047416456	0.00355726455738688	-0.536384220233443	-46.8971792164792	23.5462447329854	0.195310249491534	-93.9896686824499	NO	NO
NA	6	Albendazole	DMSO	JU2581	A	10	q90.TOF	100.532022601123	314.967977398877	10.2696838540017	0.0137451056796644	87.4392746326186	0.0186128344894947	1.15565127245229	116.832022601123	43.5380274812321	203.908077563588	29.7559676386591	NO	NO
NA	6	Albendazole	DMSO	JU2141	A	2	q90.TOF	-57.3811994331917	281.981199433191	9.19413393979338	0.011016803091435	87.8591217227841	0.00483337999331248	-0.658706778928977	-78.7311994331916	17.6393044516631	-43.4525905298654	-114.009808336518	NO	NO
NA	6	Albendazole	DMSO	WN2002	A	4	q90.TOF	64.4756248872104	143.12437511279	4.6666397528676	0.00283819667673921	87.8082725813636	0.00154645138934405	0.737105599042031	51.6756248872103	56.3158287970569	164.307282481324	-60.9560327069034	NO	NO
NA	6	Albendazole	DMSO	N2	B	1	q90.TOF	-87.6971792164791	296.897179216479	9.68047670394383	0.0122131424612111	87.5888952735196	0.0125460241575113	-1.0073281487226	-46.8971792164792	23.5462447329854	0.195310249491534	-93.9896686824499	NO	NO
NA	6	Albendazole	DMSO	JU2141	B	2	q90.TOF	-76.4811994331916	281.981199433191	9.19413393979338	0.011016803091435	87.702466202281	0.00858659692406918	-0.877964995937698	-78.7311994331916	17.6393044516631	-43.4525905298654	-114.009808336518	NO	NO
NA	6	Albendazole	DMSO	WN2002	B	4	q90.TOF	-25.7243751127897	143.12437511279	4.6666397528676	0.00283819667673921	88.0203571994673	0.000246169827242877	-0.294089137727086	51.6756248872103	56.3158287970569	164.307282481324	-60.9560327069034	NO	NO
NA	6	Albendazole	DMSO	N2	C	1	q90.TOF	-17.4971792164791	296.897179216479	9.68047670394383	0.0122131424612111	88.0417284322477	0.000499425773317722	-0.200980251650917	-46.8971792164792	23.5462447329854	0.195310249491534	-93.9896686824499	NO	NO
NA	6	Albendazole	DMSO	JU2581	C	10	q90.TOF	46.8320226011233	314.967977398877	10.2696838540017	0.0137451056796644	87.9260237098136	0.00403914556175282	0.53835071761401	116.832022601123	43.5380274812321	203.908077563588	29.7559676386591	NO	NO
NA	6	Albendazole	DMSO	JU2141	C	2	q90.TOF	-99.9811994331916	281.981199433191	9.19413393979338	0.011016803091435	87.4477875730296	0.0146739954828257	-1.14773295927304	-78.7311994331916	17.6393044516631	-43.4525905298654	-114.009808336518	NO	NO
NA	6	Albendazole	DMSO	WN2002	C	4	q90.TOF	-4.12437511278971	143.12437511279	4.6666397528676	0.00283819667673921	88.0594212193237	6.3279271156477e-06	-0.0471511519819322	51.6756248872103	56.3158287970569	164.307282481324	-60.9560327069034	NO	NO
NA	6	Albendazole	DMSO	N2	D	1	q90.TOF	-59.5971792164792	296.897179216479	9.68047670394383	0.0122131424612111	87.8429883370326	0.00579410391558411	-0.684559261148326	-46.8971792164792	23.5462447329854	0.195310249491534	-93.9896686824499	NO	NO
NA	6	Albendazole	DMSO	JU2581	D	10	q90.TOF	109.032022601123	314.967977398877	10.2696838540017	0.0137451056796644	87.3293347565452	0.0218933294416309	1.25336178858126	116.832022601123	43.5380274812321	203.908077563588	29.7559676386591	NO	NO
NA	6	Albendazole	DMSO	JU2141	D	2	q90.TOF	-106.981199433192	281.981199433191	9.19413393979338	0.011016803091435	87.3586388085529	0.0168006707759306	-1.22808937388356	-78.7311994331916	17.6393044516631	-43.4525905298654	-114.009808336518	NO	NO
NA	6	Albendazole	DMSO	WN2002	D	4	q90.TOF	56.5756248872103	143.12437511279	4.6666397528676	0.00283819667673921	87.8663482015414	0.00119070416349996	0.646790317218571	51.6756248872103	56.3158287970569	164.307282481324	-60.9560327069034	NO	NO
NA	6	Albendazole	DMSO	N2	E	1	q90.TOF	-46.8971792164792	296.897179216479	9.68047670394383	0.0122131424612111	87.9258583338605	0.00358780072549114	-0.538681507689488	-46.8971792164792	23.5462447329854	0.195310249491534	-93.9896686824499	NO	NO
NA	6	Albendazole	DMSO	JU2581	E	10	q90.TOF	149.032022601123	314.967977398877	10.2696838540017	0.0137451056796644	86.6894905614233	0.0409037255920673	1.71317598212933	116.832022601123	43.5380274812321	203.908077563588	29.7559676386591	NO	NO
NA	6	Albendazole	DMSO	JU2141	E	2	q90.TOF	-85.5811994331915	281.981199433191	9.19413393979338	0.011016803091435	87.6119785775453	0.0107514845169253	-0.98242833493138	-78.7311994331916	17.6393044516631	-43.4525905298654	-114.009808336518	NO	NO
NA	6	Albendazole	DMSO	WN2002	E	4	q90.TOF	-40.2243751127897	143.12437511279	4.6666397528676	0.00283819667673921	87.9623861716368	0.000601899198875676	-0.459857692972676	51.6756248872103	56.3158287970569	164.307282481324	-60.9560327069034	NO	NO
NA	6	Albendazole	DMSO	N2	F	1	q90.TOF	-34.8971792164792	296.897179216479	9.68047670394383	0.0122131424612111	87.9859505892925	0.00198662326934426	-0.400844260326806	-46.8971792164792	23.5462447329854	0.195310249491534	-93.9896686824499	NO	NO
NA	6	Albendazole	DMSO	JU2581	F	10	q90.TOF	147.232022601123	314.967977398877	10.2696838540017	0.0137451056796644	86.7226612816348	0.0399216269091588	1.69248434341966	116.832022601123	43.5380274812321	203.908077563588	29.7559676386591	NO	NO
NA	6	Albendazole	DMSO	JU2141	F	2	q90.TOF	-67.3811994331916	281.981199433191	9.19413393979338	0.011016803091435	87.7827136961688	0.00666483145247984	-0.773501656944014	-78.7311994331916	17.6393044516631	-43.4525905298654	-114.009808336518	NO	NO
NA	6	Albendazole	DMSO	WN2002	F	4	q90.TOF	97.3756248872103	143.12437511279	4.6666397528676	0.00283819667673921	87.4841903471473	0.00352732656028655	1.1132287347372	51.6756248872103	56.3158287970569	164.307282481324	-60.9560327069034	NO	NO
NA	6	Albendazole	DMSO	N2	G	1	q90.TOF	-26.8971792164792	296.897179216479	9.68047670394383	0.0122131424612111	88.0162008930999	0.00118018025350544	-0.308952762085018	-46.8971792164792	23.5462447329854	0.195310249491534	-93.9896686824499	NO	NO
NA	6	Albendazole	DMSO	JU2581	G	10	q90.TOF	121.932022601123	314.967977398877	10.2696838540017	0.0137451056796644	87.1451366458347	0.0273803648499785	1.40165186600051	116.832022601123	43.5380274812321	203.908077563588	29.7559676386591	NO	NO
NA	6	Albendazole	DMSO	JU2141	G	2	q90.TOF	-86.0811994331916	281.981199433191	9.19413393979338	0.011016803091435	87.6067093374098	0.010877480551686	-0.988168078832134	-78.7311994331916	17.6393044516631	-43.4525905298654	-114.009808336518	NO	NO
NA	6	Albendazole	DMSO	WN2002	G	4	q90.TOF	155.875624887211	143.12437511279	4.6666397528676	0.00283819667673921	86.5761310815163	0.00903860834521543	1.78201911279699	51.6756248872103	56.3158287970569	164.307282481324	-60.9560327069034	NO	NO
NA	8	Albendazole	DMSO	JU2581	A	10	q90.TOF	91.0320226011233	314.967977398877	10.2696838540017	0.0137451056796644	87.551452077819	0.0152613186231622	1.04644540148463	116.832022601123	43.5380274812321	203.908077563588	29.7559676386591	NO	NO
NA	8	Albendazole	DMSO	JU2141	A	2	q90.TOF	-59.5811994331916	281.981199433191	9.19413393979338	0.011016803091435	87.8433683240717	0.00521110926722786	-0.683961652092284	-78.7311994331916	17.6393044516631	-43.4525905298654	-114.009808336518	NO	NO
NA	8	Albendazole	DMSO	WN2002	A	4	q90.TOF	23.9756248872103	143.12437511279	4.6666397528676	0.00283819667673921	88.0256242146276	0.000213838068798805	0.274096875769866	51.6756248872103	56.3158287970569	164.307282481324	-60.9560327069034	NO	NO
NA	8	Albendazole	DMSO	JU2581	B	10	q90.TOF	176.032022601123	314.967977398877	10.2696838540017	0.0137451056796644	86.1417265613589	0.0570672615909806	2.02355056277427	116.832022601123	43.5380274812321	203.908077563588	29.7559676386591	NO	NO
NA	8	Albendazole	DMSO	JU2141	B	2	q90.TOF	-87.1811994331916	281.981199433191	9.19413393979338	0.011016803091435	87.5950078280778	0.0111572554227341	-1.00079551541379	-78.7311994331916	17.6393044516631	-43.4525905298654	-114.009808336518	NO	NO
NA	8	Albendazole	DMSO	WN2002	B	4	q90.TOF	-33.5243751127897	143.12437511279	4.6666397528676	0.00283819667673921	87.9923457039269	0.000418086877044285	-0.383261188135059	51.6756248872103	56.3158287970569	164.307282481324	-60.9560327069034	NO	NO
NA	8	Albendazole	DMSO	N2	C	1	q90.TOF	-90.0971792164791	296.897179216479	9.68047670394383	0.0122131424612111	87.5626576722056	0.0132421120638338	-1.03489559819514	-46.8971792164792	23.5462447329854	0.195310249491534	-93.9896686824499	NO	NO
NA	8	Albendazole	DMSO	JU2141	C	2	q90.TOF	-103.981199433192	281.981199433191	9.19413393979338	0.011016803091435	87.3975950336625	0.0158716230899036	-1.19365091047905	-78.7311994331916	17.6393044516631	-43.4525905298654	-114.009808336518	NO	NO
NA	8	Albendazole	DMSO	WN2002	C	4	q90.TOF	59.07562488721	143.12437511279	4.6666397528676	0.00283819667673921	87.8487937339062	0.00129826037393263	0.675371102605738	51.6756248872103	56.3158287970569	164.307282481324	-60.9560327069034	NO	NO
NA	8	Albendazole	DMSO	N2	D	1	q90.TOF	-56.8971792164792	296.897179216479	9.68047670394383	0.0122131424612111	87.8622677056814	0.00528100212696984	-0.653545880491723	-46.8971792164792	23.5462447329854	0.195310249491534	-93.9896686824499	NO	NO
NA	8	Albendazole	DMSO	JU2581	D	10	q90.TOF	101.032022601123	314.967977398877	10.2696838540017	0.0137451056796644	87.4330581468831	0.0187984382388458	1.16139894987164	116.832022601123	43.5380274812321	203.908077563588	29.7559676386591	NO	NO
NA	8	Albendazole	DMSO	JU2141	D	2	q90.TOF	-89.9811994331916	281.981199433191	9.19413393979338	0.011016803091435	87.5645443847437	0.0118854396699211	-1.032938081258	-78.7311994331916	17.6393044516631	-43.4525905298654	-114.009808336518	NO	NO
NA	8	Albendazole	DMSO	N2	E	1	q90.TOF	-76.4971792164791	296.897179216479	9.68047670394383	0.0122131424612111	87.7018816525427	0.00954609413576229	-0.878680051184102	-46.8971792164792	23.5462447329854	0.195310249491534	-93.9896686824499	NO	NO
NA	8	Albendazole	DMSO	JU2141	E	2	q90.TOF	-72.7811994331916	281.981199433191	9.19413393979338	0.011016803091435	87.736327978944	0.0077758900840756	-0.835490891072134	-78.7311994331916	17.6393044516631	-43.4525905298654	-114.009808336518	NO	NO
NA	8	Albendazole	DMSO	WN2002	E	4	q90.TOF	32.8756248872103	143.12437511279	4.6666397528676	0.00283819667673921	87.9949570881624	0.000402062145804895	0.375844471748193	51.6756248872103	56.3158287970569	164.307282481324	-60.9560327069034	NO	NO
NA	8	Albendazole	DMSO	N2	F	1	q90.TOF	-80.8971792164792	296.897179216479	9.68047670394383	0.0122131424612111	87.6593495203473	0.0106758294606402	-0.929220375217086	-46.8971792164792	23.5462447329854	0.195310249491534	-93.9896686824499	NO	NO
NA	8	Albendazole	DMSO	JU2581	F	10	q90.TOF	62.2320226011232	314.967977398877	10.2696838540017	0.0137451056796644	87.8229394098408	0.00713233128944291	0.715379182130016	116.832022601123	43.5380274812321	203.908077563588	29.7559676386591	NO	NO
NA	8	Albendazole	DMSO	JU2141	F	2	q90.TOF	-104.981199433192	281.981199433191	9.19413393979338	0.011016803091435	87.3847346520739	0.016178369748987	-1.20513039828055	-78.7311994331916	17.6393044516631	-43.4525905298654	-114.009808336518	NO	NO
NA	8	Albendazole	DMSO	WN2002	F	4	q90.TOF	-34.7243751127897	143.12437511279	4.6666397528676	0.00283819667673921	87.9873806974094	0.000448553274411949	-0.396979965120901	51.6756248872103	56.3158287970569	164.307282481324	-60.9560327069034	NO	NO
NA	8	Albendazole	DMSO	JU2581	G	10	q90.TOF	99.8320226011233	314.967977398877	10.2696838540017	0.0137451056796644	87.4479251639228	0.0183545362142129	1.1476045240652	116.832022601123	43.5380274812321	203.908077563588	29.7559676386591	NO	NO
NA	2	Albendazole	DMSO	N2	A	1	mean.EXT	-142.155182570251	501.433663582908	19.9703590878609	0.0110503298877484	190.413661396638	0.00632638697668591	-0.752449486446654	-115.701820007489	51.7005690538402	-12.3006818998084	-219.102958115169	NO	NO
NA	2	Albendazole	DMSO	JU2581	A	10	mean.EXT	381.379748407826	540.076661848584	21.5093753279813	0.0128191459160011	186.834967882666	0.0530132457013157	2.02051004384029	271.958721726948	119.769293945562	511.497309618071	32.4201338358251	NO	NO
NA	2	Albendazole	DMSO	JU2141	A	2	mean.EXT	-116.721012797505	515.957037642225	20.5487745716948	0.0116997168374528	190.599303734062	0.00452167247404294	-0.618025415205891	-166.258292122512	33.3827327808063	-99.4928265608995	-233.023757684125	NO	NO
NA	2	Albendazole	DMSO	WN2002	A	4	mean.EXT	83.6738123320866	327.914422962031	13.0596911460806	0.00472573438278918	190.787600987666	0.000925478569765457	0.441489030090304	83.6738123320866	122.030096322716	327.73400497752	-160.386380313346	NO	NO
NA	2	Albendazole	DMSO	N2	B	1	mean.EXT	-54.9162032654474	501.433663582908	19.9703590878609	0.0110503298877483	190.898672018847	0.000944129062409631	-0.290680003342583	-115.701820007489	51.7005690538402	-12.3006818998084	-219.102958115169	NO	NO
NA	2	Albendazole	DMSO	JU2581	B	10	mean.EXT	411.207651876906	540.076661848584	21.5093753279813	0.0128191459160011	186.15191905234	0.0616299071882075	2.17853515869649	271.958721726948	119.769293945562	511.497309618071	32.4201338358251	NO	NO
NA	2	Albendazole	DMSO	JU2141	B	2	mean.EXT	-158.249855321783	515.957037642225	20.5487745716948	0.0116997168374528	190.276576015527	0.00831165770971961	-0.837916243163442	-166.258292122512	33.3827327808063	-99.4928265608995	-233.023757684125	NO	NO
NA	2	Albendazole	DMSO	N2	C	1	mean.EXT	-116.628578837145	501.433663582908	19.9703590878609	0.0110503298877483	190.600165021969	0.00425833992107928	-0.617333203505577	-115.701820007489	51.7005690538402	-12.3006818998084	-219.102958115169	NO	NO
NA	2	Albendazole	DMSO	JU2581	C	10	mean.EXT	455.606953970625	540.076661848584	21.5093753279813	0.0128191459160011	185.034578356026	0.0756571237749203	2.41375802040945	271.958721726948	119.769293945562	511.497309618071	32.4201338358251	NO	NO
NA	2	Albendazole	DMSO	JU2141	C	2	mean.EXT	-106.381565944112	515.957037642225	20.5487745716948	0.0116997168374528	190.664430516824	0.00375607075154488	-0.563279137895453	-166.258292122512	33.3827327808063	-99.4928265608995	-233.023757684125	NO	NO
NA	2	Albendazole	DMSO	WN2002	C	4	mean.EXT	-33.164422962031	327.914422962031	13.0596911460806	0.00472573438278918	190.952842174352	0.000145389199018004	-0.174985799247454	83.6738123320866	122.030096322716	327.73400497752	-160.386380313346	NO	NO
NA	2	Albendazole	DMSO	N2	D	1	mean.EXT	-75.0084299380479	501.433663582908	19.9703590878609	0.0110503298877483	190.825107515087	0.00176136964964381	-0.397031283457867	-115.701820007489	51.7005690538402	-12.3006818998084	-219.102958115169	NO	NO
NA	2	Albendazole	DMSO	JU2581	D	10	mean.EXT	292.573940561054	540.076661848584	21.5093753279813	0.0128191459160011	188.553138698239	0.0311989818017701	1.55002615618017	271.958721726948	119.769293945562	511.497309618071	32.4201338358251	NO	NO
NA	2	Albendazole	DMSO	JU2141	D	2	mean.EXT	-108.812383554175	515.957037642225	20.5487745716948	0.0116997168374528	190.649663839034	0.00392968422930685	-0.576150059992019	-166.258292122512	33.3827327808063	-99.4928265608995	-233.023757684125	NO	NO
NA	2	Albendazole	DMSO	WN2002	D	4	mean.EXT	146.51414846654	327.914422962031	13.0596911460806	0.00472573438278918	190.381968945087	0.00283756869390584	0.773054167106415	83.6738123320866	122.030096322716	327.73400497752	-160.386380313346	NO	NO
NA	2	Albendazole	DMSO	N2	E	1	mean.EXT	-115.98484468527	501.433663582908	19.9703590878609	0.0110503298877483	190.604390552051	0.0042114616396322	-0.61392581853917	-115.701820007489	51.7005690538402	-12.3006818998084	-219.102958115169	NO	NO
NA	2	Albendazole	DMSO	JU2581	E	10	mean.EXT	176.530481008559	540.076661848584	21.5093753279813	0.0128191459160011	190.102388027289	0.0113581747909822	0.935240036763399	271.958721726948	119.769293945562	511.497309618071	32.4201338358251	NO	NO
NA	2	Albendazole	DMSO	JU2141	E	2	mean.EXT	-183.863287642225	515.957037642225	20.5487745716948	0.0116997168374528	190.028554943425	0.0112199533028152	-0.973536657733966	-166.258292122512	33.3827327808063	-99.4928265608995	-233.023757684125	NO	NO
NA	2	Albendazole	DMSO	WN2002	E	4	mean.EXT	162.466529418921	327.914422962031	13.0596911460806	0.00472573438278918	190.243552305708	0.00348911320033717	0.857223885181959	83.6738123320866	122.030096322716	327.73400497752	-160.386380313346	NO	NO
NA	2	Albendazole	DMSO	N2	F	1	mean.EXT	-98.9633547943092	501.433663582908	19.9703590878609	0.0110503298877483	190.707606990459	0.00306604960590508	-0.523828425708058	-115.701820007489	51.7005690538402	-12.3006818998084	-219.102958115169	NO	NO
NA	2	Albendazole	DMSO	JU2581	F	10	mean.EXT	265.250610878689	540.076661848584	21.5093753279813	0.0128191459160011	188.988191698381	0.0256437730183561	1.40527001145865	271.958721726948	119.769293945562	511.497309618071	32.4201338358251	NO	NO
NA	2	Albendazole	DMSO	JU2141	F	2	mean.EXT	-196.957037642225	515.957037642225	20.5487745716948	0.0116997168374528	189.887275166321	0.0128749044216735	-1.04286667883643	-166.258292122512	33.3827327808063	-99.4928265608995	-233.023757684125	NO	NO
NA	2	Albendazole	DMSO	N2	G	1	mean.EXT	-29.9396876792933	501.433663582908	19.9703590878609	0.0110503298877483	190.958377058754	0.000280624051178088	-0.158475422501916	-115.701820007489	51.7005690538402	-12.3006818998084	-219.102958115169	NO	NO
NA	2	Albendazole	DMSO	JU2581	G	10	mean.EXT	306.150391291513	540.076661848584	21.5093753279813	0.0128191459160011	188.32070848672	0.0341616450799801	1.62195277308921	271.958721726948	119.769293945562	511.497309618071	32.4201338358251	NO	NO
NA	2	Albendazole	DMSO	JU2141	G	2	mean.EXT	-148.018262132021	515.957037642225	20.5487745716948	0.0116997168374528	190.365191953346	0.00727162724770062	-0.783741039592421	-166.258292122512	33.3827327808063	-99.4928265608995	-233.023757684125	NO	NO
NA	4	Albendazole	DMSO	N2	A	1	mean.EXT	-12.3944478966332	501.433663582908	19.9703590878609	0.0110503298877483	190.979296759223	4.80933169523759e-05	-0.0656057400510363	-115.701820007489	51.7005690538402	-12.3006818998084	-219.102958115169	NO	NO
NA	4	Albendazole	DMSO	JU2141	A	2	mean.EXT	-228.655602235527	515.957037642225	20.5487745716948	0.0116997168374528	189.504494993273	0.0173526057328394	-1.21070722506432	-166.258292122512	33.3827327808063	-99.4928265608995	-233.023757684125	NO	NO
NA	4	Albendazole	DMSO	N2	B	1	mean.EXT	-167.69218631018	501.433663582908	19.9703590878609	0.0110503298877483	190.19002488008	0.00880351305489733	-0.887620818241052	-115.701820007489	51.7005690538402	-12.3006818998084	-219.102958115169	NO	NO
NA	4	Albendazole	DMSO	JU2581	B	10	mean.EXT	170.170529162652	540.076661848584	21.5093753279813	0.0128191459160011	190.164875853533	0.0105545042059955	0.901545676649516	271.958721726948	119.769293945562	511.497309618071	32.4201338358251	NO	NO
NA	4	Albendazole	DMSO	JU2141	B	2	mean.EXT	-141.783426531114	515.957037642225	20.5487745716948	0.0116997168374528	190.416269890346	0.00667193708483281	-0.750728244649698	-166.258292122512	33.3827327808063	-99.4928265608995	-233.023757684125	NO	NO
NA	4	Albendazole	DMSO	N2	C	1	mean.EXT	-161.427084635539	501.433663582908	19.9703590878609	0.0110503298877483	190.248328443507	0.00815798994540093	-0.854458660855125	-115.701820007489	51.7005690538402	-12.3006818998084	-219.102958115169	NO	NO
NA	4	Albendazole	DMSO	JU2581	C	10	mean.EXT	296.647697125775	540.076661848584	21.5093753279813	0.0128191459160011	188.484532328643	0.0320738505413181	1.57160849265593	271.958721726948	119.769293945562	511.497309618071	32.4201338358251	NO	NO
NA	4	Albendazole	DMSO	JU2141	C	2	mean.EXT	-199.019537642225	515.957037642225	20.5487745716948	0.0116997168374528	189.864125363578	0.0131459638131246	-1.0537873981509	-166.258292122512	33.3827327808063	-99.4928265608995	-233.023757684125	NO	NO
NA	4	Albendazole	DMSO	WN2002	C	4	mean.EXT	160.710577037969	327.914422962031	13.0596911460806	0.00472573438278918	190.259493635861	0.00341409950231312	0.847958934871404	83.6738123320866	122.030096322716	327.73400497752	-160.386380313346	NO	NO
NA	4	Albendazole	DMSO	N2	D	1	mean.EXT	-94.6126759285867	501.433663582908	19.9703590878609	0.0110503298877483	190.731357969135	0.00280239281166716	-0.5007996059421	-115.701820007489	51.7005690538402	-12.3006818998084	-219.102958115169	NO	NO
NA	4	Albendazole	DMSO	JU2581	D	10	mean.EXT	432.718302180193	540.076661848584	21.5093753279813	0.0128191459160011	185.625720025198	0.0682463874615899	2.29249633563044	271.958721726948	119.769293945562	511.497309618071	32.4201338358251	NO	NO
NA	4	Albendazole	DMSO	JU2141	D	2	mean.EXT	-166.55148208667	515.957037642225	20.5487745716948	0.0116997168374528	190.200291572113	0.0092065731873274	-0.881872478679956	-166.258292122512	33.3827327808063	-99.4928265608995	-233.023757684125	NO	NO
NA	4	Albendazole	DMSO	N2	E	1	mean.EXT	-136.775227368916	501.433663582908	19.9703590878609	0.0110503298877483	190.456044821725	0.0058565957705016	-0.723972546984037	-115.701820007489	51.7005690538402	-12.3006818998084	-219.102958115169	NO	NO
NA	4	Albendazole	DMSO	JU2581	E	10	mean.EXT	139.488738995298	540.076661848584	21.5093753279813	0.0128191459160011	190.433888580563	0.00709165231247014	0.738996759317263	271.958721726948	119.769293945562	511.497309618071	32.4201338358251	NO	NO
NA	4	Albendazole	DMSO	JU2141	E	2	mean.EXT	-184.219332724193	515.957037642225	20.5487745716948	0.0116997168374528	190.02484310631	0.0112634495021007	-0.975421878778069	-166.258292122512	33.3827327808063	-99.4928265608995	-233.023757684125	NO	NO
NA	4	Albendazole	DMSO	N2	F	1	mean.EXT	-129.84294628333	501.433663582908	19.9703590878609	0.0110503298877483	190.508233898438	0.00527797199895124	-0.687278905229714	-115.701820007489	51.7005690538402	-12.3006818998084	-219.102958115169	NO	NO
NA	4	Albendazole	DMSO	JU2141	F	2	mean.EXT	-210.18025192794	515.957037642225	20.5487745716948	0.0116997168374528	189.734620568309	0.0146617166809033	-1.11288219963613	-166.258292122512	33.3827327808063	-99.4928265608995	-233.023757684125	NO	NO
NA	4	Albendazole	DMSO	WN2002	F	4	mean.EXT	81.085577037969	327.914422962031	13.0596911460806	0.00472573438278918	190.799546081408	0.000869109459207185	0.427832696551796	83.6738123320866	122.030096322716	327.73400497752	-160.386380313346	NO	NO
NA	4	Albendazole	DMSO	N2	G	1	mean.EXT	-76.80452451006	501.433663582908	19.9703590878609	0.0110503298877483	190.817421889501	0.0018467323983982	-0.406538291319872	-115.701820007489	51.7005690538402	-12.3006818998084	-219.102958115169	NO	NO
NA	4	Albendazole	DMSO	JU2581	G	10	mean.EXT	237.887623865702	540.076661848584	21.5093753279813	0.0128191459160011	189.380304733065	0.0206258965600108	1.26030376634463	271.958721726948	119.769293945562	511.497309618071	32.4201338358251	NO	NO
NA	4	Albendazole	DMSO	JU2141	G	2	mean.EXT	-159.771998272147	515.957037642225	20.5487745716948	0.0116997168374528	190.262883099802	0.00847231979951973	-0.845975829062794	-166.258292122512	33.3827327808063	-99.4928265608995	-233.023757684125	NO	NO
NA	4	Albendazole	DMSO	WN2002	G	4	mean.EXT	191.453998090601	327.914422962031	13.0596911460806	0.00472573438278918	189.955126035701	0.0048452493669106	1.01017077587508	83.6738123320866	122.030096322716	327.73400497752	-160.386380313346	NO	NO
NA	6	Albendazole	DMSO	N2	A	1	mean.EXT	-110.159416091269	501.433663582908	19.9703590878609	0.0110503298877483	190.641561716704	0.00379903775139465	-0.583090919138148	-115.701820007489	51.7005690538402	-12.3006818998084	-219.102958115169	NO	NO
NA	6	Albendazole	DMSO	JU2581	A	10	mean.EXT	190.91576239384	540.076661848584	21.5093753279813	0.0128191459160011	189.952508862941	0.013284729346443	1.01145175393971	271.958721726948	119.769293945562	511.497309618071	32.4201338358251	NO	NO
NA	6	Albendazole	DMSO	JU2141	A	2	mean.EXT	-124.688380925808	515.957037642225	20.5487745716948	0.0116997168374528	190.54498334631	0.00516003892659898	-0.660211786601887	-166.258292122512	33.3827327808063	-99.4928265608995	-233.023757684125	NO	NO
NA	6	Albendazole	DMSO	WN2002	A	4	mean.EXT	28.3916994869485	327.914422962031	13.0596911460806	0.00472573438278918	190.961064627855	0.000106554067439096	0.149803427377739	83.6738123320866	122.030096322716	327.73400497752	-160.386380313346	NO	NO
NA	6	Albendazole	DMSO	N2	B	1	mean.EXT	-136.221373080114	501.433663582908	19.9703590878609	0.0110503298877483	190.460314755047	0.00580926068993044	-0.72104091010918	-115.701820007489	51.7005690538402	-12.3006818998084	-219.102958115169	NO	NO
NA	6	Albendazole	DMSO	JU2581	B	10	mean.EXT	34.923338151416	540.076661848584	21.5093753279813	0.0128191459160011	190.949210410302	0.000444529550955904	0.185020195209502	271.958721726948	119.769293945562	511.497309618071	32.4201338358251	NO	NO
NA	6	Albendazole	DMSO	JU2141	B	2	mean.EXT	-165.965102158354	515.957037642225	20.5487745716948	0.0116997168374528	190.205808891946	0.00914185990724554	-0.878767658990855	-166.258292122512	33.3827327808063	-99.4928265608995	-233.023757684125	NO	NO
NA	6	Albendazole	DMSO	WN2002	B	4	mean.EXT	12.2240385764305	327.914422962031	13.0596911460806	0.00472573438278918	190.979441652329	1.97522546932579e-05	0.0644978253587381	83.6738123320866	122.030096322716	327.73400497752	-160.386380313346	NO	NO
NA	6	Albendazole	DMSO	N2	C	1	mean.EXT	-30.9488150980592	501.433663582908	19.9703590878609	0.0110503298877483	190.956646395729	0.000299859913509868	-0.163816890848555	-115.701820007489	51.7005690538402	-12.3006818998084	-219.102958115169	NO	NO
NA	6	Albendazole	DMSO	JU2581	C	10	mean.EXT	33.6416480105709	540.076661848584	21.5093753279813	0.0128191459160011	190.951690173306	0.000412499725286685	0.178229934810308	271.958721726948	119.769293945562	511.497309618071	32.4201338358251	NO	NO
NA	6	Albendazole	DMSO	JU2141	C	2	mean.EXT	-170.495499180687	515.957037642225	20.5487745716948	0.0116997168374528	190.16267196683	0.00964776783673508	-0.902755631967341	-166.258292122512	33.3827327808063	-99.4928265608995	-233.023757684125	NO	NO
NA	6	Albendazole	DMSO	WN2002	C	4	mean.EXT	74.210577037969	327.914422962031	13.0596911460806	0.00472573438278918	190.82944953925	0.000727979031924079	0.391558060590134	83.6738123320866	122.030096322716	327.73400497752	-160.386380313346	NO	NO
NA	6	Albendazole	DMSO	N2	D	1	mean.EXT	-115.701820007489	501.433663582908	19.9703590878609	0.0110503298877483	190.606240920842	0.00419093321129391	-0.612427724909394	-115.701820007489	51.7005690538402	-12.3006818998084	-219.102958115169	NO	NO
NA	6	Albendazole	DMSO	JU2581	D	10	mean.EXT	279.736809654007	540.076661848584	21.5093753279813	0.0128191459160011	188.762969842796	0.0285212380642742	1.48201637841912	271.958721726948	119.769293945562	511.497309618071	32.4201338358251	NO	NO
NA	6	Albendazole	DMSO	WN2002	D	4	mean.EXT	198.680815133207	327.914422962031	13.0596911460806	0.00472573438278918	189.875784457868	0.00521794046473942	1.04830170785793	83.6738123320866	122.030096322716	327.73400497752	-160.386380313346	NO	NO
NA	6	Albendazole	DMSO	N2	E	1	mean.EXT	-51.2090481982923	501.433663582908	19.9703590878609	0.0110503298877483	190.909756412223	0.000820963344217413	-0.271057455110264	-115.701820007489	51.7005690538402	-12.3006818998084	-219.102958115169	NO	NO
NA	6	Albendazole	DMSO	JU2581	E	10	mean.EXT	278.666832575208	540.076661848584	21.5093753279813	0.0128191459160011	188.780024057402	0.0283034711710878	1.47634775169361	271.958721726948	119.769293945562	511.497309618071	32.4201338358251	NO	NO
NA	6	Albendazole	DMSO	JU2141	E	2	mean.EXT	-154.897676911632	515.957037642225	20.5487745716948	0.0116997168374528	190.306266011585	0.00796325852922712	-0.820166813098331	-166.258292122512	33.3827327808063	-99.4928265608995	-233.023757684125	NO	NO
NA	6	Albendazole	DMSO	WN2002	E	4	mean.EXT	-49.351922962031	327.914422962031	13.0596911460806	0.00472573438278918	190.915453889959	0.000321955176333246	-0.260396078466276	83.6738123320866	122.030096322716	327.73400497752	-160.386380313346	NO	NO
NA	6	Albendazole	DMSO	N2	F	1	mean.EXT	-88.4117885829077	501.433663582908	19.9703590878609	0.0110503298877483	190.763359622293	0.00244709433539058	-0.467977344984685	-115.701820007489	51.7005690538402	-12.3006818998084	-219.102958115169	NO	NO
NA	6	Albendazole	DMSO	JU2581	F	10	mean.EXT	307.460972560018	540.076661848584	21.5093753279813	0.0128191459160011	188.297697712461	0.0344547522815695	1.62889609566294	271.958721726948	119.769293945562	511.497309618071	32.4201338358251	NO	NO
NA	6	Albendazole	DMSO	JU2141	F	2	mean.EXT	-163.131862817051	515.957037642225	20.5487745716948	0.0116997168374528	190.232190816729	0.00883239732343718	-0.863765956398326	-166.258292122512	33.3827327808063	-99.4928265608995	-233.023757684125	NO	NO
NA	6	Albendazole	DMSO	WN2002	F	4	mean.EXT	206.752243704636	327.914422962031	13.0596911460806	0.00472573438278918	189.783653680277	0.00565051088567878	1.09088907267526	83.6738123320866	122.030096322716	327.73400497752	-160.386380313346	NO	NO
NA	6	Albendazole	DMSO	N2	G	1	mean.EXT	-83.0178560227703	501.433663582908	19.9703590878609	0.0110503298877483	190.78942924592	0.00215761218124384	-0.439426421188449	-115.701820007489	51.7005690538402	-12.3006818998084	-219.102958115169	NO	NO
NA	6	Albendazole	DMSO	JU2581	G	10	mean.EXT	125.174734799461	540.076661848584	21.5093753279813	0.0128191459160011	190.541048940754	0.00571087295024734	0.663162661240471	271.958721726948	119.769293945562	511.497309618071	32.4201338358251	NO	NO
NA	6	Albendazole	DMSO	JU2141	G	2	mean.EXT	-157.099894785083	515.957037642225	20.5487745716948	0.0116997168374528	190.286833281703	0.00819129930172338	-0.831827323772398	-166.258292122512	33.3827327808063	-99.4928265608995	-233.023757684125	NO	NO
NA	6	Albendazole	DMSO	WN2002	G	4	mean.EXT	175.861439106934	327.914422962031	13.0596911460806	0.00472573438278918	190.116198329645	0.0040881657821691	0.927899590297888	83.6738123320866	122.030096322716	327.73400497752	-160.386380313346	NO	NO
NA	8	Albendazole	DMSO	JU2581	A	10	mean.EXT	286.432654921602	540.076661848584	21.5093753279813	0.0128191459160011	188.654725547848	0.0299029610755849	1.51749026677228	271.958721726948	119.769293945562	511.497309618071	32.4201338358251	NO	NO
NA	8	Albendazole	DMSO	JU2141	A	2	mean.EXT	-147.098280580079	515.957037642225	20.5487745716948	0.0116997168374528	190.372867858633	0.0071815171045295	-0.778869834596903	-166.258292122512	33.3827327808063	-99.4928265608995	-233.023757684125	NO	NO
NA	8	Albendazole	DMSO	WN2002	A	4	mean.EXT	12.1781696305616	327.914422962031	13.0596911460806	0.00472573438278918	190.979472975131	1.96042978212294e-05	0.0642558065495251	83.6738123320866	122.030096322716	327.73400497752	-160.386380313346	NO	NO
NA	8	Albendazole	DMSO	N2	B	1	mean.EXT	-182.1528416651	501.433663582908	19.9703590878609	0.0110503298877483	190.046902567104	0.0103872900862897	-0.96416331566364	-115.701820007489	51.7005690538402	-12.3006818998084	-219.102958115169	NO	NO
NA	8	Albendazole	DMSO	JU2581	B	10	mean.EXT	434.07841836532	540.076661848584	21.5093753279813	0.0128191459160011	185.591495251729	0.0686760845459036	2.29970208901485	271.958721726948	119.769293945562	511.497309618071	32.4201338358251	NO	NO
NA	8	Albendazole	DMSO	JU2141	B	2	mean.EXT	-191.66603235122	515.957037642225	20.5487745716948	0.0116997168374528	189.945546842473	0.0121924592262084	-1.01485136553973	-166.258292122512	33.3827327808063	-99.4928265608995	-233.023757684125	NO	NO
NA	8	Albendazole	DMSO	WN2002	B	4	mean.EXT	-157.628708676317	327.914422962031	13.0596911460806	0.00472573438278918	190.287050253574	0.0032844139561862	-0.83169803990403	83.6738123320866	122.030096322716	327.73400497752	-160.386380313346	NO	NO
NA	8	Albendazole	DMSO	N2	C	1	mean.EXT	-205.137012865204	501.433663582908	19.9703590878609	0.0110503298877483	189.794809867248	0.0131740228710969	-1.0858221078598	-115.701820007489	51.7005690538402	-12.3006818998084	-219.102958115169	NO	NO
NA	8	Albendazole	DMSO	JU2141	C	2	mean.EXT	-230.475956561144	515.957037642225	20.5487745716948	0.0116997168374528	189.480756453934	0.0176299978287814	-1.22034580864878	-166.258292122512	33.3827327808063	-99.4928265608995	-233.023757684125	NO	NO
NA	8	Albendazole	DMSO	WN2002	C	4	mean.EXT	144.307799260191	327.914422962031	13.0596911460806	0.00472573438278918	190.399980634436	0.00275275056592999	0.761412783213379	83.6738123320866	122.030096322716	327.73400497752	-160.386380313346	NO	NO
NA	8	Albendazole	DMSO	N2	D	1	mean.EXT	-94.6008876631753	501.433663582908	19.9703590878609	0.0110503298877483	190.731420868746	0.00280169452696256	-0.500737208820204	-115.701820007489	51.7005690538402	-12.3006818998084	-219.102958115169	NO	NO
NA	8	Albendazole	DMSO	JU2581	D	10	mean.EXT	215.010294673155	540.076661848584	21.5093753279813	0.0128191459160011	189.674868036172	0.0168495244213843	1.13910206750573	271.958721726948	119.769293945562	511.497309618071	32.4201338358251	NO	NO
NA	8	Albendazole	DMSO	JU2141	D	2	mean.EXT	-175.699727700705	515.957037642225	20.5487745716948	0.0116997168374528	190.111672735056	0.0102457365213087	-0.930311471441509	-166.258292122512	33.3827327808063	-99.4928265608995	-233.023757684125	NO	NO
NA	8	Albendazole	DMSO	N2	E	1	mean.EXT	-170.799517241444	501.433663582908	19.9703590878609	0.0110503298877483	190.160277431163	0.00913279346611168	-0.904068404049567	-115.701820007489	51.7005690538402	-12.3006818998084	-219.102958115169	NO	NO
NA	8	Albendazole	DMSO	JU2141	E	2	mean.EXT	-193.482151797477	515.957037642225	20.5487745716948	0.0116997168374528	189.925726140211	0.0124246116754394	-1.02446752588597	-166.258292122512	33.3827327808063	-99.4928265608995	-233.023757684125	NO	NO
NA	8	Albendazole	DMSO	WN2002	E	4	mean.EXT	306.99466794706	327.914422962031	13.0596911460806	0.00472573438278918	188.327824919188	0.012458016975848	1.61979924682921	83.6738123320866	122.030096322716	327.73400497752	-160.386380313346	NO	NO
NA	8	Albendazole	DMSO	N2	F	1	mean.EXT	-158.048382197626	501.433663582908	19.9703590878609	0.0110503298877483	190.278842485724	0.00782006689465631	-0.836574663463702	-115.701820007489	51.7005690538402	-12.3006818998084	-219.102958115169	NO	NO
NA	8	Albendazole	DMSO	JU2581	F	10	mean.EXT	112.114827513118	540.076661848584	21.5093753279813	0.0128191459160011	190.628663396458	0.00458136870455665	0.593972637507327	271.958721726948	119.769293945562	511.497309618071	32.4201338358251	NO	NO
NA	8	Albendazole	DMSO	JU2141	F	2	mean.EXT	-201.279618287387	515.957037642225	20.5487745716948	0.0116997168374528	189.838477673174	0.0134462322042687	-1.06575428608005	-166.258292122512	33.3827327808063	-99.4928265608995	-233.023757684125	NO	NO
NA	8	Albendazole	DMSO	WN2002	F	4	mean.EXT	-133.114422962031	327.914422962031	13.0596911460806	0.00472573438278918	190.487124225419	0.00234227283239784	-0.702353052246448	83.6738123320866	122.030096322716	327.73400497752	-160.386380313346	NO	NO
NA	8	Albendazole	DMSO	N2	G	1	mean.EXT	-197.70386560311	501.433663582908	19.9703590878609	0.0110503298877483	189.879648340792	0.0122365976583752	-1.04647730354862	-115.701820007489	51.7005690538402	-12.3006818998084	-219.102958115169	NO	NO
NA	8	Albendazole	DMSO	JU2581	G	10	mean.EXT	166.599638729451	540.076661848584	21.5093753279813	0.0128191459160011	190.198946969382	0.0101161963277443	0.882627472377114	271.958721726948	119.769293945562	511.497309618071	32.4201338358251	NO	NO
NA	2	Albendazole	DMSO	N2	A	1	q10.EXT	27.1161909473322	137.68380905267	2.90526562924487	0.0109056805474309	27.8258712932379	0.0105904838761509	0.980054821253219	9.71619094733055	19.1588620304546	48.0339150082398	-28.6015331135787	NO	NO
NA	2	Albendazole	DMSO	JU2581	A	10	q10.EXT	59.1345926821142	129.265407317886	2.72762896026017	0.00961283892791555	27.2991430818392	0.0442798316515621	2.13589376860391	15.7845926821142	30.773122388514	77.3308374591422	-45.7616520949138	NO	NO
NA	2	Albendazole	DMSO	WN2002	A	4	q10.EXT	29.5569679400632	96.6430320599369	2.03926432077673	0.00537313956463403	27.8006025389005	0.00613067925296824	1.06529607924666	7.05696794006325	15.5815165466888	38.2200010334408	-24.1060651533144	NO	NO
NA	2	Albendazole	DMSO	N2	B	1	q10.EXT	13.7161909473305	137.68380905267	2.90526562924487	0.0109056805474309	27.929222611537	0.00270972664162433	0.495741422284225	9.71619094733055	19.1588620304546	48.0339150082398	-28.6015331135787	NO	NO
NA	2	Albendazole	DMSO	JU2581	B	10	q10.EXT	4.83459268211419	129.265407317886	2.72762896026017	0.00961283892791555	27.9602749746821	0.000295966476515419	0.174621586369512	15.7845926821142	30.773122388514	77.3308374591422	-45.7616520949138	NO	NO
NA	2	Albendazole	DMSO	JU2141	B	2	q10.EXT	-35.5857061542238	155.585706154224	3.28301350465068	0.0139260008720353	27.7244558269824	0.0234336349050543	-1.28813498144805	-31.2857061542238	14.8944766048805	-1.49675294446273	-61.0746593639848	NO	NO
NA	2	Albendazole	DMSO	WN2002	B	4	q10.EXT	18.3569679400632	96.6430320599369	2.03926432077673	0.00537313956463403	27.9014992177888	0.00236477994157342	0.661624223873763	7.05696794006325	15.5815165466888	38.2200010334408	-24.1060651533144	NO	NO
NA	2	Albendazole	DMSO	N2	C	1	q10.EXT	-0.683809052669457	137.68380905267	2.90526562924487	0.0109056805474309	27.9645827267331	6.73485311440403e-06	-0.0247147676525428	9.71619094733055	19.1588620304546	48.0339150082398	-28.6015331135787	NO	NO
NA	2	Albendazole	DMSO	JU2581	C	10	q10.EXT	1.93459268211416	129.265407317886	2.72762896026017	0.00961283892791555	27.9639669438388	4.73916492804688e-05	0.0698759265448383	15.7845926821142	30.773122388514	77.3308374591422	-45.7616520949138	NO	NO
NA	2	Albendazole	DMSO	JU2141	C	2	q10.EXT	-8.08570615422378	155.585706154224	3.28301350465068	0.0139260008720353	27.9523195118634	0.00120983011748693	-0.292687207100124	-31.2857061542238	14.8944766048805	-1.49675294446273	-61.0746593639848	NO	NO
NA	2	Albendazole	DMSO	WN2002	C	4	q10.EXT	10.4569679400632	96.6430320599369	2.03926432077673	0.00537313956463403	27.9441874946492	0.000767362173427237	0.376891397316093	7.05696794006325	15.5815165466888	38.2200010334408	-24.1060651533144	NO	NO
NA	2	Albendazole	DMSO	N2	D	1	q10.EXT	-22.6838090526695	137.68380905267	2.90526562924487	0.0109056805474309	27.867611365633	0.00741123188926318	-0.819856168944826	9.71619094733055	19.1588620304546	48.0339150082398	-28.6015331135787	NO	NO
NA	2	Albendazole	DMSO	JU2581	D	10	q10.EXT	5.93459268211418	129.265407317886	2.72762896026017	0.00961283892791555	27.9580468208377	0.000445968901147432	0.214352698716802	15.7845926821142	30.773122388514	77.3308374591422	-45.7616520949138	NO	NO
NA	2	Albendazole	DMSO	WN2002	D	4	q10.EXT	31.7569679400632	96.6430320599369	2.03926432077673	0.00537313956463403	27.77518316505	0.00707728842960705	1.14458876512348	7.05696794006325	15.5815165466888	38.2200010334408	-24.1060651533144	NO	NO
NA	2	Albendazole	DMSO	N2	E	1	q10.EXT	11.5161909473305	137.68380905267	2.90526562924487	0.0109056805474309	27.9396867094852	0.00191018816871806	0.416227282154996	9.71619094733055	19.1588620304546	48.0339150082398	-28.6015331135787	NO	NO
NA	2	Albendazole	DMSO	JU2581	E	10	q10.EXT	4.03459268211418	129.265407317886	2.72762896026017	0.00961283892791555	27.9616094657958	0.000206120949560558	0.145726231935119	15.7845926821142	30.773122388514	77.3308374591422	-45.7616520949138	NO	NO
NA	2	Albendazole	DMSO	JU2141	E	2	q10.EXT	-50.0857061542238	155.585706154224	3.28301350465068	0.0139260008720353	27.486774115474	0.0464211703238151	-1.81300744428605	-31.2857061542238	14.8944766048805	-1.49675294446273	-61.0746593639848	NO	NO
NA	2	Albendazole	DMSO	WN2002	E	4	q10.EXT	30.3569679400632	96.6430320599369	2.03926432077673	0.00537313956463403	27.7915728507452	0.00646704105569006	1.09412978320187	7.05696794006325	15.5815165466888	38.2200010334408	-24.1060651533144	NO	NO
NA	2	Albendazole	DMSO	N2	F	1	q10.EXT	16.3161909473305	137.68380905267	2.90526562924487	0.0109056805474309	27.9144967792832	0.00383438745231847	0.589712678800585	9.71619094733055	19.1588620304546	48.0339150082398	-28.6015331135787	NO	NO
NA	2	Albendazole	DMSO	JU2581	F	10	q10.EXT	24.1345926821142	129.265407317886	2.72762896026017	0.00961283892791555	27.8549176026259	0.00737569057461202	0.871722012099233	15.7845926821142	30.773122388514	77.3308374591422	-45.7616520949138	NO	NO
NA	2	Albendazole	DMSO	JU2141	F	2	q10.EXT	-34.5857061542238	155.585706154224	3.28301350465068	0.0139260008720353	27.7378212214491	0.0221351147341376	-1.25193688056267	-31.2857061542238	14.8944766048805	-1.49675294446273	-61.0746593639848	NO	NO
NA	2	Albendazole	DMSO	JU2581	G	10	q10.EXT	41.1345926821142	129.265407317886	2.72762896026017	0.00961283892791555	27.6446408065205	0.0214258048052909	1.48574829383007	15.7845926821142	30.773122388514	77.3308374591422	-45.7616520949138	NO	NO
NA	2	Albendazole	DMSO	JU2141	G	2	q10.EXT	-20.0857061542238	155.585706154224	3.28301350465068	0.0139260008720353	27.888366886543	0.00746556519631362	-0.727064417724676	-31.2857061542238	14.8944766048805	-1.49675294446273	-61.0746593639848	NO	NO
NA	4	Albendazole	DMSO	JU2581	A	10	q10.EXT	-40.5654073178858	129.265407317886	2.72762896026017	0.00961283892791555	27.6534856291655	0.0208369631533491	-1.46518977778226	15.7845926821142	30.773122388514	77.3308374591422	-45.7616520949138	NO	NO
NA	4	Albendazole	DMSO	JU2141	A	2	q10.EXT	-30.5857061542238	155.585706154224	3.28301350465068	0.0139260008720353	27.7874171415636	0.0173111335334935	-1.10714447702116	-31.2857061542238	14.8944766048805	-1.49675294446273	-61.0746593639848	NO	NO
NA	4	Albendazole	DMSO	N2	B	1	q10.EXT	-4.58380905266943	137.68380905267	2.90526562924487	0.0109056805474309	27.960714057046	0.000302629647750926	-0.165671652427083	9.71619094733055	19.1588620304546	48.0339150082398	-28.6015331135787	NO	NO
NA	4	Albendazole	DMSO	JU2581	B	10	q10.EXT	21.7345926821142	129.265407317886	2.72762896026017	0.00961283892791555	27.875693616562	0.00598171549320459	0.785035948796054	15.7845926821142	30.773122388514	77.3308374591422	-45.7616520949138	NO	NO
NA	4	Albendazole	DMSO	JU2141	B	2	q10.EXT	-35.6857061542238	155.585706154224	3.28301350465068	0.0139260008720353	27.7230979756169	0.0235655224693026	-1.29175479153659	-31.2857061542238	14.8944766048805	-1.49675294446273	-61.0746593639848	NO	NO
NA	4	Albendazole	DMSO	N2	C	1	q10.EXT	-11.7838090526695	137.68380905267	2.90526562924487	0.0109056805474309	27.9385114870374	0.00199999923428528	-0.425899747395467	9.71619094733055	19.1588620304546	48.0339150082398	-28.6015331135787	NO	NO
NA	4	Albendazole	DMSO	JU2581	C	10	q10.EXT	47.2345926821142	129.265407317886	2.72762896026017	0.00961283892791555	27.5419051409836	0.0282516027460497	1.70607537139232	15.7845926821142	30.773122388514	77.3308374591422	-45.7616520949138	NO	NO
NA	4	Albendazole	DMSO	JU2141	C	2	q10.EXT	-39.5857061542238	155.585706154224	3.28301350465068	0.0139260008720353	27.6671117846128	0.0289978150717439	-1.43292738498957	-31.2857061542238	14.8944766048805	-1.49675294446273	-61.0746593639848	NO	NO
NA	4	Albendazole	DMSO	WN2002	C	4	q10.EXT	-3.84303205993676	96.6430320599369	2.03926432077673	0.00537313956463403	27.9619051178627	0.000103642253938674	-0.138511060883233	7.05696794006325	15.5815165466888	38.2200010334408	-24.1060651533144	NO	NO
NA	4	Albendazole	DMSO	N2	D	1	q10.EXT	16.6161909473306	137.68380905267	2.90526562924487	0.0109056805474309	27.9126330185535	0.00397668677538934	0.600555516090935	9.71619094733055	19.1588620304546	48.0339150082398	-28.6015331135787	NO	NO
NA	4	Albendazole	DMSO	JU2581	D	10	q10.EXT	17.4345926821142	129.265407317886	2.72762896026017	0.00961283892791555	27.9074502000925	0.00384898618857305	0.629723418711194	15.7845926821142	30.773122388514	77.3308374591422	-45.7616520949138	NO	NO
NA	4	Albendazole	DMSO	JU2141	D	2	q10.EXT	-43.7857061542238	155.585706154224	3.28301350465068	0.0139260008720353	27.600182296014	0.0354775155565332	-1.58495940870816	-31.2857061542238	14.8944766048805	-1.49675294446273	-61.0746593639848	NO	NO
NA	4	Albendazole	DMSO	N2	E	1	q10.EXT	9.71619094733055	137.68380905267	2.90526562924487	0.0109056805474309	27.9468887371155	0.00135972323475916	0.351170258412901	9.71619094733055	19.1588620304546	48.0339150082398	-28.6015331135787	NO	NO
NA	4	Albendazole	DMSO	JU2581	E	10	q10.EXT	11.7345926821142	129.265407317886	2.72762896026017	0.00961283892791555	27.9387635252114	0.00174364785746775	0.423844018366147	15.7845926821142	30.773122388514	77.3308374591422	-45.7616520949138	NO	NO
NA	4	Albendazole	DMSO	JU2141	E	2	q10.EXT	-31.3857061542238	155.585706154224	3.28301350465068	0.0139260008720353	27.7779918211038	0.0182285570397954	-1.13610295772946	-31.2857061542238	14.8944766048805	-1.49675294446273	-61.0746593639848	NO	NO
NA	4	Albendazole	DMSO	N2	F	1	q10.EXT	-1.08380905266946	137.68380905267	2.90526562924487	0.0109056805474309	27.9644495886847	1.69185829416643e-05	-0.0391718840396754	9.71619094733055	19.1588620304546	48.0339150082398	-28.6015331135787	NO	NO
NA	4	Albendazole	DMSO	JU2581	F	10	q10.EXT	-26.0654073178858	129.265407317886	2.72762896026017	0.00961283892791555	27.8366122155513	0.00860303665745475	-0.9414614786589	15.7845926821142	30.773122388514	77.3308374591422	-45.7616520949138	NO	NO
NA	4	Albendazole	DMSO	JU2141	F	2	q10.EXT	-19.8857061542238	155.585706154224	3.28301350465068	0.0139260008720353	27.8898809144535	0.00731763120600317	-0.7198247975476	-31.2857061542238	14.8944766048805	-1.49675294446273	-61.0746593639848	NO	NO
NA	4	Albendazole	DMSO	WN2002	F	4	q10.EXT	-19.1430320599368	96.6430320599369	2.03926432077673	0.00537313956463403	27.8959664384353	0.00257164068210762	-0.689955649026567	7.05696794006325	15.5815165466888	38.2200010334408	-24.1060651533144	NO	NO
NA	4	Albendazole	DMSO	N2	G	1	q10.EXT	27.3161909473305	137.68380905267	2.90526562924487	0.0109056805474309	27.8238110632507	0.0107472837724041	0.987283379446727	9.71619094733055	19.1588620304546	48.0339150082398	-28.6015331135787	NO	NO
NA	4	Albendazole	DMSO	JU2581	G	10	q10.EXT	39.1345926821141	129.265407317886	2.72762896026017	0.00961283892791555	27.6751634385984	0.0193929723181119	1.41350990774409	15.7845926821142	30.773122388514	77.3308374591422	-45.7616520949138	NO	NO
NA	4	Albendazole	DMSO	JU2141	G	2	q10.EXT	-31.2857061542238	155.585706154224	3.28301350465068	0.0139260008720353	27.7791834707395	0.0181125837533171	-1.13248314764092	-31.2857061542238	14.8944766048805	-1.49675294446273	-61.0746593639848	NO	NO
NA	4	Albendazole	DMSO	WN2002	G	4	q10.EXT	13.1569679400633	96.6430320599369	2.03926432077673	0.00537313956463403	27.9322373787767	0.00121478792668395	0.474205148164918	7.05696794006325	15.5815165466888	38.2200010334408	-24.1060651533144	NO	NO
NA	6	Albendazole	DMSO	N2	A	1	q10.EXT	11.9161909473306	137.68380905267	2.90526562924487	0.0109056805474309	27.9379201442089	0.00204518850940459	0.43068439854213	9.71619094733055	19.1588620304546	48.0339150082398	-28.6015331135787	NO	NO
NA	6	Albendazole	DMSO	JU2581	A	10	q10.EXT	23.0345926821142	129.265407317886	2.72762896026017	0.00961283892791555	27.8647117493859	0.00671867781707757	0.831990899751942	15.7845926821142	30.773122388514	77.3308374591422	-45.7616520949138	NO	NO
NA	6	Albendazole	DMSO	WN2002	A	4	q10.EXT	-5.04303205993676	96.6430320599369	2.03926432077673	0.00537313956463403	27.9599081180344	0.000178472904835384	-0.181761616816043	7.05696794006325	15.5815165466888	38.2200010334408	-24.1060651533144	NO	NO
NA	6	Albendazole	DMSO	N2	B	1	q10.EXT	-4.88380905266945	137.68380905267	2.90526562924487	0.0109056805474309	27.9601791492274	0.000343538794614113	-0.176514489717433	9.71619094733055	19.1588620304546	48.0339150082398	-28.6015331135787	NO	NO
NA	6	Albendazole	DMSO	JU2581	B	10	q10.EXT	-13.6654073178858	129.265407317886	2.72762896026017	0.00961283892791555	27.929530741708	0.002364655636436	-0.493583484925816	15.7845926821142	30.773122388514	77.3308374591422	-45.7616520949138	NO	NO
NA	6	Albendazole	DMSO	JU2141	B	2	q10.EXT	-36.7857061542238	155.585706154224	3.28301350465068	0.0139260008720353	27.7079055916511	0.0250407122419134	-1.33157270251051	-31.2857061542238	14.8944766048805	-1.49675294446273	-61.0746593639848	NO	NO
NA	6	Albendazole	DMSO	WN2002	B	4	q10.EXT	5.75696794006325	96.6430320599369	2.03926432077673	0.00537313956463403	27.958464018833	0.000232582190227561	0.207493386579252	7.05696794006325	15.5815165466888	38.2200010334408	-24.1060651533144	NO	NO
NA	6	Albendazole	DMSO	N2	C	1	q10.EXT	40.9161909473306	137.68380905267	2.90526562924487	0.0109056805474309	27.6476333269506	0.024112865840134	1.47882533660923	9.71619094733055	19.1588620304546	48.0339150082398	-28.6015331135787	NO	NO
NA	6	Albendazole	DMSO	JU2581	C	10	q10.EXT	-9.56540731788583	129.265407317886	2.72762896026017	0.00961283892791555	27.9474590396034	0.00115858973847107	-0.345494793449554	15.7845926821142	30.773122388514	77.3308374591422	-45.7616520949138	NO	NO
NA	6	Albendazole	DMSO	JU2141	C	2	q10.EXT	-5.58570615422377	155.585706154224	3.28301350465068	0.0139260008720353	27.9587771638796	0.000577357289043473	-0.202191954886676	-31.2857061542238	14.8944766048805	-1.49675294446273	-61.0746593639848	NO	NO
NA	6	Albendazole	DMSO	WN2002	C	4	q10.EXT	-9.64303205993676	96.6430320599369	2.03926432077673	0.00537313956463403	27.9472530526063	0.000652553397890642	-0.347555414558483	7.05696794006325	15.5815165466888	38.2200010334408	-24.1060651533144	NO	NO
NA	6	Albendazole	DMSO	N2	D	1	q10.EXT	22.0161909473305	137.68380905267	2.90526562924487	0.0109056805474309	27.8732497284048	0.00698140452026949	0.795726587317222	9.71619094733055	19.1588620304546	48.0339150082398	-28.6015331135787	NO	NO
NA	6	Albendazole	DMSO	JU2581	D	10	q10.EXT	72.1345926821142	129.265407317886	2.72762896026017	0.00961283892791555	26.9684007822231	0.0658885437851164	2.60544327816278	15.7845926821142	30.773122388514	77.3308374591422	-45.7616520949138	NO	NO
NA	6	Albendazole	DMSO	JU2141	D	2	q10.EXT	-51.9857061542238	155.585706154224	3.28301350465068	0.0139260008720353	27.4494819222395	0.0500099451318574	-1.88178383596827	-31.2857061542238	14.8944766048805	-1.49675294446273	-61.0746593639848	NO	NO
NA	6	Albendazole	DMSO	WN2002	D	4	q10.EXT	1.45696794006325	96.6430320599369	2.03926432077673	0.00537313956463403	27.9642732799255	1.48966572340457e-05	0.0525122278200145	7.05696794006325	15.5815165466888	38.2200010334408	-24.1060651533144	NO	NO
NA	6	Albendazole	DMSO	N2	E	1	q10.EXT	39.9161909473305	137.68380905267	2.90526562924487	0.0109056805474309	27.6630243544147	0.0229486223646587	1.4426825456414	9.71619094733055	19.1588620304546	48.0339150082398	-28.6015331135787	NO	NO
NA	6	Albendazole	DMSO	JU2581	E	10	q10.EXT	60.9345926821142	129.265407317886	2.72762896026017	0.00961283892791555	27.2574772193877	0.0470165292478935	2.20090831608129	15.7845926821142	30.773122388514	77.3308374591422	-45.7616520949138	NO	NO
NA	6	Albendazole	DMSO	JU2141	E	2	q10.EXT	-12.1857061542238	155.585706154224	3.28301350465068	0.0139260008720353	27.936610049157	0.002747830156664	-0.441099420730179	-31.2857061542238	14.8944766048805	-1.49675294446273	-61.0746593639848	NO	NO
NA	6	Albendazole	DMSO	WN2002	E	4	q10.EXT	-18.1430320599368	96.6430320599369	2.03926432077673	0.00537313956463403	27.902964685101	0.00230998186351375	-0.653913519082558	7.05696794006325	15.5815165466888	38.2200010334408	-24.1060651533144	NO	NO
NA	6	Albendazole	DMSO	N2	F	1	q10.EXT	25.8161909473306	137.68380905267	2.90526562924487	0.0109056805474309	27.8388902293558	0.00959937075461259	0.933069192994982	9.71619094733055	19.1588620304546	48.0339150082398	-28.6015331135787	NO	NO
NA	6	Albendazole	DMSO	JU2581	F	10	q10.EXT	-20.0654073178858	129.265407317886	2.72762896026017	0.00961283892791555	27.8888533301395	0.00509822151976107	-0.724746320400956	15.7845926821142	30.773122388514	77.3308374591422	-45.7616520949138	NO	NO
NA	6	Albendazole	DMSO	JU2141	F	2	q10.EXT	-33.3857061542238	155.585706154224	3.28301350465068	0.0139260008720353	27.7533487707789	0.0206257436607965	-1.20849915950022	-31.2857061542238	14.8944766048805	-1.49675294446273	-61.0746593639848	NO	NO
NA	6	Albendazole	DMSO	WN2002	F	4	q10.EXT	8.35696794006324	96.6430320599369	2.03926432077673	0.00537313956463403	27.9515901671292	0.000490101809841993	0.301202924433675	7.05696794006325	15.5815165466888	38.2200010334408	-24.1060651533144	NO	NO
NA	6	Albendazole	DMSO	N2	G	1	q10.EXT	5.31619094733054	137.68380905267	2.90526562924487	0.0109056805474309	27.9593485428971	0.00040706107909132	0.192141978154444	9.71619094733055	19.1588620304546	48.0339150082398	-28.6015331135787	NO	NO
NA	6	Albendazole	DMSO	JU2581	G	10	q10.EXT	10.5345926821142	129.265407317886	2.72762896026017	0.00961283892791555	27.9437931208939	0.00140526502774798	0.380500986714559	15.7845926821142	30.773122388514	77.3308374591422	-45.7616520949138	NO	NO
NA	6	Albendazole	DMSO	JU2141	G	2	q10.EXT	-12.3857061542238	155.585706154224	3.28301350465068	0.0139260008720353	27.9356809054381	0.00283876882658896	-0.448339040907256	-31.2857061542238	14.8944766048805	-1.49675294446273	-61.0746593639848	NO	NO
NA	6	Albendazole	DMSO	WN2002	G	4	q10.EXT	1.45696794006324	96.6430320599369	2.03926432077673	0.00537313956463403	27.9642732799255	1.48966572340454e-05	0.052512227820014	7.05696794006325	15.5815165466888	38.2200010334408	-24.1060651533144	NO	NO
NA	8	Albendazole	DMSO	N2	A	1	q10.EXT	-5.98380905266947	137.68380905267	2.90526562924487	0.0109056805474309	27.9579276818759	0.000515719899440957	-0.216271559782048	9.71619094733055	19.1588620304546	48.0339150082398	-28.6015331135787	NO	NO
NA	8	Albendazole	DMSO	JU2581	A	10	q10.EXT	27.7345926821142	129.265407317886	2.72762896026017	0.00961283892791555	27.8196416374111	0.00974016526442272	1.001751107054	15.7845926821142	30.773122388514	77.3308374591422	-45.7616520949138	NO	NO
NA	8	Albendazole	DMSO	JU2141	A	2	q10.EXT	-13.5857061542238	155.585706154224	3.28301350465068	0.0139260008720353	27.9297876858111	0.00341548920271262	-0.49177676196971	-31.2857061542238	14.8944766048805	-1.49675294446273	-61.0746593639848	NO	NO
NA	8	Albendazole	DMSO	WN2002	A	4	q10.EXT	0.556967940063246	96.6430320599369	2.03926432077673	0.00537313956463403	27.9646126867446	2.17695388104007e-06	0.0200743108704064	7.05696794006325	15.5815165466888	38.2200010334408	-24.1060651533144	NO	NO
NA	8	Albendazole	DMSO	N2	B	1	q10.EXT	-17.1838090526695	137.68380905267	2.90526562924487	0.0109056805474309	27.9090134120682	0.00425301890015404	-0.621070818621755	9.71619094733055	19.1588620304546	48.0339150082398	-28.6015331135787	NO	NO
NA	8	Albendazole	DMSO	JU2581	B	10	q10.EXT	68.3345926821142	129.265407317886	2.72762896026017	0.00961283892791555	27.0722892974731	0.0591294666610058	2.46819034459942	15.7845926821142	30.773122388514	77.3308374591422	-45.7616520949138	NO	NO
NA	8	Albendazole	DMSO	JU2141	B	2	q10.EXT	-32.9857061542238	155.585706154224	3.28301350465068	0.0139260008720353	27.7584009109761	0.0201344631531396	-1.19401991914607	-31.2857061542238	14.8944766048805	-1.49675294446273	-61.0746593639848	NO	NO
NA	8	Albendazole	DMSO	WN2002	B	4	q10.EXT	26.5569679400633	96.6430320599369	2.03926432077673	0.00537313956463403	27.8322930253212	0.0049493231740449	0.957169689414636	7.05696794006325	15.5815165466888	38.2200010334408	-24.1060651533144	NO	NO
NA	8	Albendazole	DMSO	N2	C	1	q10.EXT	-11.6838090526695	137.68380905267	2.90526562924487	0.0109056805474309	27.9389537935908	0.00196619839775953	-0.422285468298685	9.71619094733055	19.1588620304546	48.0339150082398	-28.6015331135787	NO	NO
NA	8	Albendazole	DMSO	JU2141	C	2	q10.EXT	-55.1857061542238	155.585706154224	3.28301350465068	0.0139260008720353	27.3834115082084	0.0563561986182856	-1.99761775880149	-31.2857061542238	14.8944766048805	-1.49675294446273	-61.0746593639848	NO	NO
NA	8	Albendazole	DMSO	WN2002	C	4	q10.EXT	27.1569679400633	96.6430320599369	2.03926432077673	0.00537313956463403	27.8262288026162	0.00517548904061481	0.978794967381041	7.05696794006325	15.5815165466888	38.2200010334408	-24.1060651533144	NO	NO
NA	8	Albendazole	DMSO	N2	D	1	q10.EXT	14.3161909473305	137.68380905267	2.90526562924487	0.0109056805474309	27.9260513057152	0.0029519799338662	0.517427096864923	9.71619094733055	19.1588620304546	48.0339150082398	-28.6015331135787	NO	NO
NA	8	Albendazole	DMSO	JU2581	D	10	q10.EXT	60.7345926821142	129.265407317886	2.72762896026017	0.00961283892791555	27.2621716325643	0.0467083997065575	2.19368447747269	15.7845926821142	30.773122388514	77.3308374591422	-45.7616520949138	NO	NO
NA	8	Albendazole	DMSO	JU2141	D	2	q10.EXT	-23.5857061542238	155.585706154224	3.28301350465068	0.0139260008720353	27.8594029863517	0.010294049442004	-0.853757770823503	-31.2857061542238	14.8944766048805	-1.49675294446273	-61.0746593639848	NO	NO
NA	8	Albendazole	DMSO	N2	E	1	q10.EXT	-8.08380905266946	137.68380905267	2.90526562924487	0.0109056805474309	27.9523630149622	0.000941218661725625	-0.292171420814493	9.71619094733055	19.1588620304546	48.0339150082398	-28.6015331135787	NO	NO
NA	8	Albendazole	DMSO	JU2141	E	2	q10.EXT	-29.7857061542238	155.585706154224	3.28301350465068	0.0139260008720353	27.7965960424936	0.016417396394105	-1.07818599631285	-31.2857061542238	14.8944766048805	-1.49675294446273	-61.0746593639848	NO	NO
NA	8	Albendazole	DMSO	WN2002	E	4	q10.EXT	1.35696794006324	96.6430320599369	2.03926432077673	0.00537313956463403	27.9643259724297	1.29219485717806e-05	0.0489080148256134	7.05696794006325	15.5815165466888	38.2200010334408	-24.1060651533144	NO	NO
NA	8	Albendazole	DMSO	N2	F	1	q10.EXT	-16.6838090526695	137.68380905267	2.90526562924487	0.0109056805474309	27.9122082319678	0.00400911817321261	-0.60299942313784	9.71619094733055	19.1588620304546	48.0339150082398	-28.6015331135787	NO	NO
NA	8	Albendazole	DMSO	JU2581	F	10	q10.EXT	-19.2654073178858	129.265407317886	2.72762896026017	0.00961283892791555	27.8947858588799	0.00469979735548922	-0.695850965966563	15.7845926821142	30.773122388514	77.3308374591422	-45.7616520949138	NO	NO
NA	8	Albendazole	DMSO	JU2141	F	2	q10.EXT	-15.5857061542238	155.585706154224	3.28301350465068	0.0139260008720353	27.9187521128061	0.00449512166415268	-0.564172963740469	-31.2857061542238	14.8944766048805	-1.49675294446273	-61.0746593639848	NO	NO
NA	8	Albendazole	DMSO	WN2002	F	4	q10.EXT	8.75696794006323	96.6430320599369	2.03926432077673	0.00537313956463403	27.9503076832253	0.000538141337205228	0.315619776411278	7.05696794006325	15.5815165466888	38.2200010334408	-24.1060651533144	NO	NO
NA	8	Albendazole	DMSO	N2	G	1	q10.EXT	-4.68380905266946	137.68380905267	2.90526562924487	0.0109056805474309	27.9605395221425	0.000315977966406686	-0.169285931523867	9.71619094733055	19.1588620304546	48.0339150082398	-28.6015331135787	NO	NO
NA	8	Albendazole	DMSO	JU2581	G	10	q10.EXT	14.1345926821142	129.265407317886	2.72762896026017	0.00961283892791555	27.9270746844989	0.00252981834398715	0.510530081669325	15.7845926821142	30.773122388514	77.3308374591422	-45.7616520949138	NO	NO
NA	2	Albendazole	DMSO	N2	A	1	q25.EXT	2.30957554837937	203.690424451622	5.85877277676945	0.0105803614216287	57.2598862134207	1.77701457667987e-05	0.0407648178984105	0.434575548378812	21.3338030797641	43.1021817079071	-42.2330306111495	NO	NO
NA	2	Albendazole	DMSO	JU2581	A	10	q25.EXT	148.714191813065	215.285808186935	6.19229222790489	0.0118192543956311	55.1422001033006	0.0825105209945957	2.62650249836726	70.7141918130647	64.5453700250194	199.804931863103	-58.376548236974	NO	NO
NA	2	Albendazole	DMSO	JU2141	A	2	q25.EXT	-26.2232589585576	234.223258958558	6.73699245787836	0.0139900515833268	57.1955645210792	0.00305012222679334	-0.46364930384412	-59.9732589585576	19.7446036931613	-20.4840515722349	-99.4624663448802	NO	NO
NA	2	Albendazole	DMSO	WN2002	A	4	q25.EXT	54.0102356439242	124.989764356076	3.59509599312622	0.00398389767818529	56.9876719772159	0.00361089445208358	0.950137565373284	6.01023564392424	27.2657336278186	60.5417028995614	-48.521231611713	NO	NO
NA	2	Albendazole	DMSO	N2	B	1	q25.EXT	13.8095755483783	203.690424451622	5.85877277676945	0.0105803614216287	57.2424794844522	0.000635312360405804	0.243743848465576	0.434575548378812	21.3338030797641	43.1021817079071	-42.2330306111495	NO	NO
NA	2	Albendazole	DMSO	JU2581	B	10	q25.EXT	106.714191813065	215.285808186935	6.19229222790489	0.0118192543956311	56.1796657560359	0.0424862947915345	1.8847232264193	70.7141918130647	64.5453700250194	199.804931863103	-58.376548236974	NO	NO
NA	2	Albendazole	DMSO	JU2141	B	2	q25.EXT	-72.2232589585576	234.223258958558	6.73699245787836	0.0139900515833268	56.7668309697454	0.0231365222269415	-1.27696804544429	-59.9732589585576	19.7446036931613	-20.4840515722349	-99.4624663448802	NO	NO
NA	2	Albendazole	DMSO	WN2002	B	4	q25.EXT	26.0102356439242	124.989764356076	3.59509599312622	0.00398389767818529	57.1972550215253	0.000837435222547106	0.457567008824626	6.01023564392424	27.2657336278186	60.5417028995614	-48.521231611713	NO	NO
NA	2	Albendazole	DMSO	N2	C	1	q25.EXT	-1.44042445162175	203.690424451622	5.85877277676945	0.0105803614216287	57.2601922240653	6.91206183042492e-06	-0.0254239964169959	0.434575548378812	21.3338030797641	43.1021817079071	-42.2330306111495	NO	NO
NA	2	Albendazole	DMSO	JU2581	C	10	q25.EXT	89.7141918130647	215.285808186935	6.19229222790489	0.0118192543956311	56.4987081183703	0.0300280269625517	1.58447923539274	70.7141918130647	64.5453700250194	199.804931863103	-58.376548236974	NO	NO
NA	2	Albendazole	DMSO	JU2141	C	2	q25.EXT	-26.7232589585576	234.223258958558	6.73699245787836	0.0139900515833268	57.1930675391977	0.00316754472706792	-0.47248972494847	-59.9732589585576	19.7446036931613	-20.4840515722349	-99.4624663448802	NO	NO
NA	2	Albendazole	DMSO	WN2002	C	4	q25.EXT	14.7602356439242	124.989764356076	3.59509599312622	0.00398389767818529	57.2400641479497	0.000269680305656759	0.259659195925611	6.01023564392424	27.2657336278186	60.5417028995614	-48.521231611713	NO	NO
NA	2	Albendazole	DMSO	N2	D	1	q25.EXT	6.30957554837825	203.690424451622	5.85877277676945	0.0105803614216287	57.2566491746185	0.000132625469364526	0.111366219834803	0.434575548378812	21.3338030797641	43.1021817079071	-42.2330306111495	NO	NO
NA	2	Albendazole	DMSO	JU2581	D	10	q25.EXT	70.7141918130647	215.285808186935	6.19229222790489	0.0118192543956311	56.7883692312555	0.0186559626358653	1.24891242189247	70.7141918130647	64.5453700250194	199.804931863103	-58.376548236974	NO	NO
NA	2	Albendazole	DMSO	WN2002	D	4	q25.EXT	47.0102356439242	124.989764356076	3.59509599312622	0.00398389767818529	57.0539012546996	0.00273556794514025	0.826994926236119	6.01023564392424	27.2657336278186	60.5417028995614	-48.521231611713	NO	NO
NA	2	Albendazole	DMSO	N2	E	1	q25.EXT	-14.6904244516217	203.690424451622	5.85877277676945	0.0105803614216287	57.2401217308915	0.000718944445038635	-0.259291140331362	0.434575548378812	21.3338030797641	43.1021817079071	-42.2330306111495	NO	NO
NA	2	Albendazole	DMSO	JU2581	E	10	q25.EXT	39.7141918130647	215.285808186935	6.19229222790489	0.0118192543956311	57.1119281014051	0.00588431558989565	0.701408673549926	70.7141918130647	64.5453700250194	199.804931863103	-58.376548236974	NO	NO
NA	2	Albendazole	DMSO	JU2141	E	2	q25.EXT	-91.2232589585576	234.223258958558	6.73699245787836	0.0139900515833268	56.4709419808382	0.0369109380506935	-1.61290404740958	-59.9732589585576	19.7446036931613	-20.4840515722349	-99.4624663448802	NO	NO
NA	2	Albendazole	DMSO	WN2002	E	4	q25.EXT	60.0102356439242	124.989764356076	3.59509599312622	0.00398389767818529	56.923525405308	0.00445772542106644	1.05568839891943	6.01023564392424	27.2657336278186	60.5417028995614	-48.521231611713	NO	NO
NA	2	Albendazole	DMSO	N2	F	1	q25.EXT	6.30957554837825	203.690424451622	5.85877277676945	0.0105803614216287	57.2566491746185	0.000132625469364526	0.111366219834803	0.434575548378812	21.3338030797641	43.1021817079071	-42.2330306111495	NO	NO
NA	2	Albendazole	DMSO	JU2581	F	10	q25.EXT	82.7141918130647	215.285808186935	6.19229222790489	0.0118192543956311	56.6135850293431	0.0255249300265289	1.46084935673474	70.7141918130647	64.5453700250194	199.804931863103	-58.376548236974	NO	NO
NA	2	Albendazole	DMSO	JU2141	F	2	q25.EXT	-65.2232589585576	234.223258958558	6.73699245787836	0.0139900515833268	56.8581894060076	0.0188690009258468	-1.1532021499834	-59.9732589585576	19.7446036931613	-20.4840515722349	-99.4624663448802	NO	NO
NA	2	Albendazole	DMSO	JU2581	G	10	q25.EXT	95.2141918130647	215.285808186935	6.19229222790489	0.0118192543956311	56.401722704619	0.0338226685497913	1.68161699719545	70.7141918130647	64.5453700250194	199.804931863103	-58.376548236974	NO	NO
NA	2	Albendazole	DMSO	JU2141	G	2	q25.EXT	-43.2232589585576	234.223258958558	6.73699245787836	0.0139900515833268	57.0841039473894	0.00828664880228094	-0.76422362139201	-59.9732589585576	19.7446036931613	-20.4840515722349	-99.4624663448802	NO	NO
NA	4	Albendazole	DMSO	JU2141	A	2	q25.EXT	-68.2232589585576	234.223258958558	6.73699245787836	0.0139900515833268	56.820193092285	0.0206447124630581	-1.2062446766095	-59.9732589585576	19.7446036931613	-20.4840515722349	-99.4624663448802	NO	NO
NA	4	Albendazole	DMSO	N2	B	1	q25.EXT	-13.6904244516217	203.690424451622	5.85877277676945	0.0105803614216287	57.2427872165221	0.000624396514848984	-0.241640789847259	0.434575548378812	21.3338030797641	43.1021817079071	-42.2330306111495	NO	NO
NA	4	Albendazole	DMSO	JU2581	B	10	q25.EXT	23.7141918130647	215.285808186935	6.19229222790489	0.0118192543956311	57.2074976097159	0.00209807570847488	0.418826093760226	70.7141918130647	64.5453700250194	199.804931863103	-58.376548236974	NO	NO
NA	4	Albendazole	DMSO	JU2141	B	2	q25.EXT	-44.9732589585576	234.223258958558	6.73699245787836	0.0139900515833268	57.069516118891	0.00897124329873926	-0.795165095257234	-59.9732589585576	19.7446036931613	-20.4840515722349	-99.4624663448802	NO	NO
NA	4	Albendazole	DMSO	N2	C	1	q25.EXT	-13.1904244516217	203.690424451622	5.85877277676945	0.0105803614216287	57.2440494771859	0.000579621098965425	-0.232815614605207	0.434575548378812	21.3338030797641	43.1021817079071	-42.2330306111495	NO	NO
NA	4	Albendazole	DMSO	JU2581	C	10	q25.EXT	133.214191813065	215.285808186935	6.19229222790489	0.0118192543956311	55.5671346277263	0.0662072405802763	2.35275062419599	70.7141918130647	64.5453700250194	199.804931863103	-58.376548236974	NO	NO
NA	4	Albendazole	DMSO	JU2141	C	2	q25.EXT	-77.4732589585576	234.223258958558	6.73699245787836	0.0139900515833268	56.6920961177177	0.0266224221714724	-1.36979246703997	-59.9732589585576	19.7446036931613	-20.4840515722349	-99.4624663448802	NO	NO
NA	4	Albendazole	DMSO	WN2002	C	4	q25.EXT	-24.9897643560758	124.989764356076	3.59509599312622	0.00398389767818529	57.2021140911643	0.000773013309728718	-0.439615076317574	6.01023564392424	27.2657336278186	60.5417028995614	-48.521231611713	NO	NO
NA	4	Albendazole	DMSO	N2	D	1	q25.EXT	12.0595755483783	203.690424451622	5.85877277676945	0.0105803614216287	57.2467310344008	0.000484496550578364	0.212855735118396	0.434575548378812	21.3338030797641	43.1021817079071	-42.2330306111495	NO	NO
NA	4	Albendazole	DMSO	JU2581	D	10	q25.EXT	110.714191813065	215.285808186935	6.19229222790489	0.0118192543956311	56.0962735831082	0.0457310409539567	1.95536887136672	70.7141918130647	64.5453700250194	199.804931863103	-58.376548236974	NO	NO
NA	4	Albendazole	DMSO	JU2141	D	2	q25.EXT	-68.4732589585576	234.223258958558	6.73699245787836	0.0139900515833268	56.8169484411421	0.0207962922792963	-1.21066488716167	-59.9732589585576	19.7446036931613	-20.4840515722349	-99.4624663448802	NO	NO
NA	4	Albendazole	DMSO	N2	E	1	q25.EXT	-7.19042445162175	203.690424451622	5.85877277676945	0.0105803614216287	57.2555326324822	0.000172240667348499	-0.126913511700589	0.434575548378812	21.3338030797641	43.1021817079071	-42.2330306111495	NO	NO
NA	4	Albendazole	DMSO	JU2581	E	10	q25.EXT	21.7141918130647	215.285808186935	6.19229222790489	0.0118192543956311	57.2160458682043	0.00175910530595055	0.383503271286513	70.7141918130647	64.5453700250194	199.804931863103	-58.376548236974	NO	NO
NA	4	Albendazole	DMSO	JU2141	E	2	q25.EXT	-59.9732589585576	234.223258958558	6.73699245787836	0.0139900515833268	56.9205171504532	0.0159536189187357	-1.06037772838773	-59.9732589585576	19.7446036931613	-20.4840515722349	-99.4624663448802	NO	NO
NA	4	Albendazole	DMSO	N2	F	1	q25.EXT	-23.6904244516217	203.690424451622	5.85877277676945	0.0105803614216287	57.2076697441878	0.00186970172209732	-0.41814429468829	0.434575548378812	21.3338030797641	43.1021817079071	-42.2330306111495	NO	NO
NA	4	Albendazole	DMSO	JU2141	F	2	q25.EXT	-52.7232589585576	234.223258958558	6.73699245787836	0.0139900515833268	56.9979001234853	0.0123295836150666	-0.932191622374655	-59.9732589585576	19.7446036931613	-20.4840515722349	-99.4624663448802	NO	NO
NA	4	Albendazole	DMSO	WN2002	F	4	q25.EXT	-39.7397643560758	124.989764356076	3.59509599312622	0.00398389767818529	57.1129074989065	0.00195484903814995	-0.699094208785171	6.01023564392424	27.2657336278186	60.5417028995614	-48.521231611713	NO	NO
NA	4	Albendazole	DMSO	N2	G	1	q25.EXT	10.3095755483783	203.690424451622	5.85877277676945	0.0105803614216287	57.2504071108982	0.000354085559309589	0.181967621771216	0.434575548378812	21.3338030797641	43.1021817079071	-42.2330306111495	NO	NO
NA	4	Albendazole	DMSO	JU2581	G	10	q25.EXT	30.9641918130647	215.285808186935	6.19229222790489	0.0118192543956311	57.1701856433236	0.00357704165058903	0.546871325227433	70.7141918130647	64.5453700250194	199.804931863103	-58.376548236974	NO	NO
NA	4	Albendazole	DMSO	JU2141	G	2	q25.EXT	-71.9732589585576	234.223258958558	6.73699245787836	0.0139900515833268	56.7702566583383	0.0229766258226943	-1.27254783489212	-59.9732589585576	19.7446036931613	-20.4840515722349	-99.4624663448802	NO	NO
NA	4	Albendazole	DMSO	WN2002	G	4	q25.EXT	11.5102356439242	124.989764356076	3.59509599312622	0.00398389767818529	57.2480293480113	0.000163995178362777	0.202485827754785	6.01023564392424	27.2657336278186	60.5417028995614	-48.521231611713	NO	NO
NA	6	Albendazole	DMSO	N2	A	1	q25.EXT	8.30957554837825	203.690424451622	5.85877277676945	0.0105803614216287	57.2539038212122	0.000230029918543643	0.146666920803009	0.434575548378812	21.3338030797641	43.1021817079071	-42.2330306111495	NO	NO
NA	6	Albendazole	DMSO	JU2581	A	10	q25.EXT	38.7141918130647	215.285808186935	6.19229222790489	0.0118192543956311	57.1193194571182	0.00559171327120132	0.683747262313069	70.7141918130647	64.5453700250194	199.804931863103	-58.376548236974	NO	NO
NA	6	Albendazole	DMSO	JU2141	A	2	q25.EXT	-21.7232589585576	234.223258958558	6.73699245787836	0.0139900515833268	57.215911074304	0.00209311878043053	-0.384085513904973	-59.9732589585576	19.7446036931613	-20.4840515722349	-99.4624663448802	NO	NO
NA	6	Albendazole	DMSO	WN2002	A	4	q25.EXT	4.01023564392424	124.989764356076	3.59509599312622	0.00398389767818529	57.2588871079456	1.99068450210959e-05	0.0705472858221082	6.01023564392424	27.2657336278186	60.5417028995614	-48.521231611713	NO	NO
NA	6	Albendazole	DMSO	N2	B	1	q25.EXT	-5.69042445162175	203.690424451622	5.85877277676945	0.0105803614216287	57.2573467818006	0.000107873797613246	-0.100437985974434	0.434575548378812	21.3338030797641	43.1021817079071	-42.2330306111495	NO	NO
NA	6	Albendazole	DMSO	JU2581	B	10	q25.EXT	-5.7858081869353	215.285808186935	6.19229222790489	0.0118192543956311	57.2572400622342	0.000124891408114976	-0.102185537727034	70.7141918130647	64.5453700250194	199.804931863103	-58.376548236974	NO	NO
NA	6	Albendazole	DMSO	JU2141	B	2	q25.EXT	-67.2232589585576	234.223258958558	6.73699245787836	0.0139900515833268	56.8330511939954	0.0200439375901114	-1.1885638344008	-59.9732589585576	19.7446036931613	-20.4840515722349	-99.4624663448802	NO	NO
NA	6	Albendazole	DMSO	WN2002	B	4	q25.EXT	0.0102356439242388	124.989764356076	3.59509599312622	0.00398389767818529	57.2603870143396	1.29685968128041e-10	0.00018006345801415	6.01023564392424	27.2657336278186	60.5417028995614	-48.521231611713	NO	NO
NA	6	Albendazole	DMSO	JU2581	C	10	q25.EXT	-5.5358081869353	215.285808186935	6.19229222790489	0.0118192543956311	57.2575061487015	0.000114331674989039	-0.09777018491782	70.7141918130647	64.5453700250194	199.804931863103	-58.376548236974	NO	NO
NA	6	Albendazole	DMSO	JU2141	C	2	q25.EXT	-48.7232589585576	234.223258958558	6.73699245787836	0.0139900515833268	57.0362931979288	0.0105297139735351	-0.861468253539857	-59.9732589585576	19.7446036931613	-20.4840515722349	-99.4624663448802	NO	NO
NA	6	Albendazole	DMSO	WN2002	C	4	q25.EXT	-15.4897643560758	124.989764356076	3.59509599312622	0.00398389767818529	57.2380051720723	0.000296997143080536	-0.27249292320285	6.01023564392424	27.2657336278186	60.5417028995614	-48.521231611713	NO	NO
NA	6	Albendazole	DMSO	N2	D	1	q25.EXT	17.3095755483783	203.690424451622	5.85877277676945	0.0105803614216287	57.2322494338472	0.000998158435736684	0.305520075159937	0.434575548378812	21.3338030797641	43.1021817079071	-42.2330306111495	NO	NO
NA	6	Albendazole	DMSO	JU2581	D	10	q25.EXT	113.714191813065	215.285808186935	6.19229222790489	0.0118192543956311	56.0316306445784	0.048242947832321	2.00835310507729	70.7141918130647	64.5453700250194	199.804931863103	-58.376548236974	NO	NO
NA	6	Albendazole	DMSO	WN2002	D	4	q25.EXT	2.26023564392424	124.989764356076	3.59509599312622	0.00398389767818529	57.2599105593808	6.32368296664132e-06	0.0397616260378171	6.01023564392424	27.2657336278186	60.5417028995614	-48.521231611713	NO	NO
NA	6	Albendazole	DMSO	JU2581	E	10	q25.EXT	97.7141918130647	215.285808186935	6.19229222790489	0.0118192543956311	56.3556729991701	0.0356221220697076	1.72577052528759	70.7141918130647	64.5453700250194	199.804931863103	-58.376548236974	NO	NO
NA	6	Albendazole	DMSO	JU2141	E	2	q25.EXT	-40.7232589585576	234.223258958558	6.73699245787836	0.0139900515833268	57.1039335009135	0.00735578399653454	-0.720021515870262	-59.9732589585576	19.7446036931613	-20.4840515722349	-99.4624663448802	NO	NO
NA	6	Albendazole	DMSO	WN2002	E	4	q25.EXT	-28.2397643560758	124.989764356076	3.59509599312622	0.00398389767818529	57.1859608001338	0.000987153720690607	-0.4967884444884	6.01023564392424	27.2657336278186	60.5417028995614	-48.521231611713	NO	NO
NA	6	Albendazole	DMSO	N2	F	1	q25.EXT	9.05957554837825	203.690424451622	5.85877277676945	0.0105803614216287	57.2526806112308	0.000273427597316791	0.159904683666087	0.434575548378812	21.3338030797641	43.1021817079071	-42.2330306111495	NO	NO
NA	6	Albendazole	DMSO	JU2581	F	10	q25.EXT	-10.2858081869353	215.285808186935	6.19229222790489	0.0118192543956311	57.2504406212023	0.000394712919082222	-0.181661888292887	70.7141918130647	64.5453700250194	199.804931863103	-58.376548236974	NO	NO
NA	6	Albendazole	DMSO	JU2141	F	2	q25.EXT	-64.7232589585576	234.223258958558	6.73699245787836	0.0139900515833268	56.8643536374687	0.0185808111517867	-1.14436172887905	-59.9732589585576	19.7446036931613	-20.4840515722349	-99.4624663448802	NO	NO
NA	6	Albendazole	DMSO	WN2002	F	4	q25.EXT	43.0102356439242	124.989764356076	3.59509599312622	0.00398389767818529	57.0875961021819	0.00228984609614273	0.756627703872025	6.01023564392424	27.2657336278186	60.5417028995614	-48.521231611713	NO	NO
NA	6	Albendazole	DMSO	N2	G	1	q25.EXT	10.3095755483783	203.690424451622	5.85877277676945	0.0105803614216287	57.2504071108982	0.000354085559309589	0.181967621771216	0.434575548378812	21.3338030797641	43.1021817079071	-42.2330306111495	NO	NO
NA	6	Albendazole	DMSO	JU2581	G	10	q25.EXT	14.9641918130647	215.285808186935	6.19229222790489	0.0118192543956311	57.2393328666107	0.00083543185647145	0.264288745437733	70.7141918130647	64.5453700250194	199.804931863103	-58.376548236974	NO	NO
NA	6	Albendazole	DMSO	JU2141	G	2	q25.EXT	-52.9732589585576	234.223258958558	6.73699245787836	0.0139900515833268	56.99539913199	0.0124467882008675	-0.93661183292683	-59.9732589585576	19.7446036931613	-20.4840515722349	-99.4624663448802	NO	NO
NA	6	Albendazole	DMSO	WN2002	G	4	q25.EXT	-6.73976435607576	124.989764356076	3.59509599312622	0.00398389767818529	57.2561503310255	5.62279273148498e-05	-0.118564624281395	6.01023564392424	27.2657336278186	60.5417028995614	-48.521231611713	NO	NO
NA	8	Albendazole	DMSO	N2	A	1	q25.EXT	-25.1904244516217	203.690424451622	5.85877277676945	0.0105803614216287	57.2007790413461	0.00211396413504367	-0.444619820414445	0.434575548378812	21.3338030797641	43.1021817079071	-42.2330306111495	NO	NO
NA	8	Albendazole	DMSO	JU2581	A	10	q25.EXT	177.714191813065	215.285808186935	6.19229222790489	0.0118192543956311	54.2102489343107	0.117828058193462	3.13868342423609	70.7141918130647	64.5453700250194	199.804931863103	-58.376548236974	NO	NO
NA	8	Albendazole	DMSO	JU2141	A	2	q25.EXT	-45.2232589585576	234.223258958558	6.73699245787836	0.0139900515833268	57.067384573651	0.00907126026932143	-0.799585305809409	-59.9732589585576	19.7446036931613	-20.4840515722349	-99.4624663448802	NO	NO
NA	8	Albendazole	DMSO	WN2002	A	4	q25.EXT	6.51023564392424	124.989764356076	3.59509599312622	0.00398389767818529	57.2564339958396	5.24633558323351e-05	0.114526799799667	6.01023564392424	27.2657336278186	60.5417028995614	-48.521231611713	NO	NO
NA	8	Albendazole	DMSO	N2	B	1	q25.EXT	-33.6904244516218	203.690424451622	5.85877277676945	0.0105803614216287	57.1537212707673	0.0037812867190164	-0.594647799529321	0.434575548378812	21.3338030797641	43.1021817079071	-42.2330306111495	NO	NO
NA	8	Albendazole	DMSO	JU2581	B	10	q25.EXT	121.214191813065	215.285808186935	6.19229222790489	0.0118192543956311	55.8621083873638	0.054816517240286	2.14081368935371	70.7141918130647	64.5453700250194	199.804931863103	-58.376548236974	NO	NO
NA	8	Albendazole	DMSO	JU2141	B	2	q25.EXT	-61.2232589585576	234.223258958558	6.73699245787836	0.0139900515833268	56.9061573978794	0.0166255799238333	-1.0824787811486	-59.9732589585576	19.7446036931613	-20.4840515722349	-99.4624663448802	NO	NO
NA	8	Albendazole	DMSO	WN2002	B	4	q25.EXT	10.0102356439242	124.989764356076	3.59509599312622	0.00398389767818529	57.2510405983703	0.00012403699947653	0.176098119368249	6.01023564392424	27.2657336278186	60.5417028995614	-48.521231611713	NO	NO
NA	8	Albendazole	DMSO	N2	C	1	q25.EXT	-28.6904244516217	203.690424451622	5.85877277676945	0.0105803614216287	57.1830522776789	0.00274220924684802	-0.506396047108805	0.434575548378812	21.3338030797641	43.1021817079071	-42.2330306111495	NO	NO
NA	8	Albendazole	DMSO	WN2002	C	4	q25.EXT	22.0102356439242	124.989764356076	3.59509599312622	0.00398389767818529	57.2151866173894	0.000599669601617268	0.387199786460532	6.01023564392424	27.2657336278186	60.5417028995614	-48.521231611713	NO	NO
NA	8	Albendazole	DMSO	N2	D	1	q25.EXT	10.3095755483783	203.690424451622	5.85877277676945	0.0105803614216287	57.2504071108982	0.000354085559309589	0.181967621771216	0.434575548378812	21.3338030797641	43.1021817079071	-42.2330306111495	NO	NO
NA	8	Albendazole	DMSO	JU2581	D	10	q25.EXT	102.714191813065	215.285808186935	6.19229222790489	0.0118192543956311	56.2598727493812	0.039360934924804	1.81407758147187	70.7141918130647	64.5453700250194	199.804931863103	-58.376548236974	NO	NO
NA	8	Albendazole	DMSO	JU2141	D	2	q25.EXT	-54.2232589585576	234.223258958558	6.73699245787836	0.0139900515833268	56.9827150198215	0.0130411277178807	-0.958712885687704	-59.9732589585576	19.7446036931613	-20.4840515722349	-99.4624663448802	NO	NO
NA	8	Albendazole	DMSO	N2	E	1	q25.EXT	-21.6904244516217	203.690424451622	5.85877277676945	0.0105803614216287	57.2161983414475	0.001567338297474	-0.382843593720084	0.434575548378812	21.3338030797641	43.1021817079071	-42.2330306111495	NO	NO
NA	8	Albendazole	DMSO	JU2141	E	2	q25.EXT	-74.2232589585576	234.223258958558	6.73699245787836	0.0139900515833268	56.7389901665552	0.024435653272141	-1.31232972986169	-59.9732589585576	19.7446036931613	-20.4840515722349	-99.4624663448802	NO	NO
NA	8	Albendazole	DMSO	WN2002	E	4	q25.EXT	-12.4897643560758	124.989764356076	3.59509599312622	0.00398389767818529	57.2458362806041	0.000193095049257494	-0.21971750642978	6.01023564392424	27.2657336278186	60.5417028995614	-48.521231611713	NO	NO
NA	8	Albendazole	DMSO	N2	F	1	q25.EXT	-12.6904244516217	203.690424451622	5.85877277676945	0.0105803614216287	57.2452647539315	0.000536511382556041	-0.223990439363156	0.434575548378812	21.3338030797641	43.1021817079071	-42.2330306111495	NO	NO
NA	8	Albendazole	DMSO	JU2581	F	10	q25.EXT	-56.2858081869353	215.285808186935	6.19229222790489	0.0118192543956311	56.961791610968	0.0118195872674012	-0.994086805188275	70.7141918130647	64.5453700250194	199.804931863103	-58.376548236974	NO	NO
NA	8	Albendazole	DMSO	JU2141	F	2	q25.EXT	-41.7232589585576	234.223258958558	6.73699245787836	0.0139900515833268	57.096144230731	0.00772147664842587	-0.737702358078961	-59.9732589585576	19.7446036931613	-20.4840515722349	-99.4624663448802	NO	NO
NA	8	Albendazole	DMSO	WN2002	F	4	q25.EXT	5.51023564392424	124.989764356076	3.59509599312622	0.00398389767818529	57.2575551587916	3.75839994715209e-05	0.0969349942086435	6.01023564392424	27.2657336278186	60.5417028995614	-48.521231611713	NO	NO
NA	8	Albendazole	DMSO	N2	G	1	q25.EXT	-21.9404244516217	203.690424451622	5.85877277676945	0.0105803614216287	57.2151734445286	0.00160367623851201	-0.38725618134111	0.434575548378812	21.3338030797641	43.1021817079071	-42.2330306111495	NO	NO
NA	8	Albendazole	DMSO	JU2581	G	10	q25.EXT	24.7141918130647	215.285808186935	6.19229222790489	0.0118192543956311	57.2029407035749	0.00227875337495815	0.436487504997082	70.7141918130647	64.5453700250194	199.804931863103	-58.376548236974	NO	NO
NA	2	Albendazole	DMSO	N2	A	1	median.EXT	-71.4721417143211	368.472141714319	14.1079223293805	0.0119993782399156	129.261116026945	0.00378573772725866	-0.55830883302559	-71.4721417143211	45.3900317884333	19.3079218625455	-162.252205291188	NO	NO
NA	2	Albendazole	DMSO	JU2581	A	10	median.EXT	289.37503909807	392.62496090193	15.0326763570502	0.0136240189244425	125.937707697986	0.0706927731827646	2.26233093704847	151.62503909807	102.358244147345	356.34152739276	-53.0914491966207	NO	NO
NA	2	Albendazole	DMSO	JU2141	A	2	median.EXT	-91.6731320870362	370.673132087036	14.1921930182894	0.0121431578737077	129.123725683095	0.0063046412526862	-0.716162167809083	-116.173132087036	26.4499842470022	-63.2731635930317	-169.073100581041	NO	NO
NA	2	Albendazole	DMSO	WN2002	A	4	median.EXT	71.6268617935566	160.373138206443	6.1403062033647	0.00227306932464824	129.262276951	0.000706274883296235	0.556783539984894	33.3768617935566	47.2891441865333	127.955150166623	-61.20142657951	NO	NO
NA	2	Albendazole	DMSO	N2	B	1	median.EXT	-1.47214171431944	368.472141714319	14.1079223293805	0.0119993782399156	129.473611414234	1.60611326337111e-06	-0.0114997214698729	-71.4721417143211	45.3900317884333	19.3079218625455	-162.252205291188	NO	NO
NA	2	Albendazole	DMSO	JU2581	B	10	median.EXT	271.87503909807	392.62496090193	15.0326763570502	0.0136240189244425	126.357577834221	0.0624010012556943	2.12551612564751	151.62503909807	102.358244147345	356.34152739276	-53.0914491966207	NO	NO
NA	2	Albendazole	DMSO	JU2141	B	2	median.EXT	-144.673132087036	370.673132087036	14.1921930182894	0.0121431578737077	128.600308682207	0.0157018927868155	-1.13020490890191	-116.173132087036	26.4499842470022	-63.2731635930317	-169.073100581041	NO	NO
NA	2	Albendazole	DMSO	WN2002	B	4	median.EXT	89.6268617935566	160.373138206443	6.1403062033647	0.00227306932464824	129.142508576248	0.00110585527809096	0.696704562193208	33.3768617935566	47.2891441865333	127.955150166623	-61.20142657951	NO	NO
NA	2	Albendazole	DMSO	N2	C	1	median.EXT	-74.9721417143194	368.472141714319	14.1079223293805	0.0119993782399156	129.239766248798	0.00416559233447613	-0.585649288603362	-71.4721417143211	45.3900317884333	19.3079218625455	-162.252205291188	NO	NO
NA	2	Albendazole	DMSO	JU2581	C	10	median.EXT	345.37503909807	392.62496090193	15.0326763570502	0.0136240189244425	124.406326886507	0.100701230851451	2.70013833353154	151.62503909807	102.358244147345	356.34152739276	-53.0914491966207	NO	NO
NA	2	Albendazole	DMSO	WN2002	C	4	median.EXT	73.6268617935566	160.373138206443	6.1403062033647	0.00227306932464824	129.250294765094	0.000746267441418114	0.572330320230262	33.3768617935566	47.2891441865333	127.955150166623	-61.20142657951	NO	NO
NA	2	Albendazole	DMSO	N2	D	1	median.EXT	-27.9721417143194	368.472141714319	14.1079223293805	0.0119993782399156	129.441162142056	0.000579866968421563	-0.218506027987389	-71.4721417143211	45.3900317884333	19.3079218625455	-162.252205291188	NO	NO
NA	2	Albendazole	DMSO	JU2581	D	10	median.EXT	133.37503909807	392.62496090193	15.0326763570502	0.0136240189244425	128.730656370416	0.0150176508890371	1.04272461827418	151.62503909807	102.358244147345	356.34152739276	-53.0914491966207	NO	NO
NA	2	Albendazole	DMSO	WN2002	D	4	median.EXT	92.6268617935566	160.373138206443	6.1403062033647	0.00227306932464824	129.119935182338	0.00118112487311565	0.720024732561261	33.3768617935566	47.2891441865333	127.955150166623	-61.20142657951	NO	NO
NA	2	Albendazole	DMSO	N2	E	1	median.EXT	-107.472141714319	368.472141714319	14.1079223293805	0.0119993782399156	128.992526668284	0.00855990092152026	-0.839524947539939	-71.4721417143211	45.3900317884333	19.3079218625455	-162.252205291188	NO	NO
NA	2	Albendazole	DMSO	JU2581	E	10	median.EXT	120.87503909807	392.62496090193	15.0326763570502	0.0136240189244425	128.863721538248	0.0123346303772717	0.944999752987784	151.62503909807	102.358244147345	356.34152739276	-53.0914491966207	NO	NO
NA	2	Albendazole	DMSO	JU2141	E	2	median.EXT	-142.173132087036	370.673132087036	14.1921930182894	0.0121431578737077	128.630331029408	0.0151639136337857	-1.11067459092583	-116.173132087036	26.4499842470022	-63.2731635930317	-169.073100581041	NO	NO
NA	2	Albendazole	DMSO	WN2002	E	4	median.EXT	63.6268617935566	160.373138206443	6.1403062033647	0.00227306932464824	129.306896268396	0.000557317809613671	0.494596419003421	33.3768617935566	47.2891441865333	127.955150166623	-61.20142657951	NO	NO
NA	2	Albendazole	DMSO	N2	F	1	median.EXT	-34.4721417143194	368.472141714319	14.1079223293805	0.0119993782399156	129.424279247985	0.000880670529624524	-0.269281159774705	-71.4721417143211	45.3900317884333	19.3079218625455	-162.252205291188	NO	NO
NA	2	Albendazole	DMSO	JU2581	F	10	median.EXT	203.37503909807	392.62496090193	15.0326763570502	0.0136240189244425	127.739370797593	0.0349179053624069	1.58998386387803	151.62503909807	102.358244147345	356.34152739276	-53.0914491966207	NO	NO
NA	2	Albendazole	DMSO	JU2141	F	2	median.EXT	-112.673132087036	370.673132087036	14.1921930182894	0.0121431578737077	128.944653001175	0.00952394709133939	-0.880216838808128	-116.173132087036	26.4499842470022	-63.2731635930317	-169.073100581041	NO	NO
NA	2	Albendazole	DMSO	N2	G	1	median.EXT	14.5278582856806	368.472141714319	14.1079223293805	0.0119993782399156	129.464925032011	0.000156415619913368	0.113485218314288	-71.4721417143211	45.3900317884333	19.3079218625455	-162.252205291188	NO	NO
NA	2	Albendazole	DMSO	JU2581	G	10	median.EXT	244.37503909807	392.62496090193	15.0326763570502	0.0136240189244425	126.96201852742	0.0504157895719019	1.91052142201742	151.62503909807	102.358244147345	356.34152739276	-53.0914491966207	NO	NO
NA	2	Albendazole	DMSO	JU2141	G	2	median.EXT	-81.1731320870362	370.673132087036	14.1921930182894	0.0121431578737077	129.19938530529	0.00494311651502088	-0.63413483230956	-116.173132087036	26.4499842470022	-63.2731635930317	-169.073100581041	NO	NO
NA	4	Albendazole	DMSO	JU2141	A	2	median.EXT	-139.673132087036	370.673132087036	14.1921930182894	0.0121431578737077	128.65982323537	0.0146353119630561	-1.09114427294976	-116.173132087036	26.4499842470022	-63.2731635930317	-169.073100581041	NO	NO
NA	4	Albendazole	DMSO	N2	B	1	median.EXT	-107.472141714319	368.472141714319	14.1079223293805	0.0119993782399156	128.992526668284	0.00855990092152026	-0.839524947539939	-71.4721417143211	45.3900317884333	19.3079218625455	-162.252205291188	NO	NO
NA	4	Albendazole	DMSO	JU2581	B	10	median.EXT	91.8750390980698	392.62496090193	15.0326763570502	0.0136240189244425	129.121651800848	0.00712603512202942	0.718278065523334	151.62503909807	102.358244147345	356.34152739276	-53.0914491966207	NO	NO
NA	4	Albendazole	DMSO	JU2141	B	2	median.EXT	-83.1731320870362	370.673132087036	14.1921930182894	0.0121431578737077	129.185685936772	0.0051897011843623	-0.649759086690421	-116.173132087036	26.4499842470022	-63.2731635930317	-169.073100581041	NO	NO
NA	4	Albendazole	DMSO	N2	C	1	median.EXT	-99.4721417143194	368.472141714319	14.1079223293805	0.0119993782399156	129.061605905148	0.00733296932238075	-0.777032477647859	-71.4721417143211	45.3900317884333	19.3079218625455	-162.252205291188	NO	NO
NA	4	Albendazole	DMSO	JU2581	C	10	median.EXT	186.87503909807	392.62496090193	15.0326763570502	0.0136240189244425	128.010914961572	0.0294819006108257	1.46098704169998	151.62503909807	102.358244147345	356.34152739276	-53.0914491966207	NO	NO
NA	4	Albendazole	DMSO	JU2141	C	2	median.EXT	-140.173132087036	370.673132087036	14.1921930182894	0.0121431578737077	128.653967187883	0.014740282098618	-1.09505033654497	-116.173132087036	26.4499842470022	-63.2731635930317	-169.073100581041	NO	NO
NA	4	Albendazole	DMSO	WN2002	C	4	median.EXT	-41.3731382064434	160.373138206443	6.1403062033647	0.00227306932464824	129.403199101553	0.00023564533278911	-0.321609543878412	33.3768617935566	47.2891441865333	127.955150166623	-61.20142657951	NO	NO
NA	4	Albendazole	DMSO	N2	D	1	median.EXT	-63.4721417143194	368.472141714319	14.1079223293805	0.0119993782399156	129.306071854312	0.00298567984347099	-0.495816363133496	-71.4721417143211	45.3900317884333	19.3079218625455	-162.252205291188	NO	NO
NA	4	Albendazole	DMSO	JU2581	D	10	median.EXT	334.37503909807	392.62496090193	15.0326763570502	0.0136240189244425	124.730020787094	0.0943888261287461	2.61414045207951	151.62503909807	102.358244147345	356.34152739276	-53.0914491966207	NO	NO
NA	4	Albendazole	DMSO	JU2141	D	2	median.EXT	-118.673132087036	370.673132087036	14.1921930182894	0.0121431578737077	128.886675941222	0.0105652809301356	-0.927089601950712	-116.173132087036	26.4499842470022	-63.2731635930317	-169.073100581041	NO	NO
NA	4	Albendazole	DMSO	N2	E	1	median.EXT	-83.4721417143194	368.472141714319	14.1079223293805	0.0119993782399156	129.183651300981	0.00516368860100306	-0.652047537863698	-71.4721417143211	45.3900317884333	19.3079218625455	-162.252205291188	NO	NO
NA	4	Albendazole	DMSO	JU2581	E	10	median.EXT	96.3750390980698	392.62496090193	15.0326763570502	0.0136240189244425	129.086267731408	0.00784119075502289	0.753459017026439	151.62503909807	102.358244147345	356.34152739276	-53.0914491966207	NO	NO
NA	4	Albendazole	DMSO	JU2141	E	2	median.EXT	-143.173132087036	370.673132087036	14.1921930182894	0.0121431578737077	128.618385728119	0.0153779799971217	-1.11848671811626	-116.173132087036	26.4499842470022	-63.2731635930317	-169.073100581041	NO	NO
NA	4	Albendazole	DMSO	N2	F	1	median.EXT	-106.472141714319	368.472141714319	14.1079223293805	0.0119993782399156	129.001455734402	0.00840134677022597	-0.831713388803429	-71.4721417143211	45.3900317884333	19.3079218625455	-162.252205291188	NO	NO
NA	4	Albendazole	DMSO	JU2141	F	2	median.EXT	-116.173132087036	370.673132087036	14.1921930182894	0.0121431578737077	128.911201700496	0.0101248275930271	-0.907559283974635	-116.173132087036	26.4499842470022	-63.2731635930317	-169.073100581041	NO	NO
NA	4	Albendazole	DMSO	WN2002	F	4	median.EXT	-42.3731382064434	160.373138206443	6.1403062033647	0.00227306932464824	129.399748802501	0.000247174220807339	-0.329382934001096	33.3768617935566	47.2891441865333	127.955150166623	-61.20142657951	NO	NO
NA	4	Albendazole	DMSO	N2	G	1	median.EXT	-61.9721417143194	368.472141714319	14.1079223293805	0.0119993782399156	129.313906060406	0.0028462296681146	-0.484099025028731	-71.4721417143211	45.3900317884333	19.3079218625455	-162.252205291188	NO	NO
NA	4	Albendazole	DMSO	JU2581	G	10	median.EXT	141.87503909807	392.62496090193	15.0326763570502	0.0136240189244425	128.632610462124	0.0169927971521779	1.10917752666894	151.62503909807	102.358244147345	356.34152739276	-53.0914491966207	NO	NO
NA	4	Albendazole	DMSO	JU2141	G	2	median.EXT	-116.673132087036	370.673132087036	14.1921930182894	0.0121431578737077	128.906338692853	0.0102121680618648	-0.911465347569851	-116.173132087036	26.4499842470022	-63.2731635930317	-169.073100581041	NO	NO
NA	4	Albendazole	DMSO	WN2002	G	4	median.EXT	111.626861793557	160.373138206443	6.1403062033647	0.00227306932464824	128.959599395205	0.00171537606302785	0.867719144892259	33.3768617935566	47.2891441865333	127.955150166623	-61.20142657951	NO	NO
NA	6	Albendazole	DMSO	N2	A	1	median.EXT	-61.4721417143194	368.472141714319	14.1079223293805	0.0119993782399156	129.316475724611	0.00280048737652939	-0.480193245660476	-71.4721417143211	45.3900317884333	19.3079218625455	-162.252205291188	NO	NO
NA	6	Albendazole	DMSO	JU2581	A	10	median.EXT	117.37503909807	392.62496090193	15.0326763570502	0.0136240189244425	128.898612368092	0.0116306606544137	0.917636790707592	151.62503909807	102.358244147345	356.34152739276	-53.0914491966207	NO	NO
NA	6	Albendazole	DMSO	JU2141	A	2	median.EXT	-94.6731320870362	370.673132087036	14.1921930182894	0.0121431578737077	129.1004113367	0.00672403136324298	-0.739598549380375	-116.173132087036	26.4499842470022	-63.2731635930317	-169.073100581041	NO	NO
NA	6	Albendazole	DMSO	WN2002	A	4	median.EXT	39.6268617935566	160.373138206443	6.1403062033647	0.00227306932464824	129.409026486007	0.000216172913093495	0.308035056059002	33.3768617935566	47.2891441865333	127.955150166623	-61.20142657951	NO	NO
NA	6	Albendazole	DMSO	N2	B	1	median.EXT	-118.472141714319	368.472141714319	14.1079223293805	0.0119993782399156	128.888752525252	0.0104018218121923	-0.92545209364155	-71.4721417143211	45.3900317884333	19.3079218625455	-162.252205291188	NO	NO
NA	6	Albendazole	DMSO	JU2581	B	10	median.EXT	34.3750390980698	392.62496090193	15.0326763570502	0.0136240189244425	129.424476378426	0.000997560596667973	0.26874368520589	151.62503909807	102.358244147345	356.34152739276	-53.0914491966207	NO	NO
NA	6	Albendazole	DMSO	JU2141	B	2	median.EXT	-125.173132087036	370.673132087036	14.1921930182894	0.0121431578737077	128.820441910781	0.0117543462237823	-0.977868428688512	-116.173132087036	26.4499842470022	-63.2731635930317	-169.073100581041	NO	NO
NA	6	Albendazole	DMSO	WN2002	B	4	median.EXT	23.6268617935566	160.373138206443	6.1403062033647	0.00227306932464824	129.450713618231	7.6848252519641e-05	0.183660814096056	33.3768617935566	47.2891441865333	127.955150166623	-61.20142657951	NO	NO
NA	6	Albendazole	DMSO	JU2581	C	10	median.EXT	-15.6249609019302	392.62496090193	15.0326763570502	0.0136240189244425	129.463532652531	0.000206106060970454	-0.122155775939713	151.62503909807	102.358244147345	356.34152739276	-53.0914491966207	NO	NO
NA	6	Albendazole	DMSO	JU2141	C	2	median.EXT	-91.6731320870362	370.673132087036	14.1921930182894	0.0121431578737077	129.123725683095	0.0063046412526862	-0.716162167809083	-116.173132087036	26.4499842470022	-63.2731635930317	-169.073100581041	NO	NO
NA	6	Albendazole	DMSO	WN2002	C	4	median.EXT	-14.8731382064434	160.373138206443	6.1403062033647	0.00227306932464824	129.464592557801	3.04527937948758e-05	-0.115614705627283	33.3768617935566	47.2891441865333	127.955150166623	-61.20142657951	NO	NO
NA	6	Albendazole	DMSO	N2	D	1	median.EXT	-58.9721417143194	368.472141714319	14.1079223293805	0.0119993782399156	129.329011067692	0.00257733417010537	-0.460664348819201	-71.4721417143211	45.3900317884333	19.3079218625455	-162.252205291188	NO	NO
NA	6	Albendazole	DMSO	JU2581	D	10	median.EXT	276.37503909807	392.62496090193	15.0326763570502	0.0136240189244425	126.252243333099	0.0644837846227353	2.16069707715061	151.62503909807	102.358244147345	356.34152739276	-53.0914491966207	NO	NO
NA	6	Albendazole	DMSO	WN2002	D	4	median.EXT	27.1268617935566	160.373138206443	6.1403062033647	0.00227306932464824	129.443397609184	0.000101302700798715	0.21086767952545	33.3768617935566	47.2891441865333	127.955150166623	-61.20142657951	NO	NO
NA	6	Albendazole	DMSO	N2	E	1	median.EXT	-3.47214171431944	368.472141714319	14.1079223293805	0.0119993782399156	129.473200228807	8.9345321416229e-06	-0.027122838942893	-71.4721417143211	45.3900317884333	19.3079218625455	-162.252205291188	NO	NO
NA	6	Albendazole	DMSO	JU2581	E	10	median.EXT	161.37503909807	392.62496090193	15.0326763570502	0.0136240189244425	128.384466786812	0.0219849562492246	1.26162831651572	151.62503909807	102.358244147345	356.34152739276	-53.0914491966207	NO	NO
NA	6	Albendazole	DMSO	JU2141	E	2	median.EXT	-99.6731320870362	370.673132087036	14.1921930182894	0.0121431578737077	129.059875895933	0.00745302282419801	-0.778659185332528	-116.173132087036	26.4499842470022	-63.2731635930317	-169.073100581041	NO	NO
NA	6	Albendazole	DMSO	WN2002	E	4	median.EXT	-36.3731382064434	160.373138206443	6.1403062033647	0.00227306932464824	129.419213409405	0.00018213082724982	-0.282742593264991	33.3768617935566	47.2891441865333	127.955150166623	-61.20142657951	NO	NO
NA	6	Albendazole	DMSO	N2	F	1	median.EXT	-43.9721417143194	368.472141714319	14.1079223293805	0.0119993782399156	129.393276077874	0.00143295373413051	-0.34349096777155	-71.4721417143211	45.3900317884333	19.3079218625455	-162.252205291188	NO	NO
NA	6	Albendazole	DMSO	JU2581	F	10	median.EXT	301.37503909807	392.62496090193	15.0326763570502	0.0136240189244425	125.633791915839	0.0766774116333703	2.35614680772341	151.62503909807	102.358244147345	356.34152739276	-53.0914491966207	NO	NO
NA	6	Albendazole	DMSO	JU2141	F	2	median.EXT	-113.673132087036	370.673132087036	14.1921930182894	0.0121431578737077	128.935200776201	0.00969375173821872	-0.888028965998558	-116.173132087036	26.4499842470022	-63.2731635930317	-169.073100581041	NO	NO
NA	6	Albendazole	DMSO	WN2002	F	4	median.EXT	63.1268617935566	160.373138206443	6.1403062033647	0.00227306932464824	129.309509242532	0.000548593066570024	0.490709723942079	33.3768617935566	47.2891441865333	127.955150166623	-61.20142657951	NO	NO
NA	6	Albendazole	DMSO	N2	G	1	median.EXT	-36.4721417143194	368.472141714319	14.1079223293805	0.0119993782399156	129.418376877272	0.000985824174937614	-0.284904277247725	-71.4721417143211	45.3900317884333	19.3079218625455	-162.252205291188	NO	NO
NA	6	Albendazole	DMSO	JU2581	G	10	median.EXT	73.8750390980698	392.62496090193	15.0326763570502	0.0136240189244425	129.246194261047	0.00460731952356741	0.577554259510917	151.62503909807	102.358244147345	356.34152739276	-53.0914491966207	NO	NO
NA	6	Albendazole	DMSO	JU2141	G	2	median.EXT	-129.173132087036	370.673132087036	14.1921930182894	0.0121431578737077	128.777909459872	0.0125175870527088	-1.00911693745023	-116.173132087036	26.4499842470022	-63.2731635930317	-169.073100581041	NO	NO
NA	6	Albendazole	DMSO	WN2002	G	4	median.EXT	42.1268617935566	160.373138206443	6.1403062033647	0.00227306932464824	129.400606185982	0.000244309373742271	0.327468531365712	33.3768617935566	47.2891441865333	127.955150166623	-61.20142657951	NO	NO
NA	8	Albendazole	DMSO	N2	A	1	median.EXT	-132.972141714319	368.472141714319	14.1079223293805	0.0119993782399156	128.736369536755	0.0131038302398529	-1.03871969532095	-71.4721417143211	45.3900317884333	19.3079218625455	-162.252205291188	NO	NO
NA	8	Albendazole	DMSO	JU2581	A	10	median.EXT	271.37503909807	392.62496090193	15.0326763570502	0.0136240189244425	126.36916956409	0.0621716914182053	2.12160713103605	151.62503909807	102.358244147345	356.34152739276	-53.0914491966207	NO	NO
NA	8	Albendazole	DMSO	JU2141	A	2	median.EXT	-82.6731320870362	370.673132087036	14.1921930182894	0.0121431578737077	129.189142174694	0.00512749236808894	-0.645853023095206	-116.173132087036	26.4499842470022	-63.2731635930317	-169.073100581041	NO	NO
NA	8	Albendazole	DMSO	WN2002	A	4	median.EXT	41.6268617935566	160.373138206443	6.1403062033647	0.00227306932464824	129.402331488986	0.000238544417127454	0.32358183630437	33.3768617935566	47.2891441865333	127.955150166623	-61.20142657951	NO	NO
NA	8	Albendazole	DMSO	N2	B	1	median.EXT	-130.972141714319	368.472141714319	14.1079223293805	0.0119993782399156	128.758443926124	0.012712611917238	-1.02309657784793	-71.4721417143211	45.3900317884333	19.3079218625455	-162.252205291188	NO	NO
NA	8	Albendazole	DMSO	JU2581	B	10	median.EXT	278.37503909807	392.62496090193	15.0326763570502	0.0136240189244425	126.204844302678	0.0654204409096563	2.17633305559643	151.62503909807	102.358244147345	356.34152739276	-53.0914491966207	NO	NO
NA	8	Albendazole	DMSO	JU2141	B	2	median.EXT	-128.673132087036	370.673132087036	14.1921930182894	0.0121431578737077	128.783299953367	0.0124208691015709	-1.00521087385502	-116.173132087036	26.4499842470022	-63.2731635930317	-169.073100581041	NO	NO
NA	8	Albendazole	DMSO	WN2002	B	4	median.EXT	-5.37313820644336	160.373138206443	6.1403062033647	0.00227306932464824	129.472512735579	3.9744582352725e-06	-0.0417674994617835	33.3768617935566	47.2891441865333	127.955150166623	-61.20142657951	NO	NO
NA	8	Albendazole	DMSO	N2	C	1	median.EXT	-114.472141714319	368.472141714319	14.1079223293805	0.0119993782399156	128.927667468676	0.00971128159179505	-0.894205858695509	-71.4721417143211	45.3900317884333	19.3079218625455	-162.252205291188	NO	NO
NA	8	Albendazole	DMSO	WN2002	C	4	median.EXT	2.62686179355664	160.373138206443	6.1403062033647	0.00227306932464824	129.473417396011	9.49940409531595e-07	0.0204196215196895	33.3768617935566	47.2891441865333	127.955150166623	-61.20142657951	NO	NO
NA	8	Albendazole	DMSO	N2	D	1	median.EXT	-37.4721417143194	368.472141714319	14.1079223293805	0.0119993782399156	129.415300789311	0.00104062429819495	-0.292715835984235	-71.4721417143211	45.3900317884333	19.3079218625455	-162.252205291188	NO	NO
NA	8	Albendazole	DMSO	JU2581	D	10	median.EXT	113.37503909807	392.62496090193	15.0326763570502	0.0136240189244425	128.937221339473	0.0108514502678096	0.886364833815944	151.62503909807	102.358244147345	356.34152739276	-53.0914491966207	NO	NO
NA	8	Albendazole	DMSO	JU2141	D	2	median.EXT	-107.673132087036	370.673132087036	14.1921930182894	0.0121431578737077	128.990651434563	0.00869742981446308	-0.841156202855974	-116.173132087036	26.4499842470022	-63.2731635930317	-169.073100581041	NO	NO
NA	8	Albendazole	DMSO	N2	E	1	median.EXT	-109.472141714319	368.472141714319	14.1079223293805	0.0119993782399156	128.974416225107	0.00888145582531042	-0.855148065012959	-71.4721417143211	45.3900317884333	19.3079218625455	-162.252205291188	NO	NO
NA	8	Albendazole	DMSO	JU2141	E	2	median.EXT	-131.673132087036	370.673132087036	14.1921930182894	0.0121431578737077	128.750639946848	0.0130068032977779	-1.02864725542631	-116.173132087036	26.4499842470022	-63.2731635930317	-169.073100581041	NO	NO
NA	8	Albendazole	DMSO	WN2002	E	4	median.EXT	-1.37313820644336	160.373138206443	6.1403062033647	0.00227306932464824	129.473623891841	2.59567561412115e-07	-0.010673938971047	33.3768617935566	47.2891441865333	127.955150166623	-61.20142657951	NO	NO
NA	8	Albendazole	DMSO	N2	F	1	median.EXT	-87.4721417143194	368.472141714319	14.1079223293805	0.0119993782399156	129.155151629159	0.00567043597173482	-0.683293772809738	-71.4721417143211	45.3900317884333	19.3079218625455	-162.252205291188	NO	NO
NA	8	Albendazole	DMSO	JU2581	F	10	median.EXT	56.3750390980698	392.62496090193	15.0326763570502	0.0136240189244425	129.34126311172	0.0026830365989991	0.440739448109956	151.62503909807	102.358244147345	356.34152739276	-53.0914491966207	NO	NO
NA	8	Albendazole	DMSO	JU2141	F	2	median.EXT	-109.673132087036	370.673132087036	14.1921930182894	0.0121431578737077	128.972504526955	0.00902353553370955	-0.856780457236836	-116.173132087036	26.4499842470022	-63.2731635930317	-169.073100581041	NO	NO
NA	8	Albendazole	DMSO	WN2002	F	4	median.EXT	-18.3731382064434	160.373138206443	6.1403062033647	0.00227306932464824	129.459800759382	4.64717041239922e-05	-0.142821571056677	33.3768617935566	47.2891441865333	127.955150166623	-61.20142657951	NO	NO
NA	8	Albendazole	DMSO	N2	G	1	median.EXT	-128.972141714319	368.472141714319	14.1079223293805	0.0119993782399156	128.780180086223	0.0123273223962251	-1.00747346037491	-71.4721417143211	45.3900317884333	19.3079218625455	-162.252205291188	NO	NO
NA	8	Albendazole	DMSO	JU2581	G	10	median.EXT	100.37503909807	392.62496090193	15.0326763570502	0.0136240189244425	129.053386366318	0.00850558794913907	0.784730973918087	151.62503909807	102.358244147345	356.34152739276	-53.0914491966207	NO	NO
NA	2	Albendazole	DMSO	N2	A	1	q75.EXT	-219.573099006936	630.57309900693	32.2086062730146	0.01190111535577	295.932535391967	0.00674200250181281	-0.74817092489775	-190.573099006931	77.254357679184	-36.0643836485629	-345.081814365299	NO	NO
NA	2	Albendazole	DMSO	JU2581	A	10	q75.EXT	584.250668777214	699.249331222786	35.7164719387687	0.0146346016494858	290.53371015788	0.0590239848317348	1.9935285706889	391.625668777214	230.165960917807	851.957590612828	-68.7062530584	NO	NO
NA	2	Albendazole	DMSO	JU2141	A	2	q75.EXT	-206.481065475547	615.481065475546	31.4377307525761	0.0113382539531041	296.034425480454	0.00567355127324008	-0.703360973062933	-252.481065475547	43.1967398461196	-166.087585783308	-338.874545167786	NO	NO
NA	2	Albendazole	DMSO	WN2002	A	4	q75.EXT	17.4826171129754	237.517382887024	12.1319857768321	0.00168852534858841	296.802768450816	5.94062517075522e-06	0.0592645941434982	64.4826171129754	115.898943301825	296.280503716624	-167.315269490674	NO	NO
NA	2	Albendazole	DMSO	N2	B	1	q75.EXT	-67.0730990069308	630.57309900693	32.2086062730146	0.0119011153557699	296.726649200119	0.000629111163591337	-0.228544128341463	-190.573099006931	77.254357679184	-36.0643836485629	-345.081814365299	NO	NO
NA	2	Albendazole	DMSO	JU2581	B	10	q75.EXT	725.500668777214	699.249331222786	35.7164719387687	0.0146346016494858	287.075767116369	0.091013480777651	2.47548935508841	391.625668777214	230.165960917807	851.957590612828	-68.7062530584	NO	NO
NA	2	Albendazole	DMSO	JU2141	B	2	q75.EXT	-284.481065475547	615.481065475546	31.4377307525761	0.0113382539531041	295.337628570137	0.0107696415967009	-0.969061635603373	-252.481065475547	43.1967398461196	-166.087585783308	-338.874545167786	NO	NO
NA	2	Albendazole	DMSO	N2	C	1	q75.EXT	-198.073099006931	630.57309900693	32.2086062730146	0.0119011153557699	296.095831642527	0.00548632637173641	-0.674912065055374	-190.573099006931	77.254357679184	-36.0643836485629	-345.081814365299	NO	NO
NA	2	Albendazole	DMSO	JU2581	C	10	q75.EXT	832.750668777214	699.249331222786	35.7164719387687	0.0146346016494858	283.915819093386	0.119911288634764	2.84143834005725	391.625668777214	230.165960917807	851.957590612828	-68.7062530584	NO	NO
NA	2	Albendazole	DMSO	WN2002	C	4	q75.EXT	134.232617112975	237.517382887024	12.1319857768321	0.00168852534858841	296.484622026501	0.000350215508522347	0.455037224839511	64.4826171129754	115.898943301825	296.280503716624	-167.315269490674	NO	NO
NA	2	Albendazole	DMSO	N2	D	1	q75.EXT	-88.8230990069308	630.57309900693	32.2086062730146	0.0119011153557699	296.665127971711	0.00110327172832987	-0.302654835391291	-190.573099006931	77.254357679184	-36.0643836485629	-345.081814365299	NO	NO
NA	2	Albendazole	DMSO	JU2581	D	10	q75.EXT	482.250668777214	699.249331222786	35.7164719387687	0.0146346016494858	292.547930823915	0.04021386050258	1.64549317239686	391.625668777214	230.165960917807	851.957590612828	-68.7062530584	NO	NO
NA	2	Albendazole	DMSO	WN2002	D	4	q75.EXT	232.482617112975	237.517382887024	12.1319857768321	0.00168852534858841	295.83641992691	0.00105051009590221	0.788096419408104	64.4826171129754	115.898943301825	296.280503716624	-167.315269490674	NO	NO
NA	2	Albendazole	DMSO	N2	E	1	q75.EXT	-186.573099006931	630.57309900693	32.2086062730146	0.0119011153557699	296.176241587784	0.00486775483704538	-0.635727093511786	-190.573099006931	77.254357679184	-36.0643836485629	-345.081814365299	NO	NO
NA	2	Albendazole	DMSO	JU2581	E	10	q75.EXT	225.250668777214	699.249331222786	35.7164719387687	0.0146346016494858	295.884030159044	0.00877328561484344	0.76858045317084	391.625668777214	230.165960917807	851.957590612828	-68.7062530584	NO	NO
NA	2	Albendazole	DMSO	JU2141	E	2	q75.EXT	-203.231065475547	615.481065475546	31.4377307525761	0.0113382539531041	296.058624436825	0.0054963541353553	-0.692290112123748	-252.481065475547	43.1967398461196	-166.087585783308	-338.874545167786	NO	NO
NA	2	Albendazole	DMSO	WN2002	E	4	q75.EXT	230.482617112975	237.517382887024	12.1319857768321	0.00168852534858841	295.853095876919	0.00103251319879119	0.78131658847541	64.4826171129754	115.898943301825	296.280503716624	-167.315269490674	NO	NO
NA	2	Albendazole	DMSO	N2	F	1	q75.EXT	-153.573099006931	630.57309900693	32.2086062730146	0.0119011153557699	296.380190588367	0.00329807815307175	-0.523283262125839	-190.573099006931	77.254357679184	-36.0643836485629	-345.081814365299	NO	NO
NA	2	Albendazole	DMSO	JU2581	F	10	q75.EXT	299.250668777214	699.249331222786	35.7164719387687	0.0146346016494858	295.175069313436	0.0154846127685829	1.02107672251997	391.625668777214	230.165960917807	851.957590612828	-68.7062530584	NO	NO
NA	2	Albendazole	DMSO	JU2141	F	2	q75.EXT	-251.481065475547	615.481065475546	31.4377307525761	0.0113382539531041	295.659651634733	0.00841598789793876	-0.856649816836264	-252.481065475547	43.1967398461196	-166.087585783308	-338.874545167786	NO	NO
NA	2	Albendazole	DMSO	N2	G	1	q75.EXT	-75.5730990069308	630.57309900693	32.2086062730146	0.0119011153557699	296.704651341101	0.000798665840222252	-0.257506933395419	-190.573099006931	77.254357679184	-36.0643836485629	-345.081814365299	NO	NO
NA	2	Albendazole	DMSO	JU2581	G	10	q75.EXT	521.750668777214	699.249331222786	35.7164719387687	0.0146346016494858	291.815235546914	0.0470712919843858	1.78027158644133	391.625668777214	230.165960917807	851.957590612828	-68.7062530584	NO	NO
NA	2	Albendazole	DMSO	JU2141	G	2	q75.EXT	-183.231065475547	615.481065475546	31.4377307525761	0.0113382539531041	296.19905144971	0.00446778980622054	-0.624161737113379	-252.481065475547	43.1967398461196	-166.087585783308	-338.874545167786	NO	NO
NA	4	Albendazole	DMSO	N2	A	1	q75.EXT	-56.0730990069308	630.57309900693	32.2086062730146	0.0119011153557699	296.751223485605	0.000439683091318248	-0.191062851212814	-190.573099006931	77.254357679184	-36.0643836485629	-345.081814365299	NO	NO
NA	4	Albendazole	DMSO	JU2141	A	2	q75.EXT	-270.481065475547	615.481065475546	31.4377307525761	0.0113382539531041	295.479130705782	0.0097357240551335	-0.921371773096115	-252.481065475547	43.1967398461196	-166.087585783308	-338.874545167786	NO	NO
NA	4	Albendazole	DMSO	N2	B	1	q75.EXT	-272.323099006931	630.57309900693	32.2086062730146	0.0119011153557699	295.460155160489	0.0103704978964164	-0.927910685673755	-190.573099006931	77.254357679184	-36.0643836485629	-345.081814365299	NO	NO
NA	4	Albendazole	DMSO	JU2581	B	10	q75.EXT	241.000668777214	699.249331222786	35.7164719387687	0.0146346016494858	295.750024751729	0.0100430722120493	0.822321213201228	391.625668777214	230.165960917807	851.957590612828	-68.7062530584	NO	NO
NA	4	Albendazole	DMSO	JU2141	B	2	q75.EXT	-221.731065475547	615.481065475546	31.4377307525761	0.0113382539531041	295.915720731511	0.00654255838167989	-0.75530885900834	-252.481065475547	43.1967398461196	-166.087585783308	-338.874545167786	NO	NO
NA	4	Albendazole	DMSO	N2	C	1	q75.EXT	-258.823099006931	630.57309900693	32.2086062730146	0.0119011153557699	295.590770649586	0.00936778063314893	-0.881910936470413	-190.573099006931	77.254357679184	-36.0643836485629	-345.081814365299	NO	NO
NA	4	Albendazole	DMSO	JU2581	C	10	q75.EXT	368.500668777214	699.249331222786	35.7164719387687	0.0146346016494858	294.32818678203	0.0234804626944591	1.25736546106628	391.625668777214	230.165960917807	851.957590612828	-68.7062530584	NO	NO
NA	4	Albendazole	DMSO	JU2141	C	2	q75.EXT	-264.481065475547	615.481065475546	31.4377307525761	0.0113382539531041	295.537569191513	0.00930858546539894	-0.900933260593004	-252.481065475547	43.1967398461196	-166.087585783308	-338.874545167786	NO	NO
NA	4	Albendazole	DMSO	WN2002	C	4	q75.EXT	24.9826171129754	237.517382887024	12.1319857768321	0.00168852534858841	296.797050938476	1.21309586558202e-05	0.0846889601411007	64.4826171129754	115.898943301825	296.280503716624	-167.315269490674	NO	NO
NA	4	Albendazole	DMSO	N2	D	1	q75.EXT	-179.323099006931	630.57309900693	32.2086062730146	0.0119011153557699	296.224453247375	0.00449679529239053	-0.611023524495176	-190.573099006931	77.254357679184	-36.0643836485629	-345.081814365299	NO	NO
NA	4	Albendazole	DMSO	JU2581	D	10	q75.EXT	780.500668777214	699.249331222786	35.7164719387687	0.0146346016494858	285.513989077441	0.105335957892058	2.66315550122628	391.625668777214	230.165960917807	851.957590612828	-68.7062530584	NO	NO
NA	4	Albendazole	DMSO	JU2141	D	2	q75.EXT	-226.231065475547	615.481065475546	31.4377307525761	0.0113382539531041	295.879067936739	0.00681081369611975	-0.770637743385673	-252.481065475547	43.1967398461196	-166.087585783308	-338.874545167786	NO	NO
NA	4	Albendazole	DMSO	N2	E	1	q75.EXT	-212.073099006931	630.57309900693	32.2086062730146	0.0119011153557699	295.991419080248	0.00628929277080403	-0.722615508673654	-190.573099006931	77.254357679184	-36.0643836485629	-345.081814365299	NO	NO
NA	4	Albendazole	DMSO	JU2581	E	10	q75.EXT	188.750668777214	699.249331222786	35.7164719387687	0.0146346016494858	296.159589883577	0.00616037412517109	0.644038374370258	391.625668777214	230.165960917807	851.957590612828	-68.7062530584	NO	NO
NA	4	Albendazole	DMSO	JU2141	E	2	q75.EXT	-304.731065475547	615.481065475546	31.4377307525761	0.0113382539531041	295.120192172712	0.0123574248833375	-1.03804161530137	-252.481065475547	43.1967398461196	-166.087585783308	-338.874545167786	NO	NO
NA	4	Albendazole	DMSO	N2	F	1	q75.EXT	-194.573099006931	630.57309900693	32.2086062730146	0.0119011153557699	296.120815561745	0.00529414995680587	-0.662986204150803	-190.573099006931	77.254357679184	-36.0643836485629	-345.081814365299	NO	NO
NA	4	Albendazole	DMSO	JU2141	F	2	q75.EXT	-268.231065475547	615.481065475546	31.4377307525761	0.0113382539531041	295.501200112711	0.00957442426872741	-0.913707330907448	-252.481065475547	43.1967398461196	-166.087585783308	-338.874545167786	NO	NO
NA	4	Albendazole	DMSO	WN2002	F	4	q75.EXT	-63.0173828870246	237.517382887024	12.1319857768321	0.00168852534858841	296.736957937448	7.71862576062126e-05	-0.213623600897436	64.4826171129754	115.898943301825	296.280503716624	-167.315269490674	NO	NO
NA	4	Albendazole	DMSO	N2	G	1	q75.EXT	-149.823099006931	630.57309900693	32.2086062730146	0.0119011153557699	296.400854799518	0.00313897746850202	-0.510505554013799	-190.573099006931	77.254357679184	-36.0643836485629	-345.081814365299	NO	NO
NA	4	Albendazole	DMSO	JU2581	G	10	q75.EXT	528.750668777214	699.249331222786	35.7164719387687	0.0146346016494858	291.679174819534	0.0483428165047301	1.80415636867705	391.625668777214	230.165960917807	851.957590612828	-68.7062530584	NO	NO
NA	4	Albendazole	DMSO	JU2141	G	2	q75.EXT	-218.981065475547	615.481065475546	31.4377307525761	0.0113382539531041	295.937754963233	0.00638127774927438	-0.745941207444414	-252.481065475547	43.1967398461196	-166.087585783308	-338.874545167786	NO	NO
NA	6	Albendazole	DMSO	N2	A	1	q75.EXT	-181.073099006931	630.57309900693	32.2086062730146	0.0119011153557699	296.212991588292	0.00458499129382801	-0.616986454947462	-190.573099006931	77.254357679184	-36.0643836485629	-345.081814365299	NO	NO
NA	6	Albendazole	DMSO	JU2581	A	10	q75.EXT	308.250668777214	699.249331222786	35.7164719387687	0.0146346016494858	295.075062752311	0.0164300219981779	1.05178572825162	391.625668777214	230.165960917807	851.957590612828	-68.7062530584	NO	NO
NA	6	Albendazole	DMSO	JU2141	A	2	q75.EXT	-199.481065475547	615.481065475546	31.4377307525761	0.0113382539531041	296.086066866231	0.0052953891023519	-0.679516041809304	-252.481065475547	43.1967398461196	-166.087585783308	-338.874545167786	NO	NO
NA	6	Albendazole	DMSO	WN2002	A	4	q75.EXT	165.482617112975	237.517382887024	12.1319857768321	0.00168852534858841	296.316255370754	0.000532260233286789	0.560972083162855	64.4826171129754	115.898943301825	296.280503716624	-167.315269490674	NO	NO
NA	6	Albendazole	DMSO	N2	B	1	q75.EXT	-289.573099006931	630.57309900693	32.2086062730146	0.0119011153557699	295.283503443934	0.0117259239814935	-0.986688142989136	-190.573099006931	77.254357679184	-36.0643836485629	-345.081814365299	NO	NO
NA	6	Albendazole	DMSO	JU2581	B	10	q75.EXT	36.2506687772138	699.249331222786	35.7164719387687	0.0146346016494858	296.784354096014	0.00022722815185337	0.12369133280618	391.625668777214	230.165960917807	851.957590612828	-68.7062530584	NO	NO
NA	6	Albendazole	DMSO	JU2141	B	2	q75.EXT	-238.231065475547	615.481065475546	31.4377307525761	0.0113382539531041	295.777703378237	0.00755250993262474	-0.811514768391894	-252.481065475547	43.1967398461196	-166.087585783308	-338.874545167786	NO	NO
NA	6	Albendazole	DMSO	WN2002	B	4	q75.EXT	64.4826171129754	237.517382887024	12.1319857768321	0.00168852534858841	296.733603465674	8.08173432973874e-05	0.218590621061807	64.4826171129754	115.898943301825	296.280503716624	-167.315269490674	NO	NO
NA	6	Albendazole	DMSO	N2	C	1	q75.EXT	-51.5730990069308	630.57309900693	32.2086062730146	0.0119011153557699	296.760010756249	0.000371943611756734	-0.175729601478366	-190.573099006931	77.254357679184	-36.0643836485629	-345.081814365299	NO	NO
NA	6	Albendazole	DMSO	JU2581	C	10	q75.EXT	67.7506687772138	699.249331222786	35.7164719387687	0.0146346016494858	296.724760866159	0.000793701613187625	0.231172852866957	391.625668777214	230.165960917807	851.957590612828	-68.7062530584	NO	NO
NA	6	Albendazole	DMSO	JU2141	C	2	q75.EXT	-254.981065475547	615.481065475546	31.4377307525761	0.0113382539531041	295.627393364596	0.00865187790381741	-0.868572282463078	-252.481065475547	43.1967398461196	-166.087585783308	-338.874545167786	NO	NO
NA	6	Albendazole	DMSO	WN2002	C	4	q75.EXT	123.482617112975	237.517382887024	12.1319857768321	0.00168852534858841	296.534405593534	0.000296367727120174	0.418595633576281	64.4826171129754	115.898943301825	296.280503716624	-167.315269490674	NO	NO
NA	6	Albendazole	DMSO	N2	D	1	q75.EXT	-199.573099006931	630.57309900693	32.2086062730146	0.0119011153557699	296.084987243369	0.00556973649056416	-0.680023148300189	-190.573099006931	77.254357679184	-36.0643836485629	-345.081814365299	NO	NO
NA	6	Albendazole	DMSO	JU2581	D	10	q75.EXT	414.750668777214	699.249331222786	35.7164719387687	0.0146346016494858	293.663040949904	0.0297443361032975	1.41517562940948	391.625668777214	230.165960917807	851.957590612828	-68.7062530584	NO	NO
NA	6	Albendazole	DMSO	WN2002	D	4	q75.EXT	254.732617112975	237.517382887024	12.1319857768321	0.00168852534858841	295.641112523703	0.001261212811674	0.863522038534325	64.4826171129754	115.898943301825	296.280503716624	-167.315269490674	NO	NO
NA	6	Albendazole	DMSO	N2	E	1	q75.EXT	-122.573099006931	630.57309900693	32.2086062730146	0.0119011153557699	296.535636554316	0.00210097545816093	-0.417654208399646	-190.573099006931	77.254357679184	-36.0643836485629	-345.081814365299	NO	NO
NA	6	Albendazole	DMSO	JU2581	E	10	q75.EXT	470.750668777214	699.249331222786	35.7164719387687	0.0146346016494858	292.750087987348	0.0383188071543804	1.60625388729531	391.625668777214	230.165960917807	851.957590612828	-68.7062530584	NO	NO
NA	6	Albendazole	DMSO	JU2141	E	2	q75.EXT	-240.481065475547	615.481065475546	31.4377307525761	0.0113382539531041	295.758110405983	0.00769584467494081	-0.819179210580561	-252.481065475547	43.1967398461196	-166.087585783308	-338.874545167786	NO	NO
NA	6	Albendazole	DMSO	WN2002	E	4	q75.EXT	-50.2673828870246	237.517382887024	12.1319857768321	0.00168852534858841	296.76289179768	4.91124735828224e-05	-0.170402178701511	64.4826171129754	115.898943301825	296.280503716624	-167.315269490674	NO	NO
NA	6	Albendazole	DMSO	N2	F	1	q75.EXT	-141.573099006931	630.57309900693	32.2086062730146	0.0119011153557699	296.444513231718	0.00280280009793923	-0.482394596167313	-190.573099006931	77.254357679184	-36.0643836485629	-345.081814365299	NO	NO
NA	6	Albendazole	DMSO	JU2581	F	10	q75.EXT	651.750668777214	699.249331222786	35.7164719387687	0.0146346016494858	288.979412195101	0.0734502132210395	2.22384611367628	391.625668777214	230.165960917807	851.957590612828	-68.7062530584	NO	NO
NA	6	Albendazole	DMSO	JU2141	F	2	q75.EXT	-239.981065475547	615.481065475546	31.4377307525761	0.0113382539531041	295.762480428919	0.0076638760698811	-0.817476001205301	-252.481065475547	43.1967398461196	-166.087585783308	-338.874545167786	NO	NO
NA	6	Albendazole	DMSO	WN2002	F	4	q75.EXT	190.982617112975	237.517382887024	12.1319857768321	0.00168852534858841	296.152762884277	0.000708935851215268	0.647414927554703	64.4826171129754	115.898943301825	296.280503716624	-167.315269490674	NO	NO
NA	6	Albendazole	DMSO	N2	G	1	q75.EXT	-111.073099006931	630.57309900693	32.2086062730146	0.0119011153557699	296.584410253245	0.00172523565356536	-0.378469236856059	-190.573099006931	77.254357679184	-36.0643836485629	-345.081814365299	NO	NO
NA	6	Albendazole	DMSO	JU2581	G	10	q75.EXT	189.750668777214	699.249331222786	35.7164719387687	0.0146346016494858	296.15269079819	0.00622582229528057	0.647450486118219	391.625668777214	230.165960917807	851.957590612828	-68.7062530584	NO	NO
NA	6	Albendazole	DMSO	JU2141	G	2	q75.EXT	-268.231065475547	615.481065475546	31.4377307525761	0.0113382539531041	295.501200112711	0.00957442426872741	-0.913707330907448	-252.481065475547	43.1967398461196	-166.087585783308	-338.874545167786	NO	NO
NA	6	Albendazole	DMSO	WN2002	G	4	q75.EXT	149.982617112975	237.517382887024	12.1319857768321	0.00168852534858841	296.404165596703	0.000437221101174195	0.508428393434476	64.4826171129754	115.898943301825	296.280503716624	-167.315269490674	NO	NO
NA	8	Albendazole	DMSO	N2	A	1	q75.EXT	-297.573099006931	630.57309900693	32.2086062730146	0.0119011153557699	295.197858489366	0.0123827750132594	-1.01394725362815	-190.573099006931	77.254357679184	-36.0643836485629	-345.081814365299	NO	NO
NA	8	Albendazole	DMSO	JU2581	A	10	q75.EXT	476.750668777214	699.249331222786	35.7164719387687	0.0146346016494858	292.645240828087	0.0393018244792845	1.62672655778307	391.625668777214	230.165960917807	851.957590612828	-68.7062530584	NO	NO
NA	8	Albendazole	DMSO	JU2141	A	2	q75.EXT	-181.481065475547	615.481065475546	31.4377307525761	0.0113382539531041	296.210644307695	0.00438285557179663	-0.618200504299971	-252.481065475547	43.1967398461196	-166.087585783308	-338.874545167786	NO	NO
NA	8	Albendazole	DMSO	WN2002	A	4	q75.EXT	22.4826171129754	237.517382887024	12.1319857768321	0.00168852534858841	296.799181188529	9.82455724172888e-06	0.0762141714752332	64.4826171129754	115.898943301825	296.280503716624	-167.315269490674	NO	NO
NA	8	Albendazole	DMSO	N2	B	1	q75.EXT	-276.823099006931	630.57309900693	32.2086062730146	0.0119011153557699	295.415127808331	0.0107160640041191	-0.943243935408202	-190.573099006931	77.254357679184	-36.0643836485629	-345.081814365299	NO	NO
NA	8	Albendazole	DMSO	JU2581	B	10	q75.EXT	691.250668777214	699.249331222786	35.7164719387687	0.0146346016494858	287.9867578908	0.0826230492599694	2.35862452772074	391.625668777214	230.165960917807	851.957590612828	-68.7062530584	NO	NO
NA	8	Albendazole	DMSO	JU2141	B	2	q75.EXT	-270.481065475547	615.481065475546	31.4377307525761	0.0113382539531041	295.479130705782	0.0097357240551335	-0.921371773096115	-252.481065475547	43.1967398461196	-166.087585783308	-338.874545167786	NO	NO
NA	8	Albendazole	DMSO	WN2002	B	4	q75.EXT	-63.0173828870246	237.517382887024	12.1319857768321	0.00168852534858841	296.736957937448	7.71862576062126e-05	-0.213623600897436	64.4826171129754	115.898943301825	296.280503716624	-167.315269490674	NO	NO
NA	8	Albendazole	DMSO	N2	C	1	q75.EXT	-283.573099006931	630.57309900693	32.2086062730146	0.0119011153557699	295.346189814652	0.0112450322468733	-0.966243810009873	-190.573099006931	77.254357679184	-36.0643836485629	-345.081814365299	NO	NO
NA	8	Albendazole	DMSO	JU2141	C	2	q75.EXT	-329.481065475547	615.481065475546	31.4377307525761	0.0113382539531041	294.833895731762	0.0144462605140806	-1.1223504793767	-252.481065475547	43.1967398461196	-166.087585783308	-338.874545167786	NO	NO
NA	8	Albendazole	DMSO	WN2002	C	4	q75.EXT	14.4826171129754	237.517382887024	12.1319857768321	0.00168852534858841	296.80448994685	4.07674321278477e-06	0.0490948477444572	64.4826171129754	115.898943301825	296.280503716624	-167.315269490674	NO	NO
NA	8	Albendazole	DMSO	N2	D	1	q75.EXT	-183.573099006931	630.57309900693	32.2086062730146	0.0119011153557699	296.196423916469	0.00471247137896541	-0.625504927022154	-190.573099006931	77.254357679184	-36.0643836485629	-345.081814365299	NO	NO
NA	8	Albendazole	DMSO	JU2581	D	10	q75.EXT	236.750668777214	699.249331222786	35.7164719387687	0.0146346016494858	295.787082897632	0.00969198021379537	0.807819738272394	391.625668777214	230.165960917807	851.957590612828	-68.7062530584	NO	NO
NA	8	Albendazole	DMSO	JU2141	D	2	q75.EXT	-276.981065475547	615.481065475546	31.4377307525761	0.0113382539531041	295.414329561829	0.0102092698224001	-0.943513494974485	-252.481065475547	43.1967398461196	-166.087585783308	-338.874545167786	NO	NO
NA	8	Albendazole	DMSO	N2	E	1	q75.EXT	-248.073099006931	630.57309900693	32.2086062730146	0.0119011153557699	295.6899920805	0.0086057750656384	-0.845281506549233	-190.573099006931	77.254357679184	-36.0643836485629	-345.081814365299	NO	NO
NA	8	Albendazole	DMSO	JU2141	E	2	q75.EXT	-252.481065475547	615.481065475546	31.4377307525761	0.0113382539531041	295.650480839457	0.00848305235647385	-0.860056235586782	-252.481065475547	43.1967398461196	-166.087585783308	-338.874545167786	NO	NO
NA	8	Albendazole	DMSO	WN2002	E	4	q75.EXT	55.4826171129754	237.517382887024	12.1319857768321	0.00168852534858841	296.752989683422	5.98319470312227e-05	0.188081381864684	64.4826171129754	115.898943301825	296.280503716624	-167.315269490674	NO	NO
NA	8	Albendazole	DMSO	N2	F	1	q75.EXT	-263.073099006931	630.57309900693	32.2086062730146	0.0119011153557699	295.550373231146	0.00967795343242867	-0.896392338997391	-190.573099006931	77.254357679184	-36.0643836485629	-345.081814365299	NO	NO
NA	8	Albendazole	DMSO	JU2581	F	10	q75.EXT	111.750668777214	699.249331222786	35.7164719387687	0.0146346016494858	296.581041064586	0.0021593863493266	0.381305769777248	391.625668777214	230.165960917807	851.957590612828	-68.7062530584	NO	NO
NA	8	Albendazole	DMSO	JU2141	F	2	q75.EXT	-257.981065475547	615.481065475546	31.4377307525761	0.0113382539531041	295.599385701177	0.00885666428824068	-0.878791538714634	-252.481065475547	43.1967398461196	-166.087585783308	-338.874545167786	NO	NO
NA	8	Albendazole	DMSO	WN2002	F	4	q75.EXT	-27.0173828870246	237.517382887024	12.1319857768321	0.00168852534858841	296.795151454371	1.41874980175442e-05	-0.0915866441089434	64.4826171129754	115.898943301825	296.280503716624	-167.315269490674	NO	NO
NA	8	Albendazole	DMSO	N2	G	1	q75.EXT	-289.573099006931	630.57309900693	32.2086062730146	0.0119011153557699	295.283503443934	0.0117259239814935	-0.986688142989136	-190.573099006931	77.254357679184	-36.0643836485629	-345.081814365299	NO	NO
NA	8	Albendazole	DMSO	JU2581	G	10	q75.EXT	219.750668777214	699.249331222786	35.7164719387687	0.0146346016494858	295.928679448999	0.00835007739357097	0.749813838557054	391.625668777214	230.165960917807	851.957590612828	-68.7062530584	NO	NO
NA	2	Albendazole	DMSO	N2	A	1	q90.EXT	-370.65813515186	968.058135151858	51.2363176759716	0.0114323262001556	480.187763616272	0.00699918800187158	-0.777964407475801	-283.058135151858	122.511166535651	-38.035802080557	-528.08046822316	NO	NO
NA	2	Albendazole	DMSO	JU2581	A	10	q90.EXT	1021.44819209889	1059.95180790111	56.0999650525353	0.0137057867331523	470.008382009724	0.0640180551328272	2.14635965200814	564.94819209889	307.132693199347	1179.21357849758	-49.3171942998031	NO	NO
NA	2	Albendazole	DMSO	JU2141	A	2	q90.EXT	-236.970165424362	965.970165424361	51.1258079076311	0.0113830634387476	481.087608092214	0.00284819156098328	-0.497357925286688	-415.820165424362	98.5346815164004	-218.750802391561	-612.889528457162	NO	NO
NA	2	Albendazole	DMSO	WN2002	A	4	q90.EXT	-118.306820353148	487.106820353148	25.7810547564184	0.00289454396802894	481.55522754232	0.00017745830068885	-0.247245633320986	179.893179646851	330.66690524185	841.226990130551	-481.440630836848	NO	NO
NA	2	Albendazole	DMSO	N2	B	1	q90.EXT	-122.658135151857	968.058135151858	51.2363176759717	0.0114323262001556	481.542310099802	0.000766466717945005	-0.257443866425341	-283.058135151858	122.511166535651	-38.035802080557	-528.08046822316	NO	NO
NA	2	Albendazole	DMSO	JU2581	B	10	q90.EXT	1135.24819209889	1059.95180790111	56.0999650525353	0.0137057867331523	467.213530440891	0.079077225974117	2.3854865409565	564.94819209889	307.132693199347	1179.21357849758	-49.3171942998031	NO	NO
NA	2	Albendazole	DMSO	JU2141	B	2	q90.EXT	-493.970165424362	965.970165424361	51.1258079076311	0.0113830634387476	479.004314003892	0.0123760852055828	-1.03675488510979	-415.820165424362	98.5346815164004	-218.750802391561	-612.889528457162	NO	NO
NA	2	Albendazole	DMSO	N2	C	1	q90.EXT	-303.058135151858	968.058135151858	51.2363176759717	0.0114323262001556	480.692453348756	0.00467899390277486	-0.636080582576561	-283.058135151858	122.511166535651	-38.035802080557	-528.08046822316	NO	NO
NA	2	Albendazole	DMSO	JU2581	C	10	q90.EXT	1108.84819209889	1059.95180790111	56.0999650525353	0.0137057867331523	467.889700264602	0.0754421355309979	2.3300124647857	564.94819209889	307.132693199347	1179.21357849758	-49.3171942998031	NO	NO
NA	2	Albendazole	DMSO	WN2002	C	4	q90.EXT	6.79317964685151	487.106820353148	25.7810547564184	0.00289454396802894	481.708116307398	5.85090374355209e-07	0.0141968484913671	179.893179646851	330.66690524185	841.226990130551	-481.440630836848	NO	NO
NA	2	Albendazole	DMSO	N2	D	1	q90.EXT	-154.758135151858	968.058135151858	51.2363176759717	0.0114323262001556	481.443843961019	0.0012201340915833	-0.324817694520986	-283.058135151858	122.511166535651	-38.035802080557	-528.08046822316	NO	NO
NA	2	Albendazole	DMSO	JU2581	D	10	q90.EXT	947.248192098889	1059.95180790111	56.0999650525353	0.0137057867331523	471.663971795165	0.0550550749355697	1.99044387731598	564.94819209889	307.132693199347	1179.21357849758	-49.3171942998031	NO	NO
NA	2	Albendazole	DMSO	WN2002	D	4	q90.EXT	347.693179646852	487.106820353148	25.7810547564184	0.00289454396802894	480.382108658558	0.00153274213803617	0.726632836099931	179.893179646851	330.66690524185	841.226990130551	-481.440630836848	NO	NO
NA	2	Albendazole	DMSO	N2	E	1	q90.EXT	-282.658135151858	968.058135151858	51.2363176759717	0.0114323262001556	480.824774836521	0.00407027324285432	-0.593263570328862	-283.058135151858	122.511166535651	-38.035802080557	-528.08046822316	NO	NO
NA	2	Albendazole	DMSO	JU2581	E	10	q90.EXT	548.44819209889	1059.95180790111	56.0999650525353	0.0137057867331523	478.364849965497	0.0184561455464137	1.15244912061473	564.94819209889	307.132693199347	1179.21357849758	-49.3171942998031	NO	NO
NA	2	Albendazole	DMSO	JU2141	E	2	q90.EXT	-316.970165424362	965.970165424361	51.1258079076311	0.0113830634387476	480.596961627875	0.00509587333989785	-0.665263593714113	-415.820165424362	98.5346815164004	-218.750802391561	-612.889528457162	NO	NO
NA	2	Albendazole	DMSO	WN2002	E	4	q90.EXT	200.893179646851	487.106820353148	25.7810547564184	0.00289454396802894	481.266185667506	0.000511690246889992	0.419840219552741	179.893179646851	330.66690524185	841.226990130551	-481.440630836848	NO	NO
NA	2	Albendazole	DMSO	N2	F	1	q90.EXT	-262.058135151858	968.058135151858	51.2363176759717	0.0114323262001556	480.949007164558	0.00349861278320071	-0.550026783451284	-283.058135151858	122.511166535651	-38.035802080557	-528.08046822316	NO	NO
NA	2	Albendazole	DMSO	JU2581	F	10	q90.EXT	219.64819209889	1059.95180790111	56.0999650525353	0.0137057867331523	481.173870632886	0.00296022726218561	0.46154471739664	564.94819209889	307.132693199347	1179.21357849758	-49.3171942998031	NO	NO
NA	2	Albendazole	DMSO	JU2141	F	2	q90.EXT	-388.970165424362	965.970165424361	51.1258079076311	0.0113830634387476	480.033593280385	0.00767386995299268	-0.816378695298796	-415.820165424362	98.5346815164004	-218.750802391561	-612.889528457162	NO	NO
NA	2	Albendazole	DMSO	N2	G	1	q90.EXT	-132.458135151858	968.058135151858	51.2363176759717	0.0114323262001556	481.514667286505	0.000893836034665913	-0.278012823289433	-283.058135151858	122.511166535651	-38.035802080557	-528.08046822316	NO	NO
NA	2	Albendazole	DMSO	JU2581	G	10	q90.EXT	581.448192098891	1059.95180790111	56.0999650525353	0.0137057867331523	477.948726557163	0.0207439681511124	1.22179171582822	564.94819209889	307.132693199347	1179.21357849758	-49.3171942998031	NO	NO
NA	2	Albendazole	DMSO	JU2141	G	2	q90.EXT	-367.970165424362	965.970165424361	51.1258079076311	0.0113830634387476	480.20985091516	0.00686763282809068	-0.772303457336597	-415.820165424362	98.5346815164004	-218.750802391561	-612.889528457162	NO	NO
NA	4	Albendazole	DMSO	N2	A	1	q90.EXT	-109.058135151858	968.058135151858	51.2363176759717	0.0114323262001556	481.577150671232	0.000605921999025665	-0.228899191593544	-283.058135151858	122.511166535651	-38.035802080557	-528.08046822316	NO	NO
NA	4	Albendazole	DMSO	JU2141	A	2	q90.EXT	-515.370165424362	965.970165424361	51.1258079076311	0.0113830634387476	478.764187997335	0.0134716378518304	-1.08166965141413	-415.820165424362	98.5346815164004	-218.750802391561	-612.889528457162	NO	NO
NA	4	Albendazole	DMSO	N2	B	1	q90.EXT	-399.258135151858	968.058135151858	51.2363176759717	0.0114323262001556	479.94356180484	0.00812097426326648	-0.837992179548551	-283.058135151858	122.511166535651	-38.035802080557	-528.08046822316	NO	NO
NA	4	Albendazole	DMSO	JU2581	B	10	q90.EXT	653.04819209889	1059.95180790111	56.0999650525353	0.0137057867331523	476.960832180109	0.0261673805857262	1.37224413453386	564.94819209889	307.132693199347	1179.21357849758	-49.3171942998031	NO	NO
NA	4	Albendazole	DMSO	JU2141	B	2	q90.EXT	-382.670165424362	965.970165424361	51.1258079076311	0.0113830634387476	480.087504331998	0.00742730160812551	-0.803156123910136	-415.820165424362	98.5346815164004	-218.750802391561	-612.889528457162	NO	NO
NA	4	Albendazole	DMSO	N2	C	1	q90.EXT	-396.258135151859	968.058135151858	51.2363176759717	0.0114323262001556	479.97003511011	0.0079993918085393	-0.83169556010036	-283.058135151858	122.511166535651	-38.035802080557	-528.08046822316	NO	NO
NA	4	Albendazole	DMSO	JU2581	C	10	q90.EXT	811.04819209889	1059.95180790111	56.0999650525353	0.0137057867331523	474.365654626881	0.040361110696634	1.70424807525302	564.94819209889	307.132693199347	1179.21357849758	-49.3171942998031	NO	NO
NA	4	Albendazole	DMSO	JU2141	C	2	q90.EXT	-405.070165424362	965.970165424361	51.1258079076311	0.0113830634387476	479.891792275292	0.00832228082714457	-0.850169711069816	-415.820165424362	98.5346815164004	-218.750802391561	-612.889528457162	NO	NO
NA	4	Albendazole	DMSO	WN2002	C	4	q90.EXT	559.893179646851	487.106820353148	25.7810547564184	0.00289454396802894	478.26125074826	0.00397454216057963	1.17010281723967	179.893179646851	330.66690524185	841.226990130551	-481.440630836848	NO	NO
NA	4	Albendazole	DMSO	N2	D	1	q90.EXT	-184.958135151859	968.058135151858	51.2363176759717	0.0114323262001556	481.33037715583	0.00174279964258174	-0.388203663632776	-283.058135151858	122.511166535651	-38.035802080557	-528.08046822316	NO	NO
NA	4	Albendazole	DMSO	JU2581	D	10	q90.EXT	1007.64819209889	1059.95180790111	56.0999650525353	0.0137057867331523	470.326193260843	0.0622999428155388	2.11736183946432	564.94819209889	307.132693199347	1179.21357849758	-49.3171942998031	NO	NO
NA	4	Albendazole	DMSO	JU2141	D	2	q90.EXT	-245.570165424362	965.970165424361	51.1258079076311	0.0113830634387476	481.041683323203	0.00305867305646254	-0.515407784642637	-415.820165424362	98.5346815164004	-218.750802391561	-612.889528457162	NO	NO
NA	4	Albendazole	DMSO	N2	E	1	q90.EXT	-276.458135151858	968.058135151858	51.2363176759717	0.0114323262001556	480.863157017031	0.00389367173547012	-0.5802505568026	-283.058135151858	122.511166535651	-38.035802080557	-528.08046822316	NO	NO
NA	4	Albendazole	DMSO	JU2581	E	10	q90.EXT	429.44819209889	1059.95180790111	56.0999650525353	0.0137057867331523	479.661230136023	0.0113159584860594	0.90239551969334	564.94819209889	307.132693199347	1179.21357849758	-49.3171942998031	NO	NO
NA	4	Albendazole	DMSO	JU2141	E	2	q90.EXT	-549.170165424361	965.970165424361	51.1258079076311	0.0113830634387476	478.36391425601	0.0152966286195747	-1.15260979632472	-415.820165424362	98.5346815164004	-218.750802391561	-612.889528457162	NO	NO
NA	4	Albendazole	DMSO	N2	F	1	q90.EXT	-245.658135151858	968.058135151858	51.2363176759717	0.0114323262001556	481.041171793849	0.00307441781231797	-0.515605263801173	-283.058135151858	122.511166535651	-38.035802080557	-528.08046822316	NO	NO
NA	4	Albendazole	DMSO	JU2141	F	2	q90.EXT	-441.170165424362	965.970165424361	51.1258079076311	0.0113830634387476	479.552769102191	0.00987174940421009	-0.925937143947691	-415.820165424362	98.5346815164004	-218.750802391561	-612.889528457162	NO	NO
NA	4	Albendazole	DMSO	WN2002	F	4	q90.EXT	521.393179646851	487.106820353148	25.7810547564184	0.00289454396802894	478.72048376805	0.003446731439313	1.08964290077464	179.893179646851	330.66690524185	841.226990130551	-481.440630836848	NO	NO
NA	4	Albendazole	DMSO	N2	G	1	q90.EXT	-238.958135151858	968.058135151858	51.2363176759717	0.0114323262001556	481.077106518209	0.00290900338723616	-0.501542813700212	-283.058135151858	122.511166535651	-38.035802080557	-528.08046822316	NO	NO
NA	4	Albendazole	DMSO	JU2581	G	10	q90.EXT	620.94819209889	1059.95180790111	56.0999650525353	0.0137057867331523	477.418154364222	0.0236581358841654	1.30479270100801	564.94819209889	307.132693199347	1179.21357849758	-49.3171942998031	NO	NO
NA	4	Albendazole	DMSO	JU2141	G	2	q90.EXT	-291.470165424362	965.970165424361	51.1258079076311	0.0113830634387476	480.768799098748	0.00430893622973773	-0.611743661902871	-415.820165424362	98.5346815164004	-218.750802391561	-612.889528457162	NO	NO
NA	4	Albendazole	DMSO	WN2002	G	4	q90.EXT	507.29317964685	487.106820353148	25.7810547564184	0.00289454396802894	478.880385388199	0.00326283265955858	1.06017576253679	179.893179646851	330.66690524185	841.226990130551	-481.440630836848	NO	NO
NA	6	Albendazole	DMSO	N2	A	1	q90.EXT	-283.458135151859	968.058135151858	51.2363176759717	0.0114323262001556	480.819760066214	0.00409334582548573	-0.59494266884838	-283.058135151858	122.511166535651	-38.035802080557	-528.08046822316	NO	NO
NA	6	Albendazole	DMSO	JU2581	A	10	q90.EXT	497.64819209889	1059.95180790111	56.0999650525353	0.0137057867331523	478.957293846425	0.0151954879083523	1.04570354980123	564.94819209889	307.132693199347	1179.21357849758	-49.3171942998031	NO	NO
NA	6	Albendazole	DMSO	JU2141	A	2	q90.EXT	-418.570165424362	965.970165424361	51.1258079076311	0.0113830634387476	479.768424358838	0.0088862472198805	-0.878503792616944	-415.820165424362	98.5346815164004	-218.750802391561	-612.889528457162	NO	NO
NA	6	Albendazole	DMSO	WN2002	A	4	q90.EXT	113.693179646852	487.106820353148	25.7810547564184	0.00289454396802894	481.566959910121	0.000163887405105404	0.237603733429342	179.893179646851	330.66690524185	841.226990130551	-481.440630836848	NO	NO
NA	6	Albendazole	DMSO	N2	B	1	q90.EXT	-458.458135151858	968.058135151858	51.2363176759717	0.0114323262001556	479.379962757205	0.0107077926632383	-0.962245469992853	-283.058135151858	122.511166535651	-38.035802080557	-528.08046822316	NO	NO
NA	6	Albendazole	DMSO	JU2581	B	10	q90.EXT	72.0481920988909	1059.95180790111	56.0999650525353	0.0137057867331523	481.651114066285	0.000318504786338808	0.151394200623559	564.94819209889	307.132693199347	1179.21357849758	-49.3171942998031	NO	NO
NA	6	Albendazole	DMSO	JU2141	B	2	q90.EXT	-413.070165424362	965.970165424361	51.1258079076311	0.0113830634387476	479.819177386173	0.00865425144055455	-0.866960277912558	-415.820165424362	98.5346815164004	-218.750802391561	-612.889528457162	NO	NO
NA	6	Albendazole	DMSO	WN2002	B	4	q90.EXT	-24.3068203531485	487.106820353148	25.7810547564184	0.00289454396802894	481.702147867045	7.49088373176134e-06	-0.0507980450686983	179.893179646851	330.66690524185	841.226990130551	-481.440630836848	NO	NO
NA	6	Albendazole	DMSO	N2	C	1	q90.EXT	-111.058135151858	968.058135151858	51.2363176759717	0.0114323262001556	481.572283703611	0.000628349595181719	-0.233096937892337	-283.058135151858	122.511166535651	-38.035802080557	-528.08046822316	NO	NO
NA	6	Albendazole	DMSO	JU2581	C	10	q90.EXT	123.54819209889	1059.95180790111	56.0999650525353	0.0137057867331523	481.539498255147	0.000936575035276109	0.259610674971889	564.94819209889	307.132693199347	1179.21357849758	-49.3171942998031	NO	NO
NA	6	Albendazole	DMSO	JU2141	C	2	q90.EXT	-452.970165424362	965.970165424361	51.1258079076311	0.0113830634387476	479.435624390143	0.0104068920280346	-0.950703230040737	-415.820165424362	98.5346815164004	-218.750802391561	-612.889528457162	NO	NO
NA	6	Albendazole	DMSO	WN2002	C	4	q90.EXT	179.893179646851	487.106820353148	25.7810547564184	0.00289454396802894	481.353881926667	0.000410304377153443	0.375952992389995	179.893179646851	330.66690524185	841.226990130551	-481.440630836848	NO	NO
NA	6	Albendazole	DMSO	N2	D	1	q90.EXT	-295.758135151859	968.058135151858	51.2363176759717	0.0114323262001556	480.740866937036	0.00445629553276414	-0.620758808585963	-283.058135151858	122.511166535651	-38.035802080557	-528.08046822316	NO	NO
NA	6	Albendazole	DMSO	JU2581	D	10	q90.EXT	516.04819209889	1059.95180790111	56.0999650525353	0.0137057867331523	478.749437595318	0.0163399344427766	1.08436729985966	564.94819209889	307.132693199347	1179.21357849758	-49.3171942998031	NO	NO
NA	6	Albendazole	DMSO	JU2141	D	2	q90.EXT	-549.370165424362	965.970165424361	51.1258079076311	0.0113830634387476	478.361469097301	0.0153077722795844	-1.15302956049578	-415.820165424362	98.5346815164004	-218.750802391561	-612.889528457162	NO	NO
NA	6	Albendazole	DMSO	WN2002	D	4	q90.EXT	568.293179646851	487.106820353148	25.7810547564184	0.00289454396802894	478.156646881705	0.00409469578737873	1.18765770810477	179.893179646851	330.66690524185	841.226990130551	-481.440630836848	NO	NO
NA	6	Albendazole	DMSO	N2	E	1	q90.EXT	-272.058135151858	968.058135151858	51.2363176759717	0.0114323262001556	480.889877765273	0.00377071770289209	-0.571015514945253	-283.058135151858	122.511166535651	-38.035802080557	-528.08046822316	NO	NO
NA	6	Albendazole	DMSO	JU2581	E	10	q90.EXT	738.64819209889	1059.95180790111	56.0999650525353	0.0137057867331523	475.626132553673	0.033476886999914	1.55211462393614	564.94819209889	307.132693199347	1179.21357849758	-49.3171942998031	NO	NO
NA	6	Albendazole	DMSO	JU2141	E	2	q90.EXT	-434.570165424362	965.970165424361	51.1258079076311	0.0113830634387476	479.616930258785	0.00957859181720121	-0.912084926302429	-415.820165424362	98.5346815164004	-218.750802391561	-612.889528457162	NO	NO
NA	6	Albendazole	DMSO	WN2002	E	4	q90.EXT	-75.0068203531485	487.106820353148	25.7810547564184	0.00289454396802894	481.646969548711	7.13309921727507e-05	-0.156754350647326	179.893179646851	330.66690524185	841.226990130551	-481.440630836848	NO	NO
NA	6	Albendazole	DMSO	N2	F	1	q90.EXT	-329.058135151858	968.058135151858	51.2363176759717	0.0114323262001556	480.510388853936	0.00551627426096144	-0.690651284460882	-283.058135151858	122.511166535651	-38.035802080557	-528.08046822316	NO	NO
NA	6	Albendazole	DMSO	JU2581	F	10	q90.EXT	658.84819209889	1059.95180790111	56.0999650525353	0.0137057867331523	476.875694171266	0.0266342520354381	1.38443162096533	564.94819209889	307.132693199347	1179.21357849758	-49.3171942998031	NO	NO
NA	6	Albendazole	DMSO	JU2141	F	2	q90.EXT	-350.170165424362	965.970165424361	51.1258079076311	0.0113830634387476	480.351545267105	0.00621928035520225	-0.734944446111495	-415.820165424362	98.5346815164004	-218.750802391561	-612.889528457162	NO	NO
NA	6	Albendazole	DMSO	WN2002	F	4	q90.EXT	691.893179646851	487.106820353148	25.7810547564184	0.00289454396802894	476.434098902862	0.00606952707392608	1.44596538797693	179.893179646851	330.66690524185	841.226990130551	-481.440630836848	NO	NO
NA	6	Albendazole	DMSO	N2	G	1	q90.EXT	-190.058135151858	968.058135151858	51.2363176759717	0.0114323262001556	481.309221497056	0.00184023596248362	-0.3989079166947	-283.058135151858	122.511166535651	-38.035802080557	-528.08046822316	NO	NO
NA	6	Albendazole	DMSO	JU2581	G	10	q90.EXT	446.64819209889	1059.95180790111	56.0999650525353	0.0137057867331523	479.493557749636	0.0122405504677652	0.938537720834919	564.94819209889	307.132693199347	1179.21357849758	-49.3171942998031	NO	NO
NA	6	Albendazole	DMSO	JU2141	G	2	q90.EXT	-419.270165424362	965.970165424361	51.1258079076311	0.0113830634387476	479.761916337944	0.00891599408155245	-0.879972967215684	-415.820165424362	98.5346815164004	-218.750802391561	-612.889528457162	NO	NO
NA	8	Albendazole	DMSO	N2	A	1	q90.EXT	-510.158135151858	968.058135151858	51.2363176759717	0.0114323262001556	478.823476341312	0.0132589831640523	-1.07075721181668	-283.058135151858	122.511166535651	-38.035802080557	-528.08046822316	NO	NO
NA	8	Albendazole	DMSO	JU2581	A	10	q90.EXT	460.04819209889	1059.95180790111	56.0999650525353	0.0137057867331523	479.358324007155	0.0129860312807354	0.966695017073125	564.94819209889	307.132693199347	1179.21357849758	-49.3171942998031	NO	NO
NA	8	Albendazole	DMSO	JU2141	A	2	q90.EXT	-303.570165424362	965.970165424361	51.1258079076311	0.0113830634387476	480.689063939558	0.00467412181341236	-0.63713939425252	-415.820165424362	98.5346815164004	-218.750802391561	-612.889528457162	NO	NO
NA	8	Albendazole	DMSO	WN2002	A	4	q90.EXT	-32.3068203531485	487.106820353148	25.7810547564184	0.00289454396802894	481.697184915533	1.32332094786403e-05	-0.0675169887497442	179.893179646851	330.66690524185	841.226990130551	-481.440630836848	NO	NO
NA	8	Albendazole	DMSO	N2	B	1	q90.EXT	-480.058135151858	968.058135151858	51.2363176759717	0.0114323262001556	479.15476830175	0.0117405448980729	-1.00758113001983	-283.058135151858	122.511166535651	-38.035802080557	-528.08046822316	NO	NO
NA	8	Albendazole	DMSO	JU2581	B	10	q90.EXT	1154.84819209889	1059.95180790111	56.0999650525353	0.0137057867331523	466.700583075592	0.0818313254360552	2.42667183993179	564.94819209889	307.132693199347	1179.21357849758	-49.3171942998031	NO	NO
NA	8	Albendazole	DMSO	JU2141	B	2	q90.EXT	-502.370165424361	965.970165424361	51.1258079076311	0.0113830634387476	478.911287200389	0.0128005765590118	-1.05438498029467	-415.820165424362	98.5346815164004	-218.750802391561	-612.889528457162	NO	NO
NA	8	Albendazole	DMSO	WN2002	B	4	q90.EXT	-254.106820353148	487.106820353148	25.7810547564184	0.00289454396802894	481.000557457763	0.000818670983250146	-0.531049702306739	179.893179646851	330.66690524185	841.226990130551	-481.440630836848	NO	NO
NA	8	Albendazole	DMSO	N2	C	1	q90.EXT	-453.058135151858	968.058135151858	51.2363176759717	0.0114323262001556	479.434625767098	0.0104570323687632	-0.950911554986109	-283.058135151858	122.511166535651	-38.035802080557	-528.08046822316	NO	NO
NA	8	Albendazole	DMSO	JU2141	C	2	q90.EXT	-549.570165424362	965.970165424361	51.1258079076311	0.0113830634387476	478.359023035756	0.0153189199972184	-1.15344932466685	-415.820165424362	98.5346815164004	-218.750802391561	-612.889528457162	NO	NO
NA	8	Albendazole	DMSO	WN2002	C	4	q90.EXT	302.49317964685	487.106820353148	25.7810547564184	0.00289454396802894	480.704920067167	0.00116013339375927	0.632170804302019	179.893179646851	330.66690524185	841.226990130551	-481.440630836848	NO	NO
NA	8	Albendazole	DMSO	N2	D	1	q90.EXT	-226.858135151859	968.058135151858	51.2363176759717	0.0114323262001556	481.139479596051	0.00262185881572307	-0.47614644859251	-283.058135151858	122.511166535651	-38.035802080557	-528.08046822316	NO	NO
NA	8	Albendazole	DMSO	JU2581	D	10	q90.EXT	546.84819209889	1059.95180790111	56.0999650525353	0.0137057867331523	478.38439891462	0.0183486175819391	1.14908705539226	564.94819209889	307.132693199347	1179.21357849758	-49.3171942998031	NO	NO
NA	8	Albendazole	DMSO	JU2141	D	2	q90.EXT	-452.970165424362	965.970165424361	51.1258079076311	0.0113830634387476	479.435624390143	0.0104068920280346	-0.950703230040737	-415.820165424362	98.5346815164004	-218.750802391561	-612.889528457162	NO	NO
NA	8	Albendazole	DMSO	N2	E	1	q90.EXT	-395.858135151858	968.058135151858	51.2363176759717	0.0114323262001556	479.973549688258	0.00798325009961928	-0.830856010840601	-283.058135151858	122.511166535651	-38.035802080557	-528.08046822316	NO	NO
NA	8	Albendazole	DMSO	JU2141	E	2	q90.EXT	-440.370165424362	965.970165424361	51.1258079076311	0.0113830634387476	479.560598179432	0.0098359798090266	-0.924258087263417	-415.820165424362	98.5346815164004	-218.750802391561	-612.889528457162	NO	NO
NA	8	Albendazole	DMSO	WN2002	E	4	q90.EXT	112.893179646851	487.106820353148	25.7810547564184	0.00289454396802894	481.56894678938	0.000161589137994101	0.235931839061237	179.893179646851	330.66690524185	841.226990130551	-481.440630836848	NO	NO
NA	8	Albendazole	DMSO	N2	F	1	q90.EXT	-399.058135151858	968.058135151858	51.2363176759717	0.0114323262001556	479.945332949357	0.00811284023714907	-0.837572404918672	-283.058135151858	122.511166535651	-38.035802080557	-528.08046822316	NO	NO
NA	8	Albendazole	DMSO	JU2581	F	10	q90.EXT	373.84819209889	1059.95180790111	56.0999650525353	0.0137057867331523	480.157858055063	0.00857551789460837	0.785563753212422	564.94819209889	307.132693199347	1179.21357849758	-49.3171942998031	NO	NO
NA	8	Albendazole	DMSO	JU2141	F	2	q90.EXT	-282.970165424362	965.970165424361	51.1258079076311	0.0113830634387476	480.822864758632	0.00406128202767493	-0.593903684632458	-415.820165424362	98.5346815164004	-218.750802391561	-612.889528457162	NO	NO
NA	8	Albendazole	DMSO	WN2002	F	4	q90.EXT	-226.506820353149	487.106820353148	25.7810547564184	0.00289454396802894	481.146103097716	0.000650488047676706	-0.473369346607131	179.893179646851	330.66690524185	841.226990130551	-481.440630836848	NO	NO
NA	8	Albendazole	DMSO	N2	G	1	q90.EXT	-506.558135151858	968.058135151858	51.2363176759717	0.0114323262001556	478.864172027705	0.0130725157875537	-1.06320126847885	-283.058135151858	122.511166535651	-38.035802080557	-528.08046822316	NO	NO
NA	8	Albendazole	DMSO	JU2581	G	10	q90.EXT	502.648192098891	1059.95180790111	56.0999650525353	0.0137057867331523	478.901566663184	0.0155023678417655	1.05621000362146	564.94819209889	307.132693199347	1179.21357849758	-49.3171942998031	NO	NO
NA	2	Albendazole	DMSO	N2	A	1	mean.red	-5.08044265175409	15.380020710826	0.591162272660145	0.00928545408595616	6.1449021281495	0.00648782163291955	-0.831997740843632	-3.86605423037906	1.99136019036452	0.116666150349991	-7.8487746111081	NO	NO
NA	2	Albendazole	DMSO	JU2581	A	10	mean.red	12.0640951960807	19.3974432654577	0.745580052212322	0.0147699248934288	6.03866251211456	0.0588412924378185	1.98116564586327	5.01249462274103	4.91133998866935	14.8351746000797	-4.81018535459768	NO	NO
NA	2	Albendazole	DMSO	JU2141	A	2	mean.red	-2.65521644313032	15.0216760704595	0.577388570011909	0.00885780451297504	6.16127483323465	0.00168905481813355	-0.434737205585017	-4.75919575185249	1.51063967027396	-1.73791641130456	-7.78047509240041	NO	NO
NA	2	Albendazole	DMSO	WN2002	A	4	mean.red	3.14827693948375	14.8517230605163	0.570856081565209	0.00865850657366006	6.15878362183469	0.00232023517062197	0.515413927033119	4.57931142224237	7.12948904462653	18.8382895114954	-9.67966666701069	NO	NO
NA	2	Albendazole	DMSO	N2	B	1	mean.red	-1.85938579019106	15.380020710826	0.591162272660145	0.00928545408595618	6.16440224538115	0.000869030081913127	-0.304501966233511	-3.86605423037906	1.99136019036452	0.116666150349991	-7.8487746111081	NO	NO
NA	2	Albendazole	DMSO	JU2581	B	10	mean.red	12.1662822247383	19.3974432654577	0.745580052212322	0.0147699248934288	6.03644840153423	0.0598423260089304	1.9979467991399	5.01249462274103	4.91133998866935	14.8351746000797	-4.81018535459768	NO	NO
NA	2	Albendazole	DMSO	JU2141	B	2	mean.red	-2.70675894338769	15.0216760704595	0.577388570011909	0.00885780451297504	6.16103410092321	0.00175526643370521	-0.443176232312472	-4.75919575185249	1.51063967027396	-1.73791641130456	-7.78047509240041	NO	NO
NA	2	Albendazole	DMSO	N2	C	1	mean.red	-3.8715461345548	15.380020710826	0.591162272660145	0.00928545408595618	6.15435042529911	0.00376759899461407	-0.634023028762926	-3.86605423037906	1.99136019036452	0.116666150349991	-7.8487746111081	NO	NO
NA	2	Albendazole	DMSO	JU2581	C	10	mean.red	14.6873024972541	19.3974432654577	0.745580052212322	0.0147699248934288	5.97559340285952	0.087212105525126	2.41194873424198	5.01249462274103	4.91133998866935	14.8351746000797	-4.81018535459768	NO	NO
NA	2	Albendazole	DMSO	JU2141	C	2	mean.red	-2.49337418366705	15.0216760704595	0.577388570011909	0.00885780451297504	6.16200058870924	0.00148942556513808	-0.408238856719086	-4.75919575185249	1.51063967027396	-1.73791641130456	-7.78047509240041	NO	NO
NA	2	Albendazole	DMSO	WN2002	C	4	mean.red	-4.10172306051625	14.8517230605163	0.570856081565209	0.00865850657366006	6.15275843425873	0.00393839088745043	-0.671505471360996	4.57931142224237	7.12948904462653	18.8382895114954	-9.67966666701069	NO	NO
NA	2	Albendazole	DMSO	N2	D	1	mean.red	-1.77721697250823	15.380020710826	0.591162272660145	0.00928545408595618	6.16466249875966	0.000793919920199266	-0.291045605170896	-3.86605423037906	1.99136019036452	0.116666150349991	-7.8487746111081	NO	NO
NA	2	Albendazole	DMSO	JU2581	D	10	mean.red	8.06038805984347	19.3974432654577	0.745580052212322	0.0147699248934288	6.11027409274363	0.0262666443862535	1.32367688226434	5.01249462274103	4.91133998866935	14.8351746000797	-4.81018535459768	NO	NO
NA	2	Albendazole	DMSO	JU2141	D	2	mean.red	-3.42419179372995	15.0216760704595	0.577388570011909	0.00885780451297504	6.15720147210593	0.00280905376253179	-0.560641139310783	-4.75919575185249	1.51063967027396	-1.73791641130456	-7.78047509240041	NO	NO
NA	2	Albendazole	DMSO	WN2002	D	4	mean.red	9.37276673540211	14.8517230605163	0.570856081565209	0.00865850657366006	6.09050538931294	0.0205646710244582	1.53444395239612	4.57931142224237	7.12948904462653	18.8382895114954	-9.67966666701069	NO	NO
NA	2	Albendazole	DMSO	N2	E	1	mean.red	-3.09655614389685	15.380020710826	0.591162272660145	0.00928545408595618	6.15905972002891	0.00241020349556854	-0.507106937862616	-3.86605423037906	1.99136019036452	0.116666150349991	-7.8487746111081	NO	NO
NA	2	Albendazole	DMSO	JU2581	E	10	mean.red	3.62934244882798	19.3974432654577	0.745580052212322	0.0147699248934288	6.15587118007589	0.0053253553036597	0.596010596719031	5.01249462274103	4.91133998866935	14.8351746000797	-4.81018535459768	NO	NO
NA	2	Albendazole	DMSO	JU2141	E	2	mean.red	-5.48000940379284	15.0216760704595	0.577388570011909	0.00885780451297504	6.14122554172673	0.00719459736808015	-0.89723908608214	-4.75919575185249	1.51063967027396	-1.73791641130456	-7.78047509240041	NO	NO
NA	2	Albendazole	DMSO	WN2002	E	4	mean.red	8.24351503472184	14.8517230605163	0.570856081565209	0.00865850657366006	6.10800575147775	0.0159078328055153	1.34957074560895	4.57931142224237	7.12948904462653	18.8382895114954	-9.67966666701069	NO	NO
NA	2	Albendazole	DMSO	N2	F	1	mean.red	-3.15911809799938	15.380020710826	0.591162272660145	0.00928545408595618	6.1587185462425	0.00250857747167744	-0.517352384577401	-3.86605423037906	1.99136019036452	0.116666150349991	-7.8487746111081	NO	NO
NA	2	Albendazole	DMSO	JU2581	F	10	mean.red	5.60255673454227	19.3974432654577	0.745580052212322	0.0147699248934288	6.13987394459473	0.0126901050904367	0.920051835721669	5.01249462274103	4.91133998866935	14.8351746000797	-4.81018535459768	NO	NO
NA	2	Albendazole	DMSO	JU2141	F	2	mean.red	-6.60282790292024	15.0216760704595	0.577388570011909	0.00885780451297504	6.12935830951758	0.01044488933221	-1.0810775742599	-4.75919575185249	1.51063967027396	-1.73791641130456	-7.78047509240041	NO	NO
NA	2	Albendazole	DMSO	N2	G	1	mean.red	-0.243474526087026	15.380020710826	0.591162272660145	0.00928545408595618	6.16736111860844	1.49005690047272e-05	-0.0398725602359549	-3.86605423037906	1.99136019036452	0.116666150349991	-7.8487746111081	NO	NO
NA	2	Albendazole	DMSO	JU2581	G	10	mean.red	7.25473064758574	19.3974432654577	0.745580052212322	0.0147699248934288	6.12116659469802	0.0212782191595586	1.19137182651357	5.01249462274103	4.91133998866935	14.8351746000797	-4.81018535459768	NO	NO
NA	2	Albendazole	DMSO	JU2141	G	2	mean.red	-4.16453321331665	15.0216760704595	0.577388570011909	0.00885780451297504	6.1523025956456	0.00415505280189356	-0.681856854422325	-4.75919575185249	1.51063967027396	-1.73791641130456	-7.78047509240041	NO	NO
NA	4	Albendazole	DMSO	N2	A	1	mean.red	-0.154530514747552	15.380020710826	0.591162272660145	0.00928545408595618	6.16739193618137	6.00239120656725e-06	-0.0253066608510926	-3.86605423037906	1.99136019036452	0.116666150349991	-7.8487746111081	NO	NO
NA	4	Albendazole	DMSO	JU2141	A	2	mean.red	-7.2082789412729	15.0216760704595	0.577388570011909	0.00885780451297504	6.12203245479392	0.0124482142844839	-1.18020775749335	-4.75919575185249	1.51063967027396	-1.73791641130456	-7.78047509240041	NO	NO
NA	4	Albendazole	DMSO	N2	B	1	mean.red	-6.10161161991689	15.380020710826	0.591162272660145	0.00928545408595618	6.13491706446503	0.00935804039629927	-0.999229285960616	-3.86605423037906	1.99136019036452	0.116666150349991	-7.8487746111081	NO	NO
NA	4	Albendazole	DMSO	JU2581	B	10	mean.red	3.60255673454227	19.3974432654577	0.745580052212322	0.0147699248934288	6.15604106880579	0.00524703970220314	0.591611846868316	5.01249462274103	4.91133998866935	14.8351746000797	-4.81018535459768	NO	NO
NA	4	Albendazole	DMSO	JU2141	B	2	mean.red	-3.11889829268173	15.0216760704595	0.577388570011909	0.00885780451297504	6.15894232425956	0.0023304850016718	-0.510655593359396	-4.75919575185249	1.51063967027396	-1.73791641130456	-7.78047509240041	NO	NO
NA	4	Albendazole	DMSO	N2	C	1	mean.red	-5.40633650029967	15.380020710826	0.591162272660145	0.00928545408595618	6.14191535330472	0.00734686300376604	-0.885367686009952	-3.86605423037906	1.99136019036452	0.116666150349991	-7.8487746111081	NO	NO
NA	4	Albendazole	DMSO	JU2581	C	10	mean.red	7.82050545249099	19.3974432654577	0.745580052212322	0.0147699248934288	6.113639192318	0.0247264824475638	1.28428336182186	5.01249462274103	4.91133998866935	14.8351746000797	-4.81018535459768	NO	NO
NA	4	Albendazole	DMSO	JU2141	C	2	mean.red	-6.09198857045951	15.0216760704595	0.577388570011909	0.00885780451297504	6.13503376746859	0.00889123413393149	-0.997438116365057	-4.75919575185249	1.51063967027396	-1.73791641130456	-7.78047509240041	NO	NO
NA	4	Albendazole	DMSO	WN2002	C	4	mean.red	8.14827693948375	14.8517230605163	0.570856081565209	0.00865850657366006	6.10937697362129	0.0155423867455676	1.33397902937389	4.57931142224237	7.12948904462653	18.8382895114954	-9.67966666701069	NO	NO
NA	4	Albendazole	DMSO	N2	D	1	mean.red	-3.38619355033215	15.380020710826	0.591162272660145	0.00928545408595618	6.15742271196591	0.00288216839187406	-0.554539353566547	-3.86605423037906	1.99136019036452	0.116666150349991	-7.8487746111081	NO	NO
NA	4	Albendazole	DMSO	JU2581	D	10	mean.red	13.8111898280674	19.3974432654577	0.745580052212322	0.0147699248934288	5.99810922778224	0.077117844339092	2.268073516591	5.01249462274103	4.91133998866935	14.8351746000797	-4.81018535459768	NO	NO
NA	4	Albendazole	DMSO	JU2141	D	2	mean.red	-5.71612051490395	15.0216760704595	0.577388570011909	0.00885780451297504	6.13891498200379	0.00782792471517767	-0.935897435354414	-4.75919575185249	1.51063967027396	-1.73791641130456	-7.78047509240041	NO	NO
NA	4	Albendazole	DMSO	N2	E	1	mean.red	-4.88619355033215	15.380020710826	0.591162272660145	0.00928545408595618	6.14659345094483	0.00600118654548847	-0.800186573073012	-3.86605423037906	1.99136019036452	0.116666150349991	-7.8487746111081	NO	NO
NA	4	Albendazole	DMSO	JU2581	E	10	mean.red	2.72913901302328	19.3974432654577	0.745580052212322	0.0147699248934288	6.16088919639224	0.003011230549627	0.448179193508308	5.01249462274103	4.91133998866935	14.8351746000797	-4.81018535459768	NO	NO
NA	4	Albendazole	DMSO	JU2141	E	2	mean.red	-4.84134820160705	15.0216760704595	0.577388570011909	0.00885780451297504	6.14698332025635	0.00561534605550599	-0.792671420017791	-4.75919575185249	1.51063967027396	-1.73791641130456	-7.78047509240041	NO	NO
NA	4	Albendazole	DMSO	N2	F	1	mean.red	-3.99183505681754	15.380020710826	0.591162272660145	0.00928545408595618	6.15352519441803	0.00400535459622903	-0.653722121623775	-3.86605423037906	1.99136019036452	0.116666150349991	-7.8487746111081	NO	NO
NA	4	Albendazole	DMSO	JU2141	F	2	mean.red	-7.25381892760236	15.0216760704595	0.577388570011909	0.00885780451297504	6.1214550834444	0.0126060001437021	-1.18766399574108	-4.75919575185249	1.51063967027396	-1.73791641130456	-7.78047509240041	NO	NO
NA	4	Albendazole	DMSO	WN2002	F	4	mean.red	4.64827693948375	14.8517230605163	0.570856081565209	0.00865850657366006	6.14858650150531	0.00505789884012046	0.76098345773535	4.57931142224237	7.12948904462653	18.8382895114954	-9.67966666701069	NO	NO
NA	4	Albendazole	DMSO	N2	G	1	mean.red	-2.03233859162068	15.380020710826	0.591162272660145	0.00928545408595618	6.16381598172818	0.00103821649026372	-0.332825549418204	-3.86605423037906	1.99136019036452	0.116666150349991	-7.8487746111081	NO	NO
NA	4	Albendazole	DMSO	JU2581	G	10	mean.red	6.00969959168513	19.3974432654577	0.745580052212322	0.0147699248934288	6.13571526393369	0.0146015250914678	0.98691283345253	5.01249462274103	4.91133998866935	14.8351746000797	-4.81018535459768	NO	NO
NA	4	Albendazole	DMSO	JU2141	G	2	mean.red	-4.65553433817604	15.0216760704595	0.577388570011909	0.00885780451297504	6.14852377490064	0.00519257712157924	-0.762248212916935	-4.75919575185249	1.51063967027396	-1.73791641130456	-7.78047509240041	NO	NO
NA	4	Albendazole	DMSO	WN2002	G	4	mean.red	6.67459272895743	14.8517230605163	0.570856081565209	0.00865850657366006	6.12853180665876	0.0104288324745401	1.0927177360524	4.57931142224237	7.12948904462653	18.8382895114954	-9.67966666701069	NO	NO
NA	6	Albendazole	DMSO	N2	A	1	mean.red	-4.38002071082598	15.380020710826	0.591162272660145	0.00928545408595618	6.15068903301871	0.00482223224590372	-0.717293272663423	-3.86605423037906	1.99136019036452	0.116666150349991	-7.8487746111081	NO	NO
NA	6	Albendazole	DMSO	JU2581	A	10	mean.red	1.85255673454227	19.3974432654577	0.745580052212322	0.0147699248934288	6.16440768402841	0.00138750873730843	0.304226856621633	5.01249462274103	4.91133998866935	14.8351746000797	-4.81018535459768	NO	NO
NA	6	Albendazole	DMSO	JU2141	A	2	mean.red	-3.27540741374309	15.0216760704595	0.577388570011909	0.00885780451297504	6.15807022916235	0.00257024511498646	-0.536280750251904	-4.75919575185249	1.51063967027396	-1.73791641130456	-7.78047509240041	NO	NO
NA	6	Albendazole	DMSO	WN2002	A	4	mean.red	-3.97417204010809	14.8517230605163	0.570856081565209	0.00865850657366006	6.15365667326066	0.00369725560753098	-0.650623708546181	4.57931142224237	7.12948904462653	18.8382895114954	-9.67966666701069	NO	NO
NA	6	Albendazole	DMSO	N2	B	1	mean.red	-3.86605423037906	15.380020710826	0.591162272660145	0.00928545408595618	6.15438749672821	0.00375691767179203	-0.633123648102549	-3.86605423037906	1.99136019036452	0.116666150349991	-7.8487746111081	NO	NO
NA	6	Albendazole	DMSO	JU2581	B	10	mean.red	-1.99744326545773	19.3974432654577	0.745580052212322	0.0147699248934288	6.16391912269656	0.00161302685391476	-0.328020121921071	5.01249462274103	4.91133998866935	14.8351746000797	-4.81018535459768	NO	NO
NA	6	Albendazole	DMSO	JU2141	B	2	mean.red	-4.51361155433048	15.0216760704595	0.577388570011909	0.00885780451297504	6.14965950784598	0.0048808138922816	-0.739011269421237	-4.75919575185249	1.51063967027396	-1.73791641130456	-7.78047509240041	NO	NO
NA	6	Albendazole	DMSO	WN2002	B	4	mean.red	-1.25172306051625	14.8517230605163	0.570856081565209	0.00865850657366006	6.16604945927992	0.000366777474473216	-0.204923363026758	4.57931142224237	7.12948904462653	18.8382895114954	-9.67966666701069	NO	NO
NA	6	Albendazole	DMSO	N2	C	1	mean.red	-1.81436414516942	15.380020710826	0.591162272660145	0.00928545408595618	6.16454630044116	0.00082745560960696	-0.297129004955395	-3.86605423037906	1.99136019036452	0.116666150349991	-7.8487746111081	NO	NO
NA	6	Albendazole	DMSO	JU2581	C	10	mean.red	-3.60871087109154	19.3974432654577	0.745580052212322	0.0147699248934288	6.15600214788601	0.00526498172618602	-0.592622479138138	5.01249462274103	4.91133998866935	14.8351746000797	-4.81018535459768	NO	NO
NA	6	Albendazole	DMSO	JU2141	C	2	mean.red	-5.43925848804193	15.0216760704595	0.577388570011909	0.00885780451297504	6.14161437935247	0.00708799305387282	-0.890566959866434	-4.75919575185249	1.51063967027396	-1.73791641130456	-7.78047509240041	NO	NO
NA	6	Albendazole	DMSO	WN2002	C	4	mean.red	1.83577693948375	14.8517230605163	0.570856081565209	0.00865850657366006	6.16448008325775	0.000788907290034764	0.300540587668667	4.57931142224237	7.12948904462653	18.8382895114954	-9.67966666701069	NO	NO
NA	6	Albendazole	DMSO	N2	D	1	mean.red	-4.09510450970866	15.380020710826	0.591162272660145	0.00928545408595618	6.15279648997495	0.00421527365408773	-0.670634024265547	-3.86605423037906	1.99136019036452	0.116666150349991	-7.8487746111081	NO	NO
NA	6	Albendazole	DMSO	JU2581	D	10	mean.red	4.33830802987905	19.3974432654577	0.745580052212322	0.0147699248934288	6.15091502078917	0.00760910297894609	0.712436920487943	5.01249462274103	4.91133998866935	14.8351746000797	-4.81018535459768	NO	NO
NA	6	Albendazole	DMSO	WN2002	D	4	mean.red	7.24351503472184	14.8517230605163	0.570856081565209	0.00865850657366006	6.1215952901571	0.0122824464935856	1.1858577251408	4.57931142224237	7.12948904462653	18.8382895114954	-9.67966666701069	NO	NO
NA	6	Albendazole	DMSO	N2	E	1	mean.red	-2.58002071082598	15.380020710826	0.591162272660145	0.00928545408595618	6.16161521922042	0.00167317812937706	-0.422516609255664	-3.86605423037906	1.99136019036452	0.116666150349991	-7.8487746111081	NO	NO
NA	6	Albendazole	DMSO	JU2581	E	10	mean.red	4.45757532190286	19.3974432654577	0.745580052212322	0.0147699248934288	6.1499941512787	0.00803322762701153	0.732022994519378	5.01249462274103	4.91133998866935	14.8351746000797	-4.81018535459768	NO	NO
NA	6	Albendazole	DMSO	JU2141	E	2	mean.red	-3.38240666406681	15.0216760704595	0.577388570011909	0.00885780451297504	6.15744936607629	0.00274091475993744	-0.553799681789775	-4.75919575185249	1.51063967027396	-1.73791641130456	-7.78047509240041	NO	NO
NA	6	Albendazole	DMSO	WN2002	E	4	mean.red	-3.72672306051625	14.8517230605163	0.570856081565209	0.00865850657366006	6.15531799542422	0.00325117532827907	-0.610113088685438	4.57931142224237	7.12948904462653	18.8382895114954	-9.67966666701069	NO	NO
NA	6	Albendazole	DMSO	N2	F	1	mean.red	-2.64877071082598	15.380020710826	0.591162272660145	0.00928545408595618	6.16130197425665	0.00176353679632861	-0.433775440149711	-3.86605423037906	1.99136019036452	0.116666150349991	-7.8487746111081	NO	NO
NA	6	Albendazole	DMSO	JU2581	F	10	mean.red	7.62406211088635	19.3974432654577	0.745580052212322	0.0147699248934288	6.11631788332085	0.0234998745450275	1.25202343735839	5.01249462274103	4.91133998866935	14.8351746000797	-4.81018535459768	NO	NO
NA	6	Albendazole	DMSO	JU2141	F	2	mean.red	-3.52517257395601	15.0216760704595	0.577388570011909	0.00885780451297504	6.15658978658764	0.00297717697973483	-0.577174669873556	-4.75919575185249	1.51063967027396	-1.73791641130456	-7.78047509240041	NO	NO
NA	6	Albendazole	DMSO	WN2002	F	4	mean.red	6.48161027281708	14.8517230605163	0.570856081565209	0.00865850657366006	6.13075425706474	0.00983449304282361	1.0611239952603	4.57931142224237	7.12948904462653	18.8382895114954	-9.67966666701069	NO	NO
NA	6	Albendazole	DMSO	N2	G	1	mean.red	-2.18070799604935	15.380020710826	0.591162272660145	0.00928545408595618	6.1632714743803	0.00119533827718754	-0.357123237190026	-3.86605423037906	1.99136019036452	0.116666150349991	-7.8487746111081	NO	NO
NA	6	Albendazole	DMSO	JU2581	G	10	mean.red	-0.933756114619745	19.3974432654577	0.745580052212322	0.0147699248934288	6.16664942450747	0.000352500396562214	-0.153341423938729	5.01249462274103	4.91133998866935	14.8351746000797	-4.81018535459768	NO	NO
NA	6	Albendazole	DMSO	JU2141	G	2	mean.red	-3.68101672980017	15.0216760704595	0.577388570011909	0.00885780451297504	6.15561075503715	0.00324623136477778	-0.602690952357319	-4.75919575185249	1.51063967027396	-1.73791641130456	-7.78047509240041	NO	NO
NA	6	Albendazole	DMSO	WN2002	G	4	mean.red	4.57931142224237	14.8517230605163	0.570856081565209	0.00865850657366006	6.14914182260867	0.0049089262531648	0.749692904599615	4.57931142224237	7.12948904462653	18.8382895114954	-9.67966666701069	NO	NO
NA	8	Albendazole	DMSO	JU2581	A	10	mean.red	5.50938903267891	19.3974432654577	0.745580052212322	0.0147699248934288	6.14078421063252	0.0122715542787225	0.904751836240923	5.01249462274103	4.91133998866935	14.8351746000797	-4.81018535459768	NO	NO
NA	8	Albendazole	DMSO	JU2141	A	2	mean.red	-4.67704330209793	15.0216760704595	0.577388570011909	0.00885780451297504	6.14834856339599	0.00524066825245406	-0.76576986437952	-4.75919575185249	1.51063967027396	-1.73791641130456	-7.78047509240041	NO	NO
NA	8	Albendazole	DMSO	WN2002	A	4	mean.red	-1.90727861607181	14.8517230605163	0.570856081565209	0.00865850657366006	6.16424712767797	0.000851558382391653	-0.312246343111436	4.57931142224237	7.12948904462653	18.8382895114954	-9.67966666701069	NO	NO
NA	8	Albendazole	DMSO	N2	B	1	mean.red	-6.53755495740133	15.380020710826	0.591162272660145	0.00928545408595618	6.13009309914566	0.0107430228681954	-1.07062146510423	-3.86605423037906	1.99136019036452	0.116666150349991	-7.8487746111081	NO	NO
NA	8	Albendazole	DMSO	JU2581	B	10	mean.red	13.2656583388203	19.3974432654577	0.745580052212322	0.0147699248934288	6.01139012807743	0.0711459704755675	2.17848633846727	5.01249462274103	4.91133998866935	14.8351746000797	-4.81018535459768	NO	NO
NA	8	Albendazole	DMSO	JU2141	B	2	mean.red	-6.20157025035369	15.0216760704595	0.577388570011909	0.00885780451297504	6.13385522151429	0.00921397909052726	-1.01537986775175	-4.75919575185249	1.51063967027396	-1.73791641130456	-7.78047509240041	NO	NO
NA	8	Albendazole	DMSO	N2	C	1	mean.red	-7.69581018451019	15.380020710826	0.591162272660145	0.00928545408595618	6.11563701115363	0.0148869074855159	-1.26030291578298	-3.86605423037906	1.99136019036452	0.116666150349991	-7.8487746111081	NO	NO
NA	8	Albendazole	DMSO	JU2141	C	2	mean.red	-7.15681120559464	15.0216760704595	0.577388570011909	0.00885780451297504	6.12268053832944	0.0122710862495335	-1.1717809719315	-4.75919575185249	1.51063967027396	-1.73791641130456	-7.78047509240041	NO	NO
NA	8	Albendazole	DMSO	WN2002	C	4	mean.red	9.25938805059486	14.8517230605163	0.570856081565209	0.00865850657366006	6.09236616359509	0.0200701546831907	1.51588238544961	4.57931142224237	7.12948904462653	18.8382895114954	-9.67966666701069	NO	NO
NA	8	Albendazole	DMSO	N2	D	1	mean.red	-2.81480331952163	15.380020710826	0.591162272660145	0.00928545408595618	6.16051144271553	0.00199155316152883	-0.460965739265372	-3.86605423037906	1.99136019036452	0.116666150349991	-7.8487746111081	NO	NO
NA	8	Albendazole	DMSO	JU2581	D	10	mean.red	4.51560021280314	19.3974432654577	0.745580052212322	0.0147699248934288	6.14953705632879	0.00824372815451625	0.74155184177963	5.01249462274103	4.91133998866935	14.8351746000797	-4.81018535459768	NO	NO
NA	8	Albendazole	DMSO	JU2141	D	2	mean.red	-5.4544246084712	15.0216760704595	0.577388570011909	0.00885780451297504	6.14147000901131	0.00712757463371945	-0.893050100866878	-4.75919575185249	1.51063967027396	-1.73791641130456	-7.78047509240041	NO	NO
NA	8	Albendazole	DMSO	N2	E	1	mean.red	-6.53681513591309	15.380020710826	0.591162272660145	0.00928545408595618	6.13010157091175	0.0107405915404266	-1.07050030837655	-3.86605423037906	1.99136019036452	0.116666150349991	-7.8487746111081	NO	NO
NA	8	Albendazole	DMSO	JU2141	E	2	mean.red	-6.3961052942038	15.0216760704595	0.577388570011909	0.00885780451297504	6.13171066815241	0.00980110622632808	-1.04723098918125	-4.75919575185249	1.51063967027396	-1.73791641130456	-7.78047509240041	NO	NO
NA	8	Albendazole	DMSO	N2	F	1	mean.red	-5.97309430389957	15.380020710826	0.591162272660145	0.00928545408595618	6.13627498721179	0.00896797807208994	-0.978182671735225	-3.86605423037906	1.99136019036452	0.116666150349991	-7.8487746111081	NO	NO
NA	8	Albendazole	DMSO	JU2581	F	10	mean.red	1.73021630901035	19.3974432654577	0.745580052212322	0.0147699248934288	6.16479155820648	0.00121030128693309	0.284136112622625	5.01249462274103	4.91133998866935	14.8351746000797	-4.81018535459768	NO	NO
NA	8	Albendazole	DMSO	JU2141	F	2	mean.red	-5.98941800594338	15.0216760704595	0.577388570011909	0.00885780451297504	6.13611767219655	0.0085943519523619	-0.980644291248318	-4.75919575185249	1.51063967027396	-1.73791641130456	-7.78047509240041	NO	NO
NA	8	Albendazole	DMSO	WN2002	F	4	mean.red	-7.95172306051625	14.8517230605163	0.570856081565209	0.00865850657366006	6.11215560341031	0.0148015992478588	-1.30180060016339	4.57931142224237	7.12948904462653	18.8382895114954	-9.67966666701069	NO	NO
NA	8	Albendazole	DMSO	N2	G	1	mean.red	-6.7512328320381	15.380020710826	0.591162272660145	0.00928545408595618	6.12760561921337	0.0114567639851303	-1.10561438228728	-3.86605423037906	1.99136019036452	0.116666150349991	-7.8487746111081	NO	NO
NA	8	Albendazole	DMSO	JU2581	G	10	mean.red	2.60833708136308	19.3974432654577	0.745580052212322	0.0147699248934288	6.16145419971264	0.00275055366976894	0.428341100964338	5.01249462274103	4.91133998866935	14.8351746000797	-4.81018535459768	NO	NO
NA	2	Albendazole	DMSO	JU2581	A	10	q10.red	2.11312988200389	2.88687011799612	0.1128113871685	0.0166342880843598	0.846188361902714	0.100397943911308	2.43622744116962	0.513129882003881	0.994099257284372	2.50132839657262	-1.47506863256486	NO	NO
NA	2	Albendazole	DMSO	WN2002	A	4	q10.red	1.34086775774593	1.65913224225407	0.0648345793521827	0.005494291972943	0.866907234195146	0.0130547154439507	1.53720390022783	0.340867757745935	0.781174703973865	1.90321716569366	-1.22148165020179	NO	NO
NA	2	Albendazole	DMSO	JU2581	B	10	q10.red	2.11312988200389	2.88687011799612	0.1128113871685	0.0166342880843598	0.846188361902714	0.100397943911308	2.43622744116962	0.513129882003881	0.994099257284372	2.50132839657262	-1.47506863256486	NO	NO
NA	2	Albendazole	DMSO	JU2141	B	2	q10.red	-0.776461137105379	2.77646113710538	0.108496890921335	0.0153862550114056	0.875816605255934	0.0125065903455599	-0.894614527550518	-0.776461137105379	0.18353258709645	-0.40939596291248	-1.14352631129828	NO	NO
NA	2	Albendazole	DMSO	WN2002	B	4	q10.red	1.24086775774593	1.65913224225407	0.0648345793521827	0.005494291972943	0.868849572463693	0.0111801212692108	1.42256143147223	0.340867757745935	0.781174703973865	1.90321716569366	-1.22148165020179	NO	NO
NA	2	Albendazole	DMSO	N2	C	1	q10.red	-0.422502933661536	2.42250293366154	0.0946651235407208	0.011713275324274	0.879011417678884	0.00279814506249771	-0.485889392250532	-0.422502933661536	0.0750000000000011	-0.272502933661534	-0.572502933661538	NO	NO
NA	2	Albendazole	DMSO	JU2581	C	10	q10.red	2.11312988200389	2.88687011799612	0.1128113871685	0.0166342880843598	0.846188361902714	0.100397943911308	2.43622744116962	0.513129882003881	0.994099257284372	2.50132839657262	-1.47506863256486	NO	NO
NA	2	Albendazole	DMSO	WN2002	C	4	q10.red	0.340867757745935	1.65913224225407	0.0648345793521827	0.005494291972943	0.87948253873053	0.000843659811501013	0.390779212671807	0.340867757745935	0.781174703973865	1.90321716569366	-1.22148165020179	NO	NO
NA	2	Albendazole	DMSO	N2	D	1	q10.red	-0.422502933661536	2.42250293366154	0.0946651235407208	0.011713275324274	0.879011417678884	0.00279814506249771	-0.485889392250532	-0.422502933661536	0.0750000000000011	-0.272502933661534	-0.572502933661538	NO	NO
NA	2	Albendazole	DMSO	JU2581	D	10	q10.red	0.11312988200388	2.88687011799612	0.1128113871685	0.0166342880843597	0.880248726250362	0.000287757799781887	0.130427440973373	0.513129882003881	0.994099257284372	2.50132839657262	-1.47506863256486	NO	NO
NA	2	Albendazole	DMSO	WN2002	D	4	q10.red	1.14086775774594	1.65913224225407	0.0648345793521827	0.005494291972943	0.870637600387257	0.00945074678591425	1.30791896271663	0.340867757745935	0.781174703973865	1.90321716569366	-1.22148165020179	NO	NO
NA	2	Albendazole	DMSO	JU2581	E	10	q10.red	-0.88687011799612	2.88687011799612	0.1128113871685	0.0166342880843597	0.874425106695906	0.0176844875703713	-1.02247255912474	0.513129882003881	0.994099257284372	2.50132839657262	-1.47506863256486	NO	NO
NA	2	Albendazole	DMSO	JU2141	E	2	q10.red	-0.776461137105379	2.77646113710538	0.108496890921335	0.0153862550114056	0.875816605255934	0.0125065903455599	-0.894614527550518	-0.776461137105379	0.18353258709645	-0.40939596291248	-1.14352631129828	NO	NO
NA	2	Albendazole	DMSO	WN2002	E	4	q10.red	1.34086775774593	1.65913224225407	0.0648345793521827	0.005494291972943	0.866907234195146	0.0130547154439507	1.53720390022783	0.340867757745935	0.781174703973865	1.90321716569366	-1.22148165020179	NO	NO
NA	2	Albendazole	DMSO	JU2581	F	10	q10.red	0.513129882003881	2.88687011799612	0.1128113871685	0.0166342880843597	0.878367514705223	0.00592007281913183	0.59158744101262	0.513129882003881	0.994099257284372	2.50132839657262	-1.47506863256486	NO	NO
NA	2	Albendazole	DMSO	JU2141	F	2	q10.red	-0.776461137105379	2.77646113710538	0.108496890921335	0.0153862550114056	0.875816605255934	0.0125065903455599	-0.894614527550518	-0.776461137105379	0.18353258709645	-0.40939596291248	-1.14352631129828	NO	NO
NA	2	Albendazole	DMSO	JU2581	G	10	q10.red	1.11312988200388	2.88687011799612	0.1128113871685	0.0166342880843597	0.871001136010665	0.0278589099134271	1.28332744107149	0.513129882003881	0.994099257284372	2.50132839657262	-1.47506863256486	NO	NO
NA	4	Albendazole	DMSO	JU2141	A	2	q10.red	-0.776461137105379	2.77646113710538	0.108496890921335	0.0153862550114056	0.875816605255934	0.0125065903455599	-0.894614527550518	-0.776461137105379	0.18353258709645	-0.40939596291248	-1.14352631129828	NO	NO
NA	4	Albendazole	DMSO	JU2581	B	10	q10.red	0.61312988200388	2.88687011799612	0.1128113871685	0.0166342880843597	0.877520412153456	0.00845234862107518	0.706877441022431	0.513129882003881	0.994099257284372	2.50132839657262	-1.47506863256486	NO	NO
NA	4	Albendazole	DMSO	JU2141	B	2	q10.red	-0.776461137105379	2.77646113710538	0.108496890921335	0.0153862550114056	0.875816605255934	0.0125065903455599	-0.894614527550518	-0.776461137105379	0.18353258709645	-0.40939596291248	-1.14352631129828	NO	NO
NA	4	Albendazole	DMSO	N2	C	1	q10.red	-0.422502933661536	2.42250293366154	0.0946651235407208	0.011713275324274	0.879011417678884	0.00279814506249771	-0.485889392250532	-0.422502933661536	0.0750000000000011	-0.272502933661534	-0.572502933661538	NO	NO
NA	4	Albendazole	DMSO	JU2581	C	10	q10.red	1.11312988200388	2.88687011799612	0.1128113871685	0.0166342880843597	0.871001136010665	0.0278589099134271	1.28332744107149	0.513129882003881	0.994099257284372	2.50132839657262	-1.47506863256486	NO	NO
NA	4	Albendazole	DMSO	JU2141	C	2	q10.red	-0.776461137105379	2.77646113710538	0.108496890921335	0.0153862550114056	0.875816605255934	0.0125065903455599	-0.894614527550518	-0.776461137105379	0.18353258709645	-0.40939596291248	-1.14352631129828	NO	NO
NA	4	Albendazole	DMSO	WN2002	C	4	q10.red	-0.659132242254065	1.65913224225407	0.0648345793521827	0.005494291972943	0.877116523553982	0.00315457332338283	-0.75564547488422	0.340867757745935	0.781174703973865	1.90321716569366	-1.22148165020179	NO	NO
NA	4	Albendazole	DMSO	JU2581	D	10	q10.red	1.11312988200388	2.88687011799612	0.1128113871685	0.0166342880843597	0.871001136010665	0.0278589099134271	1.28332744107149	0.513129882003881	0.994099257284372	2.50132839657262	-1.47506863256486	NO	NO
NA	4	Albendazole	DMSO	JU2141	D	2	q10.red	-0.776461137105379	2.77646113710538	0.108496890921335	0.0153862550114056	0.875816605255934	0.0125065903455599	-0.894614527550518	-0.776461137105379	0.18353258709645	-0.40939596291248	-1.14352631129828	NO	NO
NA	4	Albendazole	DMSO	N2	E	1	q10.red	-0.422502933661536	2.42250293366154	0.0946651235407208	0.011713275324274	0.879011417678884	0.00279814506249771	-0.485889392250532	-0.422502933661536	0.0750000000000011	-0.272502933661534	-0.572502933661538	NO	NO
NA	4	Albendazole	DMSO	JU2581	E	10	q10.red	0.11312988200388	2.88687011799612	0.1128113871685	0.0166342880843597	0.880248726250362	0.000287757799781887	0.130427440973373	0.513129882003881	0.994099257284372	2.50132839657262	-1.47506863256486	NO	NO
NA	4	Albendazole	DMSO	JU2141	E	2	q10.red	-0.776461137105379	2.77646113710538	0.108496890921335	0.0153862550114056	0.875816605255934	0.0125065903455599	-0.894614527550518	-0.776461137105379	0.18353258709645	-0.40939596291248	-1.14352631129828	NO	NO
NA	4	Albendazole	DMSO	N2	F	1	q10.red	-0.422502933661536	2.42250293366154	0.0946651235407208	0.011713275324274	0.879011417678884	0.00279814506249771	-0.485889392250532	-0.422502933661536	0.0750000000000011	-0.272502933661534	-0.572502933661538	NO	NO
NA	4	Albendazole	DMSO	JU2581	F	10	q10.red	-1.28687011799612	2.88687011799612	0.1128113871685	0.0166342880843597	0.867834140702012	0.0372341864061928	-1.48363255916399	0.513129882003881	0.994099257284372	2.50132839657262	-1.47506863256486	NO	NO
NA	4	Albendazole	DMSO	JU2141	F	2	q10.red	-0.776461137105379	2.77646113710538	0.108496890921335	0.0153862550114056	0.875816605255934	0.0125065903455599	-0.894614527550518	-0.776461137105379	0.18353258709645	-0.40939596291248	-1.14352631129828	NO	NO
NA	4	Albendazole	DMSO	WN2002	F	4	q10.red	-0.659132242254065	1.65913224225407	0.0648345793521827	0.005494291972943	0.877116523553982	0.00315457332338283	-0.75564547488422	0.340867757745935	0.781174703973865	1.90321716569366	-1.22148165020179	NO	NO
NA	4	Albendazole	DMSO	JU2581	G	10	q10.red	0.11312988200388	2.88687011799612	0.1128113871685	0.0166342880843597	0.880248726250362	0.000287757799781887	0.130427440973373	0.513129882003881	0.994099257284372	2.50132839657262	-1.47506863256486	NO	NO
NA	4	Albendazole	DMSO	JU2141	G	2	q10.red	-0.776461137105379	2.77646113710538	0.108496890921335	0.0153862550114056	0.875816605255934	0.0125065903455599	-0.894614527550518	-0.776461137105379	0.18353258709645	-0.40939596291248	-1.14352631129828	NO	NO
NA	4	Albendazole	DMSO	WN2002	G	4	q10.red	1.14086775774593	1.65913224225407	0.0648345793521827	0.005494291972943	0.870637600387257	0.00945074678591423	1.30791896271663	0.340867757745935	0.781174703973865	1.90321716569366	-1.22148165020179	NO	NO
NA	6	Albendazole	DMSO	JU2581	A	10	q10.red	0.213129882003882	2.88687011799612	0.1128113871685	0.0166342880843597	0.880003942423599	0.00102131832635586	0.245717440983186	0.513129882003881	0.994099257284372	2.50132839657262	-1.47506863256486	NO	NO
NA	6	Albendazole	DMSO	WN2002	A	4	q10.red	-0.659132242254065	1.65913224225407	0.0648345793521827	0.005494291972943	0.877116523553982	0.00315457332338283	-0.75564547488422	0.340867757745935	0.781174703973865	1.90321716569366	-1.22148165020179	NO	NO
NA	6	Albendazole	DMSO	N2	B	1	q10.red	-0.422502933661536	2.42250293366154	0.0946651235407208	0.011713275324274	0.879011417678884	0.00279814506249771	-0.485889392250532	-0.422502933661536	0.0750000000000011	-0.272502933661534	-0.572502933661538	NO	NO
NA	6	Albendazole	DMSO	JU2581	B	10	q10.red	0.513129882003881	2.88687011799612	0.1128113871685	0.0166342880843597	0.878367514705223	0.00592007281913183	0.59158744101262	0.513129882003881	0.994099257284372	2.50132839657262	-1.47506863256486	NO	NO
NA	6	Albendazole	DMSO	JU2141	B	2	q10.red	-0.776461137105379	2.77646113710538	0.108496890921335	0.0153862550114056	0.875816605255934	0.0125065903455599	-0.894614527550518	-0.776461137105379	0.18353258709645	-0.40939596291248	-1.14352631129828	NO	NO
NA	6	Albendazole	DMSO	WN2002	B	4	q10.red	0.340867757745935	1.65913224225407	0.0648345793521827	0.005494291972943	0.87948253873053	0.000843659811501013	0.390779212671807	0.340867757745935	0.781174703973865	1.90321716569366	-1.22148165020179	NO	NO
NA	6	Albendazole	DMSO	JU2581	C	10	q10.red	-0.88687011799612	2.88687011799612	0.1128113871685	0.0166342880843597	0.874425106695906	0.0176844875703713	-1.02247255912474	0.513129882003881	0.994099257284372	2.50132839657262	-1.47506863256486	NO	NO
NA	6	Albendazole	DMSO	WN2002	C	4	q10.red	-0.159132242254065	1.65913224225407	0.0648345793521827	0.005494291972943	0.880156893014377	0.000183870424400485	-0.182433131106206	0.340867757745935	0.781174703973865	1.90321716569366	-1.22148165020179	NO	NO
NA	6	Albendazole	DMSO	N2	D	1	q10.red	-0.422502933661536	2.42250293366154	0.0946651235407208	0.011713275324274	0.879011417678884	0.00279814506249771	-0.485889392250532	-0.422502933661536	0.0750000000000011	-0.272502933661534	-0.572502933661538	NO	NO
NA	6	Albendazole	DMSO	JU2581	D	10	q10.red	1.11312988200388	2.88687011799612	0.1128113871685	0.0166342880843597	0.871001136010665	0.0278589099134271	1.28332744107149	0.513129882003881	0.994099257284372	2.50132839657262	-1.47506863256486	NO	NO
NA	6	Albendazole	DMSO	JU2141	D	2	q10.red	-0.776461137105379	2.77646113710538	0.108496890921335	0.0153862550114056	0.875816605255934	0.0125065903455599	-0.894614527550518	-0.776461137105379	0.18353258709645	-0.40939596291248	-1.14352631129828	NO	NO
NA	6	Albendazole	DMSO	WN2002	D	4	q10.red	0.340867757745935	1.65913224225407	0.0648345793521827	0.005494291972943	0.87948253873053	0.000843659811501013	0.390779212671807	0.340867757745935	0.781174703973865	1.90321716569366	-1.22148165020179	NO	NO
NA	6	Albendazole	DMSO	JU2581	E	10	q10.red	0.11312988200388	2.88687011799612	0.1128113871685	0.0166342880843597	0.880248726250362	0.000287757799781887	0.130427440973373	0.513129882003881	0.994099257284372	2.50132839657262	-1.47506863256486	NO	NO
NA	6	Albendazole	DMSO	JU2141	E	2	q10.red	-0.776461137105379	2.77646113710538	0.108496890921335	0.0153862550114056	0.875816605255934	0.0125065903455599	-0.894614527550518	-0.776461137105379	0.18353258709645	-0.40939596291248	-1.14352631129828	NO	NO
NA	6	Albendazole	DMSO	WN2002	E	4	q10.red	-0.659132242254065	1.65913224225407	0.0648345793521827	0.005494291972943	0.877116523553982	0.00315457332338283	-0.75564547488422	0.340867757745935	0.781174703973865	1.90321716569366	-1.22148165020179	NO	NO
NA	6	Albendazole	DMSO	JU2581	F	10	q10.red	0.11312988200388	2.88687011799612	0.1128113871685	0.0166342880843597	0.880248726250362	0.000287757799781887	0.130427440973373	0.513129882003881	0.994099257284372	2.50132839657262	-1.47506863256486	NO	NO
NA	6	Albendazole	DMSO	WN2002	F	4	q10.red	1.34086775774593	1.65913224225407	0.0648345793521827	0.005494291972943	0.866907234195146	0.0130547154439507	1.53720390022783	0.340867757745935	0.781174703973865	1.90321716569366	-1.22148165020179	NO	NO
NA	6	Albendazole	DMSO	N2	G	1	q10.red	-0.422502933661536	2.42250293366154	0.0946651235407208	0.011713275324274	0.879011417678884	0.00279814506249771	-0.485889392250532	-0.422502933661536	0.0750000000000011	-0.272502933661534	-0.572502933661538	NO	NO
NA	6	Albendazole	DMSO	JU2581	G	10	q10.red	-0.88687011799612	2.88687011799612	0.1128113871685	0.0166342880843597	0.874425106695906	0.0176844875703713	-1.02247255912474	0.513129882003881	0.994099257284372	2.50132839657262	-1.47506863256486	NO	NO
NA	6	Albendazole	DMSO	JU2141	G	2	q10.red	-0.776461137105379	2.77646113710538	0.108496890921335	0.0153862550114056	0.875816605255934	0.0125065903455599	-0.894614527550518	-0.776461137105379	0.18353258709645	-0.40939596291248	-1.14352631129828	NO	NO
NA	6	Albendazole	DMSO	WN2002	G	4	q10.red	-0.659132242254065	1.65913224225407	0.0648345793521827	0.005494291972943	0.877116523553982	0.00315457332338283	-0.75564547488422	0.340867757745935	0.781174703973865	1.90321716569366	-1.22148165020179	NO	NO
NA	8	Albendazole	DMSO	N2	A	1	q10.red	-0.422502933661536	2.42250293366154	0.0946651235407208	0.011713275324274	0.879011417678884	0.00279814506249771	-0.485889392250532	-0.422502933661536	0.0750000000000011	-0.272502933661534	-0.572502933661538	NO	NO
NA	8	Albendazole	DMSO	JU2581	A	10	q10.red	2.11312988200389	2.88687011799612	0.1128113871685	0.0166342880843598	0.846188361902714	0.100397943911308	2.43622744116962	0.513129882003881	0.994099257284372	2.50132839657262	-1.47506863256486	NO	NO
NA	8	Albendazole	DMSO	JU2141	A	2	q10.red	-0.776461137105379	2.77646113710538	0.108496890921335	0.0153862550114056	0.875816605255934	0.0125065903455599	-0.894614527550518	-0.776461137105379	0.18353258709645	-0.40939596291248	-1.14352631129828	NO	NO
NA	8	Albendazole	DMSO	WN2002	A	4	q10.red	0.340867757745935	1.65913224225407	0.0648345793521827	0.005494291972943	0.87948253873053	0.000843659811501013	0.390779212671807	0.340867757745935	0.781174703973865	1.90321716569366	-1.22148165020179	NO	NO
NA	8	Albendazole	DMSO	N2	B	1	q10.red	-0.422502933661536	2.42250293366154	0.0946651235407208	0.011713275324274	0.879011417678884	0.00279814506249771	-0.485889392250532	-0.422502933661536	0.0750000000000011	-0.272502933661534	-0.572502933661538	NO	NO
NA	8	Albendazole	DMSO	JU2581	B	10	q10.red	1.71312988200388	2.88687011799612	0.1128113871685	0.0166342880843597	0.858048742870682	0.0659861844860471	1.97506744113036	0.513129882003881	0.994099257284372	2.50132839657262	-1.47506863256486	NO	NO
NA	8	Albendazole	DMSO	WN2002	B	4	q10.red	0.940867757745935	1.65913224225407	0.0648345793521827	0.005494291972943	0.873754432770092	0.00642765689365104	1.07863402520542	0.340867757745935	0.781174703973865	1.90321716569366	-1.22148165020179	NO	NO
NA	8	Albendazole	DMSO	N2	C	1	q10.red	-0.422502933661536	2.42250293366154	0.0946651235407208	0.011713275324274	0.879011417678884	0.00279814506249771	-0.485889392250532	-0.422502933661536	0.0750000000000011	-0.272502933661534	-0.572502933661538	NO	NO
NA	8	Albendazole	DMSO	JU2141	C	2	q10.red	-0.776461137105379	2.77646113710538	0.108496890921335	0.0153862550114056	0.875816605255934	0.0125065903455599	-0.894614527550518	-0.776461137105379	0.18353258709645	-0.40939596291248	-1.14352631129828	NO	NO
NA	8	Albendazole	DMSO	WN2002	C	4	q10.red	0.940867757745935	1.65913224225407	0.0648345793521827	0.005494291972943	0.873754432770092	0.00642765689365105	1.07863402520542	0.340867757745935	0.781174703973865	1.90321716569366	-1.22148165020179	NO	NO
NA	8	Albendazole	DMSO	N2	D	1	q10.red	-0.422502933661536	2.42250293366154	0.0946651235407208	0.011713275324274	0.879011417678884	0.00279814506249771	-0.485889392250532	-0.422502933661536	0.0750000000000011	-0.272502933661534	-0.572502933661538	NO	NO
NA	8	Albendazole	DMSO	JU2581	D	10	q10.red	1.11312988200388	2.88687011799612	0.1128113871685	0.0166342880843597	0.871001136010665	0.0278589099134271	1.28332744107149	0.513129882003881	0.994099257284372	2.50132839657262	-1.47506863256486	NO	NO
NA	8	Albendazole	DMSO	JU2141	D	2	q10.red	-0.776461137105379	2.77646113710538	0.108496890921335	0.0153862550114056	0.875816605255934	0.0125065903455599	-0.894614527550518	-0.776461137105379	0.18353258709645	-0.40939596291248	-1.14352631129828	NO	NO
NA	8	Albendazole	DMSO	N2	E	1	q10.red	-0.422502933661536	2.42250293366154	0.0946651235407208	0.011713275324274	0.879011417678884	0.00279814506249771	-0.485889392250532	-0.422502933661536	0.0750000000000011	-0.272502933661534	-0.572502933661538	NO	NO
NA	8	Albendazole	DMSO	JU2141	E	2	q10.red	-0.776461137105379	2.77646113710538	0.108496890921335	0.0153862550114056	0.875816605255934	0.0125065903455599	-0.894614527550518	-0.776461137105379	0.18353258709645	-0.40939596291248	-1.14352631129828	NO	NO
NA	8	Albendazole	DMSO	WN2002	E	4	q10.red	0.340867757745935	1.65913224225407	0.0648345793521827	0.005494291972943	0.87948253873053	0.000843659811501013	0.390779212671807	0.340867757745935	0.781174703973865	1.90321716569366	-1.22148165020179	NO	NO
NA	8	Albendazole	DMSO	N2	F	1	q10.red	-0.422502933661536	2.42250293366154	0.0946651235407208	0.011713275324274	0.879011417678884	0.00279814506249771	-0.485889392250532	-0.422502933661536	0.0750000000000011	-0.272502933661534	-0.572502933661538	NO	NO
NA	8	Albendazole	DMSO	JU2581	F	10	q10.red	0.11312988200388	2.88687011799612	0.1128113871685	0.0166342880843597	0.880248726250362	0.000287757799781887	0.130427440973373	0.513129882003881	0.994099257284372	2.50132839657262	-1.47506863256486	NO	NO
NA	8	Albendazole	DMSO	N2	G	1	q10.red	-0.422502933661536	2.42250293366154	0.0946651235407208	0.011713275324274	0.879011417678884	0.00279814506249771	-0.485889392250532	-0.422502933661536	0.0750000000000011	-0.272502933661534	-0.572502933661538	NO	NO
NA	8	Albendazole	DMSO	JU2581	G	10	q10.red	0.11312988200388	2.88687011799612	0.1128113871685	0.0166342880843597	0.880248726250362	0.000287757799781887	0.130427440973373	0.513129882003881	0.994099257284372	2.50132839657262	-1.47506863256486	NO	NO
NA	2	Albendazole	DMSO	N2	A	1	q25.red	-0.0747212542050029	4.074721254205	0.147093519915851	0.00917841576993489	1.54366002032604	2.21434742047332e-05	-0.0488918810293904	-0.0747212542050029	0.65287824286003	1.23103523151506	-1.38047773992506	NO	NO
NA	2	Albendazole	DMSO	JU2581	A	10	q25.red	3.57613305327138	5.42386694672862	0.19579638237247	0.0162625996991791	1.49721127363231	0.0911674041371681	2.34835851635525	0.57613305327138	2.06114854712933	4.69843014753003	-3.54616404098727	NO	NO
NA	2	Albendazole	DMSO	JU2141	A	2	q25.red	-0.603636386664755	4.60363638666476	0.166186847708513	0.0117158538534006	1.54238125564066	0.00185413672214735	-0.395480267482021	-1.60363638666475	0.575779245136914	-0.452077896390926	-2.75519487693858	NO	NO
NA	2	Albendazole	DMSO	WN2002	A	4	q25.red	0.352582235968503	2.6474177640315	0.0955692361035191	0.00387451079055791	1.5432404254598	0.000205916083376156	0.230087870029147	0.352582235968503	1.35116908443645	3.05492040484141	-2.3497559329044	NO	NO
NA	2	Albendazole	DMSO	N2	B	1	q25.red	0.925278745795	4.074721254205	0.147093519915851	0.00917841576993489	1.54063474774779	0.00339549134053254	0.605431732105532	-0.0747212542050029	0.65287824286003	1.23103523151506	-1.38047773992506	NO	NO
NA	2	Albendazole	DMSO	JU2581	B	10	q25.red	3.57613305327138	5.42386694672862	0.19579638237247	0.0162625996991791	1.49721127363231	0.0911674041371681	2.34835851635525	0.57613305327138	2.06114854712933	4.69843014753003	-3.54616404098727	NO	NO
NA	2	Albendazole	DMSO	JU2141	B	2	q25.red	-1.60363638666475	4.60363638666476	0.166186847708513	0.0117158538534006	1.53449125845736	0.0130858741001357	-1.05064333620813	-1.60363638666475	0.575779245136914	-0.452077896390926	-2.75519487693858	NO	NO
NA	2	Albendazole	DMSO	N2	C	1	q25.red	-0.0747212542050029	4.074721254205	0.147093519915851	0.00917841576993489	1.54366002032604	2.21434742047332e-05	-0.0488918810293904	-0.0747212542050029	0.65287824286003	1.23103523151506	-1.38047773992506	NO	NO
NA	2	Albendazole	DMSO	WN2002	C	4	q25.red	0.352582235968503	2.6474177640315	0.0955692361035191	0.00387451079055791	1.5432404254598	0.000205916083376156	0.230087870029147	0.352582235968503	1.35116908443645	3.05492040484141	-2.3497559329044	NO	NO
NA	2	Albendazole	DMSO	N2	D	1	q25.red	-0.0747212542050029	4.074721254205	0.147093519915851	0.00917841576993489	1.54366002032604	2.21434742047332e-05	-0.0488918810293904	-0.0747212542050029	0.65287824286003	1.23103523151506	-1.38047773992506	NO	NO
NA	2	Albendazole	DMSO	JU2581	D	10	q25.red	2.57613305327138	5.42386694672862	0.19579638237247	0.0162625996991791	1.51974325261136	0.047309551550655	1.69168314064265	0.57613305327138	2.06114854712933	4.69843014753003	-3.54616404098727	NO	NO
NA	2	Albendazole	DMSO	WN2002	D	4	q25.red	1.3525822359685	2.6474177640315	0.0955692361035191	0.00387451079055791	1.53720022225563	0.00303037777822452	0.882667173683292	0.352582235968503	1.35116908443645	3.05492040484141	-2.3497559329044	NO	NO
NA	2	Albendazole	DMSO	N2	E	1	q25.red	-0.0747212542050029	4.074721254205	0.147093519915851	0.00917841576993489	1.54366002032604	2.21434742047332e-05	-0.0488918810293904	-0.0747212542050029	0.65287824286003	1.23103523151506	-1.38047773992506	NO	NO
NA	2	Albendazole	DMSO	JU2581	E	10	q25.red	-0.42386694672862	5.42386694672862	0.19579638237247	0.0162625996991791	1.54303673444568	0.0012807706138312	-0.278342986495172	0.57613305327138	2.06114854712933	4.69843014753003	-3.54616404098727	NO	NO
NA	2	Albendazole	DMSO	JU2141	E	2	q25.red	-1.60363638666475	4.60363638666476	0.166186847708513	0.0117158538534006	1.53449125845736	0.0130858741001357	-1.05064333620813	-1.60363638666475	0.575779245136914	-0.452077896390926	-2.75519487693858	NO	NO
NA	2	Albendazole	DMSO	WN2002	E	4	q25.red	2.3525822359685	2.6474177640315	0.0955692361035191	0.00387451079055791	1.52399289673161	0.00916767145067075	1.53524647733744	0.352582235968503	1.35116908443645	3.05492040484141	-2.3497559329044	NO	NO
NA	2	Albendazole	DMSO	N2	F	1	q25.red	0.925278745795	4.074721254205	0.147093519915851	0.00917841576993489	1.54063474774779	0.00339549134053254	0.605431732105532	-0.0747212542050029	0.65287824286003	1.23103523151506	-1.38047773992506	NO	NO
NA	2	Albendazole	DMSO	JU2581	F	10	q25.red	0.57613305327138	5.42386694672862	0.19579638237247	0.0162625996991791	1.54249147058786	0.00236623478898656	0.378332389217435	0.57613305327138	2.06114854712933	4.69843014753003	-3.54616404098727	NO	NO
NA	2	Albendazole	DMSO	JU2141	F	2	q25.red	-0.603636386664755	4.60363638666476	0.166186847708513	0.0117158538534006	1.54238125564066	0.00185413672214735	-0.395480267482021	-1.60363638666475	0.575779245136914	-0.452077896390926	-2.75519487693858	NO	NO
NA	2	Albendazole	DMSO	JU2581	G	10	q25.red	2.57613305327138	5.42386694672862	0.19579638237247	0.0162625996991791	1.51974325261136	0.047309551550655	1.69168314064265	0.57613305327138	2.06114854712933	4.69843014753003	-3.54616404098727	NO	NO
NA	2	Albendazole	DMSO	JU2141	G	2	q25.red	-0.603636386664755	4.60363638666476	0.166186847708513	0.0117158538534006	1.54238125564066	0.00185413672214735	-0.395480267482021	-1.60363638666475	0.575779245136914	-0.452077896390926	-2.75519487693858	NO	NO
NA	4	Albendazole	DMSO	JU2581	A	10	q25.red	-3.42386694672862	5.42386694672862	0.19579638237247	0.0162625996991791	1.50113909647945	0.0835691549110806	-2.24836911363299	0.57613305327138	2.06114854712933	4.69843014753003	-3.54616404098727	NO	NO
NA	4	Albendazole	DMSO	JU2141	A	2	q25.red	-1.60363638666475	4.60363638666476	0.166186847708513	0.0117158538534006	1.53449125845736	0.0130858741001357	-1.05064333620813	-1.60363638666475	0.575779245136914	-0.452077896390926	-2.75519487693858	NO	NO
NA	4	Albendazole	DMSO	N2	B	1	q25.red	-0.324721254205	4.074721254205	0.147093519915851	0.00917841576993489	1.54330514216453	0.000418195048257243	-0.212472784313119	-0.0747212542050029	0.65287824286003	1.23103523151506	-1.38047773992506	NO	NO
NA	4	Albendazole	DMSO	JU2581	B	10	q25.red	0.57613305327138	5.42386694672862	0.19579638237247	0.0162625996991791	1.54249147058786	0.00236623478898656	0.378332389217435	0.57613305327138	2.06114854712933	4.69843014753003	-3.54616404098727	NO	NO
NA	4	Albendazole	DMSO	JU2141	B	2	q25.red	-0.603636386664755	4.60363638666476	0.166186847708513	0.0117158538534006	1.54238125564066	0.00185413672214735	-0.395480267482021	-1.60363638666475	0.575779245136914	-0.452077896390926	-2.75519487693858	NO	NO
NA	4	Albendazole	DMSO	N2	C	1	q25.red	-1.074721254205	4.074721254205	0.147093519915851	0.00917841576993489	1.53957025860608	0.00458088226793749	-0.703215494164309	-0.0747212542050029	0.65287824286003	1.23103523151506	-1.38047773992506	NO	NO
NA	4	Albendazole	DMSO	JU2581	C	10	q25.red	2.57613305327138	5.42386694672862	0.19579638237247	0.0162625996991791	1.51974325261136	0.047309551550655	1.69168314064265	0.57613305327138	2.06114854712933	4.69843014753003	-3.54616404098727	NO	NO
NA	4	Albendazole	DMSO	JU2141	C	2	q25.red	-1.60363638666475	4.60363638666476	0.166186847708513	0.0117158538534006	1.53449125845736	0.0130858741001357	-1.05064333620813	-1.60363638666475	0.575779245136914	-0.452077896390926	-2.75519487693858	NO	NO
NA	4	Albendazole	DMSO	WN2002	C	4	q25.red	-1.6474177640315	2.6474177640315	0.0955692361035191	0.00387451079055791	1.53405766713091	0.00449548862647308	-1.07507073727914	0.352582235968503	1.35116908443645	3.05492040484141	-2.3497559329044	NO	NO
NA	4	Albendazole	DMSO	N2	D	1	q25.red	-0.0747212542050029	4.074721254205	0.147093519915851	0.00917841576993489	1.54366002032604	2.21434742047332e-05	-0.0488918810293904	-0.0747212542050029	0.65287824286003	1.23103523151506	-1.38047773992506	NO	NO
NA	4	Albendazole	DMSO	JU2581	D	10	q25.red	4.57613305327138	5.42386694672862	0.19579638237247	0.0162625996991791	1.46682143844247	0.149282719527467	3.00503389206786	0.57613305327138	2.06114854712933	4.69843014753003	-3.54616404098727	NO	NO
NA	4	Albendazole	DMSO	JU2141	D	2	q25.red	-1.60363638666475	4.60363638666476	0.166186847708513	0.0117158538534006	1.53449125845736	0.0130858741001357	-1.05064333620813	-1.60363638666475	0.575779245136914	-0.452077896390926	-2.75519487693858	NO	NO
NA	4	Albendazole	DMSO	N2	E	1	q25.red	-0.0747212542050029	4.074721254205	0.147093519915851	0.00917841576993489	1.54366002032604	2.21434742047332e-05	-0.0488918810293904	-0.0747212542050029	0.65287824286003	1.23103523151506	-1.38047773992506	NO	NO
NA	4	Albendazole	DMSO	JU2581	E	10	q25.red	-0.42386694672862	5.42386694672862	0.19579638237247	0.0162625996991791	1.54303673444568	0.0012807706138312	-0.278342986495172	0.57613305327138	2.06114854712933	4.69843014753003	-3.54616404098727	NO	NO
NA	4	Albendazole	DMSO	JU2141	E	2	q25.red	-1.60363638666475	4.60363638666476	0.166186847708513	0.0117158538534006	1.53449125845736	0.0130858741001357	-1.05064333620813	-1.60363638666475	0.575779245136914	-0.452077896390926	-2.75519487693858	NO	NO
NA	4	Albendazole	DMSO	N2	F	1	q25.red	-1.074721254205	4.074721254205	0.147093519915851	0.00917841576993489	1.53957025860608	0.00458088226793749	-0.703215494164309	-0.0747212542050029	0.65287824286003	1.23103523151506	-1.38047773992506	NO	NO
NA	4	Albendazole	DMSO	JU2581	F	10	q25.red	-2.42386694672862	5.42386694672862	0.19579638237247	0.0162625996991791	1.52250835430227	0.0418822306748782	-1.59169373792038	0.57613305327138	2.06114854712933	4.69843014753003	-3.54616404098727	NO	NO
NA	4	Albendazole	DMSO	JU2141	F	2	q25.red	-0.603636386664755	4.60363638666476	0.166186847708513	0.0117158538534006	1.54238125564066	0.00185413672214735	-0.395480267482021	-1.60363638666475	0.575779245136914	-0.452077896390926	-2.75519487693858	NO	NO
NA	4	Albendazole	DMSO	WN2002	F	4	q25.red	-1.6474177640315	2.6474177640315	0.0955692361035191	0.00387451079055791	1.53405766713091	0.00449548862647308	-1.07507073727914	0.352582235968503	1.35116908443645	3.05492040484141	-2.3497559329044	NO	NO
NA	4	Albendazole	DMSO	N2	G	1	q25.red	-0.0747212542050029	4.074721254205	0.147093519915851	0.00917841576993489	1.54366002032604	2.21434742047332e-05	-0.0488918810293904	-0.0747212542050029	0.65287824286003	1.23103523151506	-1.38047773992506	NO	NO
NA	4	Albendazole	DMSO	JU2581	G	10	q25.red	0.57613305327138	5.42386694672862	0.19579638237247	0.0162625996991791	1.54249147058786	0.00236623478898656	0.378332389217435	0.57613305327138	2.06114854712933	4.69843014753003	-3.54616404098727	NO	NO
NA	4	Albendazole	DMSO	JU2141	G	2	q25.red	-1.60363638666475	4.60363638666476	0.166186847708513	0.0117158538534006	1.53449125845736	0.0130858741001357	-1.05064333620813	-1.60363638666475	0.575779245136914	-0.452077896390926	-2.75519487693858	NO	NO
NA	4	Albendazole	DMSO	WN2002	G	4	q25.red	2.3525822359685	2.6474177640315	0.0955692361035191	0.00387451079055791	1.52399289673161	0.00916767145067075	1.53524647733744	0.352582235968503	1.35116908443645	3.05492040484141	-2.3497559329044	NO	NO
NA	6	Albendazole	DMSO	N2	A	1	q25.red	-0.0747212542050029	4.074721254205	0.147093519915851	0.00917841576993489	1.54366002032604	2.21434742047332e-05	-0.0488918810293904	-0.0747212542050029	0.65287824286003	1.23103523151506	-1.38047773992506	NO	NO
NA	6	Albendazole	DMSO	JU2581	A	10	q25.red	0.57613305327138	5.42386694672862	0.19579638237247	0.0162625996991791	1.54249147058786	0.00236623478898656	0.378332389217435	0.57613305327138	2.06114854712933	4.69843014753003	-3.54616404098727	NO	NO
NA	6	Albendazole	DMSO	JU2141	A	2	q25.red	-0.603636386664755	4.60363638666476	0.166186847708513	0.0117158538534006	1.54238125564066	0.00185413672214735	-0.395480267482021	-1.60363638666475	0.575779245136914	-0.452077896390926	-2.75519487693858	NO	NO
NA	6	Albendazole	DMSO	WN2002	A	4	q25.red	-0.647417764031497	2.6474177640315	0.0955692361035191	0.00387451079055791	1.54219772133801	0.000694286366125679	-0.422491433624998	0.352582235968503	1.35116908443645	3.05492040484141	-2.3497559329044	NO	NO
NA	6	Albendazole	DMSO	N2	B	1	q25.red	-1.074721254205	4.074721254205	0.147093519915851	0.00917841576993489	1.53957025860608	0.00458088226793749	-0.703215494164309	-0.0747212542050029	0.65287824286003	1.23103523151506	-1.38047773992506	NO	NO
NA	6	Albendazole	DMSO	JU2581	B	10	q25.red	1.07613305327138	5.42386694672862	0.19579638237247	0.0162625996991791	1.53952972761517	0.00825551542798395	0.706670077073738	0.57613305327138	2.06114854712933	4.69843014753003	-3.54616404098727	NO	NO
NA	6	Albendazole	DMSO	JU2141	B	2	q25.red	-1.60363638666475	4.60363638666476	0.166186847708513	0.0117158538534006	1.53449125845736	0.0130858741001357	-1.05064333620813	-1.60363638666475	0.575779245136914	-0.452077896390926	-2.75519487693858	NO	NO
NA	6	Albendazole	DMSO	WN2002	B	4	q25.red	-0.647417764031497	2.6474177640315	0.0955692361035191	0.00387451079055791	1.54219772133801	0.000694286366125679	-0.422491433624998	0.352582235968503	1.35116908443645	3.05492040484141	-2.3497559329044	NO	NO
NA	6	Albendazole	DMSO	N2	C	1	q25.red	0.925278745795	4.074721254205	0.147093519915851	0.00917841576993489	1.54063474774779	0.00339549134053254	0.605431732105532	-0.0747212542050029	0.65287824286003	1.23103523151506	-1.38047773992506	NO	NO
NA	6	Albendazole	DMSO	JU2581	C	10	q25.red	-1.42386694672862	5.42386694672862	0.19579638237247	0.0162625996991791	1.53640693867546	0.0144527692424618	-0.935018362207778	0.57613305327138	2.06114854712933	4.69843014753003	-3.54616404098727	NO	NO
NA	6	Albendazole	DMSO	JU2141	C	2	q25.red	-0.603636386664755	4.60363638666476	0.166186847708513	0.0117158538534006	1.54238125564066	0.00185413672214735	-0.395480267482021	-1.60363638666475	0.575779245136914	-0.452077896390926	-2.75519487693858	NO	NO
NA	6	Albendazole	DMSO	WN2002	C	4	q25.red	-0.647417764031497	2.6474177640315	0.0955692361035191	0.00387451079055791	1.54219772133801	0.000694286366125679	-0.422491433624998	0.352582235968503	1.35116908443645	3.05492040484141	-2.3497559329044	NO	NO
NA	6	Albendazole	DMSO	N2	D	1	q25.red	-0.0747212542050029	4.074721254205	0.147093519915851	0.00917841576993489	1.54366002032604	2.21434742047332e-05	-0.0488918810293904	-0.0747212542050029	0.65287824286003	1.23103523151506	-1.38047773992506	NO	NO
NA	6	Albendazole	DMSO	JU2581	D	10	q25.red	1.57613305327138	5.42386694672862	0.19579638237247	0.0162625996991791	1.53476349975252	0.0177091617679278	1.03500776493004	0.57613305327138	2.06114854712933	4.69843014753003	-3.54616404098727	NO	NO
NA	6	Albendazole	DMSO	JU2141	D	2	q25.red	-2.60363638666475	4.60363638666476	0.166186847708513	0.0117158538534006	1.51933869317837	0.0344946385440141	-1.70580640493424	-1.60363638666475	0.575779245136914	-0.452077896390926	-2.75519487693858	NO	NO
NA	6	Albendazole	DMSO	WN2002	D	4	q25.red	1.3525822359685	2.6474177640315	0.0955692361035191	0.00387451079055791	1.53720022225563	0.00303037777822452	0.882667173683292	0.352582235968503	1.35116908443645	3.05492040484141	-2.3497559329044	NO	NO
NA	6	Albendazole	DMSO	N2	E	1	q25.red	0.925278745795	4.074721254205	0.147093519915851	0.00917841576993489	1.54063474774779	0.00339549134053254	0.605431732105532	-0.0747212542050029	0.65287824286003	1.23103523151506	-1.38047773992506	NO	NO
NA	6	Albendazole	DMSO	JU2581	E	10	q25.red	0.57613305327138	5.42386694672862	0.19579638237247	0.0162625996991791	1.54249147058786	0.00236623478898656	0.378332389217435	0.57613305327138	2.06114854712933	4.69843014753003	-3.54616404098727	NO	NO
NA	6	Albendazole	DMSO	JU2141	E	2	q25.red	-0.603636386664755	4.60363638666476	0.166186847708513	0.0117158538534006	1.54238125564066	0.00185413672214735	-0.395480267482021	-1.60363638666475	0.575779245136914	-0.452077896390926	-2.75519487693858	NO	NO
NA	6	Albendazole	DMSO	WN2002	E	4	q25.red	-1.6474177640315	2.6474177640315	0.0955692361035191	0.00387451079055791	1.53405766713091	0.00449548862647308	-1.07507073727914	0.352582235968503	1.35116908443645	3.05492040484141	-2.3497559329044	NO	NO
NA	6	Albendazole	DMSO	N2	F	1	q25.red	-0.0747212542050029	4.074721254205	0.147093519915851	0.00917841576993489	1.54366002032604	2.21434742047332e-05	-0.0488918810293904	-0.0747212542050029	0.65287824286003	1.23103523151506	-1.38047773992506	NO	NO
NA	6	Albendazole	DMSO	JU2581	F	10	q25.red	-0.42386694672862	5.42386694672862	0.19579638237247	0.0162625996991791	1.54303673444568	0.0012807706138312	-0.278342986495172	0.57613305327138	2.06114854712933	4.69843014753003	-3.54616404098727	NO	NO
NA	6	Albendazole	DMSO	JU2141	F	2	q25.red	-1.60363638666475	4.60363638666476	0.166186847708513	0.0117158538534006	1.53449125845736	0.0130858741001357	-1.05064333620813	-1.60363638666475	0.575779245136914	-0.452077896390926	-2.75519487693858	NO	NO
NA	6	Albendazole	DMSO	WN2002	F	4	q25.red	2.1025822359685	2.6474177640315	0.0955692361035191	0.00387451079055791	1.52797508598978	0.00732277003465939	1.3721016514239	0.352582235968503	1.35116908443645	3.05492040484141	-2.3497559329044	NO	NO
NA	6	Albendazole	DMSO	N2	G	1	q25.red	-0.0747212542050029	4.074721254205	0.147093519915851	0.00917841576993489	1.54366002032604	2.21434742047332e-05	-0.0488918810293904	-0.0747212542050029	0.65287824286003	1.23103523151506	-1.38047773992506	NO	NO
NA	6	Albendazole	DMSO	JU2581	G	10	q25.red	-1.42386694672862	5.42386694672862	0.19579638237247	0.0162625996991791	1.53640693867546	0.0144527692424618	-0.935018362207778	0.57613305327138	2.06114854712933	4.69843014753003	-3.54616404098727	NO	NO
NA	6	Albendazole	DMSO	JU2141	G	2	q25.red	-1.60363638666475	4.60363638666476	0.166186847708513	0.0117158538534006	1.53449125845736	0.0130858741001357	-1.05064333620813	-1.60363638666475	0.575779245136914	-0.452077896390926	-2.75519487693858	NO	NO
NA	6	Albendazole	DMSO	WN2002	G	4	q25.red	-0.647417764031497	2.6474177640315	0.0955692361035191	0.00387451079055791	1.54219772133801	0.000694286366125679	-0.422491433624998	0.352582235968503	1.35116908443645	3.05492040484141	-2.3497559329044	NO	NO
NA	8	Albendazole	DMSO	N2	A	1	q25.red	-1.074721254205	4.074721254205	0.147093519915851	0.00917841576993489	1.53957025860608	0.00458088226793749	-0.703215494164309	-0.0747212542050029	0.65287824286003	1.23103523151506	-1.38047773992506	NO	NO
NA	8	Albendazole	DMSO	JU2581	A	10	q25.red	3.57613305327138	5.42386694672862	0.19579638237247	0.0162625996991791	1.49721127363231	0.0911674041371681	2.34835851635525	0.57613305327138	2.06114854712933	4.69843014753003	-3.54616404098727	NO	NO
NA	8	Albendazole	DMSO	JU2141	A	2	q25.red	-0.603636386664755	4.60363638666476	0.166186847708513	0.0117158538534006	1.54238125564066	0.00185413672214735	-0.395480267482021	-1.60363638666475	0.575779245136914	-0.452077896390926	-2.75519487693858	NO	NO
NA	8	Albendazole	DMSO	WN2002	A	4	q25.red	-0.647417764031497	2.6474177640315	0.0955692361035191	0.00387451079055791	1.54219772133801	0.000694286366125679	-0.422491433624998	0.352582235968503	1.35116908443645	3.05492040484141	-2.3497559329044	NO	NO
NA	8	Albendazole	DMSO	N2	B	1	q25.red	-1.074721254205	4.074721254205	0.147093519915851	0.00917841576993489	1.53957025860608	0.00458088226793749	-0.703215494164309	-0.0747212542050029	0.65287824286003	1.23103523151506	-1.38047773992506	NO	NO
NA	8	Albendazole	DMSO	JU2581	B	10	q25.red	3.57613305327138	5.42386694672862	0.19579638237247	0.0162625996991791	1.49721127363231	0.0911674041371681	2.34835851635525	0.57613305327138	2.06114854712933	4.69843014753003	-3.54616404098727	NO	NO
NA	8	Albendazole	DMSO	JU2141	B	2	q25.red	-1.60363638666475	4.60363638666476	0.166186847708513	0.0117158538534006	1.53449125845736	0.0130858741001357	-1.05064333620813	-1.60363638666475	0.575779245136914	-0.452077896390926	-2.75519487693858	NO	NO
NA	8	Albendazole	DMSO	WN2002	B	4	q25.red	0.352582235968503	2.6474177640315	0.0955692361035191	0.00387451079055791	1.5432404254598	0.000205916083376156	0.230087870029147	0.352582235968503	1.35116908443645	3.05492040484141	-2.3497559329044	NO	NO
NA	8	Albendazole	DMSO	N2	C	1	q25.red	-0.0747212542050029	4.074721254205	0.147093519915851	0.00917841576993489	1.54366002032604	2.21434742047332e-05	-0.0488918810293904	-0.0747212542050029	0.65287824286003	1.23103523151506	-1.38047773992506	NO	NO
NA	8	Albendazole	DMSO	JU2141	C	2	q25.red	-1.60363638666475	4.60363638666476	0.166186847708513	0.0117158538534006	1.53449125845736	0.0130858741001357	-1.05064333620813	-1.60363638666475	0.575779245136914	-0.452077896390926	-2.75519487693858	NO	NO
NA	8	Albendazole	DMSO	WN2002	C	4	q25.red	1.3525822359685	2.6474177640315	0.0955692361035191	0.00387451079055791	1.53720022225563	0.00303037777822452	0.882667173683292	0.352582235968503	1.35116908443645	3.05492040484141	-2.3497559329044	NO	NO
NA	8	Albendazole	DMSO	N2	D	1	q25.red	-0.0747212542050029	4.074721254205	0.147093519915851	0.00917841576993489	1.54366002032604	2.21434742047332e-05	-0.0488918810293904	-0.0747212542050029	0.65287824286003	1.23103523151506	-1.38047773992506	NO	NO
NA	8	Albendazole	DMSO	JU2581	D	10	q25.red	2.57613305327138	5.42386694672862	0.19579638237247	0.0162625996991791	1.51974325261136	0.047309551550655	1.69168314064265	0.57613305327138	2.06114854712933	4.69843014753003	-3.54616404098727	NO	NO
NA	8	Albendazole	DMSO	JU2141	D	2	q25.red	-0.603636386664755	4.60363638666476	0.166186847708513	0.0117158538534006	1.54238125564066	0.00185413672214735	-0.395480267482021	-1.60363638666475	0.575779245136914	-0.452077896390926	-2.75519487693858	NO	NO
NA	8	Albendazole	DMSO	N2	E	1	q25.red	-1.074721254205	4.074721254205	0.147093519915851	0.00917841576993489	1.53957025860608	0.00458088226793749	-0.703215494164309	-0.0747212542050029	0.65287824286003	1.23103523151506	-1.38047773992506	NO	NO
NA	8	Albendazole	DMSO	JU2141	E	2	q25.red	-1.60363638666475	4.60363638666476	0.166186847708513	0.0117158538534006	1.53449125845736	0.0130858741001357	-1.05064333620813	-1.60363638666475	0.575779245136914	-0.452077896390926	-2.75519487693858	NO	NO
NA	8	Albendazole	DMSO	WN2002	E	4	q25.red	0.852582235968503	2.6474177640315	0.0955692361035191	0.00387451079055791	1.54110860352411	0.0012040429336006	0.556377521856219	0.352582235968503	1.35116908443645	3.05492040484141	-2.3497559329044	NO	NO
NA	8	Albendazole	DMSO	N2	F	1	q25.red	-0.0747212542050029	4.074721254205	0.147093519915851	0.00917841576993489	1.54366002032604	2.21434742047332e-05	-0.0488918810293904	-0.0747212542050029	0.65287824286003	1.23103523151506	-1.38047773992506	NO	NO
NA	8	Albendazole	DMSO	JU2581	F	10	q25.red	-0.42386694672862	5.42386694672862	0.19579638237247	0.0162625996991791	1.54303673444568	0.0012807706138312	-0.278342986495172	0.57613305327138	2.06114854712933	4.69843014753003	-3.54616404098727	NO	NO
NA	8	Albendazole	DMSO	WN2002	F	4	q25.red	1.6025822359685	2.6474177640315	0.0955692361035191	0.00387451079055791	1.53457582100483	0.00425412319843627	1.04581199959683	0.352582235968503	1.35116908443645	3.05492040484141	-2.3497559329044	NO	NO
NA	8	Albendazole	DMSO	N2	G	1	q25.red	-1.074721254205	4.074721254205	0.147093519915851	0.00917841576993489	1.53957025860608	0.00458088226793749	-0.703215494164309	-0.0747212542050029	0.65287824286003	1.23103523151506	-1.38047773992506	NO	NO
NA	8	Albendazole	DMSO	JU2581	G	10	q25.red	1.57613305327138	5.42386694672862	0.19579638237247	0.0162625996991791	1.53476349975252	0.0177091617679278	1.03500776493004	0.57613305327138	2.06114854712933	4.69843014753003	-3.54616404098727	NO	NO
NA	2	Albendazole	DMSO	N2	A	1	median.red	-0.884622082939643	8.88462208293961	0.324116364029589	0.0098868775688702	3.2754944858	0.00074278361651349	-0.272736955402885	-1.88462208293961	1.47147618575434	1.05833028856908	-4.8275744544483	NO	NO
NA	2	Albendazole	DMSO	JU2581	A	10	median.red	7.18899556154074	11.8110044384593	0.430872554667419	0.0174724941191031	3.19115840959474	0.0880357642914951	2.22497162416632	2.18899556154074	4.02854398842394	10.2460835383886	-5.86809241530714	NO	NO
NA	2	Albendazole	DMSO	JU2141	A	2	median.red	-1.38602443939978	8.38602443939978	0.305927221730767	0.00880832813614143	3.27364970486338	0.00162097834170883	-0.427091261630245	-2.38602443939978	0.982931251997741	-0.420161935404303	-4.35188694339527	NO	NO
NA	2	Albendazole	DMSO	WN2002	A	4	median.red	1.68504800269333	5.31495199730666	0.193892649600339	0.00353818005911839	3.27218419543246	0.000952226796217069	0.517857851979895	0.685048002693334	2.55523771224555	5.79552342718443	-4.42542742179777	NO	NO
NA	2	Albendazole	DMSO	JU2581	B	10	median.red	6.18899556154074	11.8110044384593	0.430872554667419	0.0174724941191031	3.2135365569995	0.065247375966105	1.91547475424623	2.18899556154074	4.02854398842394	10.2460835383886	-5.86809241530714	NO	NO
NA	2	Albendazole	DMSO	JU2141	B	2	median.red	-3.38602443939978	8.38602443939978	0.305927221730767	0.00880832813614143	3.25813219771056	0.00967421227707012	-1.04337370152026	-2.38602443939978	0.982931251997741	-0.420161935404303	-4.35188694339527	NO	NO
NA	2	Albendazole	DMSO	N2	C	1	median.red	-1.88462208293961	8.88462208293961	0.324116364029589	0.0098868775688702	3.27099726508205	0.0033712838043245	-0.581045961771521	-1.88462208293961	1.47147618575434	1.05833028856908	-4.8275744544483	NO	NO
NA	2	Albendazole	DMSO	JU2581	C	10	median.red	10.1889955615407	11.8110044384593	0.430872554667419	0.0174724941191031	3.10241104323072	0.176842014733245	3.15346223392661	2.18899556154074	4.02854398842394	10.2460835383886	-5.86809241530714	NO	NO
NA	2	Albendazole	DMSO	JU2141	C	2	median.red	-0.886024439399784	8.38602443939978	0.305927221730767	0.00880832813614143	3.27549184238188	0.000662409936487937	-0.273020651657741	-2.38602443939978	0.982931251997741	-0.420161935404303	-4.35188694339527	NO	NO
NA	2	Albendazole	DMSO	WN2002	C	4	median.red	2.68504800269333	5.31495199730666	0.193892649600339	0.00353818005911839	3.2651225184483	0.00241779765831794	0.825183133605206	0.685048002693334	2.55523771224555	5.79552342718443	-4.42542742179777	NO	NO
NA	2	Albendazole	DMSO	N2	D	1	median.red	0.115377917060392	8.88462208293961	0.324116364029589	0.0098868775688702	3.27674263408294	1.26354918376393e-05	0.0355720509657737	-1.88462208293961	1.47147618575434	1.05833028856908	-4.8275744544483	NO	NO
NA	2	Albendazole	DMSO	JU2581	D	10	median.red	2.18899556154074	11.8110044384593	0.430872554667419	0.0174724941191031	3.26892151720287	0.00816229844051165	0.677487274565842	2.18899556154074	4.02854398842394	10.2460835383886	-5.86809241530714	NO	NO
NA	2	Albendazole	DMSO	WN2002	D	4	median.red	4.68504800269333	5.31495199730666	0.193892649600339	0.00353818005911839	3.24119024612173	0.00736112061647112	1.43983369685583	0.685048002693334	2.55523771224555	5.79552342718443	-4.42542742179777	NO	NO
NA	2	Albendazole	DMSO	N2	E	1	median.red	-1.88462208293961	8.88462208293961	0.324116364029589	0.0098868775688702	3.27099726508205	0.0033712838043245	-0.581045961771521	-1.88462208293961	1.47147618575434	1.05833028856908	-4.8275744544483	NO	NO
NA	2	Albendazole	DMSO	JU2581	E	10	median.red	1.68899556154074	11.8110044384593	0.430872554667419	0.0174724941191031	3.27209738991611	0.00485936727460875	0.522738839605794	2.18899556154074	4.02854398842394	10.2460835383886	-5.86809241530714	NO	NO
NA	2	Albendazole	DMSO	JU2141	E	2	median.red	-3.38602443939978	8.38602443939978	0.305927221730767	0.00880832813614143	3.25813219771056	0.00967421227707012	-1.04337370152026	-2.38602443939978	0.982931251997741	-0.420161935404303	-4.35188694339527	NO	NO
NA	2	Albendazole	DMSO	N2	F	1	median.red	0.115377917060392	8.88462208293961	0.324116364029589	0.0098868775688702	3.27674263408294	1.26354918376393e-05	0.0355720509657737	-1.88462208293961	1.47147618575434	1.05833028856908	-4.8275744544483	NO	NO
NA	2	Albendazole	DMSO	JU2581	F	10	median.red	3.18899556154074	11.8110044384593	0.430872554667419	0.0174724941191031	3.26009673744124	0.017323296455515	0.986984144485938	2.18899556154074	4.02854398842394	10.2460835383886	-5.86809241530714	NO	NO
NA	2	Albendazole	DMSO	JU2141	F	2	median.red	-2.38602443939978	8.38602443939978	0.305927221730767	0.00880832813614143	3.26752563309722	0.00480380324649394	-0.735232481575252	-2.38602443939978	0.982931251997741	-0.420161935404303	-4.35188694339527	NO	NO
NA	2	Albendazole	DMSO	JU2581	G	10	median.red	5.18899556154074	11.8110044384593	0.430872554667419	0.0174724941191031	3.23244727663812	0.0458658352183116	1.60597788432613	2.18899556154074	4.02854398842394	10.2460835383886	-5.86809241530714	NO	NO
NA	2	Albendazole	DMSO	JU2141	G	2	median.red	-1.38602443939978	8.38602443939978	0.305927221730767	0.00880832813614143	3.27364970486338	0.00162097834170883	-0.427091261630245	-2.38602443939978	0.982931251997741	-0.420161935404303	-4.35188694339527	NO	NO
NA	4	Albendazole	DMSO	JU2141	A	2	median.red	-3.38602443939978	8.38602443939978	0.305927221730767	0.00880832813614143	3.25813219771056	0.00967421227707012	-1.04337370152026	-2.38602443939978	0.982931251997741	-0.420161935404303	-4.35188694339527	NO	NO
NA	4	Albendazole	DMSO	N2	B	1	median.red	-2.88462208293961	8.88462208293961	0.324116364029589	0.0098868775688702	3.26323753885937	0.00789813605527084	-0.889354968140169	-1.88462208293961	1.47147618575434	1.05833028856908	-4.8275744544483	NO	NO
NA	4	Albendazole	DMSO	JU2581	B	10	median.red	0.188995561540741	11.8110044384593	0.430872554667419	0.0174724941191031	3.27670583620647	6.08451432950841e-05	0.0584935347256503	2.18899556154074	4.02854398842394	10.2460835383886	-5.86809241530714	NO	NO
NA	4	Albendazole	DMSO	JU2141	B	2	median.red	-1.38602443939978	8.38602443939978	0.305927221730767	0.00880832813614143	3.27364970486338	0.00162097834170883	-0.427091261630245	-2.38602443939978	0.982931251997741	-0.420161935404303	-4.35188694339527	NO	NO
NA	4	Albendazole	DMSO	N2	C	1	median.red	-2.88462208293961	8.88462208293961	0.324116364029589	0.0098868775688702	3.26323753885937	0.00789813605527084	-0.889354968140169	-1.88462208293961	1.47147618575434	1.05833028856908	-4.8275744544483	NO	NO
NA	4	Albendazole	DMSO	JU2581	C	10	median.red	3.18899556154074	11.8110044384593	0.430872554667419	0.0174724941191031	3.26009673744124	0.017323296455515	0.986984144485938	2.18899556154074	4.02854398842394	10.2460835383886	-5.86809241530714	NO	NO
NA	4	Albendazole	DMSO	JU2141	C	2	median.red	-3.38602443939978	8.38602443939978	0.305927221730767	0.00880832813614143	3.25813219771056	0.00967421227707012	-1.04337370152026	-2.38602443939978	0.982931251997741	-0.420161935404303	-4.35188694339527	NO	NO
NA	4	Albendazole	DMSO	WN2002	C	4	median.red	-0.314951997306666	5.31495199730666	0.193892649600339	0.00353818005911839	3.27660433274355	3.32663059667722e-05	-0.0967927112707251	0.685048002693334	2.55523771224555	5.79552342718443	-4.42542742179777	NO	NO
NA	4	Albendazole	DMSO	N2	D	1	median.red	-0.884622082939643	8.88462208293961	0.324116364029589	0.0098868775688702	3.2754944858	0.00074278361651349	-0.272736955402885	-1.88462208293961	1.47147618575434	1.05833028856908	-4.8275744544483	NO	NO
NA	4	Albendazole	DMSO	JU2581	D	10	median.red	10.1889955615407	11.8110044384593	0.430872554667419	0.0174724941191031	3.10241104323072	0.176842014733245	3.15346223392661	2.18899556154074	4.02854398842394	10.2460835383886	-5.86809241530714	NO	NO
NA	4	Albendazole	DMSO	JU2141	D	2	median.red	-2.38602443939978	8.38602443939978	0.305927221730767	0.00880832813614143	3.26752563309722	0.00480380324649394	-0.735232481575252	-2.38602443939978	0.982931251997741	-0.420161935404303	-4.35188694339527	NO	NO
NA	4	Albendazole	DMSO	N2	E	1	median.red	-1.88462208293961	8.88462208293961	0.324116364029589	0.0098868775688702	3.27099726508205	0.0033712838043245	-0.581045961771521	-1.88462208293961	1.47147618575434	1.05833028856908	-4.8275744544483	NO	NO
NA	4	Albendazole	DMSO	JU2581	E	10	median.red	0.188995561540741	11.8110044384593	0.430872554667419	0.0174724941191031	3.27670583620647	6.08451432950841e-05	0.0584935347256503	2.18899556154074	4.02854398842394	10.2460835383886	-5.86809241530714	NO	NO
NA	4	Albendazole	DMSO	JU2141	E	2	median.red	-3.38602443939978	8.38602443939978	0.305927221730767	0.00880832813614143	3.25813219771056	0.00967421227707012	-1.04337370152026	-2.38602443939978	0.982931251997741	-0.420161935404303	-4.35188694339527	NO	NO
NA	4	Albendazole	DMSO	N2	F	1	median.red	-3.88462208293961	8.88462208293961	0.324116364029589	0.0098868775688702	3.25219195421278	0.0143233403693525	-1.19766397450882	-1.88462208293961	1.47147618575434	1.05833028856908	-4.8275744544483	NO	NO
NA	4	Albendazole	DMSO	JU2141	F	2	median.red	-2.38602443939978	8.38602443939978	0.305927221730767	0.00880832813614143	3.26752563309722	0.00480380324649394	-0.735232481575252	-2.38602443939978	0.982931251997741	-0.420161935404303	-4.35188694339527	NO	NO
NA	4	Albendazole	DMSO	WN2002	F	4	median.red	-2.81495199730667	5.31495199730666	0.193892649600339	0.00353818005911839	3.26396654373421	0.00265740550681286	-0.865105915334001	0.685048002693334	2.55523771224555	5.79552342718443	-4.42542742179777	NO	NO
NA	4	Albendazole	DMSO	N2	G	1	median.red	-0.884622082939643	8.88462208293961	0.324116364029589	0.0098868775688702	3.2754944858	0.00074278361651349	-0.272736955402885	-1.88462208293961	1.47147618575434	1.05833028856908	-4.8275744544483	NO	NO
NA	4	Albendazole	DMSO	JU2581	G	10	median.red	3.68899556154074	11.8110044384593	0.430872554667419	0.0174724941191031	3.25444112449159	0.0231813633046154	1.14173257944599	2.18899556154074	4.02854398842394	10.2460835383886	-5.86809241530714	NO	NO
NA	4	Albendazole	DMSO	JU2141	G	2	median.red	-2.38602443939978	8.38602443939978	0.305927221730767	0.00880832813614143	3.26752563309722	0.00480380324649394	-0.735232481575252	-2.38602443939978	0.982931251997741	-0.420161935404303	-4.35188694339527	NO	NO
NA	4	Albendazole	DMSO	WN2002	G	4	median.red	1.68504800269333	5.31495199730666	0.193892649600339	0.00353818005911839	3.27218419543246	0.000952226796217069	0.517857851979895	0.685048002693334	2.55523771224555	5.79552342718443	-4.42542742179777	NO	NO
NA	6	Albendazole	DMSO	N2	A	1	median.red	-1.88462208293961	8.88462208293961	0.324116364029589	0.0098868775688702	3.27099726508205	0.0033712838043245	-0.581045961771521	-1.88462208293961	1.47147618575434	1.05833028856908	-4.8275744544483	NO	NO
NA	6	Albendazole	DMSO	JU2581	A	10	median.red	1.18899556154074	11.8110044384593	0.430872554667419	0.0174724941191031	3.27445232349118	0.00240814800310503	0.367990404645746	2.18899556154074	4.02854398842394	10.2460835383886	-5.86809241530714	NO	NO
NA	6	Albendazole	DMSO	JU2141	A	2	median.red	-2.38602443939978	8.38602443939978	0.305927221730767	0.00880832813614143	3.26752563309722	0.00480380324649394	-0.735232481575252	-2.38602443939978	0.982931251997741	-0.420161935404303	-4.35188694339527	NO	NO
NA	6	Albendazole	DMSO	WN2002	A	4	median.red	0.685048002693334	5.31495199730666	0.193892649600339	0.00353818005911839	3.27600768819761	0.000157383012100013	0.210532570354585	0.685048002693334	2.55523771224555	5.79552342718443	-4.42542742179777	NO	NO
NA	6	Albendazole	DMSO	N2	B	1	median.red	-2.88462208293961	8.88462208293961	0.324116364029589	0.0098868775688702	3.26323753885937	0.00789813605527084	-0.889354968140169	-1.88462208293961	1.47147618575434	1.05833028856908	-4.8275744544483	NO	NO
NA	6	Albendazole	DMSO	JU2581	B	10	median.red	0.188995561540741	11.8110044384593	0.430872554667419	0.0174724941191031	3.27670583620647	6.08451432950841e-05	0.0584935347256503	2.18899556154074	4.02854398842394	10.2460835383886	-5.86809241530714	NO	NO
NA	6	Albendazole	DMSO	JU2141	B	2	median.red	-2.88602443939978	8.38602443939978	0.305927221730767	0.00880832813614143	3.26323912012296	0.00702805974605815	-0.889303091547756	-2.38602443939978	0.982931251997741	-0.420161935404303	-4.35188694339527	NO	NO
NA	6	Albendazole	DMSO	WN2002	B	4	median.red	0.685048002693334	5.31495199730666	0.193892649600339	0.00353818005911839	3.27600768819761	0.000157383012100013	0.210532570354585	0.685048002693334	2.55523771224555	5.79552342718443	-4.42542742179777	NO	NO
NA	6	Albendazole	DMSO	JU2581	C	10	median.red	-2.81100443845926	11.8110044384593	0.430872554667419	0.0174724941191031	3.26382113508626	0.0134600220294454	-0.869997075034638	2.18899556154074	4.02854398842394	10.2460835383886	-5.86809241530714	NO	NO
NA	6	Albendazole	DMSO	JU2141	C	2	median.red	-2.38602443939978	8.38602443939978	0.305927221730767	0.00880832813614143	3.26752563309722	0.00480380324649394	-0.735232481575252	-2.38602443939978	0.982931251997741	-0.420161935404303	-4.35188694339527	NO	NO
NA	6	Albendazole	DMSO	WN2002	C	4	median.red	-1.81495199730667	5.31495199730666	0.193892649600339	0.00353818005911839	3.2714502103138	0.00110470451798656	-0.55778063370869	0.685048002693334	2.55523771224555	5.79552342718443	-4.42542742179777	NO	NO
NA	6	Albendazole	DMSO	N2	D	1	median.red	-1.88462208293961	8.88462208293961	0.324116364029589	0.0098868775688702	3.27099726508205	0.0033712838043245	-0.581045961771521	-1.88462208293961	1.47147618575434	1.05833028856908	-4.8275744544483	NO	NO
NA	6	Albendazole	DMSO	JU2581	D	10	median.red	4.18899556154074	11.8110044384593	0.430872554667419	0.0174724941191031	3.2479511348458	0.029891142048115	1.29648101440603	2.18899556154074	4.02854398842394	10.2460835383886	-5.86809241530714	NO	NO
NA	6	Albendazole	DMSO	WN2002	D	4	median.red	0.685048002693334	5.31495199730666	0.193892649600339	0.00353818005911839	3.27600768819761	0.000157383012100013	0.210532570354585	0.685048002693334	2.55523771224555	5.79552342718443	-4.42542742179777	NO	NO
NA	6	Albendazole	DMSO	N2	E	1	median.red	0.115377917060392	8.88462208293961	0.324116364029589	0.0098868775688702	3.27674263408294	1.26354918376393e-05	0.0355720509657737	-1.88462208293961	1.47147618575434	1.05833028856908	-4.8275744544483	NO	NO
NA	6	Albendazole	DMSO	JU2581	E	10	median.red	0.188995561540741	11.8110044384593	0.430872554667419	0.0174724941191031	3.27670583620647	6.08451432950841e-05	0.0584935347256503	2.18899556154074	4.02854398842394	10.2460835383886	-5.86809241530714	NO	NO
NA	6	Albendazole	DMSO	JU2141	E	2	median.red	-2.38602443939978	8.38602443939978	0.305927221730767	0.00880832813614143	3.26752563309722	0.00480380324649394	-0.735232481575252	-2.38602443939978	0.982931251997741	-0.420161935404303	-4.35188694339527	NO	NO
NA	6	Albendazole	DMSO	WN2002	E	4	median.red	-3.31495199730667	5.31495199730666	0.193892649600339	0.00353818005911839	3.25900297477891	0.00368527865546994	-1.01876855614666	0.685048002693334	2.55523771224555	5.79552342718443	-4.42542742179777	NO	NO
NA	6	Albendazole	DMSO	N2	F	1	median.red	-0.884622082939643	8.88462208293961	0.324116364029589	0.0098868775688702	3.2754944858	0.00074278361651349	-0.272736955402885	-1.88462208293961	1.47147618575434	1.05833028856908	-4.8275744544483	NO	NO
NA	6	Albendazole	DMSO	JU2581	F	10	median.red	6.18899556154074	11.8110044384593	0.430872554667419	0.0174724941191031	3.2135365569995	0.065247375966105	1.91547475424623	2.18899556154074	4.02854398842394	10.2460835383886	-5.86809241530714	NO	NO
NA	6	Albendazole	DMSO	JU2141	F	2	median.red	-3.38602443939978	8.38602443939978	0.305927221730767	0.00880832813614143	3.25813219771056	0.00967421227707012	-1.04337370152026	-2.38602443939978	0.982931251997741	-0.420161935404303	-4.35188694339527	NO	NO
NA	6	Albendazole	DMSO	WN2002	F	4	median.red	3.68504800269333	5.31495199730666	0.193892649600339	0.00353818005911839	3.25480158044241	0.00455409559840262	1.13250841523052	0.685048002693334	2.55523771224555	5.79552342718443	-4.42542742179777	NO	NO
NA	6	Albendazole	DMSO	N2	G	1	median.red	-0.884622082939643	8.88462208293961	0.324116364029589	0.0098868775688702	3.2754944858	0.00074278361651349	-0.272736955402885	-1.88462208293961	1.47147618575434	1.05833028856908	-4.8275744544483	NO	NO
NA	6	Albendazole	DMSO	JU2581	G	10	median.red	-1.81100443845926	11.8110044384593	0.430872554667419	0.0174724941191031	3.27139822224978	0.00558678215646525	-0.560500205114541	2.18899556154074	4.02854398842394	10.2460835383886	-5.86809241530714	NO	NO
NA	6	Albendazole	DMSO	JU2141	G	2	median.red	-3.38602443939978	8.38602443939978	0.305927221730767	0.00880832813614143	3.25813219771056	0.00967421227707012	-1.04337370152026	-2.38602443939978	0.982931251997741	-0.420161935404303	-4.35188694339527	NO	NO
NA	6	Albendazole	DMSO	WN2002	G	4	median.red	1.18504800269333	5.31495199730666	0.193892649600339	0.00353818005911839	3.27449978072872	0.000470964019410564	0.36419521116724	0.685048002693334	2.55523771224555	5.79552342718443	-4.42542742179777	NO	NO
NA	8	Albendazole	DMSO	N2	A	1	median.red	-2.88462208293961	8.88462208293961	0.324116364029589	0.0098868775688702	3.26323753885937	0.00789813605527084	-0.889354968140169	-1.88462208293961	1.47147618575434	1.05833028856908	-4.8275744544483	NO	NO
NA	8	Albendazole	DMSO	JU2581	A	10	median.red	6.18899556154074	11.8110044384593	0.430872554667419	0.0174724941191031	3.2135365569995	0.065247375966105	1.91547475424623	2.18899556154074	4.02854398842394	10.2460835383886	-5.86809241530714	NO	NO
NA	8	Albendazole	DMSO	JU2141	A	2	median.red	-1.38602443939978	8.38602443939978	0.305927221730767	0.00880832813614143	3.27364970486338	0.00162097834170883	-0.427091261630245	-2.38602443939978	0.982931251997741	-0.420161935404303	-4.35188694339527	NO	NO
NA	8	Albendazole	DMSO	WN2002	A	4	median.red	-0.314951997306666	5.31495199730666	0.193892649600339	0.00353818005911839	3.27660433274355	3.32663059667722e-05	-0.0967927112707251	0.685048002693334	2.55523771224555	5.79552342718443	-4.42542742179777	NO	NO
NA	8	Albendazole	DMSO	N2	B	1	median.red	-3.88462208293961	8.88462208293961	0.324116364029589	0.0098868775688702	3.25219195421278	0.0143233403693525	-1.19766397450882	-1.88462208293961	1.47147618575434	1.05833028856908	-4.8275744544483	NO	NO
NA	8	Albendazole	DMSO	JU2581	B	10	median.red	7.18899556154074	11.8110044384593	0.430872554667419	0.0174724941191031	3.19115840959474	0.0880357642914951	2.22497162416632	2.18899556154074	4.02854398842394	10.2460835383886	-5.86809241530714	NO	NO
NA	8	Albendazole	DMSO	JU2141	B	2	median.red	-3.38602443939978	8.38602443939978	0.305927221730767	0.00880832813614143	3.25813219771056	0.00967421227707012	-1.04337370152026	-2.38602443939978	0.982931251997741	-0.420161935404303	-4.35188694339527	NO	NO
NA	8	Albendazole	DMSO	WN2002	B	4	median.red	-2.31495199730667	5.31495199730666	0.193892649600339	0.00353818005911839	3.26811458819879	0.00179721412765173	-0.711443274521346	0.685048002693334	2.55523771224555	5.79552342718443	-4.42542742179777	NO	NO
NA	8	Albendazole	DMSO	N2	C	1	median.red	-2.88462208293961	8.88462208293961	0.324116364029589	0.0098868775688702	3.26323753885937	0.00789813605527084	-0.889354968140169	-1.88462208293961	1.47147618575434	1.05833028856908	-4.8275744544483	NO	NO
NA	8	Albendazole	DMSO	WN2002	C	4	median.red	2.68504800269333	5.31495199730666	0.193892649600339	0.00353818005911839	3.2651225184483	0.00241779765831794	0.825183133605206	0.685048002693334	2.55523771224555	5.79552342718443	-4.42542742179777	NO	NO
NA	8	Albendazole	DMSO	N2	D	1	median.red	-0.884622082939643	8.88462208293961	0.324116364029589	0.0098868775688702	3.2754944858	0.00074278361651349	-0.272736955402885	-1.88462208293961	1.47147618575434	1.05833028856908	-4.8275744544483	NO	NO
NA	8	Albendazole	DMSO	JU2581	D	10	median.red	2.18899556154074	11.8110044384593	0.430872554667419	0.0174724941191031	3.26892151720287	0.00816229844051165	0.677487274565842	2.18899556154074	4.02854398842394	10.2460835383886	-5.86809241530714	NO	NO
NA	8	Albendazole	DMSO	JU2141	D	2	median.red	-2.38602443939978	8.38602443939978	0.305927221730767	0.00880832813614143	3.26752563309722	0.00480380324649394	-0.735232481575252	-2.38602443939978	0.982931251997741	-0.420161935404303	-4.35188694339527	NO	NO
NA	8	Albendazole	DMSO	N2	E	1	median.red	-2.88462208293961	8.88462208293961	0.324116364029589	0.0098868775688702	3.26323753885937	0.00789813605527084	-0.889354968140169	-1.88462208293961	1.47147618575434	1.05833028856908	-4.8275744544483	NO	NO
NA	8	Albendazole	DMSO	JU2141	E	2	median.red	-3.38602443939978	8.38602443939978	0.305927221730767	0.00880832813614143	3.25813219771056	0.00967421227707012	-1.04337370152026	-2.38602443939978	0.982931251997741	-0.420161935404303	-4.35188694339527	NO	NO
NA	8	Albendazole	DMSO	WN2002	E	4	median.red	-0.314951997306666	5.31495199730666	0.193892649600339	0.00353818005911839	3.27660433274355	3.32663059667722e-05	-0.0967927112707251	0.685048002693334	2.55523771224555	5.79552342718443	-4.42542742179777	NO	NO
NA	8	Albendazole	DMSO	N2	F	1	median.red	-1.88462208293961	8.88462208293961	0.324116364029589	0.0098868775688702	3.27099726508205	0.0033712838043245	-0.581045961771521	-1.88462208293961	1.47147618575434	1.05833028856908	-4.8275744544483	NO	NO
NA	8	Albendazole	DMSO	JU2581	F	10	median.red	-1.81100443845926	11.8110044384593	0.430872554667419	0.0174724941191031	3.27139822224978	0.00558678215646525	-0.560500205114541	2.18899556154074	4.02854398842394	10.2460835383886	-5.86809241530714	NO	NO
NA	8	Albendazole	DMSO	JU2141	F	2	median.red	-1.38602443939978	8.38602443939978	0.305927221730767	0.00880832813614143	3.27364970486338	0.00162097834170883	-0.427091261630245	-2.38602443939978	0.982931251997741	-0.420161935404303	-4.35188694339527	NO	NO
NA	8	Albendazole	DMSO	WN2002	F	4	median.red	0.185048002693334	5.31495199730666	0.193892649600339	0.00353818005911839	3.27670903289418	1.14837742854159e-05	0.0568699295419301	0.685048002693334	2.55523771224555	5.79552342718443	-4.42542742179777	NO	NO
NA	8	Albendazole	DMSO	N2	G	1	median.red	-2.88462208293961	8.88462208293961	0.324116364029589	0.0098868775688702	3.26323753885937	0.00789813605527084	-0.889354968140169	-1.88462208293961	1.47147618575434	1.05833028856908	-4.8275744544483	NO	NO
NA	8	Albendazole	DMSO	JU2581	G	10	median.red	2.18899556154074	11.8110044384593	0.430872554667419	0.0174724941191031	3.26892151720287	0.00816229844051165	0.677487274565842	2.18899556154074	4.02854398842394	10.2460835383886	-5.86809241530714	NO	NO
NA	2	Albendazole	DMSO	N2	A	1	q75.red	-6.30705467465986	18.3070546746599	0.953622827893636	0.011731956198257	8.82671509950836	0.0061644065764948	-0.720605873003959	-6.30705467465986	2.74818061508367	-0.810693444492508	-11.8034159048272	NO	NO
NA	2	Albendazole	DMSO	JU2581	A	10	q75.red	21.5288339308176	21.4711660691824	1.11844283359294	0.0161378151933393	8.56314629975123	0.0996860462704619	2.46525558379887	10.5288339308176	8.23640183680904	27.0016376044357	-5.94396974280047	NO	NO
NA	2	Albendazole	DMSO	JU2141	A	2	q75.red	-6.23821260901062	16.2382126090106	0.845855901090243	0.00923017473071454	8.82730162487729	0.00472065084394913	-0.711839960417036	-7.23821260901062	1.39940463531222	-4.43940333838618	-10.0370218796351	NO	NO
NA	2	Albendazole	DMSO	WN2002	A	4	q75.red	2.03597479700623	8.96402520299377	0.466940161336878	0.0028128049231998	8.84843947401291	0.000151268387752885	0.231575509819775	2.03597479700623	3.45062287791843	8.93722055284308	-4.86527095883062	NO	NO
NA	2	Albendazole	DMSO	N2	B	1	q75.red	-1.30705467465992	18.3070546746599	0.953622827893637	0.0117319561982571	8.84989904920445	0.000264743674792101	-0.149336151893755	-6.30705467465986	2.74818061508367	-0.810693444492508	-11.8034159048272	NO	NO
NA	2	Albendazole	DMSO	JU2581	B	10	q75.red	22.7788339308176	21.4711660691824	1.11844283359294	0.0161378151933393	8.52810720589026	0.111597979778182	2.60839243411093	10.5288339308176	8.23640183680904	27.0016376044357	-5.94396974280047	NO	NO
NA	2	Albendazole	DMSO	JU2141	B	2	q75.red	-8.23821260901062	16.2382126090106	0.845855901090243	0.00923017473071454	8.80967510560977	0.00823279927770703	-0.940059165190159	-7.23821260901062	1.39940463531222	-4.43940333838618	-10.0370218796351	NO	NO
NA	2	Albendazole	DMSO	N2	C	1	q75.red	-6.30705467465986	18.3070546746599	0.953622827893636	0.011731956198257	8.82671509950836	0.0061644065764948	-0.720605873003959	-6.30705467465986	2.74818061508367	-0.810693444492508	-11.8034159048272	NO	NO
NA	2	Albendazole	DMSO	WN2002	C	4	q75.red	5.53597479700623	8.96402520299377	0.466940161336878	0.0028128049231998	8.83244878664957	0.00111838566397341	0.62967193299801	2.03597479700623	3.45062287791843	8.93722055284308	-4.86527095883062	NO	NO
NA	2	Albendazole	DMSO	N2	D	1	q75.red	-3.30705467465992	18.3070546746599	0.953622827893637	0.0117319561982571	8.84428488986377	0.00169480928082463	-0.37784404033784	-6.30705467465986	2.74818061508367	-0.810693444492508	-11.8034159048272	NO	NO
NA	2	Albendazole	DMSO	JU2581	D	10	q75.red	11.0288339308176	21.4711660691824	1.11844283359294	0.0161378151933393	8.77632538989641	0.0261608921607734	1.26290604117758	10.5288339308176	8.23640183680904	27.0016376044357	-5.94396974280047	NO	NO
NA	2	Albendazole	DMSO	N2	E	1	q75.red	-5.30705467465993	18.3070546746599	0.953622827893637	0.0117319561982571	8.83379423264435	0.00436460762638863	-0.606351928781925	-6.30705467465986	2.74818061508367	-0.810693444492508	-11.8034159048272	NO	NO
NA	2	Albendazole	DMSO	JU2581	E	10	q75.red	5.77883393081761	21.4711660691824	1.11844283359294	0.0161378151933393	8.8305158937773	0.00718246939715469	0.661731269866943	10.5288339308176	8.23640183680904	27.0016376044357	-5.94396974280047	NO	NO
NA	2	Albendazole	DMSO	JU2141	E	2	q75.red	-4.98821260901062	16.2382126090106	0.845855901090243	0.00923017473071454	8.83583229432931	0.00301836285017833	-0.569202957433835	-7.23821260901062	1.39940463531222	-4.43940333838618	-10.0370218796351	NO	NO
NA	2	Albendazole	DMSO	WN2002	E	4	q75.red	8.03597479700623	8.96402520299377	0.466940161336878	0.0028128049231998	8.81193380022553	0.00235657092367971	0.914026520982464	2.03597479700623	3.45062287791843	8.93722055284308	-4.86527095883062	NO	NO
NA	2	Albendazole	DMSO	N2	F	1	q75.red	-3.30705467465992	18.3070546746599	0.953622827893637	0.0117319561982571	8.84428488986377	0.00169480928082463	-0.37784404033784	-6.30705467465986	2.74818061508367	-0.810693444492508	-11.8034159048272	NO	NO
NA	2	Albendazole	DMSO	JU2581	F	10	q75.red	5.52883393081761	21.4711660691824	1.11844283359294	0.0161378151933393	8.83224647626218	0.00657446543668529	0.633103899804532	10.5288339308176	8.23640183680904	27.0016376044357	-5.94396974280047	NO	NO
NA	2	Albendazole	DMSO	JU2141	F	2	q75.red	-7.23821260901062	16.2382126090106	0.845855901090243	0.00923017473071454	8.81910154876827	0.00635541926948583	-0.825949562803598	-7.23821260901062	1.39940463531222	-4.43940333838618	-10.0370218796351	NO	NO
NA	2	Albendazole	DMSO	N2	G	1	q75.red	-1.30705467465992	18.3070546746599	0.953622827893637	0.0117319561982571	8.84989904920445	0.000264743674792101	-0.149336151893755	-6.30705467465986	2.74818061508367	-0.810693444492508	-11.8034159048272	NO	NO
NA	2	Albendazole	DMSO	JU2581	G	10	q75.red	13.5288339308176	21.4711660691824	1.11844283359294	0.0161378151933393	8.7384234801518	0.039365347316752	1.5491797418017	10.5288339308176	8.23640183680904	27.0016376044357	-5.94396974280047	NO	NO
NA	4	Albendazole	DMSO	N2	A	1	q75.red	-1.30705467465992	18.3070546746599	0.953622827893637	0.0117319561982571	8.84989904920445	0.000264743674792101	-0.149336151893755	-6.30705467465986	2.74818061508367	-0.810693444492508	-11.8034159048272	NO	NO
NA	4	Albendazole	DMSO	JU2141	A	2	q75.red	-8.23821260901062	16.2382126090106	0.845855901090243	0.00923017473071454	8.80967510560977	0.00823279927770703	-0.940059165190159	-7.23821260901062	1.39940463531222	-4.43940333838618	-10.0370218796351	NO	NO
NA	4	Albendazole	DMSO	N2	B	1	q75.red	-8.30705467465993	18.3070546746599	0.953622827893637	0.0117319561982571	8.8088744870735	0.0106938040313562	-0.949113761448052	-6.30705467465986	2.74818061508367	-0.810693444492508	-11.8034159048272	NO	NO
NA	4	Albendazole	DMSO	JU2581	B	10	q75.red	9.52883393081761	21.4711660691824	1.11844283359294	0.0161378151933393	8.79530079369236	0.0195286792425132	1.09114182080312	10.5288339308176	8.23640183680904	27.0016376044357	-5.94396974280047	NO	NO
NA	4	Albendazole	DMSO	JU2141	B	2	q75.red	-5.23821260901062	16.2382126090106	0.845855901090243	0.00923017473071454	8.83427874892025	0.00332849400109693	-0.597730358030475	-7.23821260901062	1.39940463531222	-4.43940333838618	-10.0370218796351	NO	NO
NA	4	Albendazole	DMSO	N2	C	1	q75.red	-8.30705467465993	18.3070546746599	0.953622827893637	0.0117319561982571	8.8088744870735	0.0106938040313562	-0.949113761448052	-6.30705467465986	2.74818061508367	-0.810693444492508	-11.8034159048272	NO	NO
NA	4	Albendazole	DMSO	JU2581	C	10	q75.red	13.5288339308176	21.4711660691824	1.11844283359294	0.0161378151933393	8.7384234801518	0.039365347316752	1.5491797418017	10.5288339308176	8.23640183680904	27.0016376044357	-5.94396974280047	NO	NO
NA	4	Albendazole	DMSO	JU2141	C	2	q75.red	-7.98821260901062	16.2382126090106	0.845855901090243	0.00923017473071454	8.81214689478666	0.00774070943977506	-0.911531764593519	-7.23821260901062	1.39940463531222	-4.43940333838618	-10.0370218796351	NO	NO
NA	4	Albendazole	DMSO	WN2002	C	4	q75.red	1.28597479700623	8.96402520299377	0.466940161336878	0.0028128049231998	8.84994128826284	6.03487525383203e-05	0.146269133424439	2.03597479700623	3.45062287791843	8.93722055284308	-4.86527095883062	NO	NO
NA	4	Albendazole	DMSO	N2	D	1	q75.red	-5.30705467465993	18.3070546746599	0.953622827893637	0.0117319561982571	8.83379423264435	0.00436460762638863	-0.606351928781925	-6.30705467465986	2.74818061508367	-0.810693444492508	-11.8034159048272	NO	NO
NA	4	Albendazole	DMSO	JU2581	D	10	q75.red	23.5288339308176	21.4711660691824	1.11844283359294	0.0161378151933393	8.50606113924661	0.119067754926646	2.69427454429816	10.5288339308176	8.23640183680904	27.0016376044357	-5.94396974280047	NO	NO
NA	4	Albendazole	DMSO	JU2141	D	2	q75.red	-6.98821260901062	16.2382126090106	0.845855901090243	0.00923017473071454	8.82126639737071	0.00592398232722499	-0.797422162206958	-7.23821260901062	1.39940463531222	-4.43940333838618	-10.0370218796351	NO	NO
NA	4	Albendazole	DMSO	N2	E	1	q75.red	-6.30705467465986	18.3070546746599	0.953622827893636	0.011731956198257	8.82671509950836	0.0061644065764948	-0.720605873003959	-6.30705467465986	2.74818061508367	-0.810693444492508	-11.8034159048272	NO	NO
NA	4	Albendazole	DMSO	JU2581	E	10	q75.red	4.52883393081761	21.4711660691824	1.11844283359294	0.0161378151933393	8.83840083359601	0.0044112954646675	0.518594419554885	10.5288339308176	8.23640183680904	27.0016376044357	-5.94396974280047	NO	NO
NA	4	Albendazole	DMSO	JU2141	E	2	q75.red	-9.23821260901062	16.2382126090106	0.845855901090243	0.00923017473071454	8.79901835395872	0.0103527908686127	-1.05416876757672	-7.23821260901062	1.39940463531222	-4.43940333838618	-10.0370218796351	NO	NO
NA	4	Albendazole	DMSO	N2	F	1	q75.red	-6.30705467465986	18.3070546746599	0.953622827893636	0.011731956198257	8.82671509950836	0.0061644065764948	-0.720605873003959	-6.30705467465986	2.74818061508367	-0.810693444492508	-11.8034159048272	NO	NO
NA	4	Albendazole	DMSO	JU2141	F	2	q75.red	-8.23821260901062	16.2382126090106	0.845855901090243	0.00923017473071454	8.80967510560977	0.00823279927770703	-0.940059165190159	-7.23821260901062	1.39940463531222	-4.43940333838618	-10.0370218796351	NO	NO
NA	4	Albendazole	DMSO	WN2002	F	4	q75.red	-1.71402520299377	8.96402520299377	0.466940161336878	0.0028128049231998	8.84916725392259	0.00010721061562737	-0.194956372156905	2.03597479700623	3.45062287791843	8.93722055284308	-4.86527095883062	NO	NO
NA	4	Albendazole	DMSO	N2	G	1	q75.red	-4.30705467465993	18.3070546746599	0.953622827893637	0.0117319561982571	8.83965001945374	0.0028747418611652	-0.492097984559882	-6.30705467465986	2.74818061508367	-0.810693444492508	-11.8034159048272	NO	NO
NA	4	Albendazole	DMSO	JU2581	G	10	q75.red	13.5288339308176	21.4711660691824	1.11844283359294	0.0161378151933393	8.7384234801518	0.039365347316752	1.5491797418017	10.5288339308176	8.23640183680904	27.0016376044357	-5.94396974280047	NO	NO
NA	4	Albendazole	DMSO	JU2141	G	2	q75.red	-6.23821260901062	16.2382126090106	0.845855901090243	0.00923017473071454	8.82730162487729	0.00472065084394913	-0.711839960417036	-7.23821260901062	1.39940463531222	-4.43940333838618	-10.0370218796351	NO	NO
NA	4	Albendazole	DMSO	WN2002	G	4	q75.red	7.03597479700623	8.96402520299377	0.466940161336878	0.0028128049231998	8.82105262799469	0.00180655809927088	0.800284685788682	2.03597479700623	3.45062287791843	8.93722055284308	-4.86527095883062	NO	NO
NA	6	Albendazole	DMSO	N2	A	1	q75.red	-6.30705467465986	18.3070546746599	0.953622827893636	0.011731956198257	8.82671509950836	0.0061644065764948	-0.720605873003959	-6.30705467465986	2.74818061508367	-0.810693444492508	-11.8034159048272	NO	NO
NA	6	Albendazole	DMSO	JU2581	A	10	q75.red	6.52883393081761	21.4711660691824	1.11844283359294	0.0161378151933393	8.82486264789061	0.00916778880047876	0.747613380054178	10.5288339308176	8.23640183680904	27.0016376044357	-5.94396974280047	NO	NO
NA	6	Albendazole	DMSO	JU2141	A	2	q75.red	-7.23821260901062	16.2382126090106	0.845855901090243	0.00923017473071454	8.81910154876827	0.00635541926948583	-0.825949562803598	-7.23821260901062	1.39940463531222	-4.43940333838618	-10.0370218796351	NO	NO
NA	6	Albendazole	DMSO	WN2002	A	4	q75.red	2.03597479700623	8.96402520299377	0.466940161336878	0.0028128049231998	8.84843947401291	0.000151268387752885	0.231575509819775	2.03597479700623	3.45062287791843	8.93722055284308	-4.86527095883062	NO	NO
NA	6	Albendazole	DMSO	N2	B	1	q75.red	-10.3070546746599	18.3070546746599	0.953622827893637	0.0117319561982571	8.78609829843742	0.0164629342257489	-1.17762164989214	-6.30705467465986	2.74818061508367	-0.810693444492508	-11.8034159048272	NO	NO
NA	6	Albendazole	DMSO	JU2581	B	10	q75.red	-0.971166069182392	21.4711660691824	1.11844283359294	0.0161378151933393	8.85036186173873	0.000202852496559815	-0.111207721818167	10.5288339308176	8.23640183680904	27.0016376044357	-5.94396974280047	NO	NO
NA	6	Albendazole	DMSO	JU2141	B	2	q75.red	-7.23821260901062	16.2382126090106	0.845855901090243	0.00923017473071454	8.81910154876827	0.00635541926948583	-0.825949562803598	-7.23821260901062	1.39940463531222	-4.43940333838618	-10.0370218796351	NO	NO
NA	6	Albendazole	DMSO	WN2002	B	4	q75.red	2.03597479700623	8.96402520299377	0.466940161336878	0.0028128049231998	8.84843947401291	0.000151268387752885	0.231575509819775	2.03597479700623	3.45062287791843	8.93722055284308	-4.86527095883062	NO	NO
NA	6	Albendazole	DMSO	N2	C	1	q75.red	-2.30705467465992	18.3070546746599	0.953622827893637	0.0117319561982571	8.84770076260681	0.00082480988536693	-0.263590096115797	-6.30705467465986	2.74818061508367	-0.810693444492508	-11.8034159048272	NO	NO
NA	6	Albendazole	DMSO	JU2581	C	10	q75.red	-3.47116606918239	21.4711660691824	1.11844283359294	0.0161378151933393	8.84357507132563	0.00259145779244944	-0.397481422442282	10.5288339308176	8.23640183680904	27.0016376044357	-5.94396974280047	NO	NO
NA	6	Albendazole	DMSO	JU2141	C	2	q75.red	-7.73821260901062	16.2382126090106	0.845855901090243	0.00923017473071454	8.81454185697959	0.00726378282576087	-0.883004363996879	-7.23821260901062	1.39940463531222	-4.43940333838618	-10.0370218796351	NO	NO
NA	6	Albendazole	DMSO	WN2002	C	4	q75.red	2.03597479700623	8.96402520299377	0.466940161336878	0.0028128049231998	8.84843947401291	0.000151268387752885	0.231575509819775	2.03597479700623	3.45062287791843	8.93722055284308	-4.86527095883062	NO	NO
NA	6	Albendazole	DMSO	N2	D	1	q75.red	-6.55705467465993	18.3070546746599	0.953622827893637	0.0117319561982571	8.82475383453155	0.00666278337415947	-0.749169359059478	-6.30705467465986	2.74818061508367	-0.810693444492508	-11.8034159048272	NO	NO
NA	6	Albendazole	DMSO	JU2581	D	10	q75.red	10.5288339308176	21.4711660691824	1.11844283359294	0.0161378151933393	8.78296286263527	0.0238426161734094	1.20565130105276	10.5288339308176	8.23640183680904	27.0016376044357	-5.94396974280047	NO	NO
NA	6	Albendazole	DMSO	WN2002	D	4	q75.red	6.03597479700623	8.96402520299377	0.466940161336878	0.0028128049231998	8.82895378970105	0.0013295302355638	0.686542850594901	2.03597479700623	3.45062287791843	8.93722055284308	-4.86527095883062	NO	NO
NA	6	Albendazole	DMSO	N2	E	1	q75.red	-4.30705467465993	18.3070546746599	0.953622827893637	0.0117319561982571	8.83965001945374	0.0028747418611652	-0.492097984559882	-6.30705467465986	2.74818061508367	-0.810693444492508	-11.8034159048272	NO	NO
NA	6	Albendazole	DMSO	JU2581	E	10	q75.red	10.5288339308176	21.4711660691824	1.11844283359294	0.0161378151933393	8.78296286263527	0.0238426161734094	1.20565130105276	10.5288339308176	8.23640183680904	27.0016376044357	-5.94396974280047	NO	NO
NA	6	Albendazole	DMSO	JU2141	E	2	q75.red	-7.23821260901062	16.2382126090106	0.845855901090243	0.00923017473071454	8.81910154876827	0.00635541926948583	-0.825949562803598	-7.23821260901062	1.39940463531222	-4.43940333838618	-10.0370218796351	NO	NO
NA	6	Albendazole	DMSO	WN2002	E	4	q75.red	-1.71402520299377	8.96402520299377	0.466940161336878	0.0028128049231998	8.84916725392259	0.00010721061562737	-0.194956372156905	2.03597479700623	3.45062287791843	8.93722055284308	-4.86527095883062	NO	NO
NA	6	Albendazole	DMSO	N2	F	1	q75.red	-5.30705467465993	18.3070546746599	0.953622827893637	0.0117319561982571	8.83379423264435	0.00436460762638863	-0.606351928781925	-6.30705467465986	2.74818061508367	-0.810693444492508	-11.8034159048272	NO	NO
[truncated: 5,247 more rows]
