# Supplementary material for: Extreme allelic heterogeneity at a Caenorhabditis elegans beta-tubulin locus explains natural resistance to benzimidazoles
Source: PLoS Pathog. 2018 Oct 29;14(10):e1007226. doi: 10.1371/journal.ppat.1007226 (PMC6224181; doi:10.1371/journal.ppat.1007226)
Supplement: S1 Table — (CSV) [file ppat.1007226.s024.csv]

Strain Name	Genetic background	Genotype	Description	Experiments
PTM229	N2	dpy-10(kah81)	strain contains a barcode signature in the dpy-10 gene	the strain used as reference in competition assay
ECA880	N2	ben-1 (ean62[588 C>G])	the strain only contains the silent mutation in the Cas9 protospacer-adjacent motif (PAM) which was used to generate the F200Y allele swap in ben-1	used in HTA as control for the F200Y allele swap
ECA881	N2	ben-1 (ean63[588 C>G])	the strain only contains the silent mutation in the Cas9 protospacer-adjacent motif (PAM) which was used to generate the F200Y allele swap in ben-1	used in HTA as control for the F200Y allele swap
ECA882	N2	ben-1 (ean64)	the strain contains a _ 1 kb deletion in the ben-1 ORF	used in the HTA
ECA883	N2	ben-1 (ean65)	the strain contains a _ 1 kb deletion in the ben-1 ORF	used in the HTA
ECA884	N2	ben-1 (ean66)	the strain contains a _ 1 kb deletion in the ben-1 ORF	used in the HTA and competiton assay
ECA917	N2	ben-1 (ean98[599 T>A, 588 C>G])	the strain contains the silent mutation in the Cas9 protospacer-adjacent motif (PAM) and the F200Y allele swap in ben-1	used in the HTA and competiton assay
ECA918	N2	ben-1 (ean99[599 T>A, 588 C>G])	the strain contains the silent mutation in the Cas9 protospacer-adjacent motif (PAM) and the F200Y allele swap in ben-1	used in the HTA
ECA919	N2	ben-1 (ean100[599 T>A, 588 C>G])	the strain contains the silent mutation in the Cas9 protospacer-adjacent motif (PAM) and the F200Y allele swap in ben-1	used in the HTA
ECA920	N2	ben-1 (ean101[599 T>A, 588 C>G])	the strain contains the silent mutation in the Cas9 protospacer-adjacent motif (PAM) and the F200Y allele swap in ben-1	used in the HTA
ECA921	N2	ben-1 (ean102[599 T>A, 588 C>G])	the strain contains the silent mutation in the Cas9 protospacer-adjacent motif (PAM) and the F200Y allele swap in ben-1	used in the HTA
