# Supplementary material for: Extreme allelic heterogeneity at a Caenorhabditis elegans beta-tubulin locus explains natural resistance to benzimidazoles
Source: PLoS Pathog. 2018 Oct 29;14(10):e1007226. doi: 10.1371/journal.ppat.1007226 (PMC6224181; doi:10.1371/journal.ppat.1007226)
Supplement: S2 Table — (CSV) [file ppat.1007226.s025.csv]

Name	Sequence	Use
crEC36	GCTACCATAGGCACCACGAG	crRNA to generate dpy-10(cn64) mutation
crECA38	GCTACCATAGGCACCACGAG	sgRNA to generate dpy-10(cn64) mutation
dpy-10 repair	CACTTGAACTTCAATACGGCAAGATGAGAATGACTGGAAACCGTACCGCATGCGGTGCCTATGGTAGCGGAGCTT CACATGGCTTCAGACCAACAGCCTAT	Repair template to generate dpy-10(cn64) mutation
crECA39	GTCAATGCAGAAAGTCTCAT	sgRNA to generate the ben-1 F200Y allele swap in N2
crECA41	AAACTAATAATTAAAATTCAGGTCTCGGACACAGTCGTCGAGCCATACAACGCTACTCTTTCTGTCCACCAGCTCGTTGAAAATACGGATGAGACTTACTGCATTGACAACGAGGCTCTTTATGATA	repair template to generate the ben-1 F200Y allele swap in N2
crECA44	AGATCGACGAGAACAGCGCG	crRNA to generate a ben-1 deletion. Used in combination with crECA45
crECA45	CAGGTACTATTATGGAGACG	crRNA to generate a ben-1 deletion. Used in combination with crECA44
oECA1301	TGGAGCACGTTTCCAGCAAC	forward primer to confirm ben-1 deletion
oECA1302	ATTCGCGCTCTATAGCAACCA	reverse primer to confirm ben-1 deletion
ddPCR-forward	GGCAAGATGAGAATGACTGGAAAC	used for ddPCR
ddPCR-reverse	GTGAAGCTCCGCTACCATAGG	used for ddPCR
Taqman probe VIC	CACCACGAGCGGTACG	taqman probe used to quantify allele frequencies in the competition assay
Taqman probe FAM	CACCACGAGCAGTACG	taqman probe used to quantify allele frequencies in the competition assay
